# Supplementary material for: Replicates, Read Numbers, and Other Important Experimental Design Considerations for Microbial RNA-seq Identified Using Bacillus thuringiensis Datasets
Source: Front Microbiol. 2016 May 31;7:794. doi: 10.3389/fmicb.2016.00794 (PMC4886094; doi:10.3389/fmicb.2016.00794)
Supplement: Supplementary file 2 [file DataSheet2.xlsx]

## Sheet: Sampling 
Sample	Medium lot #	Water source	Culture date	Sample OD (600 nm)
10792_1A	1091744	1520	2012-02-23	0.394
10792_2A	1091744	1520	2012-02-23	0.398
10792_3A	1091744	1520	2012-02-23	0.384
10792_4A	1091744	1520	2012-02-23	0.404
10792_5A	1091744	1520	2012-03-06	0.398
10792_6A	1091744	1520	2012-03-06	0.42
10792_7A	1091744	1520	2012-03-06	0.406
10792_8A	1091744	1520	2012-03-06	0.452
10792_9A	7220443	1060	2012-03-13	0.384
10792_10A	7220443	1060	2012-03-13	0.386
10792_11A	7220443	1060	2012-03-13	0.398
10792_12A	7220443	1060	2012-03-13	0.392
10792_13A	7220443	1060	2012-03-15	0.482
10792_14A	7220443	1060	2012-03-15	0.476
10792_15A	7220443	1060	2012-03-15	0.504
10792_16A	7220443	1060	2012-03-15	0.468
Sample	Medium lot #	Water source	Culture date	Sample OD (600 nm)
CT43_1A	1091744	1520	2012-02-22	0.464
CT43_2A	1091744	1520	2012-02-22	0.349
CT43_3A	1091744	1520	2012-02-22	0.352
CT43_4A	1091744	1520	2012-02-22	0.54
CT43_5A	1091744	1520	2012-03-02	0.388
CT43_6A	1091744	1520	2012-03-02	0.398
CT43_7A	1091744	1520	2012-03-02	0.412
CT43_8A	1091744	1520	2012-03-02	0.396
CT43_9A	7220443	1060	2012-03-13	0.408
CT43_10A	7220443	1060	2012-03-13	0.392
CT43_11A	7220443	1060	2012-03-13	0.38
CT43_12A	7220443	1060	2012-03-13	0.396
CT43_13A	7220443	1060	2012-03-15	0.426
CT43_14A	7220443	1060	2012-03-15	0.438
CT43_15A	7220443	1060	2012-03-15	0.422
CT43_16A	7220443	1060	2012-03-15	0.476

## Sheet: Reads & mapping
ATCC10792 (Ref. genome size= 6260142)	Total No. of Reads (trimmed)	*Genome Coverage	Total Mapped Reads	Unique Gene Reads
10792_1A	26986606	202x	19762858	19708701
10792_2A	11787714	87x	7579068	7534508
10792_3A	27315600	203x	19174331	19098676
10792_4A	53643496	400x	37447561	37326511
10792_5A	51109286	380x	37229691	37112202
10792_6A	57636652	430x	41566889	41466848
10792_7A	49915906	370x	34855294	34747534
10792_8A	52689519	392x	37104818	36999659
10792_9A	20291318	160x	9640962	9590311
10792_10A	13356476	105x	6185482	6154691
10792_11A	22487034	177x	9762915	9698237
10792_12A	25052676	197x	10408386	10361349
10792_13A	21857603	172x	9475191	9444912
10792_14A	27286565	215x	10871957	10828524
10792_15A	26104043	206x	9558505	9484938
10792_16A	30818722	243x	21037052	20987988
CT-43 (Ref. genome size= 6260142)	Total No. of Reads (trimmed)	*Genome Coverage	Total Mapped Reads	Unique Gene Reads
CT43_1A	47788640	407x	33410382	33277242
CT43_2A	54445876	465x	37563633	37442782
CT43_3A	48368479	411x	31998788	31871485
CT43_4A	51206012	437x	33759084	33631091
CT43_5A	26873919	228x	18821043	18737093
CT43_6A	16109350	137x	10823017	10777024
CT43_7A	25742903	217x	17529810	17431969
CT43_8A	15094710	128x	10551146	10515619
CT43_9A	35539162	210x	12471721	12405463
CT43_10A	24180859	217x	12195076	12140964
CT43_11A	23290427	209x	10692596	10628423
CT43_12A	21950705	197x	9343385	9296130
CT43_13A	12875156	116x	5350598	5318644
CT43_14A	24636162	221x	10717848	10662619
CT43_15A	23706467	213x	23706467	23706467
CT43_16A	22706616	204x	10263296	10216842

## Sheet: example_coverage calulation_1A
Trim summary
Name	Number of reads	Avg.length	Number of reads after trim	Percentage trimmed	Avg.length after trim
10792	28769	50	28769	100	46	1323374
10792	5113107	50	5113015	~100%	46.8	239289102
10792	5088912	50	5088833	~100%	46.7	2.37649e+08
10792	1828539	50	1828511	~100%	47	85940017
10792	2783	50	2783	100	47.3	131636
10792	5014708	50	5014650	~100%	46.9	235187085
10792	5036856	50	5036773	~100%	47	236728331
10792	4873350	50	4873272	~100%	47	229043784
			26986606			1265291830
		Genome size	6260142
		Coverage	202.119
