# Supplementary material for: Replicates, Read Numbers, and Other Important Experimental Design Considerations for Microbial RNA-seq Identified Using Bacillus thuringiensis Datasets
Source: Front Microbiol. 2016 May 31;7:794. doi: 10.3389/fmicb.2016.00794 (PMC4886094; doi:10.3389/fmicb.2016.00794)
Supplement: Supplementary file 3 [file DataSheet3.xlsx]

## Sheet: 10792_DESeq2Input(100%reads)
Name	10792_1A	10792_2A	10792_3A	10792_4A	10792_5A	10792_6A	10792_7A	10792_8A	10792_9A	10792_10A	10792_11A	10792_12A	10792_13A	10792_14A	10792_15A	10792_16A
BTHUR0008_RS00005	20	10	16	53	18	26	28	12	14	5	5	8	0	2	12	33
BTHUR0008_RS00010	26101	8492	21945	41109	41839	36913	29783	33464	6717	4718	8739	7356	16791	24114	14272	49816
BTHUR0008_RS00015	7383	2828	8454	15848	17626	16482	13053	13361	2810	1805	2668	2510	3259	3683	3327	7573
BTHUR0008_RS00020	16975	5996	17699	31928	50113	43336	38381	47444	5053	3290	6232	6275	9003	11024	8087	25972
BTHUR0008_RS00025	8875	3127	8469	15035	23317	19680	19218	21870	1745	1156	2123	1920	2389	3778	2583	9330
BTHUR0008_RS00030	17970	7572	17793	34050	34925	33072	31797	39666	6316	3980	6843	7382	7208	9093	7272	18545
BTHUR0008_RS00035	746	300	548	836	2454	1155	946	986	190	125	225	125	77	149	343	2412
BTHUR0008_RS00040	7488	2605	5485	11473	10551	8769	6701	6262	2334	1433	1969	2039	1303	1546	1591	5763
BTHUR0008_RS00045	3180	1005	2656	5744	5156	5161	3694	3403	680	488	523	663	374	489	360	1640
BTHUR0008_RS00050	1992	730	1864	3607	2832	2799	2123	2068	1033	545	696	730	385	417	373	1327
BTHUR0008_RS00055	145	45	227	405	271	394	286	348	75	57	75	91	58	35	73	156
BTHUR0008_RS00060	346	112	505	929	549	780	553	572	151	80	97	150	74	103	78	216
BTHUR0008_RS00065	24244	8748	27720	57938	41034	48941	37212	42623	9458	6064	10384	10732	9230	9821	11691	23906
BTHUR0008_RS00070	10330	4091	14501	32355	19414	21286	18372	20484	3232	2277	3559	3663	3327	4605	3647	10732
BTHUR0008_RS00075	14180	6786	15773	29093	29313	24956	18455	22964	4983	3219	5777	5173	5913	6712	5537	12903
BTHUR0008_RS00080	114	31	153	250	325	153	251	225	12	7	15	13	14	22	9	222
BTHUR0008_RS00085	8	5	10	17	8	14	14	2	0	2	4	0	0	0	3	19
BTHUR0008_RS00090	5	0	2	3	6	5	4	6	0	0	0	0	0	0	0	2
BTHUR0008_RS00095	1325	523	1650	3995	2867	3411	3123	3347	537	367	517	559	438	589	517	1535
BTHUR0008_RS00100	1953	620	1786	4239	3595	4103	2909	3109	516	292	460	450	366	442	457	1640
BTHUR0008_RS00105	5133	1515	5545	10745	7357	8142	8562	8258	1563	1105	1707	1869	1239	1856	1536	4906
BTHUR0008_RS00110	11780	5848	13769	28855	18612	23827	18025	19795	6231	4005	6349	5367	4387	5279	5264	14131
BTHUR0008_RS00115	9908	3384	8780	17384	15350	11341	9890	9557	1827	1226	2050	1777	1370	1902	2214	10008
BTHUR0008_RS00120	1156	501	1491	3100	1755	2168	1685	1512	309	217	209	209	234	257	242	742
BTHUR0008_RS00125	594	226	705	1388	1113	1096	833	783	191	116	86	168	117	171	163	453
BTHUR0008_RS00130	1799	653	1916	4032	3536	3711	2724	2672	528	333	409	541	451	502	632	1788
BTHUR0008_RS00135	2492	995	1762	3179	8827	5463	3573	3685	1045	612	1225	920	830	990	1862	8534
BTHUR0008_RS00140	18987	7057	16618	32066	37168	30429	26435	30013	6349	4022	8001	6882	8226	8917	9951	24665
BTHUR0008_RS00145	1527	426	1271	2533	2701	2656	2021	2254	409	262	382	348	404	459	350	1733
BTHUR0008_RS00150	2239	1010	2839	5529	4030	4369	2794	2987	1455	1053	1194	1326	922	865	894	1893
BTHUR0008_RS00155	1316	447	1534	2733	2888	2457	1870	1788	662	391	662	594	498	500	651	1687
BTHUR0008_RS00160	99	38	147	231	257	247	237	217	51	35	34	66	34	48	55	129
BTHUR0008_RS00165	22	15	21	36	30	28	17	14	7	4	11	17	5	3	12	39
BTHUR0008_RS00170	46	25	33	79	55	37	48	31	12	4	11	12	2	9	7	26
ipk	7559	2427	5500	12051	10505	9517	6653	7255	1931	1246	1952	1854	1687	1941	2034	6650
BTHUR0008_RS00180	22043	10749	20167	41605	40279	32846	30778	32380	7460	4859	11039	7939	5963	9664	8429	24441
BTHUR0008_RS00185	6960	3027	8994	17649	16051	19488	15510	21118	3404	2498	3007	3665	5613	9097	3253	8437
BTHUR0008_RS00190	1798	649	1731	2918	5023	3849	3443	4003	926	519	1303	977	1655	2017	2086	7658
BTHUR0008_RS00195	44291	16400	41113	81036	85919	85935	69466	68050	18579	11699	19981	15884	15066	16739	15895	41932
BTHUR0008_RS00200	33587	15092	28028	62038	78950	79311	62563	71354	18837	11493	25128	17707	22986	25782	28630	41990
BTHUR0008_RS00205	1528	607	1663	3018	3327	3576	2995	3239	762	469	681	736	569	730	710	1209
BTHUR0008_RS00210	548	146	594	1315	1227	1110	1147	1185	159	94	152	199	131	210	132	729
BTHUR0008_RS00215	9656	3194	10656	21478	23929	28776	23011	24662	5148	3125	4194	5789	5208	6019	4924	11023
BTHUR0008_RS00220	1184	368	1182	2297	2681	2751	2298	2757	377	244	445	488	522	473	546	1262
BTHUR0008_RS00225	2288	764	3649	7397	6224	9650	7709	7633	975	617	785	1244	723	906	1170	1699
BTHUR0008_RS00230	3237	1116	4097	9027	9628	11041	9323	10220	1437	801	1315	1641	1316	1593	1807	3414
BTHUR0008_RS00235	443	89	437	945	1320	1238	1006	945	109	72	132	116	133	200	212	992
BTHUR0008_RS00240	689	165	574	1181	1406	1359	1012	1147	109	72	115	168	85	134	149	641
BTHUR0008_RS00245	3768	1321	3852	9510	6283	6847	5591	7063	2418	1481	2913	2488	1908	1648	3309	4281
BTHUR0008_RS00250	6414	1450	7392	17674	11221	9856	10529	11237	1418	840	1267	1373	840	1311	1249	4805
BTHUR0008_RS00255	58591	26189	59106	138586	84739	84314	72739	77926	23085	15592	23619	22982	17951	19636	19346	35650
BTHUR0008_RS00260	0	0	0	3	0	1	3	2	0	0	0	1	0	0	5	0
BTHUR0008_RS00265	0	0	0	0	0	0	0	0	0	0	0	0	0	0	0	0
BTHUR0008_RS00270	184	48	198	422	214	358	336	233	69	47	72	79	35	33	76	199
BTHUR0008_RS00275	110622	45600	110631	224760	168431	162627	158335	199204	40894	27628	47363	44509	43398	53088	47963	90872
BTHUR0008_RS00280	33622	14643	31347	63721	55288	62863	49980	59083	24456	15727	29025	26264	26605	25937	24921	45316
BTHUR0008_RS00285	122597	54320	110805	192713	220190	216762	184299	196016	62530	41376	62326	61476	81412	105213	69070	153212
BTHUR0008_RS00290	1102	318	1624	4443	3211	4777	3830	4099	480	272	443	554	514	469	735	1275
BTHUR0008_RS00295	3657	1302	5242	11326	9369	14332	11687	11436	1545	843	1498	1774	1632	1963	2118	3161
BTHUR0008_RS00300	6926	2869	12441	16142	17308	20110	14204	16056	9096	5369	4601	5401	3992	10025	8107	31233
BTHUR0008_RS00305	1618	668	2486	5733	5324	7698	6819	8328	896	549	1121	1225	1397	1608	1802	2205
BTHUR0008_RS00310	497	127	670	1296	1422	1814	1757	1935	226	151	234	368	335	439	316	605
BTHUR0008_RS00315	226	45	313	672	745	1150	889	983	53	33	55	56	77	90	152	472
BTHUR0008_RS00320	289	76	752	1541	1790	2734	2088	2271	100	78	138	192	200	191	240	414
BTHUR0008_RS00325	88	41	210	568	582	838	635	572	61	53	79	50	87	90	160	182
BTHUR0008_RS00330	303	75	777	1561	1480	2045	1619	1736	82	54	55	97	94	88	168	399
BTHUR0008_RS00335	68	14	137	368	433	473	377	352	32	12	34	61	35	29	65	127
BTHUR0008_RS00340	1340	394	2424	4883	4971	6485	4661	5480	1045	736	823	1056	980	1059	1095	2183
BTHUR0008_RS00345	38606	17450	39508	78593	63576	71650	61978	63728	15255	10993	16213	15587	14910	18568	14081	37185
BTHUR0008_RS00350	1	4	7	0	5	8	2	14	2	1	5	2	1	4	3	7
BTHUR0008_RS00355	33	33	49	90	67	91	93	66	25	24	22	22	28	16	22	69
BTHUR0008_RS00360	233	87	206	386	623	511	459	689	40	25	50	52	56	90	100	609
BTHUR0008_RS00365	48	17	57	68	114	121	145	147	14	9	33	18	30	33	40	155
BTHUR0008_RS00370	5828	2616	6346	12231	15919	14855	13811	17874	2466	1659	3253	3146	4193	5785	5123	10118
BTHUR0008_RS00375	120	41	200	277	230	261	246	183	104	63	65	105	65	73	78	124
BTHUR0008_RS00380	21	7	29	54	66	77	39	53	29	13	14	24	12	18	3	32
BTHUR0008_RS00385	25877	9333	23692	37792	51352	42361	36358	34408	13946	8354	14160	12575	8986	10724	11066	24210
BTHUR0008_RS00390	78399	23431	63509	119489	130237	148593	96964	91597	24117	15824	18382	25667	17958	19183	13174	92093
BTHUR0008_RS00395	1292	633	1965	3608	2117	3053	2790	2453	2020	1314	1311	2046	709	551	624	869
BTHUR0008_RS00400	2824	1053	2510	5397	3037	5400	3658	3070	1151	663	623	968	343	397	371	1162
cbiO_1	1709	305	1547	4184	2613	5418	3717	2857	933	522	614	1169	341	451	426	1066
cbiO_2	2469	433	2185	5870	3534	7606	6061	5539	1447	891	826	1592	527	565	778	1349
BTHUR0008_RS00415	29451	10800	24638	43539	70062	95877	62973	57504	44070	24033	46228	55017	39570	29891	30641	46196
BTHUR0008_RS00420	195712	59331	173146	379175	419400	622329	500029	458906	102594	58502	108295	120656	76619	88788	84249	167343
BTHUR0008_RS00425	20680	5641	17071	35315	50566	69008	53722	46863	20382	10592	20920	22489	14961	13614	16082	24370
BTHUR0008_RS00430	49162	10883	35871	86589	107711	141886	106268	102127	12199	6500	14385	14168	8465	9125	10014	36212
rpmJ	18847	5197	18871	57520	44411	77828	55732	61893	12526	5459	14508	13583	9450	7758	10868	17097
infA	11483	2632	13307	35303	32734	64759	47862	55609	12456	6839	11840	16009	9013	9824	8986	14452
BTHUR0008_RS00445	128969	33881	116163	253664	283930	384663	363958	301819	72652	40013	73254	87674	52411	48367	55252	71757
BTHUR0008_RS00450	56146	14545	42151	96857	109749	175668	133834	107271	27823	14574	25732	31334	18981	20846	20460	39291
BTHUR0008_RS00455	300919	62028	241574	540252	642315	865139	710554	597094	163182	83901	169649	198309	90685	94149	115586	171965
BTHUR0008_RS00460	48246	12502	49629	102559	105471	181993	138727	118635	69256	45478	64246	88738	63014	62505	43608	66895
BTHUR0008_RS00465	10977	2097	8734	16818	23235	33636	22429	17864	2883	1697	2532	3251	1875	2365	2020	11674
BTHUR0008_RS00470	152756	40323	113321	276685	269946	472652	312282	295721	64323	37131	63873	81738	50651	48083	48743	107733
BTHUR0008_RS00475	30586	6011	19992	44822	64443	91274	65068	57998	18521	9444	17130	21356	13129	12617	15647	27709
BTHUR0008_RS00480	49747	10921	42109	95666	115638	173917	112693	107556	31545	16369	28816	36010	21836	19966	21869	52350
BTHUR0008_RS00485	62238	15360	37683	98852	108248	148154	99658	80606	15855	8016	15183	18543	10592	10413	12833	44540
rpsN	8599	1771	7785	17663	20928	30087	22426	19636	5268	2656	4842	5866	3515	3339	3516	14617
BTHUR0008_RS00495	71122	17335	51437	113944	149186	202317	138752	121142	25854	13751	24857	30252	17229	18599	22199	62058
BTHUR0008_RS00500	8634	1759	7537	20293	22019	31894	27668	24670	7500	3539	5272	9032	5083	4807	6268	11301
BTHUR0008_RS00505	38509	7862	25767	60014	79406	113686	77706	71780	17782	9458	17383	20896	11352	12279	16467	27834
BTHUR0008_RS00510	12711	1960	8593	18133	29446	36702	24915	21893	4394	2073	3914	4869	2483	2745	3133	13609
BTHUR0008_RS00515	21981	8171	14172	38802	47064	65743	46431	51003	15858	8023	19379	19442	9358	9292	17293	19978
BTHUR0008_RS00520	73601	21159	86340	184516	179502	273138	251067	242711	87916	49958	78690	105055	64479	63666	70955	51419
BTHUR0008_RS00525	75027	18185	69443	143815	156553	228947	184608	161915	41650	23921	37676	48785	28842	29166	30195	56087
BTHUR0008_RS00530	34410	8489	43277	105301	79356	153914	124925	114970	28011	14955	17212	33437	15124	18317	10331	30788
BTHUR0008_RS00535	38448	8003	35973	88189	88450	123171	94037	99679	26990	13739	27386	31170	18660	18239	28019	41311
rplB	147898	47293	121383	256386	263718	437757	291602	269059	71869	41144	60309	78819	51898	55172	45261	95991
BTHUR0008_RS00545	93136	29050	80845	198763	167780	289357	189600	234718	43235	29138	46418	56108	48198	35085	42057	67270
BTHUR0008_RS00550	56138	24598	59318	96487	113011	141199	129360	101079	61022	39323	48856	63616	40602	36811	28198	35885
BTHUR0008_RS00555	143304	55241	148325	291439	250569	405099	307373	280359	74530	47115	62853	78390	52452	59869	42807	92009
BTHUR0008_RS00560	100627	39039	138653	314405	215904	370826	319246	323468	101996	64599	98422	125743	77842	79036	84716	83721
tuf	719844	272724	633533	1094004	1327391	1296934	1125217	1101214	365039	231091	392020	425279	380601	396430	312748	676015
fusA	702874	291968	609330	1123468	1202530	1382738	1086475	1051032	362655	221420	339964	414673	312376	342602	253741	520203
BTHUR0008_RS00575	55768	20663	41289	80563	108700	89829	79452	74496	30879	18104	32508	31016	22027	19476	26152	47091
BTHUR0008_RS00580	96760	36227	94906	162907	179270	178274	144970	129162	51279	33157	48783	55226	36008	36311	33592	61285
BTHUR0008_RS00585	36599	8158	32605	73338	47717	81027	50001	52804	12694	8611	9318	16140	7076	8147	5656	24427
BTHUR0008_RS00590	157837	48512	130442	251585	311311	358514	303997	289016	80443	43893	75813	93193	63020	67548	68492	122023
BTHUR0008_RS00595	201480	66666	197389	393190	350240	474559	407320	357470	112393	66223	101271	123245	83342	95422	86238	155145
BTHUR0008_RS00600	7476	2288	7935	13957	13383	15436	14057	11804	3024	1858	2777	3254	1621	1961	1824	4550
rplL	122217	50664	110213	172272	222155	198828	182303	175141	55227	39492	60933	58786	41706	53798	54926	71445
BTHUR0008_RS00610	209622	76569	171685	321311	334926	348376	279308	284948	74170	50610	68759	77068	54955	61193	49713	146113
BTHUR0008_RS00615	36833	14980	38466	64319	68219	68466	65392	61114	26140	16066	18310	24425	15805	17425	12822	34946
BTHUR0008_RS00620	67029	23733	58951	108450	122330	138713	109681	119665	41416	24859	32412	40222	32122	34032	26935	79373
BTHUR0008_RS00625	12055	4558	12592	26948	19154	17881	16512	11798	3643	2335	3551	3266	1926	2297	2834	5811
BTHUR0008_RS00630	1101	465	1093	2117	1208	1842	1149	790	1228	709	856	890	374	270	497	808
BTHUR0008_RS00635	1671	712	1515	3194	2535	2266	1964	3028	726	516	1066	975	1206	1539	1725	5657
BTHUR0008_RS00640	2853	1180	4025	7903	6346	7523	6519	7405	2019	1159	1682	2123	1986	2500	2510	3175
BTHUR0008_RS00645	1719	600	2716	5146	4467	5839	4768	5154	1286	914	992	1221	1138	1385	1131	2297
BTHUR0008_RS00650	1055	242	1276	2414	2268	2562	2029	2169	449	214	448	443	416	402	738	1456
BTHUR0008_RS00655	1796	545	2521	4511	4618	4989	4185	4141	968	551	819	989	885	1068	997	2477
BTHUR0008_RS00660	1484	698	2383	5106	3790	6019	4314	5481	1704	935	1705	1834	1629	1457	2372	1971
BTHUR0008_RS00665	56478	22482	50991	97114	86307	95939	71238	72622	19326	14215	15671	19436	15856	25899	13592	43246
BTHUR0008_RS00670	2057	619	1851	3719	3642	3369	2626	2406	864	613	881	892	799	860	843	2712
BTHUR0008_RS00675	17681	6624	16671	32323	25980	25305	22285	24547	6035	4304	6112	6258	6844	7794	6816	14973
BTHUR0008_RS00680	10654	3857	9762	19295	17310	15463	13896	14529	4444	2955	4491	4289	3638	4872	4962	17724
BTHUR0008_RS00685	2150	773	2675	5760	5098	6219	5181	5447	900	585	865	1002	955	1066	1112	2221
BTHUR0008_RS00690	3189	907	3454	7259	5638	7342	5418	5513	1051	720	1072	1177	1037	1404	1313	3511
BTHUR0008_RS00695	8180	3062	8039	15434	17990	15963	14448	17163	3402	2137	3448	3262	5933	8231	6308	14470
BTHUR0008_RS00700	2940	1209	3549	6803	5933	6450	6039	7182	1266	909	1801	1441	2480	2871	3207	5312
BTHUR0008_RS00705	1802	514	2083	5495	3089	3478	2921	4216	310	246	434	389	626	1062	587	2077
BTHUR0008_RS00710	1963	684	1718	3398	2707	2951	2191	3194	602	394	444	661	666	1443	566	2668
BTHUR0008_RS00715	1005	414	1268	2047	1690	1668	1795	1748	330	250	376	370	337	457	331	973
BTHUR0008_RS00720	178	86	220	484	329	379	323	275	69	59	44	82	56	71	81	215
BTHUR0008_RS00725	31860	10608	25481	51007	34259	35350	24057	15886	7852	4955	3656	5876	5475	6484	4818	11920
BTHUR0008_RS00730	2711	531	2152	4862	1412	2373	1647	859	516	358	360	404	301	456	405	1360
BTHUR0008_RS00735	20763	9283	20331	42958	35646	34844	28031	31653	8048	5157	6772	7670	9685	9766	9089	18661
BTHUR0008_RS00740	12697	4386	17355	38923	22840	24406	22679	24763	4314	2853	3870	4200	4110	5137	4864	10325
BTHUR0008_RS00745	5173	2070	6848	13207	7551	9740	8303	8110	2021	1383	1921	1879	1219	1800	1778	5125
BTHUR0008_RS00750	89	46	124	247	461	231	366	627	56	47	142	96	284	368	434	1041
BTHUR0008_RS00755	103	39	145	302	222	327	284	288	78	39	80	66	63	98	127	176
BTHUR0008_RS00760	0	2	1	1	2	0	3	3	0	0	1	0	0	0	0	0
BTHUR0008_RS00765	0	0	0	0	0	0	0	0	0	0	0	0	0	0	0	0
BTHUR0008_RS00770	0	0	0	0	0	0	0	0	0	0	0	0	0	0	0	0
BTHUR0008_RS00775	0	0	0	0	0	0	0	0	0	0	0	0	0	0	0	0
BTHUR0008_RS00780	0	0	0	0	0	0	0	0	0	0	0	0	0	0	0	0
BTHUR0008_RS00785	0	0	0	0	0	0	0	0	0	0	0	0	0	0	0	0
BTHUR0008_RS00790	0	0	0	0	0	0	0	0	0	0	0	0	0	0	0	0
BTHUR0008_RS00795	430	269	283	486	607	685	471	547	166	67	160	162	151	234	139	201
BTHUR0008_RS00800	0	0	0	0	0	0	0	0	0	0	0	0	0	0	0	0
BTHUR0008_RS00805	32	5	24	65	87	54	51	45	9	7	21	5	12	16	25	111
BTHUR0008_RS00810	12	8	4	19	22	9	25	8	4	5	2	2	4	1	6	18
BTHUR0008_RS00815	110	32	109	235	209	215	219	246	79	39	75	35	16	47	14	229
BTHUR0008_RS00820	4	5	3	7	3	8	22	7	9	6	2	4	0	0	4	39
BTHUR0008_RS00825	12	5	3	2	21	13	32	3	10	6	5	3	0	0	10	41
BTHUR0008_RS00830	13	5	20	17	41	33	29	6	37	27	12	14	4	10	7	85
BTHUR0008_RS00835	10	3	4	14	12	6	29	2	8	4	7	4	1	2	2	59
BTHUR0008_RS00840	64	44	67	79	127	89	58	87	54	27	87	28	32	20	151	101
BTHUR0008_RS00845	389	169	487	1454	1018	1510	1071	1402	371	298	408	509	467	467	703	593
BTHUR0008_RS00850	228	111	174	322	142	154	121	120	55	28	44	40	21	31	19	239
BTHUR0008_RS00855	258	129	242	553	590	653	578	496	141	83	117	116	92	102	103	218
BTHUR0008_RS00860	4386	2209	4849	9725	7452	8956	7615	9978	2480	1895	2618	2586	3384	3548	2765	4487
BTHUR0008_RS00865	237	113	347	489	542	738	663	723	118	71	97	136	65	119	108	207
BTHUR0008_RS00870	364	98	381	692	859	833	715	608	149	101	134	162	95	131	142	314
BTHUR0008_RS00875	577	175	909	1687	1770	1627	1578	1847	272	234	430	309	490	652	691	1206
BTHUR0008_RS00880	11	4	3	5	10	7	24	12	4	1	1	0	4	0	0	29
BTHUR0008_RS00885	6	0	6	8	13	5	22	1	2	1	0	4	1	1	11	23
BTHUR0008_RS00890	9	2	6	9	31	30	26	13	8	5	9	7	2	11	2	36
BTHUR0008_RS00895	17	7	16	34	20	29	36	49	15	2	13	12	13	7	7	32
BTHUR0008_RS00900	687	285	697	1343	1432	1485	1489	1947	425	263	426	511	465	524	615	974
BTHUR0008_RS00905	128	48	135	229	622	273	240	267	71	68	106	59	59	87	108	401
BTHUR0008_RS00910	11619	6879	6421	17060	58033	60426	74704	92012	2565	2203	6930	10732	11210	14079	14055	9776
BTHUR0008_RS00915	3250	1481	3904	7268	7079	7723	7113	9787	2204	1804	2786	3058	4141	4177	3464	5284
BTHUR0008_RS00920	80	39	150	324	318	206	158	165	367	214	189	192	57	45	92	400
BTHUR0008_RS00925	60	25	169	204	258	179	148	98	314	145	73	127	18	35	68	535
BTHUR0008_RS00930	30	19	79	90	131	109	101	75	182	78	39	47	27	17	50	616
BTHUR0008_RS00935	58	16	132	115	95	103	136	76	449	202	70	79	22	58	93	708
BTHUR0008_RS00940	55	34	710	114	228	176	130	153	707	278	146	132	40	316	557	5035
BTHUR0008_RS00945	15	13	26	59	47	34	54	67	10	2	22	9	3	11	22	28
BTHUR0008_RS00950	98	27	144	228	193	200	157	265	59	45	69	78	59	82	62	256
BTHUR0008_RS00955	1	0	2	1	4	0	0	0	2	0	4	0	0	1	0	6
BTHUR0008_RS00960	63	31	51	79	113	112	67	109	12	6	10	9	12	19	23	216
BTHUR0008_RS00965	300	118	405	759	708	585	554	705	63	59	117	99	100	142	137	508
BTHUR0008_RS00970	1590	601	1637	3277	1678	1713	1810	2254	668	452	479	483	501	707	506	1835
BTHUR0008_RS00975	256	90	249	471	310	280	173	359	91	70	101	62	57	66	94	382
BTHUR0008_RS00980	99	36	132	199	103	122	69	150	68	22	21	33	18	41	59	121
BTHUR0008_RS00985	432	147	375	629	333	306	277	513	199	95	190	109	203	227	360	1096
BTHUR0008_RS00990	423	105	538	952	1039	951	639	1016	192	136	307	267	312	594	439	1050
BTHUR0008_RS00995	4	1	12	4	20	12	14	4	1	6	4	5	2	2	8	20
BTHUR0008_RS01000	231	80	274	459	554	451	399	553	84	43	82	90	113	154	163	435
BTHUR0008_RS01005	7526	2684	7676	16046	11971	12680	11554	20198	3304	2129	3900	5525	3228	3966	5707	13492
BTHUR0008_RS01010	15	5	5	23	14	26	9	7	1	1	2	0	1	2	0	12
BTHUR0008_RS01015	110	42	141	284	132	171	156	115	51	25	34	53	29	33	35	87
BTHUR0008_RS01020	169	75	157	327	224	181	147	191	158	108	136	177	83	87	44	213
BTHUR0008_RS01025	1127	346	1080	2099	1926	1937	1761	2112	617	390	620	625	574	678	1014	2296
BTHUR0008_RS01030	368	159	222	438	816	1070	868	1019	111	68	92	176	90	135	104	363
BTHUR0008_RS01035	221	128	236	419	493	902	894	861	137	163	172	333	215	253	136	191
BTHUR0008_RS01040	1864	681	1407	2559	2612	2646	2281	1461	716	351	493	450	143	242	265	681
BTHUR0008_RS01045	152	69	265	440	264	350	428	419	166	106	113	151	110	169	127	228
BTHUR0008_RS01050	1547	644	1294	2707	3456	3413	2990	4079	927	509	1412	769	1443	1745	3403	5569
BTHUR0008_RS01055	908	463	880	1395	2240	2120	1758	2237	702	408	790	675	1355	1478	1379	3292
BTHUR0008_RS01060	619	273	452	959	1847	936	1004	1056	384	219	361	338	234	334	354	2158
BTHUR0008_RS01065	343	212	391	667	747	1048	962	1860	405	386	659	632	1391	1588	1141	6682
BTHUR0008_RS01070	0	0	0	0	0	0	0	0	0	0	0	0	0	0	0	0
BTHUR0008_RS01075	877	390	1265	2045	1674	1748	2021	1737	407	256	468	455	288	389	405	962
BTHUR0008_RS01080	78	32	130	196	146	149	159	162	20	13	19	34	20	40	17	156
BTHUR0008_RS01085	719	283	1053	1470	558	808	744	633	606	355	375	386	183	295	154	708
BTHUR0008_RS01090	0	0	0	0	0	0	0	0	0	0	0	0	0	0	0	0
BTHUR0008_RS01095	0	0	0	0	0	0	0	0	0	0	0	0	0	0	0	0
BTHUR0008_RS01100	0	0	0	0	0	0	0	0	0	0	0	0	0	0	0	0
BTHUR0008_RS01105	0	0	0	0	0	0	0	0	0	0	0	0	0	0	0	0
BTHUR0008_RS01110	0	0	0	0	0	0	0	0	0	0	0	0	0	0	0	0
BTHUR0008_RS01115	0	0	0	0	0	0	0	0	0	0	0	0	0	0	0	0
BTHUR0008_RS01120	395	617	1242	1378	1176	1405	1914	1760	2437	1427	2121	2408	1026	1543	1762	301
BTHUR0008_RS01125	0	0	0	0	0	0	0	0	0	0	0	0	0	0	0	0
BTHUR0008_RS01130	251	91	366	794	511	546	541	542	122	91	119	184	135	133	152	350
BTHUR0008_RS01135	4527	1721	5287	11165	9243	11855	10043	12519	2038	1370	2206	2337	2637	2808	2526	4588
BTHUR0008_RS01140	10328	3697	9456	15316	15090	11199	12171	11687	2281	1431	2373	2283	1401	2405	2087	7225
BTHUR0008_RS01145	19368	7317	13140	23566	23368	18018	16223	17343	4125	2555	3955	3677	2758	4327	3106	12165
BTHUR0008_RS01150	377	117	491	1106	822	1026	1016	887	99	73	131	115	116	206	166	302
BTHUR0008_RS01155	206	65	289	530	603	586	499	434	81	65	104	86	103	126	73	317
BTHUR0008_RS01160	50	18	116	161	224	165	193	118	10	13	21	27	16	18	31	88
BTHUR0008_RS01165	33	6	30	60	49	63	77	36	13	5	5	17	7	6	13	43
BTHUR0008_RS01170	244	104	374	751	521	568	546	440	279	174	251	266	159	101	239	188
BTHUR0008_RS01175	87074	41273	75651	142805	131669	120362	91257	76608	36486	24522	33298	32234	22189	23546	20665	45475
BTHUR0008_RS01180	8104	3013	9008	17785	17636	18365	14711	15007	4144	2761	3841	4236	3966	4069	4363	6942
ddl	17218	8045	16814	32821	30222	32565	26737	25509	7192	4702	6535	6536	6345	7577	6389	12232
BTHUR0008_RS01190	102	55	149	266	189	254	260	188	84	46	79	94	43	65	75	135
BTHUR0008_RS01195	7	2	5	35	26	28	26	39	6	5	5	3	4	12	12	4
BTHUR0008_RS01200	103	30	124	313	224	215	291	226	54	31	54	55	38	54	50	149
BTHUR0008_RS01205	85	54	127	222	167	170	237	170	43	57	58	71	71	67	72	146
BTHUR0008_RS01210	103	35	94	146	160	186	186	213	39	16	33	34	44	63	64	159
BTHUR0008_RS01215	50	21	57	99	128	163	195	197	37	17	23	37	51	81	76	170
BTHUR0008_RS01220	27	14	73	43	797	399	475	875	10	4	13	12	33	100	109	749
BTHUR0008_RS01225	514	164	635	1276	1204	1158	1185	1375	206	103	194	171	163	237	183	634
BTHUR0008_RS01230	100	39	191	311	265	325	378	311	68	58	105	99	58	89	89	137
BTHUR0008_RS01235	415	179	450	1086	10054	8261	7882	9944	286	196	10301	503	2996	3363	2906	5454
BTHUR0008_RS01240	24920	9969	20988	38134	73688	57650	52347	59098	6718	4607	17469	6519	18700	21230	19343	39540
BTHUR0008_RS01245	248	94	272	538	547	591	419	484	92	55	117	67	49	89	159	602
BTHUR0008_RS01250	1155	442	1858	3485	2529	2541	1996	2336	479	336	424	454	431	741	454	1556
BTHUR0008_RS01255	170	55	200	495	362	427	267	373	86	54	63	73	81	121	144	307
groEL	44230	18212	44824	78454	101578	100924	78937	101417	12895	9163	15395	14466	36893	47570	23197	71977
BTHUR0008_RS01265	22364	5523	18591	37616	55937	40238	34014	49640	3107	1969	4961	3491	7649	11721	9532	41924
BTHUR0008_RS01270	1480	618	1954	3304	2668	2931	2344	3030	1994	1355	2005	2062	1618	2030	1622	2805
BTHUR0008_RS01275	274	104	171	311	483	258	214	251	72	52	82	58	39	70	99	342
BTHUR0008_RS01280	4231	1290	3974	8449	10347	10001	10417	14185	1269	946	1818	2545	2462	3336	2779	5664
BTHUR0008_RS01285	2349	872	2246	4567	5545	5004	4472	5853	1037	713	1092	1162	1451	1553	1661	3760
BTHUR0008_RS01290	5582	2639	5961	11055	10628	11824	9942	9538	1935	1269	1477	1922	1751	2001	1554	3602
BTHUR0008_RS01295	1360	406	1114	2469	2841	2766	1907	1994	196	104	146	190	166	189	170	1403
BTHUR0008_RS01300	1795	528	1851	3760	4242	3916	3558	3704	624	337	462	522	394	484	553	1441
BTHUR0008_RS01305	1713	573	2279	4522	4366	4433	3732	4192	755	493	715	851	691	690	925	1971
BTHUR0008_RS01310	0	0	0	0	0	0	0	0	0	0	0	0	0	0	0	0
BTHUR0008_RS01315	0	0	0	0	0	0	0	0	0	0	0	0	0	0	0	0
BTHUR0008_RS01320	7	4	6	8	12	8	13	5	3	2	7	2	3	5	7	15
BTHUR0008_RS01325	17	9	11	31	9	16	30	11	9	3	2	4	1	10	4	20
BTHUR0008_RS01330	20	10	19	67	23	30	71	9	3	9	10	7	3	6	9	34
BTHUR0008_RS01335	54	26	61	79	72	89	49	46	17	6	7	6	10	6	17	54
BTHUR0008_RS01340	51	12	59	92	83	116	72	115	19	11	21	15	5	6	1	58
BTHUR0008_RS01345	170	48	129	372	188	177	157	180	27	23	29	25	19	30	16	97
BTHUR0008_RS01350	45	17	39	66	46	42	38	18	9	5	10	4	4	9	6	37
BTHUR0008_RS01355	139	59	112	267	136	137	174	134	42	33	58	44	32	39	40	151
BTHUR0008_RS01360	351	121	262	583	1887	1117	1048	982	75	54	750	114	146	277	203	1360
BTHUR0008_RS01365	2287	1505	3467	6280	10581	9872	8916	11437	7958	5200	17642	9212	10426	9492	19002	6887
BTHUR0008_RS01370	4412	2400	5288	10572	15925	14660	12496	15456	3406	2431	15430	3976	7087	8838	7703	13069
BTHUR0008_RS01375	80	28	61	100	769	560	597	875	30	20	1628	48	367	475	518	1044
BTHUR0008_RS01380	8	1	9	11	63	57	42	106	2	1	122	4	16	37	17	163
BTHUR0008_RS01385	39	14	60	98	619	561	451	925	18	14	1011	36	283	351	293	779
BTHUR0008_RS01390	125	29	128	273	1645	1448	1344	2123	67	46	2031	91	883	1092	1188	1806
BTHUR0008_RS01395	72	27	123	230	1045	794	808	1567	56	19	576	47	419	669	642	1218
BTHUR0008_RS01400	94	25	119	210	908	842	755	1332	60	25	435	54	397	561	748	1143
BTHUR0008_RS01405	41	15	52	98	443	303	337	641	20	12	101	21	138	202	258	573
purH	545	232	555	977	1563	1283	1416	1866	216	180	331	233	531	852	675	1622
BTHUR0008_RS01415	834	318	901	1972	2377	2064	1827	2565	257	187	369	298	512	785	826	2171
BTHUR0008_RS01420	113	42	144	261	181	185	168	219	58	43	36	71	40	58	38	216
BTHUR0008_RS01425	158	73	226	460	248	406	343	312	94	64	64	80	70	95	86	193
BTHUR0008_RS01430	827	624	1127	2129	1829	1545	1623	2141	1236	762	1490	1186	1154	2122	2065	1148
BTHUR0008_RS01435	2920	1053	2401	4500	5832	4832	4494	5312	1363	959	1684	1340	1761	2357	2203	4626
BTHUR0008_RS01440	27	9	13	33	49	64	73	65	29	16	32	25	22	16	6	81
BTHUR0008_RS01445	980	360	1319	3162	1879	2390	1930	2116	472	340	413	522	258	360	364	1124
BTHUR0008_RS01450	7231	2587	8160	18063	16171	22245	16705	18772	2613	1645	2298	2924	2680	3188	2835	6558
ligA	9215	3213	10138	20784	18871	22341	18921	21491	4625	2939	4137	5106	4521	4902	5116	9257
BTHUR0008_RS01460	5506	2032	7077	13646	12806	14241	12278	14637	4211	2721	3733	4442	4549	4666	4899	8001
BTHUR0008_RS01465	304	96	404	810	917	708	600	781	154	101	147	123	101	159	172	516
BTHUR0008_RS01470	5799	3013	5265	8827	18215	11458	12093	19693	2831	1976	6388	4458	10375	13342	12002	36106
BTHUR0008_RS01475	25	3	24	50	21	20	24	24	2	0	2	1	4	11	6	58
BTHUR0008_RS01480	2	3	3	12	1	5	5	0	1	0	2	1	5	1	4	23
BTHUR0008_RS01485	65	41	74	100	63	85	90	122	110	62	67	44	91	202	266	848
BTHUR0008_RS01490	11	4	24	20	19	43	26	16	209	94	28	27	23	45	112	363
BTHUR0008_RS01495	33	8	25	52	40	32	37	17	91	46	38	41	8	28	28	289
BTHUR0008_RS01500	31	12	18	53	29	23	38	51	18	12	17	8	9	0	8	40
BTHUR0008_RS01505	96	31	95	189	140	160	103	144	37	25	52	37	16	29	38	126
BTHUR0008_RS01510	229	65	152	255	177	140	146	112	37	20	35	25	16	19	17	244
BTHUR0008_RS01515	210	93	273	367	366	316	318	416	195	146	196	221	239	351	320	750
BTHUR0008_RS01520	2050	682	1944	4161	3407	3926	3025	2826	908	481	908	753	746	602	914	3152
gatA	10227	4355	10839	19340	19495	20895	17655	16614	6319	4037	5323	6377	5887	6371	4861	9030
BTHUR0008_RS01530	12662	4863	10974	19673	24919	21446	18241	17730	4282	2723	3726	4269	4230	4952	3793	14073
BTHUR0008_RS01535	2420	983	2315	4751	3485	4458	3474	2856	683	441	593	649	538	791	685	2384
BTHUR0008_RS01540	102	35	115	244	249	277	212	223	30	23	44	24	51	47	66	141
BTHUR0008_RS01545	14	7	9	25	17	32	57	20	11	2	9	3	2	15	1	35
BTHUR0008_RS01550	46	20	45	131	126	138	141	129	28	16	19	30	43	31	54	126
gabD	79	40	105	236	224	236	200	219	41	22	45	41	45	51	93	212
BTHUR0008_RS01560	11	2	1	29	26	14	21	3	1	0	1	0	0	0	0	21
BTHUR0008_RS01565	82	43	102	232	106	107	92	111	38	39	52	50	33	38	27	121
BTHUR0008_RS01570	3033	1338	2913	5572	4497	5797	4849	6249	1239	834	1465	1442	1911	2624	1782	6506
BTHUR0008_RS01575	1546	711	1450	3415	2947	3151	2826	3132	462	283	424	412	566	687	500	1401
BTHUR0008_RS01580	35	17	38	87	124	77	131	75	16	10	15	10	15	41	58	190
BTHUR0008_RS01585	1232	478	955	1750	3225	2924	2257	1340	304	226	563	215	280	267	152	1053
BTHUR0008_RS01590	1919	576	2138	4189	2908	3505	2246	1517	835	548	596	616	360	394	351	1237
BTHUR0008_RS01595	7626	3657	7895	16366	12648	12294	11896	9508	2896	1938	2372	2552	2101	2874	2081	3092
BTHUR0008_RS01600	170	60	335	567	584	518	437	312	166	146	86	202	101	132	79	175
BTHUR0008_RS01605	388	113	436	865	555	582	510	494	210	126	163	170	100	140	175	345
BTHUR0008_RS01610	418	239	551	959	774	990	865	1161	376	249	381	408	633	667	339	484
BTHUR0008_RS01615	243	104	206	548	458	491	417	528	157	88	151	149	176	154	136	453
BTHUR0008_RS01620	331	117	248	556	395	426	342	306	109	51	109	93	84	138	101	401
BTHUR0008_RS01625	121	56	133	234	201	206	176	186	57	53	85	81	35	64	54	219
BTHUR0008_RS01630	783	370	769	1621	1490	1686	1623	2211	582	412	756	755	1193	1345	1403	2184
BTHUR0008_RS01635	149	59	215	485	271	388	325	315	102	70	74	89	30	44	74	143
BTHUR0008_RS01640	145	39	176	459	351	354	277	267	52	45	56	62	30	28	81	214
BTHUR0008_RS01645	49421	18200	42636	72666	93385	85165	79313	92497	19405	12222	20792	19321	23617	27851	21341	54094
BTHUR0008_RS01650	42439	22322	49984	100682	85126	115300	106210	148870	25672	17631	28510	28133	40541	38029	29892	39721
BTHUR0008_RS01655	177	57	301	623	454	746	684	631	127	90	91	185	59	100	157	312
BTHUR0008_RS01660	223	102	308	744	672	1008	973	925	225	149	273	268	200	193	311	336
BTHUR0008_RS01665	214	99	226	529	539	645	785	657	40	47	133	88	58	78	94	185
BTHUR0008_RS01670	3187	1289	4920	7524	3184	7264	6017	4767	295	181	198	296	176	236	129	448
BTHUR0008_RS01675	2227	727	2711	3651	1893	3819	2637	2141	129	104	120	142	79	132	84	253
BTHUR0008_RS01680	13856	5019	15452	22831	11439	19531	14455	12273	644	423	646	598	501	642	523	1617
BTHUR0008_RS01685	4490	1433	6033	8539	5141	8023	6703	7421	218	143	298	241	320	442	301	1315
BTHUR0008_RS01690	59	17	55	85	93	75	113	141	33	7	33	32	42	68	55	278
BTHUR0008_RS01695	859	260	880	2010	930	1170	777	799	222	122	259	165	155	192	355	1234
BTHUR0008_RS01700	36	6	30	60	49	77	70	41	11	7	6	11	8	12	12	33
BTHUR0008_RS01705	28	9	25	53	48	71	52	50	12	8	8	7	5	4	14	20
BTHUR0008_RS01710	39	12	26	51	55	48	49	78	8	6	4	6	5	14	5	21
BTHUR0008_RS01715	206	87	269	605	301	376	313	365	43	36	44	56	33	46	33	109
BTHUR0008_RS01720	564	170	599	1231	948	873	938	1887	116	85	185	154	208	280	218	1355
BTHUR0008_RS01725	195	43	296	461	306	285	284	247	169	109	128	155	151	165	137	304
BTHUR0008_RS01730	22	9	7	32	14	21	17	21	4	4	4	5	6	2	6	37
BTHUR0008_RS01735	124	43	148	266	105	141	128	145	39	14	26	31	19	25	8	129
BTHUR0008_RS01740	208	59	204	385	546	471	347	476	81	53	92	87	127	113	128	570
BTHUR0008_RS01745	224	82	164	335	251	248	259	284	61	56	77	67	64	63	85	236
BTHUR0008_RS01750	44	17	59	85	84	75	112	68	20	14	30	25	11	25	30	64
BTHUR0008_RS01755	60357	31288	55980	95344	94543	94245	76795	78933	25979	16619	22416	23600	19638	25157	19470	52309
BTHUR0008_RS01760	100	46	93	163	225	300	264	206	55	40	37	43	19	21	14	152
BTHUR0008_RS01765	17	4	9	51	18	30	44	11	4	3	8	8	10	2	8	27
BTHUR0008_RS01770	8	3	9	13	18	7	12	3	3	2	2	0	0	3	2	12
BTHUR0008_RS01775	1213	396	1883	3462	2087	2902	2787	4510	512	307	502	518	1105	1368	1193	2585
BTHUR0008_RS01780	101	34	41	149	274	411	318	437	25	22	82	76	76	76	104	331
BTHUR0008_RS01785	44	18	40	74	66	106	227	188	10	9	23	17	47	20	13	83
BTHUR0008_RS01790	12	3	16	33	34	61	54	41	9	2	3	6	5	5	2	31
BTHUR0008_RS01795	27	15	33	110	52	104	111	65	14	9	10	11	17	8	38	48
BTHUR0008_RS01800	31	18	49	113	94	110	84	67	15	5	14	20	34	32	27	80
BTHUR0008_RS01805	2441	640	1834	5763	4167	6622	6876	8170	629	516	859	2103	610	689	1017	2642
BTHUR0008_RS01810	101	33	90	306	238	495	493	695	26	24	34	94	45	37	58	181
BTHUR0008_RS01815	48	9	26	57	43	56	69	30	14	7	12	14	8	10	3	54
BTHUR0008_RS01820	5282	2816	5501	10299	623	540	489	470	2577	1862	2624	2814	5973	6757	5865	12742
BTHUR0008_RS01825	3827	2045	4461	9538	599	988	761	643	3074	2106	1845	3561	2875	2997	3618	4204
BTHUR0008_RS01830	1781	1067	1849	3569	374	490	374	444	758	539	540	864	902	1058	845	1743
BTHUR0008_RS01835	14534	6019	15714	32649	22887	24427	20242	23675	6017	4335	4883	5487	5588	8543	5010	11644
BTHUR0008_RS01840	5897	2361	5156	10795	10666	10780	8725	9294	2578	1689	2830	2550	2865	3215	2899	6948
BTHUR0008_RS01845	123	40	226	503	479	632	490	746	51	40	57	86	96	101	153	250
thiE	72	25	128	195	230	278	204	205	13	4	15	28	21	32	47	140
BTHUR0008_RS01855	2213	732	1938	3723	4050	4703	4271	4407	600	444	557	732	579	737	485	1759
BTHUR0008_RS01860	9587	3131	11017	21914	9276	11400	10912	12878	2764	1883	1551	2674	3012	4399	2549	5382
BTHUR0008_RS01865	1811	621	2281	4283	1877	2800	2743	3826	527	330	423	620	881	1134	1191	2007
BTHUR0008_RS01870	285	85	300	525	649	578	493	729	96	56	115	124	109	185	190	431
BTHUR0008_RS01875	1133	424	1270	2382	2671	2908	2302	2675	467	307	449	425	523	626	576	888
BTHUR0008_RS01880	3806	1693	4130	8030	9060	9673	7836	9329	2031	1326	1878	2363	3243	3826	2954	4022
BTHUR0008_RS01885	1669	566	1681	3371	4251	3672	3593	3595	507	316	537	542	638	866	796	2062
BTHUR0008_RS01890	110	47	131	180	154	176	199	154	58	45	47	52	22	46	47	132
BTHUR0008_RS01895	97	51	94	164	153	170	231	117	16	26	42	40	33	44	51	181
BTHUR0008_RS01900	137	49	148	322	247	338	251	348	79	53	74	87	123	344	232	348
BTHUR0008_RS01905	141	43	185	432	238	328	218	210	83	47	79	71	79	113	82	367
BTHUR0008_RS01910	26	10	39	92	37	40	34	30	27	19	34	32	24	20	38	59
BTHUR0008_RS01915	12	3	45	72	54	20	43	49	10	3	8	5	3	4	6	22
BTHUR0008_RS01920	242	52	261	519	551	398	308	244	113	44	97	99	78	116	107	329
BTHUR0008_RS01925	219	75	217	406	380	389	403	390	85	60	106	110	75	108	85	208
BTHUR0008_RS01930	175	42	120	302	199	351	238	262	79	59	133	88	104	135	126	475
BTHUR0008_RS01935	1667	651	1543	2838	3121	2858	2127	2805	431	281	388	430	300	359	383	1875
BTHUR0008_RS01940	3089	1230	3519	7297	4767	5452	4414	6056	1504	1007	1183	1497	1115	1233	1111	4293
BTHUR0008_RS01945	52	38	67	121	135	132	181	281	50	53	38	111	83	232	45	303
BTHUR0008_RS01950	1997	746	1978	4166	3439	3452	2643	3275	448	332	462	540	803	1013	884	2651
BTHUR0008_RS01955	18	19	21	40	20	32	77	10	15	17	28	10	7	11	22	49
BTHUR0008_RS01960	62	20	86	152	141	138	137	156	14	9	25	24	17	20	24	116
BTHUR0008_RS01965	19981	7695	20277	34944	45343	37334	35675	53067	10251	7616	15849	13260	26949	36738	30734	57353
BTHUR0008_RS01970	14798	7898	18534	32457	31444	31861	25107	42717	12503	9682	16826	15473	39517	40680	24458	34606
BTHUR0008_RS01975	6052	2112	7645	12548	13229	12079	10666	14335	3183	2186	4342	3904	6703	7603	8318	18138
BTHUR0008_RS01980	2224	755	2118	4146	5784	5351	4501	5201	1097	650	967	1188	1056	1317	1313	4189
BTHUR0008_RS01985	4504	1664	4509	9263	9552	9209	8166	10924	1694	1119	1764	1706	2397	2727	2238	6740
BTHUR0008_RS01990	3577	1363	2974	6359	7342	6634	5208	7271	1206	837	1228	1133	1905	2620	1644	5952
BTHUR0008_RS01995	1490	566	966	2427	4036	5992	5908	10640	593	394	892	1647	1488	1801	1894	2940
BTHUR0008_RS02000	949	263	859	1079	968	956	798	544	207	181	233	243	120	179	137	1078
BTHUR0008_RS02005	2008	682	2588	5144	3202	3465	3405	4175	1079	683	1060	959	1009	1067	1127	2257
BTHUR0008_RS02010	2537	1013	2306	4998	3983	3599	3050	4209	1310	753	1531	1139	1406	1401	2062	5549
BTHUR0008_RS02015	1279	514	1127	1970	1845	2031	1680	1767	448	247	489	352	371	472	535	1759
BTHUR0008_RS02020	426	185	397	844	1146	797	692	1038	406	289	295	387	368	479	430	1075
BTHUR0008_RS02025	670	295	668	1434	1168	1117	893	686	215	118	227	131	101	161	222	439
BTHUR0008_RS02030	840	362	1086	2065	1274	1709	1464	1693	549	380	496	571	282	374	604	753
BTHUR0008_RS02035	29	4	40	69	172	101	100	63	10	5	28	11	26	23	46	95
BTHUR0008_RS02040	5869	2179	4533	10229	9459	9716	8496	11413	1898	1358	2249	2137	2635	2784	2436	9528
BTHUR0008_RS02045	668	256	870	1846	859	1481	1139	1221	247	189	236	294	186	279	178	560
BTHUR0008_RS02050	109	30	83	110	133	137	116	104	26	18	20	12	7	11	8	68
BTHUR0008_RS02055	2	0	1	0	1	0	1	0	0	0	0	2	5	0	0	8
BTHUR0008_RS02060	6	2	3	8	6	4	14	1	2	1	2	2	1	2	0	11
BTHUR0008_RS02065	46	26	30	67	88	71	99	136	20	13	12	21	9	19	21	53
BTHUR0008_RS02070	41	23	28	30	34	43	26	25	3	3	9	3	4	3	3	31
BTHUR0008_RS02075	0	0	0	0	0	0	3	0	0	0	0	0	0	1	1	1
BTHUR0008_RS02080	0	0	0	5	2	5	4	0	1	0	0	0	0	0	0	3
BTHUR0008_RS02085	4	0	3	1	1	1	7	0	1	0	0	1	0	0	0	6
BTHUR0008_RS02090	309	141	289	567	367	364	407	326	68	71	96	73	62	63	70	287
BTHUR0008_RS02095	70	28	64	122	216	195	212	178	24	20	40	52	90	113	75	303
BTHUR0008_RS02100	812	228	719	1765	977	948	788	1322	166	120	210	178	206	332	241	1392
BTHUR0008_RS02105	3	1	7	7	1	0	0	0	1	2	1	1	2	0	0	5
BTHUR0008_RS02110	1	2	0	2	3	0	0	0	0	0	0	0	0	0	0	3
BTHUR0008_RS02115	4381	1742	3436	7451	6640	6681	5917	6110	919	696	847	871	775	996	828	3008
BTHUR0008_RS02120	540	119	259	439	779	384	462	522	60	47	82	61	69	119	156	1702
BTHUR0008_RS02125	5967	2009	6411	14471	19069	17910	13665	19654	3694	2377	4628	4082	6230	7552	6747	12781
BTHUR0008_RS02130	43	17	43	81	98	85	142	115	18	17	17	21	18	35	36	121
BTHUR0008_RS02135	1259	477	1549	3217	2452	2930	2040	2457	655	472	488	675	276	343	394	1163
BTHUR0008_RS02140	2402	854	2335	5322	4870	5301	3690	4007	1261	889	800	1121	812	767	611	2017
BTHUR0008_RS02145	1234	363	964	2068	2456	2278	1739	1997	392	230	361	336	275	327	334	1168
BTHUR0008_RS02150	20	3	6	25	33	11	17	27	2	1	9	4	6	11	10	36
BTHUR0008_RS02155	481	312	403	793	688	626	498	602	284	222	279	251	264	321	190	450
BTHUR0008_RS02160	0	0	4	2	1	2	6	3	0	0	0	2	0	0	0	5
BTHUR0008_RS02165	83	49	136	303	171	232	293	181	91	55	54	67	49	82	32	138
BTHUR0008_RS02170	462	192	610	1168	1089	1453	1294	1424	215	143	263	225	393	492	512	520
BTHUR0008_RS02175	40	35	56	111	80	75	74	77	26	15	19	9	4	6	16	50
BTHUR0008_RS02180	15	14	13	34	27	47	30	13	0	2	3	4	2	2	1	22
BTHUR0008_RS02185	72	28	42	130	104	125	101	73	32	16	12	38	10	8	12	48
BTHUR0008_RS02190	678	228	659	1376	1489	1473	1169	1150	326	192	249	313	175	234	128	971
BTHUR0008_RS02195	3925	2381	3214	5397	21509	19943	17461	21647	2805	1885	7503	3274	4728	5344	3961	14660
BTHUR0008_RS02200	1675	447	1928	3967	3016	2372	2244	3012	816	587	1079	1116	980	1044	1131	3975
BTHUR0008_RS02205	33	5	29	31	37	38	51	96	5	3	9	9	16	9	11	43
BTHUR0008_RS02210	12	1	7	6	16	7	22	14	10	4	6	2	4	6	5	17
BTHUR0008_RS02215	40	7	47	92	84	86	134	80	14	13	21	20	13	20	18	92
BTHUR0008_RS02220	28	8	21	61	36	47	31	50	14	4	14	17	8	5	11	58
BTHUR0008_RS02225	48	14	29	87	61	102	69	49	6	8	16	30	16	17	27	68
BTHUR0008_RS02230	223	102	217	422	294	343	351	498	105	73	108	136	70	64	84	535
BTHUR0008_RS02235	26189	10816	14752	29077	123953	110256	99747	141917	11575	6526	11082	36812	26420	29288	32559	100466
BTHUR0008_RS02240	2668	2018	1192	2011	28133	33135	34034	74179	1248	418	847	13984	6632	9434	8847	39395
BTHUR0008_RS02245	3847	1363	2987	6041	3582	3926	3142	3391	1042	617	837	746	699	722	586	3070
BTHUR0008_RS02250	9	4	7	23	27	12	5	19	4	2	0	2	0	0	0	15
BTHUR0008_RS02255	396	133	640	1304	600	697	801	734	149	102	139	137	88	111	131	456
BTHUR0008_RS02260	221	80	269	471	360	431	453	490	185	93	99	124	109	150	124	256
BTHUR0008_RS02265	432	235	495	1299	703	775	703	885	248	146	211	207	157	210	157	441
BTHUR0008_RS02270	713	160	729	1475	1847	1439	1167	1404	234	157	250	271	249	300	322	1324
BTHUR0008_RS02275	574	161	617	1328	1222	1380	1113	1334	206	130	180	184	190	243	215	476
BTHUR0008_RS02280	20	4	33	35	62	31	58	59	28	9	53	23	22	36	31	58
sspK	372	274	445	894	675	941	844	896	294	225	266	267	300	246	243	207
BTHUR0008_RS02290	412	186	282	539	785	510	407	404	113	70	116	140	96	118	176	416
BTHUR0008_RS02295	304	96	366	616	548	603	611	581	126	82	112	130	99	98	89	536
BTHUR0008_RS02300	715	216	982	1712	1287	1387	1076	863	438	287	317	365	194	233	217	676
BTHUR0008_RS02305	3	1	2	6	6	14	4	5	6	0	0	1	1	0	0	4
BTHUR0008_RS02310	16	0	8	6	14	20	15	16	3	3	4	2	1	1	5	11
BTHUR0008_RS02315	6	0	5	18	6	5	2	0	0	0	2	2	0	0	0	3
BTHUR0008_RS02320	1949	895	2019	3566	3721	3339	3095	3994	685	495	908	821	1059	1562	1224	3117
BTHUR0008_RS02325	1145	407	1336	2518	2597	2612	2192	2577	542	441	481	594	562	832	642	1531
BTHUR0008_RS02330	1582	582	1307	2644	1870	2462	1922	1377	916	592	744	697	534	603	812	2087
BTHUR0008_RS02335	462	178	528	1107	708	878	834	1028	287	145	266	332	220	273	185	689
BTHUR0008_RS02340	4705	1857	4776	8300	8864	8803	7983	8151	3617	2262	2949	3434	3485	4217	2703	7227
BTHUR0008_RS02345	120	35	143	261	344	382	366	336	57	34	38	60	55	61	87	133
BTHUR0008_RS02350	177	63	239	445	530	671	551	539	94	49	80	111	65	76	107	155
BTHUR0008_RS02355	267	91	312	716	670	896	904	671	146	95	143	174	99	144	186	255
BTHUR0008_RS02360	176	70	231	309	355	378	377	267	76	76	92	83	72	77	129	83
BTHUR0008_RS02365	1036	224	811	1652	1984	1583	1260	1260	278	203	265	296	337	360	303	1460
BTHUR0008_RS02370	2734	849	1698	2777	5505	3503	2984	4005	1223	734	1064	1282	1639	2063	1487	4906
BTHUR0008_RS02375	184	98	194	301	305	347	328	371	36	45	43	63	77	125	37	297
BTHUR0008_RS02380	58	20	31	67	108	94	52	73	22	18	32	19	51	56	61	175
BTHUR0008_RS02385	5310	6083	3395	6839	9224	14766	30298	8724	9712	5914	24884	9233	7284	6678	14105	7822
BTHUR0008_RS02390	68	20	102	190	155	145	162	97	21	8	18	6	22	35	21	120
BTHUR0008_RS02395	133	60	175	352	234	351	273	349	116	52	75	79	73	92	96	163
BTHUR0008_RS02400	66	21	88	192	110	115	185	96	41	32	33	31	17	36	19	102
BTHUR0008_RS02405	794	226	703	1488	1511	1352	1247	1537	194	101	191	200	204	255	301	1354
BTHUR0008_RS02410	4620	1370	3285	5831	7808	6924	4494	4434	773	453	711	717	589	837	720	4472
BTHUR0008_RS02415	724	169	735	1697	1343	1767	1265	828	317	186	170	250	122	193	124	447
BTHUR0008_RS02420	605	250	950	1969	1201	1973	1589	999	521	324	276	483	351	336	358	345
BTHUR0008_RS02425	0	0	0	0	0	0	0	0	0	0	0	0	0	0	0	0
BTHUR0008_RS02430	9436	2319	4208	11688	10097	14514	11546	8155	772	600	1461	1220	915	976	1490	7798
BTHUR0008_RS02435	2139	804	1991	3927	2641	2390	2270	3691	1709	1163	1506	1503	1489	2036	1766	5083
BTHUR0008_RS02440	84	45	86	232	288	250	214	234	154	143	169	174	288	157	177	290
BTHUR0008_RS02445	13020	4563	11297	20349	28253	27166	22499	25919	6125	4411	6768	6737	7768	9853	8102	21053
BTHUR0008_RS02450	51	29	55	103	95	72	105	177	9	9	23	9	20	25	9	67
BTHUR0008_RS02455	14	7	16	22	22	18	24	16	7	7	14	5	1	15	5	37
BTHUR0008_RS02460	131	80	130	197	206	239	158	154	41	13	54	50	28	35	35	84
BTHUR0008_RS02465	2	2	1	1	7	0	8	2	0	0	0	0	0	0	0	1
BTHUR0008_RS02470	0	0	0	0	0	0	0	0	0	0	0	0	0	0	0	0
BTHUR0008_RS02475	0	0	0	0	0	0	0	0	0	0	0	0	0	0	0	0
BTHUR0008_RS02480	10	9	16	21	18	23	46	28	19	8	16	16	24	23	31	5
BTHUR0008_RS02485	0	0	0	0	0	0	0	0	0	0	0	0	0	0	0	0
BTHUR0008_RS02490	0	0	0	0	0	0	0	0	0	0	0	0	0	0	0	0
BTHUR0008_RS02495	0	0	0	0	0	0	0	0	0	0	0	0	0	0	0	0
BTHUR0008_RS02500	0	0	0	0	0	0	0	0	0	0	0	0	0	0	0	0
BTHUR0008_RS02505	0	0	0	2	1	2	1	0	0	0	0	0	0	0	0	0
BTHUR0008_RS02510	0	0	0	0	0	0	0	0	0	0	0	0	0	0	0	0
BTHUR0008_RS02515	0	0	0	0	0	0	0	0	0	0	0	0	0	0	0	0
BTHUR0008_RS02520	221	160	414	550	516	559	713	675	276	166	314	252	219	290	216	158
BTHUR0008_RS02525	0	0	0	0	0	0	0	0	0	0	0	0	0	0	0	0
BTHUR0008_RS02530	12	26	15	30	17	41	42	31	53	65	399	29	48	2716	240	8
BTHUR0008_RS02535	51	21	57	113	67	79	60	74	15	9	12	12	21	13	22	75
BTHUR0008_RS02540	139	66	97	235	169	168	199	183	44	36	45	37	28	28	56	127
BTHUR0008_RS02545	2514	970	2202	4279	2390	2120	1497	968	782	548	530	408	447	387	302	819
BTHUR0008_RS02550	272	167	458	787	690	954	697	2183	355	150	265	429	620	886	619	2575
BTHUR0008_RS02555	266	105	213	352	529	243	279	220	55	40	46	68	52	47	71	295
BTHUR0008_RS02560	2375	828	2445	6004	3887	4145	3111	3814	938	556	976	797	902	835	1091	2707
BTHUR0008_RS02565	239	125	225	377	179	178	185	165	167	116	151	144	98	104	81	237
BTHUR0008_RS02570	92	25	83	154	182	183	191	193	36	32	37	50	65	68	62	178
BTHUR0008_RS02575	315	114	467	851	1808	1266	1247	2648	262	163	414	319	943	974	1498	5002
BTHUR0008_RS02580	1232	595	1368	2522	2390	2666	2756	3852	667	467	841	685	1990	2294	1687	2521
BTHUR0008_RS02585	5904	1691	4503	10548	27487	21830	17880	34910	2277	1353	3349	3372	10921	15965	12162	35234
BTHUR0008_RS02590	876	319	636	1831	5733	4061	3337	6739	454	196	700	475	1977	2968	2355	5034
BTHUR0008_RS02595	10473	5106	14856	27340	28753	37516	39885	41793	9276	7272	11828	12527	9476	11391	9587	15118
BTHUR0008_RS02600	33317	15967	33068	66573	85334	80189	82501	90380	11637	9239	14793	16060	11460	15252	12543	51963
BTHUR0008_RS02605	1154	492	1347	2510	2289	2394	2248	1950	734	484	534	666	566	696	564	1264
BTHUR0008_RS02610	1780	1021	1714	3787	3456	4918	3955	5051	861	562	1036	979	1106	1558	1224	1963
BTHUR0008_RS02615	5953	2609	6241	13642	14348	18628	17111	23065	2594	1742	3125	3369	3778	5295	4356	7847
BTHUR0008_RS02620	66	31	73	108	160	132	146	157	22	27	39	43	27	45	51	142
BTHUR0008_RS02625	345	116	301	574	364	341	376	338	86	78	105	64	75	96	68	313
BTHUR0008_RS02630	4	0	2	4	6	2	3	21	0	0	0	0	0	0	0	6
BTHUR0008_RS02635	295	82	257	480	520	582	466	468	110	80	136	93	96	124	152	356
BTHUR0008_RS02640	355	151	410	886	668	770	725	732	247	175	246	251	271	279	302	530
BTHUR0008_RS02645	6680	2015	5505	12004	10941	11019	9348	11359	2970	1986	2956	2933	3103	3620	4249	9808
BTHUR0008_RS02650	331	105	345	709	496	615	509	560	104	77	122	119	103	112	149	292
BTHUR0008_RS02655	16	1	11	27	14	20	22	6	12	1	8	19	4	16	5	25
BTHUR0008_RS02660	20	7	15	31	14	18	15	7	1	5	2	3	2	3	10	34
BTHUR0008_RS02665	686	194	739	1302	67	209	123	41	6	5	16	8	9	17	12	40
BTHUR0008_RS02670	2622	575	2591	5760	150	740	553	158	27	17	23	49	33	30	22	75
BTHUR0008_RS02675	151	46	229	452	294	365	334	315	52	30	43	49	80	83	96	294
BTHUR0008_RS02680	453	87	665	1344	801	1215	972	1313	185	99	147	206	240	283	313	667
BTHUR0008_RS02685	4624	1713	4337	9263	4612	7703	8006	10851	960	646	894	1017	1879	2434	2152	5775
BTHUR0008_RS02690	19	9	16	53	34	48	34	6	6	10	28	15	8	9	6	35
BTHUR0008_RS02695	5	1	15	27	23	6	14	5	0	3	2	3	1	3	1	21
BTHUR0008_RS02700	187	67	224	474	391	392	382	426	86	64	82	121	90	131	182	326
BTHUR0008_RS02705	52	15	65	96	105	116	76	108	26	28	20	19	32	26	27	129
BTHUR0008_RS02710	3	2	11	12	11	12	42	7	1	2	6	0	3	0	7	13
BTHUR0008_RS02715	150	100	209	424	234	354	378	389	213	143	191	205	250	217	154	199
BTHUR0008_RS02720	38	17	47	101	59	64	66	82	11	8	12	11	13	20	17	43
BTHUR0008_RS02725	30	13	24	39	20	23	23	49	1	2	5	5	5	4	5	62
BTHUR0008_RS02730	29	9	22	40	27	43	70	26	5	4	11	12	26	13	23	58
BTHUR0008_RS02735	5	1	10	9	1	21	14	8	1	0	0	4	2	1	6	16
BTHUR0008_RS02740	28	9	28	51	29	32	54	40	28	13	16	13	19	18	15	49
BTHUR0008_RS02745	2248	777	2370	4853	3801	3087	2203	2760	873	600	806	815	616	707	894	2725
BTHUR0008_RS02750	130	47	191	644	211	365	339	323	12	4	5	6	25	23	13	47
BTHUR0008_RS02755	4	1	7	16	21	20	38	5	0	0	0	0	0	1	0	12
BTHUR0008_RS02760	58	16	54	80	92	72	90	57	15	22	27	28	8	26	15	60
BTHUR0008_RS02765	39	4	61	118	105	65	125	84	31	17	46	34	46	45	63	101
BTHUR0008_RS02770	37	13	54	69	71	70	84	163	9	2	18	20	32	28	27	97
BTHUR0008_RS02775	4038	1479	4789	8909	6328	7009	7064	10368	1173	753	1424	1302	3045	3458	3105	8961
BTHUR0008_RS02780	1012	457	1451	2605	2941	4657	3612	6680	686	507	816	978	2270	2229	1976	2848
BTHUR0008_RS02785	382	167	511	916	1179	1762	1588	2576	131	46	107	151	214	280	301	645
BTHUR0008_RS02790	917	282	1011	2384	7702	10912	9795	11091	459	320	605	792	3284	2301	3339	4698
BTHUR0008_RS02795	404	193	463	930	502	609	467	987	289	236	327	347	404	572	308	1380
BTHUR0008_RS02800	9	3	9	10	22	16	34	25	1	2	4	6	2	5	2	24
BTHUR0008_RS02805	3	1	6	7	17	4	7	2	0	3	0	0	4	1	0	24
BTHUR0008_RS02810	2071	940	1753	3207	5949	4711	4507	4352	963	705	581	1146	745	1269	847	2400
BTHUR0008_RS02815	145	53	135	222	204	181	222	233	148	76	139	196	110	126	136	434
BTHUR0008_RS02820	1179	385	1204	2162	1629	2303	2105	2028	188	113	197	218	157	200	151	986
BTHUR0008_RS02825	2398	897	3318	5780	3652	6032	5682	5336	428	275	493	656	394	465	369	1074
BTHUR0008_RS02830	2248	940	2152	4010	3280	5095	4179	4307	706	433	950	898	525	672	772	1047
BTHUR0008_RS02835	6297	2849	6861	11093	10455	13706	11599	10883	1266	941	1152	1265	1038	1519	1039	3327
BTHUR0008_RS02840	9291	4792	10355	18249	36361	35356	32580	50180	6678	3990	7915	12637	11332	14994	11064	31938
sspH	5	4	13	25	16	17	16	19	0	2	0	6	2	3	5	19
BTHUR0008_RS02850	703	180	670	1375	817	907	688	1054	218	135	210	208	229	445	363	1584
BTHUR0008_RS02855	34295	15439	36982	73243	129263	164861	182712	232726	21065	13408	21140	42858	45752	50891	36242	70692
aspA_1	4893	2401	5152	10992	9110	10208	11055	10782	1572	1145	1985	1680	1835	1877	1625	3371
BTHUR0008_RS02865	997	414	1025	2099	1542	1618	1724	2475	365	205	365	391	372	464	387	1135
BTHUR0008_RS02870	1222	465	1829	3546	1615	2811	2192	1411	438	380	250	294	165	173	184	665
BTHUR0008_RS02875	5077	2210	5114	8333	10074	6295	4275	5386	2983	1975	2213	2212	1900	2870	2393	5827
BTHUR0008_RS02880	1680	652	2486	3493	2812	2198	1661	2766	1369	882	1023	1105	1077	1248	1130	2185
glpT	8613	4824	15224	18964	19166	9125	9986	9769	8439	5411	6204	6412	1535	2502	1490	5460
BTHUR0008_RS02890	33	18	39	68	72	92	79	96	22	19	41	52	47	82	57	189
BTHUR0008_RS02895	50	18	39	119	61	94	140	149	59	47	119	92	84	106	95	233
BTHUR0008_RS02900	70	32	47	174	91	92	122	133	41	23	47	46	34	52	43	188
BTHUR0008_RS02905	57	25	54	115	75	102	132	117	47	20	65	53	49	56	42	167
BTHUR0008_RS02910	404	200	449	850	558	771	617	753	387	282	392	401	403	493	367	765
BTHUR0008_RS02915	0	0	0	2	4	5	2	7	0	0	8	0	0	1	8	7
BTHUR0008_RS02920	200	49	265	571	591	431	356	378	55	58	74	50	32	60	87	551
BTHUR0008_RS02925	212	50	234	484	353	522	323	198	73	37	46	62	45	51	48	148
BTHUR0008_RS02930	394	76	349	758	679	538	501	399	72	52	88	96	46	57	43	160
BTHUR0008_RS02935	387	126	285	694	507	572	350	306	70	49	85	54	20	21	41	222
BTHUR0008_RS02940	129	28	97	250	157	171	141	84	44	31	26	40	14	21	26	55
BTHUR0008_RS02945	104	32	100	206	208	197	205	223	74	33	64	62	64	91	80	197
BTHUR0008_RS02950	140	53	160	296	317	269	236	222	41	32	48	50	35	64	50	210
BTHUR0008_RS02955	919	268	1323	2659	2217	1753	1687	2036	210	166	206	269	207	244	308	944
BTHUR0008_RS02960	110	34	70	141	121	92	110	54	8	8	26	21	26	22	41	135
BTHUR0008_RS02965	134	39	162	280	436	365	352	405	28	16	24	20	58	70	119	192
BTHUR0008_RS02970	26	3	41	76	65	67	53	47	7	2	2	3	8	7	8	51
BTHUR0008_RS02975	7	1	10	6	14	11	3	35	3	1	5	2	4	7	15	19
BTHUR0008_RS02980	65	24	40	52	111	75	36	45	20	14	27	21	26	8	25	89
BTHUR0008_RS02985	145	64	163	320	342	375	273	529	114	92	177	190	281	379	317	860
BTHUR0008_RS02990	9	2	7	11	12	22	34	10	1	3	6	5	2	9	4	25
BTHUR0008_RS02995	12	1	1	9	11	12	7	6	4	3	6	2	1	2	0	19
BTHUR0008_RS03000	4	2	9	8	4	3	3	2	0	0	0	3	1	2	0	13
BTHUR0008_RS03005	2	3	2	14	10	7	50	3	0	1	1	0	1	3	3	15
BTHUR0008_RS03010	20	13	22	40	30	39	53	35	3	7	20	17	10	6	12	49
BTHUR0008_RS03015	118	33	145	469	359	438	338	406	85	44	51	86	75	116	75	212
BTHUR0008_RS03020	56	15	61	111	71	141	88	114	61	36	34	63	22	33	40	56
BTHUR0008_RS03025	76	33	62	92	103	134	138	90	37	35	21	32	13	14	4	68
BTHUR0008_RS03030	56	26	71	119	47	105	54	63	34	14	16	27	6	11	8	63
BTHUR0008_RS03035	67	18	60	91	66	127	115	55	41	23	27	14	13	12	12	76
BTHUR0008_RS03040	64301	31603	75014	143646	165995	186724	196570	195012	44464	29991	44796	54250	42061	49749	44263	77006
BTHUR0008_RS03045	25333	16053	44237	92106	86480	143578	127747	129399	39765	28764	35607	49840	34567	31233	32041	31624
BTHUR0008_RS03050	219	79	206	362	412	287	223	284	112	78	127	89	126	151	165	353
BTHUR0008_RS03055	1229	527	1325	2774	2546	3770	2680	1952	590	435	352	626	311	452	301	821
BTHUR0008_RS03060	2906	1104	2950	6549	3098	3394	3155	3623	1120	809	1115	1008	1226	1292	1443	3349
BTHUR0008_RS03065	8	8	9	11	21	4	22	11	3	1	6	7	1	13	13	8
BTHUR0008_RS03070	782	353	561	1018	1835	1295	1121	1588	172	116	223	165	288	359	263	1382
BTHUR0008_RS03075	2438	887	2242	4143	3960	4748	3567	3525	552	388	475	469	541	799	505	2934
BTHUR0008_RS03080	4907	1498	3494	6991	9206	7653	6183	6560	1577	1018	1463	1459	1720	1957	1710	6641
BTHUR0008_RS03085	24	8	27	34	37	38	30	43	4	7	5	3	8	7	2	31
BTHUR0008_RS03090	14	9	7	19	12	24	18	11	9	4	6	5	0	0	5	17
BTHUR0008_RS03095	13	5	7	18	10	10	4	12	2	0	2	4	2	5	0	5
BTHUR0008_RS03100	74	28	81	151	152	190	169	118	52	31	45	44	27	21	52	88
BTHUR0008_RS03105	31	16	49	125	65	93	119	47	17	1	15	16	6	12	6	41
BTHUR0008_RS03110	14	2	18	17	16	21	32	7	14	7	10	10	11	4	10	29
BTHUR0008_RS03115	26	14	13	43	19	24	24	16	7	8	8	7	7	2	5	29
BTHUR0008_RS03120	35	17	51	72	36	45	75	56	36	21	23	20	19	19	15	64
BTHUR0008_RS03125	10	7	21	46	19	24	34	33	20	3	1	11	5	3	11	10
BTHUR0008_RS03130	20	6	23	49	23	21	37	37	9	4	14	19	11	11	33	35
BTHUR0008_RS03135	47	13	30	71	140	159	174	293	3	3	6	13	15	14	35	195
BTHUR0008_RS03140	65	31	73	164	122	176	165	89	70	40	66	50	29	41	64	56
BTHUR0008_RS03145	0	0	1	0	2	1	5	1	0	0	2	1	0	0	0	0
BTHUR0008_RS03150	134	28	115	308	184	257	353	171	67	39	64	74	38	45	34	156
BTHUR0008_RS03155	26	17	49	122	78	99	146	134	7	19	21	9	7	23	12	44
BTHUR0008_RS03160	2	3	5	18	13	9	37	23	1	4	5	3	0	9	1	12
BTHUR0008_RS03165	111	65	106	156	170	214	206	90	31	38	45	51	37	66	62	148
BTHUR0008_RS03170	8	5	14	35	12	24	25	17	2	0	3	10	2	5	5	18
BTHUR0008_RS03175	5	1	6	17	7	18	26	18	3	0	5	6	1	7	1	11
BTHUR0008_RS03180	18	7	15	28	27	28	36	31	7	6	12	11	5	9	9	23
BTHUR0008_RS03185	11	0	13	19	19	24	40	21	1	1	8	2	4	6	9	15
BTHUR0008_RS03190	1	4	0	5	3	2	6	0	0	2	1	0	0	0	0	2
BTHUR0008_RS03195	3	2	5	7	11	14	27	40	3	3	2	3	2	1	3	11
BTHUR0008_RS03200	19	4	15	52	21	58	39	37	4	8	11	11	4	10	6	21
BTHUR0008_RS03205	5	1	6	14	18	23	18	14	8	3	5	3	0	0	0	3
BTHUR0008_RS03210	39	11	48	93	96	145	157	80	25	12	45	34	26	25	8	64
BTHUR0008_RS03215	6	0	4	5	3	19	16	16	3	1	0	0	2	0	5	10
BTHUR0008_RS03220	1	0	4	9	5	6	5	11	1	0	1	0	1	1	3	5
BTHUR0008_RS03225	41	6	29	65	51	58	73	44	9	7	12	13	3	7	15	46
BTHUR0008_RS03230	16	4	21	68	32	36	23	16	6	8	14	6	4	12	4	31
BTHUR0008_RS03235	52	11	88	171	145	101	82	42	34	33	35	32	29	34	44	68
BTHUR0008_RS03240	0	2	2	5	5	2	3	0	0	0	0	0	0	0	0	3
BTHUR0008_RS03245	0	0	0	7	0	0	0	1	0	1	0	0	3	0	0	2
BTHUR0008_RS03250	34	14	23	38	57	26	48	39	3	4	1	3	4	16	13	70
BTHUR0008_RS03255	8	1	4	28	17	12	0	5	4	0	0	3	0	1	1	11
BTHUR0008_RS03260	62	19	54	173	186	134	129	156	40	30	33	37	25	59	32	133
BTHUR0008_RS03265	43	5	36	63	59	63	71	44	5	12	10	4	6	12	4	50
BTHUR0008_RS03270	24	4	8	19	18	21	13	4	1	0	3	4	3	8	4	31
BTHUR0008_RS03275	29	10	47	128	84	91	62	76	25	21	22	17	14	19	30	59
BTHUR0008_RS03280	2	3	9	36	10	11	30	1	2	1	0	3	8	6	6	16
BTHUR0008_RS03285	18	3	27	39	32	35	108	37	3	1	7	1	10	5	5	44
BTHUR0008_RS03290	21	6	26	35	20	35	58	8	3	1	6	2	8	8	22	38
BTHUR0008_RS03295	6	2	11	24	23	22	35	24	4	0	1	3	6	5	2	18
BTHUR0008_RS03300	10	2	16	26	20	38	44	23	3	8	11	5	6	6	5	22
BTHUR0008_RS03305	28	13	38	123	73	116	92	115	13	9	26	16	24	30	50	41
BTHUR0008_RS03310	13	5	23	51	36	35	57	35	5	5	9	5	6	9	24	30
BTHUR0008_RS03315	7	0	4	18	15	8	14	18	1	0	2	0	3	0	0	13
BTHUR0008_RS03320	28	6	30	39	53	73	53	71	13	3	19	24	27	15	16	46
BTHUR0008_RS03325	19	5	19	36	40	39	38	27	2	5	6	8	8	9	3	29
BTHUR0008_RS03330	6	2	12	3	10	4	2	4	2	0	0	0	0	0	5	6
BTHUR0008_RS03335	23	2	26	62	60	57	85	72	7	5	7	10	11	23	22	89
BTHUR0008_RS03340	33	17	57	177	102	109	97	96	15	12	11	16	3	21	23	37
BTHUR0008_RS03345	12	5	14	45	30	45	37	44	11	9	10	18	14	9	4	31
BTHUR0008_RS03350	35	12	61	120	66	85	59	55	14	8	24	14	12	10	14	82
BTHUR0008_RS03355	2	1	2	7	5	1	0	0	1	1	1	0	0	4	1	7
BTHUR0008_RS03360	14	0	14	20	17	20	10	23	0	1	2	8	0	6	10	22
BTHUR0008_RS03365	1439	644	2134	3201	3010	2497	2306	2654	1601	1000	1585	1493	1065	1203	1297	1896
BTHUR0008_RS03370	484	135	774	1200	1308	1337	918	1419	884	564	1358	1113	1903	1604	2359	1654
BTHUR0008_RS03375	1191	357	1035	2129	1367	1237	1320	1487	372	268	490	369	455	478	731	2345
BTHUR0008_RS03380	573	290	603	1458	713	1010	1227	1631	200	161	286	205	549	662	722	2573
BTHUR0008_RS03385	3747	1714	3999	6584	7599	9887	12815	20376	931	780	1637	1209	10630	16469	9708	27257
BTHUR0008_RS03390	343	63	340	922	333	459	424	445	129	102	149	111	70	80	170	560
BTHUR0008_RS03395	3464	1584	2848	5183	9680	9629	10674	14997	1859	1135	1937	2745	6550	7490	5472	7476
BTHUR0008_RS03400	1248	520	1036	2070	2228	2907	2551	2321	440	276	412	517	465	472	547	1703
BTHUR0008_RS03405	334	133	395	777	1561	1484	1357	2185	188	140	259	239	1403	2075	1647	4120
BTHUR0008_RS03410	6942	2275	5561	10154	18533	9524	10009	10797	1765	1148	2452	1840	1726	2005	1876	8830
BTHUR0008_RS03415	19955	9707	22408	42186	43065	42717	42812	49730	18210	11938	23147	18928	19405	19461	18610	26034
rbsC	35200	21495	50119	91517	71919	83754	88122	110875	23902	19265	23910	28507	28129	39389	14118	23563
BTHUR0008_RS03425	1133	731	3192	6147	3274	6426	7001	4191	956	585	610	986	548	546	677	485
BTHUR0008_RS03430	564	254	1017	1859	1269	2064	2029	1219	345	213	221	371	178	211	283	216
BTHUR0008_RS03435	1428	561	2448	4382	2246	4025	3670	1998	577	477	331	560	321	407	319	539
BTHUR0008_RS03440	302	102	226	492	406	438	295	361	143	85	101	119	85	113	115	518
BTHUR0008_RS03445	11	5	18	30	41	27	30	66	17	7	6	9	8	20	13	41
BTHUR0008_RS03450	95	26	113	242	174	236	209	242	38	35	33	64	33	73	31	128
BTHUR0008_RS03455	18	7	42	75	39	65	55	40	13	9	16	13	15	23	13	51
BTHUR0008_RS03460	185	91	251	428	283	299	328	421	95	88	101	116	207	317	211	377
BTHUR0008_RS03465	761	318	448	1678	2413	2321	2143	5510	597	464	851	1129	1949	2204	2359	3807
BTHUR0008_RS03470	2357	909	967	3786	7152	4279	3418	8640	432	264	629	744	1711	2362	2096	12537
BTHUR0008_RS03475	1437	562	732	2820	4826	3231	3241	7442	530	362	641	693	1716	2498	1914	7360
BTHUR0008_RS03480	3080	3145	5522	7956	6230	7089	8805	9610	2226	1404	2376	2234	1557	2595	2192	4320
BTHUR0008_RS03485	0	0	0	0	0	0	0	0	0	0	0	0	0	0	0	0
BTHUR0008_RS03490	0	0	0	0	0	0	0	0	0	0	0	0	0	0	0	0
BTHUR0008_RS03495	0	0	0	0	0	0	0	0	0	0	0	0	0	0	0	0
BTHUR0008_RS03500	0	0	0	0	0	0	0	0	0	0	0	0	0	0	0	0
BTHUR0008_RS03505	1683	845	2570	4246	2436	2779	3159	2754	837	574	743	776	375	630	630	1045
BTHUR0008_RS03510	0	0	0	0	0	0	0	0	0	0	0	0	0	0	0	0
BTHUR0008_RS03515	2	0	4	17	7	6	20	6	1	1	7	4	0	5	7	6
BTHUR0008_RS03520	0	0	0	0	0	0	0	0	0	0	0	0	0	0	0	0
BTHUR0008_RS03525	0	0	0	0	0	0	0	0	0	0	0	0	0	0	0	0
BTHUR0008_RS03530	31	29	41	60	66	35	29	22	5	5	6	10	2	4	2	3
BTHUR0008_RS03535	0	1	0	0	1	0	0	0	0	0	0	0	0	2	0	0
BTHUR0008_RS03540	0	0	0	0	0	0	0	0	0	0	0	0	0	0	0	0
BTHUR0008_RS03545	2	1	1	5	6	3	4	2	2	1	2	1	0	2	3	2
BTHUR0008_RS03550	0	0	0	0	0	0	0	0	0	0	0	0	0	0	0	0
BTHUR0008_RS03555	113	24	90	171	102	124	77	68	54	32	22	33	17	30	21	91
BTHUR0008_RS03560	2161	681	1950	4345	2483	2906	3102	5028	852	515	1147	904	1203	1299	1611	5262
BTHUR0008_RS03565	437	131	335	595	582	587	616	750	146	101	198	155	228	194	200	793
BTHUR0008_RS03570	7590	2969	4993	11065	8445	9655	8383	11761	2185	1363	2552	2317	2670	2915	2787	8676
BTHUR0008_RS03575	75	29	91	183	183	162	144	129	38	15	27	22	38	53	92	186
BTHUR0008_RS03580	133	32	117	290	181	270	205	202	44	23	20	50	61	79	79	131
BTHUR0008_RS03585	117	39	143	287	162	258	245	187	29	24	20	38	50	73	42	133
BTHUR0008_RS03590	101	38	101	242	150	234	169	233	69	25	32	57	63	95	49	134
BTHUR0008_RS03595	35	5	38	83	58	110	97	49	22	7	15	16	20	26	23	61
BTHUR0008_RS03600	190	78	245	557	307	524	402	469	111	75	61	108	105	132	165	211
BTHUR0008_RS03605	13	4	9	17	26	32	14	12	0	2	1	4	7	8	0	31
BTHUR0008_RS03610	83	13	49	178	118	188	145	170	47	36	42	56	45	50	72	123
BTHUR0008_RS03615	128	41	161	341	230	280	348	354	59	36	37	64	48	57	35	140
BTHUR0008_RS03620	166	70	157	319	261	331	278	354	47	37	45	55	44	79	61	156
BTHUR0008_RS03625	90	58	187	280	193	259	304	186	91	79	116	110	95	125	193	128
BTHUR0008_RS03630	49	18	52	109	104	77	65	48	45	25	42	40	42	44	68	73
BTHUR0008_RS03635	2	1	1	16	14	4	7	15	2	4	5	10	14	14	29	93
BTHUR0008_RS03640	2	0	0	3	2	1	0	0	0	0	3	0	6	2	1	35
BTHUR0008_RS03645	100	32	95	190	141	156	186	193	213	118	237	266	591	831	892	1471
BTHUR0008_RS03650	266	96	248	652	334	371	441	486	347	245	339	423	861	1436	1215	2047
BTHUR0008_RS03655	76	40	81	174	95	115	82	172	118	76	173	161	303	400	561	876
BTHUR0008_RS03660	53	16	48	97	75	72	113	87	61	37	47	63	100	170	153	257
BTHUR0008_RS03665	41	19	31	76	52	71	64	82	20	14	19	30	26	19	23	90
BTHUR0008_RS03670	190	62	144	324	255	275	265	327	105	97	103	114	141	111	105	279
BTHUR0008_RS03675	598	247	557	991	1595	1072	964	960	245	160	262	215	374	496	435	1544
BTHUR0008_RS03680	296	106	277	554	445	428	448	492	65	56	116	77	90	187	237	502
BTHUR0008_RS03685	1183	509	1049	1986	3059	3732	2533	1120	485	344	886	545	168	253	222	525
BTHUR0008_RS03690	5	3	10	15	12	16	21	12	2	3	5	0	5	2	2	12
BTHUR0008_RS03695	85	41	67	161	149	124	97	103	32	20	27	30	24	31	21	103
BTHUR0008_RS03700	52	31	47	107	136	103	103	102	21	30	30	46	20	22	39	70
BTHUR0008_RS03705	366	152	269	517	407	458	452	499	126	107	163	155	140	117	165	318
BTHUR0008_RS03710	85	28	83	185	114	137	113	133	32	22	20	24	21	24	26	99
BTHUR0008_RS03715	60	18	41	118	64	98	88	57	11	10	15	15	7	13	29	58
BTHUR0008_RS03720	172	60	171	312	235	290	231	294	40	31	21	35	23	29	42	310
BTHUR0008_RS03725	358	119	281	412	696	496	470	416	101	42	81	60	66	96	72	223
BTHUR0008_RS03730	240	73	214	393	489	331	265	322	50	41	59	52	31	50	44	317
BTHUR0008_RS03735	1523	475	1507	3306	2482	3362	2196	2853	560	349	401	553	543	734	348	1580
BTHUR0008_RS03740	1	1	5	2	2	12	0	0	1	0	1	0	2	3	0	9
BTHUR0008_RS03745	313	194	415	822	501	478	487	798	77	55	120	79	141	209	136	514
BTHUR0008_RS03750	65	37	96	147	94	103	138	77	37	36	42	55	20	31	27	95
BTHUR0008_RS03755	25	10	32	54	31	47	36	14	5	5	13	11	1	4	6	43
BTHUR0008_RS03760	59	21	53	124	63	64	78	65	26	25	18	29	21	9	14	55
BTHUR0008_RS03765	13	8	14	10	20	12	16	10	6	9	11	7	9	18	20	33
BTHUR0008_RS03770	7134	2773	7902	12554	5500	9130	7170	6654	651	497	1075	604	391	419	502	1299
BTHUR0008_RS03775	163	49	166	281	158	251	229	158	22	16	19	19	19	6	10	54
BTHUR0008_RS03780	218	74	194	405	277	349	193	263	94	68	99	104	76	85	44	282
BTHUR0008_RS03785	21	2	15	59	39	27	24	14	4	5	5	4	11	8	3	49
BTHUR0008_RS03790	134	48	118	174	283	182	219	223	15	18	12	23	20	42	24	89
BTHUR0008_RS03795	152	51	163	528	514	954	913	1050	36	21	79	91	97	79	105	266
BTHUR0008_RS03800	188	67	154	235	303	335	270	258	58	48	91	58	65	87	87	354
BTHUR0008_RS03805	35	9	31	100	109	108	88	54	12	9	20	23	23	25	17	57
BTHUR0008_RS03810	15	2	31	70	42	85	101	39	11	7	8	11	13	16	26	80
BTHUR0008_RS03815	3	3	1	11	9	11	7	14	0	1	0	0	2	1	8	8
BTHUR0008_RS03820	3	3	8	5	4	8	13	7	0	0	0	4	0	0	2	9
BTHUR0008_RS03825	5	5	9	18	24	23	29	15	0	0	6	5	5	6	1	17
BTHUR0008_RS03830	64	21	79	215	156	201	145	126	70	34	50	40	40	46	112	107
BTHUR0008_RS03835	488	202	516	1270	854	1193	960	1178	422	272	462	455	420	547	513	575
BTHUR0008_RS03840	175	47	102	241	410	249	219	417	47	14	53	42	76	101	100	859
BTHUR0008_RS03845	22831	11320	21355	43402	27562	34161	25670	26221	11961	8910	14935	10857	13083	14166	14982	24958
BTHUR0008_RS03850	242	55	307	980	675	1523	1157	1388	85	65	119	170	182	162	291	241
BTHUR0008_RS03855	618	248	471	1058	852	854	845	891	167	123	167	192	128	161	155	470
BTHUR0008_RS03860	716	416	878	1703	1652	1940	1745	1855	644	381	723	532	997	1173	1109	1953
BTHUR0008_RS03865	572	313	444	775	2991	3172	3115	4872	398	214	1179	621	1634	1707	1619	3702
BTHUR0008_RS03870	199	73	211	457	946	1152	1119	1544	74	51	199	122	263	278	255	1002
BTHUR0008_RS03875	40	9	40	77	143	181	166	223	14	11	19	15	35	72	79	122
BTHUR0008_RS03880	34	22	34	73	105	96	184	144	5	12	14	11	4	19	27	48
BTHUR0008_RS03885	19	12	26	58	49	107	135	211	14	2	9	8	13	10	3	52
BTHUR0008_RS03890	8	0	6	13	8	12	21	24	2	1	2	3	2	5	0	4
BTHUR0008_RS03895	23	2	28	47	53	85	123	157	10	7	12	11	11	19	27	37
BTHUR0008_RS03900	17791	6488	12776	22968	19618	17536	14186	7146	8358	5137	10657	4991	5004	4673	5075	7878
BTHUR0008_RS03905	19495	8785	16364	33160	14709	16291	17200	22014	5727	3504	5969	4668	4310	4920	3739	17122
BTHUR0008_RS03910	15860	6997	17720	37715	14407	16657	16938	21147	12592	8136	13736	10458	9031	8740	7328	17004
BTHUR0008_RS03915	19327	9011	21584	42619	15456	18581	17489	22147	10024	6897	9306	7615	6025	8654	4685	15465
BTHUR0008_RS03920	335	152	384	668	770	721	731	918	147	130	99	155	127	197	157	445
BTHUR0008_RS03925	45	16	37	120	41	44	87	50	15	8	22	11	6	9	15	46
BTHUR0008_RS03930	210	102	222	417	188	222	220	273	160	74	112	96	71	86	87	186
BTHUR0008_RS03935	2690	811	2163	4249	1501	2276	1339	1076	863	710	577	655	199	247	261	2061
BTHUR0008_RS03940	4	2	13	15	3	8	11	7	16	2	12	8	1	8	9	12
BTHUR0008_RS03945	0	1	1	0	3	4	8	0	0	0	4	0	0	0	0	3
BTHUR0008_RS03950	15	4	24	19	22	13	42	34	16	21	17	30	19	13	19	17
BTHUR0008_RS03955	57	33	69	146	82	93	93	103	53	32	45	57	31	64	45	41
BTHUR0008_RS03960	123	45	103	210	194	159	151	205	68	32	54	53	51	62	78	134
BTHUR0008_RS03965	24	6	15	66	26	38	30	19	14	13	19	6	6	7	5	45
BTHUR0008_RS03970	10	11	9	26	10	30	21	28	5	4	11	7	5	2	6	29
BTHUR0008_RS03975	108	46	154	266	188	240	200	211	74	45	63	73	40	36	71	99
BTHUR0008_RS03980	163	103	150	324	171	259	244	198	85	39	67	80	68	80	68	88
BTHUR0008_RS03985	18	11	19	39	28	34	36	35	9	5	11	1	5	6	14	34
BTHUR0008_RS03990	39	30	39	71	54	56	56	50	44	31	35	37	18	28	16	37
BTHUR0008_RS03995	216	63	226	464	263	283	248	284	102	54	146	100	94	111	99	297
BTHUR0008_RS04000	784	259	584	1142	968	813	638	899	152	90	139	137	121	247	109	860
BTHUR0008_RS04005	68	25	58	64	75	50	37	57	21	2	20	10	3	22	20	66
BTHUR0008_RS04010	44	12	47	125	56	82	83	70	41	18	20	20	13	23	12	68
BTHUR0008_RS04015	82	32	114	141	96	98	132	133	23	19	23	23	19	25	26	65
BTHUR0008_RS04020	116	33	237	313	324	333	294	261	46	42	60	79	64	71	106	193
BTHUR0008_RS04025	445	110	527	1107	1243	950	764	883	121	111	156	122	163	171	191	772
murQ	80	27	136	287	206	346	245	351	32	16	22	27	33	25	47	114
BTHUR0008_RS04035	39	12	56	77	97	134	111	105	23	4	15	16	13	20	24	64
BTHUR0008_RS04040	57	18	42	92	57	95	117	38	23	9	13	20	20	24	28	56
BTHUR0008_RS04045	2	1	3	6	3	5	13	13	0	0	3	0	0	0	0	7
BTHUR0008_RS04050	4	3	8	8	8	0	8	7	0	1	0	1	0	4	2	14
BTHUR0008_RS04055	6	2	9	14	6	10	10	2	1	0	3	3	3	5	0	6
BTHUR0008_RS04060	24	15	28	80	50	68	44	63	16	5	7	8	5	12	20	46
BTHUR0008_RS04065	28	10	54	111	74	74	81	128	10	6	15	14	15	17	40	48
BTHUR0008_RS04070	13	6	24	40	39	29	36	23	14	1	3	4	5	4	1	20
BTHUR0008_RS04075	52	39	45	130	96	94	109	60	29	20	30	31	18	30	45	134
BTHUR0008_RS04080	12	12	23	28	22	16	19	35	14	9	16	2	2	5	3	26
BTHUR0008_RS04085	35	6	33	83	69	63	73	97	15	17	11	15	46	54	67	122
BTHUR0008_RS04090	54	11	37	113	146	123	117	144	15	11	27	19	42	55	89	194
BTHUR0008_RS04095	3055	1140	3244	5754	3199	3342	3021	2252	774	534	648	680	519	824	815	1743
BTHUR0008_RS04100	1499	519	1370	2521	2703	2285	1868	1549	245	175	219	170	312	438	432	784
BTHUR0008_RS04105	75	23	56	118	106	106	92	139	40	34	48	36	40	45	58	162
BTHUR0008_RS04110	46	8	58	117	88	67	77	104	15	10	12	17	11	23	14	83
BTHUR0008_RS04115	47	26	22	53	78	79	32	38	7	7	18	11	8	12	12	52
BTHUR0008_RS04120	271	67	222	478	340	332	282	450	102	87	135	133	128	150	115	896
BTHUR0008_RS04125	22	3	22	51	38	49	39	44	8	6	6	15	7	3	8	43
BTHUR0008_RS04130	1	0	1	4	4	2	1	1	0	3	0	1	2	0	2	5
BTHUR0008_RS04135	33	21	62	76	113	69	110	66	15	6	23	24	12	20	18	103
BTHUR0008_RS04140	106	49	115	239	175	215	170	299	42	32	36	50	49	61	53	170
BTHUR0008_RS04145	174	56	139	256	271	228	180	246	25	26	24	33	32	42	49	292
BTHUR0008_RS04150	2395	858	2769	5402	2738	3799	2733	1521	1195	702	329	605	301	352	250	321
BTHUR0008_RS04155	176	59	233	419	592	504	462	452	115	71	105	124	126	130	161	257
BTHUR0008_RS04160	430	166	511	1019	1157	1038	902	1039	198	131	181	243	275	302	277	585
BTHUR0008_RS04165	5843	2032	4789	9417	7324	10608	7639	7326	1891	1249	1354	2016	1148	1322	1020	3302
BTHUR0008_RS04170	84	22	98	209	214	280	255	298	38	22	45	50	33	48	61	175
BTHUR0008_RS04175	240	83	250	532	526	451	456	581	110	95	109	118	86	124	99	339
BTHUR0008_RS04180	3062	1680	8631	6296	5574	5984	4097	3969	5299	2904	1382	1454	1181	2843	3369	11690
BTHUR0008_RS04185	1757	703	5606	4320	3432	3665	3494	2924	1740	1000	404	503	321	1200	922	6919
BTHUR0008_RS04190	2005	685	5016	3567	4236	4004	3398	2978	2906	1763	691	1028	755	1812	1497	7345
BTHUR0008_RS04195	0	0	2	1	8	1	1	0	2	0	0	2	0	0	2	8
BTHUR0008_RS04200	3	0	7	10	12	8	2	6	0	0	2	2	0	5	2	13
BTHUR0008_RS04205	8	7	18	27	20	25	28	8	4	4	2	1	3	4	4	22
BTHUR0008_RS04210	37	10	32	60	54	68	77	49	19	15	12	7	10	13	9	68
BTHUR0008_RS04215	875	347	825	1927	1647	1936	1344	1315	371	281	320	398	367	412	324	508
BTHUR0008_RS04220	4492	2247	3371	7189	8502	6825	5171	6869	3317	1860	3513	3005	3634	3462	3510	10980
BTHUR0008_RS04225	27	6	9	47	45	30	30	44	12	10	1	3	4	10	2	67
BTHUR0008_RS04230	20	9	14	39	21	14	19	19	4	1	4	7	0	5	4	38
BTHUR0008_RS04235	744	247	761	1399	1695	1915	1710	2008	410	292	399	544	659	751	745	1726
BTHUR0008_RS04240	615	175	433	1017	939	1307	951	1112	207	128	179	198	214	317	298	653
BTHUR0008_RS04245	118	51	81	266	209	171	219	140	11	7	23	17	8	26	12	123
BTHUR0008_RS04250	154	60	154	342	278	269	184	286	81	53	81	72	77	77	102	224
BTHUR0008_RS04255	23	7	28	54	17	50	60	19	11	4	8	9	3	6	7	37
BTHUR0008_RS04260	4528	1236	5083	11625	9225	8692	6105	7588	3488	2080	2445	3075	1738	1969	1831	5271
BTHUR0008_RS04265	24232	8759	22387	47222	27071	32186	28961	45874	5589	3891	5642	5347	9355	10704	7836	27070
BTHUR0008_RS04270	11691	4537	8621	17592	15244	15039	11678	10422	3780	2714	3526	3175	2976	3403	2750	7255
BTHUR0008_RS04275	313	117	388	640	587	621	593	535	140	74	129	147	141	122	154	312
BTHUR0008_RS04280	2	1	3	1	0	1	0	0	0	1	0	0	0	1	0	7
BTHUR0008_RS04285	1640	561	1076	2252	2151	1887	1172	1151	182	156	210	181	173	238	176	2022
BTHUR0008_RS04290	835	204	640	1650	1822	3262	2777	2861	277	172	241	426	180	196	263	647
BTHUR0008_RS04295	1913	676	1675	3268	2795	2912	2388	1900	715	419	561	517	241	335	351	1382
BTHUR0008_RS04300	1077	284	968	1973	1891	1560	1264	1074	359	234	288	319	175	248	247	809
BTHUR0008_RS04305	15214	5270	17147	34663	27216	31891	28688	35281	6733	4341	6399	6956	9097	9444	7641	14482
BTHUR0008_RS04310	1528	641	1597	3288	2376	2033	1934	1759	735	501	703	542	694	701	931	2135
BTHUR0008_RS04315	117	49	128	315	312	352	246	403	87	68	77	81	132	192	159	321
BTHUR0008_RS04320	2440	1065	2891	7562	2779	3467	3252	3760	1005	659	952	809	492	803	667	1383
BTHUR0008_RS04325	158	50	169	354	293	253	180	205	64	39	58	36	41	68	62	328
BTHUR0008_RS04330	3	1	4	1	6	1	4	3	1	0	3	0	0	2	1	26
BTHUR0008_RS04335	916	326	830	1875	2387	2036	1595	2047	415	285	499	460	665	708	775	2925
BTHUR0008_RS04340	4500	1707	5257	10233	12164	11597	9586	7310	2441	1589	1605	1900	1535	1686	1370	2782
BTHUR0008_RS04345	2989	1107	2844	5747	4186	4678	3619	2868	1112	700	845	950	649	837	757	1921
BTHUR0008_RS04350	2	1	1	2	1	1	2	7	0	0	0	0	0	0	0	3
BTHUR0008_RS04355	40	5	27	78	48	65	65	48	5	5	8	12	2	10	4	28
BTHUR0008_RS04360	41	5	52	77	73	62	87	38	42	30	36	46	24	28	31	74
BTHUR0008_RS04365	168	68	199	376	300	320	247	416	105	95	104	123	131	149	133	363
BTHUR0008_RS04370	368	93	5110	580	9105	3625	1659	1555	8423	4528	3713	3227	161	1086	2404	29342
BTHUR0008_RS04375	20	10	302	31	524	227	80	93	1308	625	375	521	24	38	101	681
BTHUR0008_RS04380	12	4	153	42	339	169	99	52	484	239	151	204	15	20	29	473
BTHUR0008_RS04385	41	10	154	68	692	312	134	124	1240	750	542	749	20	36	75	995
BTHUR0008_RS04390	62	22	154	133	1076	567	243	293	1455	829	713	892	32	45	95	1244
BTHUR0008_RS04395	60	31	83	129	71	105	62	130	27	19	28	16	25	19	18	106
BTHUR0008_RS04400	208	92	209	463	405	379	339	574	101	46	124	132	168	208	130	229
BTHUR0008_RS04405	15	6	10	17	39	20	16	29	8	1	4	7	15	3	3	46
BTHUR0008_RS04410	39	11	26	39	47	67	67	48	6	0	6	9	8	6	2	38
BTHUR0008_RS04415	29	14	48	106	98	103	82	121	6	7	10	11	32	17	15	58
BTHUR0008_RS04420	32	18	27	83	88	94	94	105	18	8	5	13	16	43	30	39
BTHUR0008_RS04425	53	17	22	47	87	40	46	64	10	1	10	9	13	13	8	37
BTHUR0008_RS04430	62	29	101	154	101	86	165	182	33	21	55	22	36	20	42	230
BTHUR0008_RS04435	24	5	37	73	42	51	82	49	15	6	19	22	30	56	36	79
BTHUR0008_RS04440	11	4	11	17	23	6	36	12	5	1	11	6	1	10	12	33
BTHUR0008_RS04445	20	14	47	140	35	82	76	55	20	10	21	33	19	32	33	69
BTHUR0008_RS04450	588	146	693	1429	1037	1002	730	873	180	114	184	174	115	146	131	632
BTHUR0008_RS04455	3655	1351	4026	8105	5924	5596	5895	7502	942	617	1151	995	1465	2018	1693	4852
BTHUR0008_RS04460	27	10	10	27	19	18	58	9	4	2	5	1	2	6	2	26
BTHUR0008_RS04465	25	5	18	51	23	55	246	19	2	3	10	9	8	6	12	32
BTHUR0008_RS04470	96	50	142	334	187	190	236	261	37	30	90	61	40	77	74	228
BTHUR0008_RS04475	354	125	276	499	635	535	475	576	63	41	87	87	100	141	116	522
BTHUR0008_RS04480	325	98	332	696	629	694	492	516	61	50	35	81	46	69	40	210
BTHUR0008_RS04485	100	44	82	151	110	219	122	92	47	30	25	45	30	33	30	101
BTHUR0008_RS04490	117	32	81	156	145	133	99	102	34	30	50	34	26	59	41	121
BTHUR0008_RS04495	74	19	73	138	119	105	106	116	20	26	33	25	24	34	11	69
BTHUR0008_RS04500	529	258	459	974	818	700	631	773	322	250	453	362	418	617	585	894
BTHUR0008_RS04505	2538	1034	2952	7633	3081	4910	3745	6789	1024	638	1250	890	1232	1030	1398	2360
BTHUR0008_RS04510	67	12	47	93	108	95	69	62	8	3	17	8	5	10	2	76
BTHUR0008_RS04515	72	38	70	153	117	121	131	115	32	23	38	28	43	41	33	94
BTHUR0008_RS04520	12	7	6	18	13	10	2	6	7	2	5	2	4	10	7	13
BTHUR0008_RS04525	11	3	6	10	11	10	4	8	6	2	12	5	15	6	17	39
BTHUR0008_RS04530	327	126	238	581	346	384	368	493	159	72	121	148	130	146	144	384
BTHUR0008_RS04535	342	109	362	734	539	495	377	603	87	62	113	103	159	209	230	820
BTHUR0008_RS04540	404	159	499	869	865	729	731	666	95	40	95	74	65	102	127	287
BTHUR0008_RS04545	76	44	53	129	85	76	71	80	14	12	23	18	12	17	9	86
BTHUR0008_RS04550	21	17	31	76	69	54	62	50	6	16	22	9	6	10	10	78
BTHUR0008_RS04555	93	26	106	174	186	204	164	202	42	25	33	27	31	45	46	94
BTHUR0008_RS04560	69	24	46	119	150	140	117	128	29	14	21	33	34	20	60	88
BTHUR0008_RS04565	6513	2446	7080	13074	8253	10260	9201	12307	4160	2810	5221	3770	4726	5195	5624	9486
BTHUR0008_RS04570	76	13	53	86	25	23	31	58	16	13	10	12	19	22	16	104
BTHUR0008_RS04575	145	38	93	220	52	60	81	156	69	49	97	83	52	53	48	216
BTHUR0008_RS04580	209	99	298	495	2128	1428	951	1153	146	84	163	140	216	266	503	416
BTHUR0008_RS04585	180	78	246	442	568	524	543	434	64	41	61	64	51	101	73	163
BTHUR0008_RS04590	4	1	2	5	16	4	0	3	3	4	2	5	0	3	0	5
BTHUR0008_RS04595	76	25	96	177	87	132	102	163	55	31	25	50	48	53	48	147
BTHUR0008_RS04600	113	21	154	343	130	169	180	327	28	17	25	26	35	39	21	176
BTHUR0008_RS04605	38	12	35	65	32	24	43	72	9	3	11	11	10	15	45	179
BTHUR0008_RS04610	10	4	7	5	0	4	3	23	1	0	0	6	4	3	0	6
BTHUR0008_RS04615	16	7	12	32	3	8	7	3	9	2	0	5	4	0	14	39
BTHUR0008_RS04620	4	0	2	6	3	5	2	0	1	1	0	0	4	0	1	14
BTHUR0008_RS04625	1076	307	1199	2491	1164	1397	1806	2723	271	144	276	300	478	506	443	1964
BTHUR0008_RS04630	243	112	328	703	294	412	385	590	138	81	140	90	114	167	139	283
BTHUR0008_RS04635	150	48	133	295	95	140	109	211	39	24	35	31	46	56	51	170
BTHUR0008_RS04640	24	13	25	37	20	39	18	26	7	4	7	8	6	12	10	30
BTHUR0008_RS04645	4	2	5	13	9	3	5	8	2	1	0	1	2	2	8	12
BTHUR0008_RS04650	9	2	9	27	61	70	20	25	5	2	6	2	3	1	2	23
BTHUR0008_RS04655	2	1	4	12	14	23	27	13	5	1	3	4	4	3	0	12
BTHUR0008_RS04660	3	0	0	2	12	17	14	4	0	0	2	4	0	2	1	5
BTHUR0008_RS04665	17	5	15	40	50	63	62	57	4	4	11	10	13	8	12	27
BTHUR0008_RS04670	11	2	18	36	14	26	22	37	18	14	11	16	14	14	10	8
BTHUR0008_RS04675	14	2	16	41	35	50	44	36	5	4	5	1	17	11	18	22
BTHUR0008_RS04680	5	0	2	15	28	23	17	13	2	0	8	0	1	3	1	15
BTHUR0008_RS04685	31	12	43	92	117	131	183	126	6	8	21	7	16	23	10	42
BTHUR0008_RS04690	13	2	10	7	21	37	36	3	5	2	2	3	3	4	9	11
BTHUR0008_RS04695	11	3	12	33	50	38	27	22	2	4	9	3	3	6	5	12
BTHUR0008_RS04700	3	0	7	4	10	5	27	9	3	0	0	0	0	0	0	6
BTHUR0008_RS04705	458	189	463	1116	426	651	704	893	188	109	171	206	196	204	154	387
BTHUR0008_RS04710	4689	1567	5262	9128	5378	6841	6426	10658	1090	663	1410	1170	4125	4285	5485	10922
BTHUR0008_RS04715	48	16	53	126	39	56	61	93	9	4	15	13	18	24	15	44
BTHUR0008_RS04720	25	7	17	48	14	35	21	23	6	3	8	7	10	4	6	26
BTHUR0008_RS04725	115	40	114	161	103	163	135	192	23	13	24	41	38	55	50	146
BTHUR0008_RS04730	36	7	25	98	24	29	43	41	19	3	5	12	8	10	24	64
BTHUR0008_RS04735	407	189	456	900	535	607	604	603	217	126	207	221	174	251	160	351
BTHUR0008_RS04740	362	194	379	810	658	750	636	1107	171	150	285	274	354	493	446	691
BTHUR0008_RS04745	6	4	7	8	13	8	4	2	3	1	1	3	1	3	0	19
BTHUR0008_RS04750	364	173	368	575	549	593	572	515	265	165	234	198	159	211	205	402
BTHUR0008_RS04755	40	8	16	29	57	72	29	47	17	7	23	24	20	32	25	99
BTHUR0008_RS04760	389	152	490	951	673	770	611	578	206	133	181	208	133	156	189	327
BTHUR0008_RS04765	1555	557	2092	4747	3279	4208	3552	3392	790	465	563	671	685	916	659	1460
BTHUR0008_RS04770	2528	1304	2877	5839	5560	5425	4797	4932	2007	1309	1838	2127	2257	2123	1879	3728
BTHUR0008_RS04775	414	146	312	810	758	875	524	618	86	56	118	90	88	142	117	664
BTHUR0008_RS04780	435	189	400	778	1015	874	790	761	150	107	192	172	250	202	196	919
BTHUR0008_RS04785	384	144	496	817	1240	1413	1067	1746	413	200	248	527	923	1626	588	912
BTHUR0008_RS04790	325	119	267	543	659	627	532	755	161	102	135	176	276	372	254	718
BTHUR0008_RS04795	0	0	0	0	0	2	5	0	0	0	0	0	0	0	0	1
BTHUR0008_RS04800	10	3	4	32	9	16	13	17	2	2	4	0	4	3	3	12
BTHUR0008_RS04805	6	6	13	17	18	13	13	1	5	5	14	4	9	11	13	17
BTHUR0008_RS04810	48	35	64	154	74	95	100	92	38	28	43	61	45	45	28	56
BTHUR0008_RS04815	17	8	22	51	34	31	20	30	19	8	16	16	5	8	18	53
BTHUR0008_RS04820	27	12	11	35	31	33	46	24	4	4	17	4	12	8	7	61
BTHUR0008_RS04825	391	124	446	758	1585	883	765	1221	253	181	461	353	769	762	671	1532
BTHUR0008_RS04830	784	274	1096	1946	2974	1908	1710	3068	525	342	828	600	1345	1510	1740	3423
BTHUR0008_RS04835	51	17	56	115	82	74	115	89	13	7	9	21	17	10	11	61
BTHUR0008_RS04840	21	8	41	56	50	50	48	61	3	8	8	12	8	9	22	42
BTHUR0008_RS04845	1089	481	1307	2702	2888	2977	1865	1701	662	558	799	711	620	731	1334	1506
BTHUR0008_RS04850	7580	4194	14920	32653	11796	25276	20960	15448	7603	5920	8792	8772	4147	3286	4149	4184
glpK	25309	12114	31578	59859	53491	65158	66076	65628	13478	9094	16454	14769	13624	14549	11411	20520
BTHUR0008_RS04860	99997	55070	111909	234500	120045	194457	173020	171238	38892	27626	42612	41218	36496	36226	25196	40437
BTHUR0008_RS04865	98	40	150	279	334	259	246	362	32	16	35	27	19	48	72	171
BTHUR0008_RS04870	121	51	115	281	344	339	273	284	56	34	42	59	41	72	70	261
BTHUR0008_RS04875	52	10	51	101	86	89	121	58	4	6	11	11	13	13	35	66
lstR	349	161	774	1399	663	963	992	1140	107	73	85	105	207	241	298	232
BTHUR0008_RS04885	229	67	260	447	425	447	401	427	32	17	43	46	59	62	118	186
BTHUR0008_RS04890	815	373	841	1688	1619	1796	1521	1405	481	340	336	376	354	396	287	850
BTHUR0008_RS04895	61	10	74	145	99	155	79	110	23	21	16	28	14	34	10	69
prsA_1	28266	11529	25410	56173	46784	48176	36829	36609	8070	5936	8489	7271	11684	17465	9938	30784
BTHUR0008_RS04905	318	128	247	488	570	427	446	573	131	68	159	111	97	104	232	349
BTHUR0008_RS04910	173	34	223	426	255	158	315	360	76	49	55	98	97	121	79	305
BTHUR0008_RS04915	1393	563	2088	3803	4173	3787	3339	5142	1064	694	1474	1332	1598	2070	2054	5189
BTHUR0008_RS04920	3019	1204	3173	5074	4726	4043	4155	4301	517	397	519	534	620	883	552	2666
BTHUR0008_RS04925	408	105	321	589	687	590	549	778	137	98	210	184	223	294	255	1377
BTHUR0008_RS04930	1398	502	1405	2904	2851	2890	2696	3224	468	261	683	548	537	765	788	2321
BTHUR0008_RS04935	2760	1382	3223	6386	5697	6767	6882	8156	1490	1307	1891	2205	2080	2954	1734	2520
BTHUR0008_RS04940	2273	1086	2573	5298	4509	5271	5127	5778	2467	1758	2650	3518	3546	4713	2821	1902
BTHUR0008_RS04945	9	0	7	2	4	5	6	11	2	0	2	2	0	0	0	17
BTHUR0008_RS04950	72	43	72	114	108	72	112	101	52	42	72	59	48	85	91	141
BTHUR0008_RS04955	14	3	10	22	22	20	3	10	0	0	1	0	1	4	0	27
BTHUR0008_RS04960	107	33	97	193	254	127	137	161	27	13	25	13	37	23	36	202
BTHUR0008_RS04965	267	116	247	618	564	371	408	721	93	68	171	115	128	155	136	643
BTHUR0008_RS04970	215	80	455	953	689	763	839	882	162	91	112	181	194	271	243	441
BTHUR0008_RS04975	17	10	28	69	67	55	54	60	6	9	9	10	2	7	10	57
BTHUR0008_RS04980	125	36	153	359	210	214	172	179	92	53	85	76	99	78	58	226
BTHUR0008_RS04985	42	12	41	94	70	55	71	44	6	10	16	8	8	14	29	76
BTHUR0008_RS04990	501	196	507	954	707	823	652	796	257	165	245	192	204	345	204	507
BTHUR0008_RS04995	2102	960	1689	4210	3236	3617	2578	2933	697	518	708	729	803	1161	865	2137
BTHUR0008_RS05000	827	322	1177	2143	1831	2069	1656	1951	575	359	517	638	391	455	685	1533
BTHUR0008_RS05005	207	155	238	521	422	415	392	382	201	125	153	198	168	182	93	183
BTHUR0008_RS05010	145	81	185	469	279	367	266	283	73	41	59	51	58	50	29	91
BTHUR0008_RS05015	175	71	124	295	197	245	186	293	33	21	29	30	12	49	54	223
BTHUR0008_RS05020	26	10	46	100	31	33	56	33	10	4	9	17	10	8	26	55
BTHUR0008_RS05025	2751	855	3325	7428	26158	32463	22660	8305	5310	3355	3643	4870	1582	2069	1853	4614
BTHUR0008_RS05030	108	23	94	185	1102	858	691	229	187	101	155	204	62	70	131	235
BTHUR0008_RS05035	123	38	161	324	220	295	393	598	72	39	98	93	178	221	258	600
BTHUR0008_RS05040	241	72	210	353	351	406	277	448	79	41	90	65	71	130	164	521
BTHUR0008_RS05045	127	36	116	188	157	119	169	144	24	18	34	36	26	47	33	216
BTHUR0008_RS05050	716	237	1076	1910	857	983	889	1004	183	109	164	146	104	215	152	537
BTHUR0008_RS05055	910	366	1095	2347	1227	1446	1363	1517	310	204	374	331	379	473	495	1060
BTHUR0008_RS05060	642	282	600	1223	1160	1247	1165	1638	157	108	236	200	332	416	288	1526
BTHUR0008_RS05065	85	25	118	325	191	277	271	276	50	22	55	55	66	49	35	105
BTHUR0008_RS05070	4971	1598	4435	12431	7448	14380	11729	9342	1342	807	1739	1943	1200	1193	1787	3770
BTHUR0008_RS05075	6028	1749	4562	13830	10868	22625	18594	16229	1658	1048	2630	2827	2643	2385	3900	6316
BTHUR0008_RS05080	4897	1147	3092	8880	7870	12296	11586	10313	612	389	829	1012	987	1173	1169	3241
BTHUR0008_RS05085	454	169	413	758	578	474	442	665	308	132	355	291	364	424	438	1516
BTHUR0008_RS05090	289	133	396	664	2420	1441	1136	1169	135	105	180	169	240	307	185	570
BTHUR0008_RS05095	4	1	3	3	8	9	4	15	2	0	0	1	0	2	2	26
BTHUR0008_RS05100	583	229	471	984	719	591	536	892	254	135	266	201	187	236	208	1386
BTHUR0008_RS05105	86	25	94	261	176	139	127	110	8	12	22	14	9	29	23	122
BTHUR0008_RS05110	593	214	638	1366	1073	822	833	1039	189	150	225	220	193	331	299	773
BTHUR0008_RS05115	631	217	494	1036	1162	922	603	678	163	110	153	159	127	162	127	879
BTHUR0008_RS05120	27	9	30	58	30	50	66	54	5	4	17	6	6	9	17	51
BTHUR0008_RS05125	2	0	1	2	6	4	3	12	1	0	0	0	1	0	0	11
BTHUR0008_RS05130	2	0	1	4	2	9	8	7	0	1	0	0	3	3	11	13
BTHUR0008_RS05135	172	99	172	424	305	318	301	518	242	196	329	249	313	298	604	1401
BTHUR0008_RS05140	47	31	129	211	193	218	185	194	45	14	37	50	34	41	69	67
BTHUR0008_RS05145	5224	3091	9320	16143	15149	17691	15459	18226	6718	5146	6847	7430	5960	7578	6320	10249
BTHUR0008_RS05150	8	5	3	13	12	55	7	27	12	3	6	9	17	47	14	11
BTHUR0008_RS05155	1490	547	1185	2153	2646	2359	2116	2072	632	400	579	692	622	670	531	1475
BTHUR0008_RS05160	2403	980	2005	4233	3861	3802	3409	3653	551	420	667	542	583	801	504	2460
BTHUR0008_RS05165	10	1	5	19	12	10	13	24	12	1	3	3	2	1	2	15
BTHUR0008_RS05170	14	11	12	30	22	27	43	38	23	13	20	17	11	22	17	44
BTHUR0008_RS05175	0	0	0	3	0	0	4	0	0	0	0	0	0	0	0	2
BTHUR0008_RS05180	15	1	16	21	17	11	54	14	2	4	7	1	5	0	1	21
BTHUR0008_RS05185	5	1	10	8	10	11	19	12	2	1	1	2	1	4	3	20
BTHUR0008_RS05190	11	3	15	11	10	17	33	19	6	2	3	9	7	4	4	17
BTHUR0008_RS05195	30	24	32	87	57	62	76	75	33	23	10	29	11	26	21	105
BTHUR0008_RS05200	4203	2658	4122	7891	10285	11162	14198	25261	3460	2223	4905	3600	19961	21302	27793	34144
BTHUR0008_RS05205	313	111	336	650	722	636	494	547	178	107	226	182	226	261	359	517
BTHUR0008_RS05210	79	21	84	132	175	114	88	191	24	15	20	25	19	43	28	131
BTHUR0008_RS05215	237	120	253	428	392	321	359	539	72	69	98	92	121	180	160	334
BTHUR0008_RS05220	72	30	86	179	130	168	155	156	36	32	47	41	62	57	78	179
BTHUR0008_RS05225	214	90	316	666	555	536	508	794	122	64	121	114	138	122	145	371
BTHUR0008_RS05230	533	228	589	1001	886	800	712	984	186	106	173	165	242	284	235	739
BTHUR0008_RS05235	167	73	175	294	216	242	213	247	74	31	62	56	91	86	97	261
BTHUR0008_RS05240	220	75	229	485	962	851	664	517	81	49	83	83	86	80	130	347
BTHUR0008_RS05245	22	7	17	44	88	67	41	65	11	5	4	8	12	3	6	52
BTHUR0008_RS05250	166	58	150	298	668	641	432	450	6	15	9	13	12	29	25	150
BTHUR0008_RS05255	133	92	178	329	276	219	179	242	76	36	57	60	52	81	70	122
BTHUR0008_RS05260	4341	1799	4056	7500	4470	5178	4354	4389	1704	1094	1341	1542	2107	2215	1782	3756
BTHUR0008_RS05265	231	78	299	761	446	504	526	568	181	133	190	190	245	350	282	551
BTHUR0008_RS05270	1048	218	769	2889	1489	4186	3429	4404	123	97	228	509	480	345	761	716
BTHUR0008_RS05275	76	31	84	170	117	234	170	166	56	19	72	70	32	48	76	75
BTHUR0008_RS05280	85	34	88	163	135	158	150	131	76	49	83	66	61	68	75	133
BTHUR0008_RS05285	266	126	305	572	554	479	451	609	100	57	114	82	96	99	159	365
BTHUR0008_RS05290	253	107	300	467	372	461	445	463	108	79	115	130	96	126	91	334
BTHUR0008_RS05295	2871	838	1739	2557	5762	2631	2013	1908	893	486	972	711	412	498	698	2346
BTHUR0008_RS05300	42	19	29	78	63	72	60	53	38	27	20	31	9	8	11	35
BTHUR0008_RS05305	318	118	237	374	476	512	354	439	163	99	170	158	180	296	281	458
BTHUR0008_RS05310	150	58	153	290	267	230	178	230	102	49	97	84	75	136	106	372
BTHUR0008_RS05315	83	20	85	190	115	118	143	140	39	14	21	31	28	30	53	124
BTHUR0008_RS05320	166	47	172	370	301	302	289	415	64	40	56	58	86	80	102	284
BTHUR0008_RS05325	2193	817	2581	5040	5587	6118	4741	4887	1406	813	1591	1603	1593	1543	1780	3269
BTHUR0008_RS05330	4549	1678	4896	9718	11023	12776	9814	10021	3039	1765	2754	3404	2913	3748	3131	6113
BTHUR0008_RS05335	43	12	50	98	170	91	127	97	4	1	5	7	1	10	28	75
BTHUR0008_RS05340	28	11	35	82	80	76	82	67	43	18	28	36	23	27	49	47
BTHUR0008_RS05345	44	18	52	88	48	81	83	52	26	22	11	33	15	18	18	51
BTHUR0008_RS05350	4	1	3	7	9	8	10	2	0	3	0	1	0	0	0	10
BTHUR0008_RS05355	16	3	15	27	24	25	16	11	10	2	3	12	2	6	15	46
BTHUR0008_RS05360	12	4	9	43	16	25	9	29	5	3	1	9	0	1	2	22
BTHUR0008_RS05365	11	6	8	26	11	24	13	6	8	5	3	3	6	8	4	19
BTHUR0008_RS05370	76	20	57	140	69	52	40	72	36	19	26	26	16	20	27	136
BTHUR0008_RS05375	64	24	51	127	87	124	93	67	54	38	46	56	54	50	38	78
BTHUR0008_RS05380	1	1	6	15	3	9	7	1	6	2	3	1	1	4	2	32
rocD	1550	783	2053	3400	4742	4165	4365	6793	1507	1123	1944	2119	3200	3869	2546	6264
BTHUR0008_RS05390	348	57	343	610	1075	777	630	750	116	81	123	135	182	187	161	837
BTHUR0008_RS05395	7	4	5	27	9	8	6	12	0	1	1	2	1	9	0	14
BTHUR0008_RS05400	43	16	41	149	67	83	160	68	17	14	18	21	12	37	17	46
BTHUR0008_RS05405	338	140	172	493	800	1339	1001	2065	134	57	153	237	318	326	285	734
BTHUR0008_RS05410	1845	638	1482	3111	3642	4726	3600	5536	816	367	586	765	1212	1266	888	4558
BTHUR0008_RS05415	76	29	73	196	99	95	70	79	66	37	74	71	63	46	82	104
BTHUR0008_RS05420	33	15	50	61	113	113	42	103	8	10	20	34	22	24	51	111
BTHUR0008_RS05425	130	56	113	258	202	196	122	161	34	27	48	44	53	59	42	340
BTHUR0008_RS05430	1494	673	1191	2499	2509	2126	1866	2433	318	204	372	242	358	406	367	1691
BTHUR0008_RS05435	4697	1742	4879	8716	7666	7446	5733	4161	2345	1591	1679	1818	969	1309	1040	2815
prsA_2	654	196	456	1253	1350	842	771	920	355	262	905	404	910	923	1492	2271
BTHUR0008_RS05445	113	41	127	278	239	247	203	218	81	63	66	91	62	66	111	133
BTHUR0008_RS05450	14	10	18	40	55	25	35	27	8	4	20	13	18	27	40	33
BTHUR0008_RS05455	126	53	152	242	213	137	177	150	29	14	32	24	35	43	36	155
BTHUR0008_RS05460	493	157	474	935	973	613	675	791	168	83	192	121	227	293	227	926
BTHUR0008_RS05465	81	22	62	195	83	160	129	174	60	34	54	90	15	31	43	89
BTHUR0008_RS05470	3663	1223	3864	7794	7796	9923	7616	9600	1740	1084	2033	2066	3036	3730	3543	7378
BTHUR0008_RS05475	2673	2686	4274	4719	6697	6350	6042	6172	14091	9325	17180	14293	11377	11738	13357	5402
BTHUR0008_RS05480	15	6	13	55	43	38	31	45	10	4	15	11	9	6	8	41
BTHUR0008_RS05485	43	18	40	93	78	74	59	62	41	13	18	18	15	22	38	71
BTHUR0008_RS05490	28	16	63	114	111	94	81	117	14	4	17	9	8	28	23	260
BTHUR0008_RS05495	5983	2246	10124	19167	15614	16216	10756	9151	4490	2636	3303	4561	2772	2759	5043	10778
BTHUR0008_RS05500	10535	4650	13083	22615	28633	24717	18714	20313	6901	4360	5434	7536	8017	9266	7549	16909
BTHUR0008_RS05505	180	87	226	494	431	411	338	339	115	88	74	163	102	100	107	119
BTHUR0008_RS05510	37	12	36	79	61	51	47	62	22	16	36	28	28	12	31	74
BTHUR0008_RS05515	3821	1440	2937	5722	5552	4535	4237	4870	720	456	923	855	841	913	947	3508
BTHUR0008_RS05520	117	29	158	263	272	281	327	410	140	95	193	157	207	239	314	485
BTHUR0008_RS05525	857	359	1114	2377	1708	1857	2110	2995	636	398	809	908	1290	1388	1618	5441
BTHUR0008_RS05530	230	86	259	544	580	737	671	1205	255	106	386	331	522	655	623	1450
BTHUR0008_RS05535	314	116	312	629	723	801	742	1113	380	214	600	496	951	1100	1056	2491
BTHUR0008_RS05540	783	233	723	1461	1557	1795	1496	2242	602	344	842	731	1488	1918	1357	3996
BTHUR0008_RS05545	676	278	687	1409	1478	1995	1910	2635	1156	813	1831	1516	3930	3277	3097	4739
BTHUR0008_RS05550	1168	576	1285	2306	2378	3056	2654	2463	587	425	452	622	249	450	320	674
BTHUR0008_RS05555	6145	2618	7126	14503	12721	16011	14638	21270	3954	2669	5389	5870	6158	7642	6537	15445
BTHUR0008_RS05560	15	7	8	48	31	35	13	45	6	4	3	10	9	2	7	57
BTHUR0008_RS05565	2375	1033	2555	3912	6207	4105	4223	4981	774	475	974	808	1095	1568	1363	4503
BTHUR0008_RS05570	79	20	85	123	62	83	99	49	40	32	34	51	26	15	28	70
BTHUR0008_RS05575	3081	1168	3445	7565	5720	5595	5339	6914	1520	1135	1823	1753	1748	2176	2397	3851
BTHUR0008_RS05580	922	387	1103	2269	2198	2390	2027	2228	340	186	254	345	305	496	278	820
BTHUR0008_RS05585	70	18	96	156	82	124	113	127	49	23	28	33	25	38	49	103
BTHUR0008_RS05590	7999	3122	9072	19033	15465	16843	15616	20690	3427	2340	3306	3649	5502	6640	5522	11998
BTHUR0008_RS05595	1109	548	919	1404	1787	1234	1093	1041	948	499	689	603	743	851	980	1710
BTHUR0008_RS05600	968	267	682	1633	1336	1034	873	887	239	143	204	169	135	250	217	1382
BTHUR0008_RS05605	689	229	474	1217	1316	1293	919	1018	273	170	222	260	319	306	291	1083
BTHUR0008_RS05610	758	220	899	2030	2209	2378	1706	2020	106	71	85	147	101	150	156	731
BTHUR0008_RS05615	2010	521	2325	4929	5896	5555	4484	5213	504	332	486	594	604	619	828	1801
ppnK_1	3434	1258	5111	10739	8849	12329	10522	10882	769	466	648	718	709	1144	681	2451
BTHUR0008_RS05625	5875	2122	7073	13560	15308	14190	13144	14473	2699	1609	2622	3151	3394	3617	4384	5946
BTHUR0008_RS05630	91	25	95	196	154	207	133	149	44	16	23	26	31	29	35	104
BTHUR0008_RS05635	193	79	185	469	359	462	443	441	75	45	96	69	88	112	118	294
BTHUR0008_RS05640	40	18	34	83	60	56	82	50	20	10	20	20	17	26	32	93
BTHUR0008_RS05645	18	5	16	27	20	31	25	35	11	3	6	4	6	4	2	38
BTHUR0008_RS05650	35	5	20	54	24	24	28	22	5	5	6	6	4	4	0	20
BTHUR0008_RS05655	4	4	2	13	7	6	17	6	2	0	1	1	2	3	4	16
BTHUR0008_RS05660	2	4	4	7	29	18	26	3	12	4	4	15	4	2	8	12
BTHUR0008_RS05665	33	2	16	74	57	63	56	47	7	6	7	7	13	10	27	49
BTHUR0008_RS05670	19	3	20	47	27	45	30	35	10	2	8	11	9	17	8	43
BTHUR0008_RS05675	18	10	31	74	51	51	50	45	6	7	2	7	1	9	5	35
BTHUR0008_RS05680	5	3	6	30	16	28	26	29	3	2	3	0	4	3	8	19
BTHUR0008_RS05685	7	4	28	46	44	71	72	30	4	2	4	8	3	9	8	31
BTHUR0008_RS05690	8	0	18	33	22	27	19	34	6	1	1	9	4	6	6	17
BTHUR0008_RS05695	113	53	146	246	171	229	215	198	88	68	86	90	61	86	104	119
BTHUR0008_RS05700	128	42	121	235	230	245	146	178	47	37	55	45	42	49	52	121
BTHUR0008_RS05705	22339	8571	23710	41741	55722	45622	35209	43947	10340	6815	10668	12309	11177	13206	13762	43296
BTHUR0008_RS05710	19	5	10	30	37	17	13	18	12	5	8	5	5	12	2	19
BTHUR0008_RS05715	14	7	13	27	23	20	21	10	13	9	11	6	7	1	0	13
BTHUR0008_RS05720	22	4	32	43	36	64	44	45	10	5	9	14	7	10	8	32
BTHUR0008_RS05725	16	6	14	58	24	28	30	20	19	9	10	9	9	3	6	15
BTHUR0008_RS05730	20	8	5	18	41	28	33	14	7	3	3	2	4	5	6	15
BTHUR0008_RS05735	4	1	6	3	11	2	14	7	2	3	1	0	1	2	0	4
BTHUR0008_RS05740	1891	869	2200	4417	3038	3609	2974	2505	1291	852	866	875	642	857	499	1459
BTHUR0008_RS05745	317	106	283	601	866	827	723	996	127	86	142	155	230	312	278	1380
BTHUR0008_RS05750	944	458	910	1553	2735	1961	1948	2753	435	311	646	570	1017	1222	957	4106
BTHUR0008_RS05755	1567	563	1225	2606	3288	2823	2468	3384	569	425	818	818	1082	1131	1094	3771
BTHUR0008_RS05760	186	33	326	563	660	693	683	770	101	62	111	143	107	154	130	333
BTHUR0008_RS05765	4	1	14	9	19	12	29	16	2	2	3	2	2	1	0	13
BTHUR0008_RS05770	4	5	8	1	9	8	12	1	8	0	1	1	1	2	2	15
BTHUR0008_RS05775	2563	910	3211	6020	4183	4872	4709	4734	1533	1054	1477	1698	1408	1753	1843	2517
BTHUR0008_RS05780	521	186	637	1009	468	675	469	628	693	448	780	666	692	1180	968	2568
BTHUR0008_RS05785	74	27	122	245	149	136	153	131	44	31	58	58	77	78	70	142
BTHUR0008_RS05790	14	5	17	23	25	28	31	40	6	4	10	1	14	19	28	31
BTHUR0008_RS05795	14	7	20	44	25	37	36	43	3	3	17	10	17	19	37	34
BTHUR0008_RS05800	6	1	8	16	10	14	12	25	1	1	2	3	2	9	8	26
BTHUR0008_RS05805	9	0	6	29	15	12	20	17	4	3	11	8	22	11	16	28
BTHUR0008_RS05810	23	14	42	54	65	67	79	78	22	13	29	39	65	53	49	119
BTHUR0008_RS05815	23	11	34	78	46	46	77	48	21	9	27	19	39	31	29	74
BTHUR0008_RS05820	14	8	23	69	57	53	33	43	2	2	0	3	2	7	12	30
BTHUR0008_RS05825	67	27	65	97	78	77	71	113	50	23	35	42	34	31	15	73
BTHUR0008_RS05830	59	25	55	119	103	102	149	151	14	23	29	25	30	61	83	110
BTHUR0008_RS05835	66	22	44	96	118	77	115	71	18	28	32	37	13	34	19	86
BTHUR0008_RS05840	3	2	7	14	5	8	12	4	1	0	3	3	0	3	2	10
BTHUR0008_RS05845	49	7	40	133	62	100	67	78	33	11	22	27	22	39	30	51
BTHUR0008_RS05850	0	3	11	4	15	9	18	9	13	0	4	4	0	2	6	12
BTHUR0008_RS05855	2140	888	2293	4927	4568	5441	4666	5841	1062	706	1219	1173	1830	2299	2447	3109
BTHUR0008_RS05860	6	3	9	22	30	27	17	25	4	3	3	4	3	3	8	34
BTHUR0008_RS05865	449	96	739	1402	645	686	663	578	115	74	77	85	53	69	82	263
BTHUR0008_RS05870	39	6	37	76	56	40	59	29	13	6	6	10	6	15	14	41
BTHUR0008_RS05875	70	31	54	111	130	146	130	160	40	37	42	50	45	55	72	164
BTHUR0008_RS05880	36	28	25	66	34	32	88	36	19	5	12	5	6	7	8	35
BTHUR0008_RS05885	37	15	41	83	49	92	76	37	29	14	22	11	12	29	8	49
BTHUR0008_RS05890	3763	1342	3585	6573	10662	7769	7362	10526	1880	1326	2654	2429	3148	3918	2471	10619
BTHUR0008_RS05895	11924	6670	12101	23703	34875	29643	29222	41430	12310	8353	18250	16496	22725	25484	19549	32418
BTHUR0008_RS05900	28	5	36	88	41	89	62	87	28	23	29	32	16	31	27	64
BTHUR0008_RS05905	49	14	37	93	161	103	126	87	25	11	51	25	18	17	102	110
BTHUR0008_RS05910	38	8	21	28	75	29	28	32	7	5	6	7	6	3	16	32
BTHUR0008_RS05915	78	33	129	214	68	83	86	148	56	30	38	59	63	71	120	104
BTHUR0008_RS05920	30	6	20	80	45	49	42	43	11	8	10	7	8	11	14	70
BTHUR0008_RS05925	618	258	1142	2487	1796	2586	2264	3267	456	295	461	596	626	676	844	1195
BTHUR0008_RS05930	171	47	201	634	479	426	365	532	88	66	78	87	84	95	146	356
BTHUR0008_RS05935	381	146	555	1039	992	1116	1077	1257	219	129	180	219	289	306	391	695
BTHUR0008_RS05940	532	177	464	1058	1010	1421	690	812	126	64	116	123	135	146	122	952
BTHUR0008_RS05945	3	0	3	2	3	10	7	16	4	0	0	0	0	8	3	5
BTHUR0008_RS05950	254	77	284	393	607	578	432	641	90	47	123	74	246	339	238	858
BTHUR0008_RS05955	12	6	14	41	26	42	25	42	9	10	9	4	6	8	8	35
BTHUR0008_RS05960	135	38	113	270	193	176	143	170	52	31	46	55	29	55	80	227
BTHUR0008_RS05965	68	20	86	173	69	61	77	133	28	12	17	13	10	12	13	51
BTHUR0008_RS05970	2799	1188	2881	5987	4578	4280	3700	4110	905	603	867	851	1071	1190	1044	3039
BTHUR0008_RS05975	5	1	15	11	112	82	58	45	7	13	11	4	20	19	44	55
BTHUR0008_RS05980	27	2	27	60	217	111	83	97	26	34	46	39	63	59	69	171
BTHUR0008_RS05985	15	2	19	27	31	21	15	40	1	3	10	1	2	1	15	40
BTHUR0008_RS05990	98	47	143	290	860	771	645	664	99	82	100	147	130	231	174	428
BTHUR0008_RS05995	1818	499	1206	2199	3585	2545	2094	1957	391	266	597	400	412	492	667	3387
BTHUR0008_RS06000	27	4	42	45	150	146	88	52	33	19	23	17	27	31	31	130
BTHUR0008_RS06005	339	124	351	674	1058	820	668	620	194	147	244	243	204	239	187	510
BTHUR0008_RS06010	652	215	663	1477	1716	1638	1522	1695	184	119	217	230	247	325	440	882
BTHUR0008_RS06015	3359	1294	5219	10634	5291	7405	5651	3918	1046	708	685	664	306	478	530	1499
BTHUR0008_RS06020	2730	911	2794	5179	4795	6417	4331	2543	1403	833	1157	1154	634	758	1122	1498
BTHUR0008_RS06025	6999	2031	6809	13943	13864	14573	11673	9586	1631	1044	994	1469	917	1278	1029	2649
BTHUR0008_RS06030	12599	5661	12806	26953	26600	27049	23574	21979	4909	3318	3412	4999	3240	4190	3190	5504
BTHUR0008_RS06035	607	193	704	1288	1376	1276	1059	1086	306	164	210	299	140	189	247	492
BTHUR0008_RS06040	1015	466	1109	2402	2666	2285	2400	2790	496	367	595	514	695	880	784	1835
BTHUR0008_RS06045	31	10	33	66	37	31	50	25	20	8	5	11	7	21	17	41
BTHUR0008_RS06050	699	204	749	1415	1317	1340	1059	959	196	123	206	191	146	158	201	856
BTHUR0008_RS06055	182	36	122	281	391	254	199	159	13	4	16	14	13	26	38	351
BTHUR0008_RS06060	35	9	27	36	47	48	70	45	12	5	16	7	15	27	12	74
BTHUR0008_RS06065	675	274	551	1125	1028	1393	837	1291	576	345	450	581	569	638	469	1700
BTHUR0008_RS06070	303	144	280	571	1346	1160	892	1523	358	178	350	410	601	717	558	1128
BTHUR0008_RS06075	176	57	121	253	219	226	181	276	50	32	70	71	44	47	65	314
BTHUR0008_RS06080	301	91	395	975	504	619	584	590	69	42	80	94	95	87	113	226
BTHUR0008_RS06085	394	121	585	1206	704	1089	889	842	129	73	70	136	90	144	149	244
BTHUR0008_RS06090	757	271	820	1963	1345	1850	1662	1526	184	130	201	206	268	256	228	504
BTHUR0008_RS06095	7451	3447	8081	16704	11133	9525	7741	9344	5253	3892	5713	4534	3988	4710	4785	7173
BTHUR0008_RS06100	461	226	787	1420	1572	1357	1430	1906	258	175	201	308	323	510	316	1305
BTHUR0008_RS06105	495	235	637	1141	2127	1301	1371	2053	238	163	216	340	298	446	437	1700
BTHUR0008_RS06110	296	83	334	618	682	589	835	1118	108	81	113	213	98	174	290	1039
BTHUR0008_RS06115	163	82	137	345	257	329	293	344	42	29	45	64	42	46	72	149
BTHUR0008_RS06120	179	68	184	376	230	343	263	281	103	53	46	96	51	102	51	100
BTHUR0008_RS06125	4181	1235	2386	6140	14050	16465	19551	27077	2084	1374	4419	6969	7218	7444	8667	6719
BTHUR0008_RS06130	2010	843	1878	3632	3043	3426	2466	2306	646	414	492	654	279	349	446	1078
BTHUR0008_RS06135	77	16	70	131	76	94	104	102	30	35	36	31	10	8	18	60
BTHUR0008_RS06140	15	4	6	18	33	21	8	30	15	8	6	5	12	9	7	23
BTHUR0008_RS06145	274	96	186	413	387	255	265	571	83	50	88	123	81	109	116	902
BTHUR0008_RS06150	780	389	686	1493	1197	1224	1217	2341	834	550	1052	1068	1018	1245	1145	3306
BTHUR0008_RS06155	299	107	253	512	379	429	507	1063	337	197	478	501	361	597	530	1872
BTHUR0008_RS06160	34	12	31	79	80	77	64	146	52	44	77	61	89	115	71	234
BTHUR0008_RS06165	60	25	61	163	139	154	134	216	101	77	141	138	119	185	201	608
BTHUR0008_RS06170	57	21	47	111	112	100	165	124	104	77	101	105	100	152	95	294
BTHUR0008_RS06175	1384	510	1345	2849	2067	2513	2152	2237	610	421	665	638	433	398	646	1533
BTHUR0008_RS06180	3159	1378	3134	6386	5352	5914	5105	5196	2189	1374	1920	2416	1995	2032	1798	2243
BTHUR0008_RS06185	0	0	2	11	9	2	5	3	1	0	1	0	0	0	0	6
BTHUR0008_RS06190	1	0	1	6	0	2	3	0	0	1	0	0	0	2	4	4
BTHUR0008_RS06195	7	3	15	30	29	23	48	9	7	8	4	5	12	10	8	37
BTHUR0008_RS06200	4	2	12	21	20	34	39	10	1	1	1	3	4	4	4	22
BTHUR0008_RS06205	16	8	8	25	25	49	27	27	2	2	3	3	9	9	4	25
BTHUR0008_RS06210	22	6	42	63	51	74	92	60	11	8	8	6	5	15	21	37
BTHUR0008_RS06215	41	11	53	156	116	129	138	86	9	6	17	20	9	6	8	69
BTHUR0008_RS06220	51	22	80	159	101	161	159	138	16	23	25	17	27	27	40	64
BTHUR0008_RS06225	40	9	45	87	82	74	107	122	15	7	11	15	6	18	11	36
BTHUR0008_RS06230	0	0	0	0	0	0	0	0	0	0	0	0	0	0	0	0
BTHUR0008_RS06235	198	57	688	501	325	654	599	578	4	5	13	9	10	9	14	47
BTHUR0008_RS06240	22	9	31	59	49	65	53	82	6	1	11	12	13	22	9	74
BTHUR0008_RS06245	44	15	40	73	50	65	67	88	13	12	23	31	7	17	12	59
BTHUR0008_RS06250	30	20	28	66	38	34	60	45	80	35	43	58	27	34	11	31
BTHUR0008_RS06255	15	5	26	49	10	13	37	43	6	6	4	5	2	3	5	23
BTHUR0008_RS06260	1036	397	1003	2295	1138	1399	1288	1545	299	209	289	339	279	327	271	1356
BTHUR0008_RS06265	1527	425	1411	3123	2460	2341	1877	2278	268	180	228	203	141	219	180	855
BTHUR0008_RS06270	3427	1270	3627	6455	7712	6823	6090	7851	1456	1000	1350	1451	2243	3058	2244	7009
BTHUR0008_RS06275	55	33	60	103	113	132	105	351	46	36	57	79	77	73	129	290
BTHUR0008_RS06280	0	0	0	0	1	0	0	0	0	0	0	0	0	1	0	0
BTHUR0008_RS06285	250	81	174	339	381	271	311	455	64	39	88	68	53	90	84	619
BTHUR0008_RS06290	1923	709	2244	4519	2156	4618	2712	1710	1454	1218	1525	1871	653	599	628	1309
BTHUR0008_RS06295	926	348	1020	1879	1027	2506	1461	772	504	392	701	632	292	231	219	697
BTHUR0008_RS06300	4274	1817	3928	7847	4409	9573	5000	2975	1268	939	1405	1530	689	607	453	1945
BTHUR0008_RS06305	641	232	669	1314	1024	1182	1030	649	182	124	226	215	127	126	152	603
BTHUR0008_RS06310	568	127	311	639	791	430	498	652	52	36	107	88	132	186	267	1533
BTHUR0008_RS06315	38	8	64	123	141	143	124	129	12	2	14	12	12	17	19	58
BTHUR0008_RS06320	154	52	167	327	279	261	221	253	63	29	66	48	52	82	127	317
BTHUR0008_RS06325	2374	627	1598	2949	3059	2156	1746	2046	404	314	510	458	378	578	512	3445
BTHUR0008_RS06330	1271	432	1543	4059	1891	3183	1932	2001	208	159	188	190	133	222	251	790
BTHUR0008_RS06335	425	119	604	1428	922	1065	851	957	233	161	184	233	145	200	191	698
BTHUR0008_RS06340	7609	3755	7939	17482	11218	16909	10184	8685	5078	3158	5150	3890	3594	2819	5113	4735
BTHUR0008_RS06345	18899	6783	21482	44994	47935	44510	38874	30200	6011	3874	5124	4974	6569	8858	7364	16080
BTHUR0008_RS06350	5548	1901	5347	9614	16499	13505	12484	12617	1616	1038	1470	1655	2230	2882	2630	5983
BTHUR0008_RS06355	237	65	336	822	310	429	432	292	145	85	107	126	53	71	87	159
BTHUR0008_RS06360	144	62	260	478	318	337	315	315	80	48	53	112	39	65	46	187
BTHUR0008_RS06365	73	23	85	164	185	162	104	165	46	23	33	38	12	23	46	142
BTHUR0008_RS06370	510	221	673	1292	1144	1205	1009	1220	388	187	321	433	281	233	303	528
BTHUR0008_RS06375	205	57	251	412	478	412	319	530	72	55	80	92	69	84	84	258
BTHUR0008_RS06380	352	152	354	725	592	637	637	758	158	103	169	222	200	177	264	435
BTHUR0008_RS06385	19	13	37	89	74	48	83	73	15	5	25	22	14	17	26	55
BTHUR0008_RS06390	105	30	45	106	221	156	117	76	26	10	26	22	24	20	17	153
BTHUR0008_RS06395	25	5	33	66	93	74	55	62	7	12	18	9	17	30	12	63
BTHUR0008_RS06400	42	11	63	125	136	116	134	156	6	19	18	10	26	46	28	71
BTHUR0008_RS06405	964	451	886	1845	1862	2043	1578	3119	574	308	659	802	1015	1134	721	2534
BTHUR0008_RS06410	14	8	10	41	25	31	31	53	4	1	6	6	7	9	3	36
BTHUR0008_RS06415	28	19	49	99	87	95	77	106	41	25	39	45	51	60	153	106
BTHUR0008_RS06420	16979	5859	13105	24538	23697	22300	18985	20957	6099	3576	5480	6041	4748	5562	4348	15922
BTHUR0008_RS06425	2911	801	2834	5747	5339	5140	5306	6167	1225	701	972	1242	1101	1559	1024	5677
BTHUR0008_RS06430	6977	3048	7483	15014	13385	15127	14889	19593	6600	4174	7227	7140	6774	7132	7953	12478
BTHUR0008_RS06435	32949	10756	28832	55674	43222	44133	38283	46223	6947	4607	6938	7763	6191	8136	6359	27546
BTHUR0008_RS06440	4941	1668	4613	8541	6720	7072	5977	8416	2476	1652	3157	2909	2115	2218	2066	5774
BTHUR0008_RS06445	68	20	156	254	190	220	178	139	46	34	25	41	34	49	38	66
BTHUR0008_RS06450	331	66	1262	1521	479	714	437	800	6	3	2	6	5	4	5	26
BTHUR0008_RS06455	750	210	3449	2881	1330	2219	1520	1466	34	11	31	19	13	12	7	39
BTHUR0008_RS06460	942	221	2353	1670	1106	1831	1443	1695	16	10	19	17	14	39	20	96
BTHUR0008_RS06465	1	2	0	3	4	7	3	5	1	1	0	1	0	0	0	1
BTHUR0008_RS06470	25	5	19	34	59	43	54	108	12	2	10	9	5	7	8	46
BTHUR0008_RS06475	52	26	78	97	120	100	149	358	19	14	15	24	12	24	3	58
BTHUR0008_RS06480	17	3	10	24	13	14	15	2	0	1	0	0	7	5	1	17
BTHUR0008_RS06485	51	22	69	120	107	138	121	88	65	31	39	27	51	107	42	171
BTHUR0008_RS06490	385	168	284	509	780	541	399	361	141	90	84	100	63	78	78	379
BTHUR0008_RS06495	8464	3328	6493	11756	15935	10680	9589	8498	2524	1528	2745	2225	1662	2038	2264	6091
BTHUR0008_RS06500	1238	474	1235	2393	2161	2431	2066	2340	327	215	375	299	317	484	394	1639
BTHUR0008_RS06505	11	5	16	38	48	40	25	22	16	5	8	7	8	12	19	70
BTHUR0008_RS06510	397	113	267	579	726	523	347	397	126	59	128	76	67	108	87	727
BTHUR0008_RS06515	3	0	9	4	6	2	7	30	2	4	4	1	0	4	1	1
BTHUR0008_RS06520	55	28	62	112	125	126	141	114	50	23	43	42	40	52	36	114
BTHUR0008_RS06525	849	249	700	1296	1731	1431	1266	1707	296	180	356	352	419	553	486	2319
BTHUR0008_RS06530	8	1	4	11	8	12	12	11	4	2	8	4	1	5	4	13
BTHUR0008_RS06535	8	2	17	60	18	18	49	7	6	3	7	11	2	6	0	18
BTHUR0008_RS06540	8	2	19	17	13	15	14	14	30	23	12	15	1	5	5	7
BTHUR0008_RS06545	16	13	5	21	20	29	26	20	31	8	31	8	19	42	93	48
BTHUR0008_RS06550	9	1	11	19	10	7	14	33	6	4	7	12	11	15	29	22
BTHUR0008_RS06555	26	7	22	50	29	41	42	43	28	20	18	27	30	38	15	65
BTHUR0008_RS06560	17	11	9	41	25	32	61	9	13	3	14	12	14	17	16	39
BTHUR0008_RS06565	3	0	3	7	3	7	10	0	2	1	0	0	1	2	2	8
BTHUR0008_RS06570	23	2	35	88	50	60	35	40	9	15	10	10	16	11	17	36
BTHUR0008_RS06575	29	10	25	60	35	31	60	38	13	9	36	12	15	28	22	44
BTHUR0008_RS06580	18	3	30	74	41	87	73	44	22	19	31	20	23	26	47	42
BTHUR0008_RS06585	28	3	35	71	48	61	70	31	32	11	22	23	30	39	50	48
leuD	20	8	28	28	31	47	36	30	7	1	7	10	9	13	6	35
BTHUR0008_RS06595	42	15	61	278	109	124	90	97	23	9	47	102	50	109	144	188
BTHUR0008_RS06600	23	9	25	75	44	92	98	116	11	12	15	35	21	21	31	45
BTHUR0008_RS06605	21	2	36	61	42	69	27	62	9	7	6	19	19	12	31	39
hisB	7	5	2	20	6	11	16	3	2	1	2	1	3	1	6	18
BTHUR0008_RS06615	7	1	8	20	18	23	33	20	8	4	6	10	6	6	1	24
BTHUR0008_RS06620	2	1	4	16	11	15	32	6	1	2	2	2	7	2	0	9
BTHUR0008_RS06625	10	1	19	19	21	40	33	14	5	9	7	8	3	8	1	32
BTHUR0008_RS06630	2	3	9	7	6	4	4	3	1	1	1	1	6	0	6	5
BTHUR0008_RS06635	1	0	4	7	4	2	7	4	0	0	0	0	0	0	0	1
BTHUR0008_RS06640	26	0	21	59	36	44	63	82	6	8	7	11	5	5	17	50
BTHUR0008_RS06645	3	0	3	9	7	9	2	19	2	1	3	1	1	1	1	6
BTHUR0008_RS06650	3259	968	2623	7148	7076	11228	9542	11943	974	597	1205	1840	1719	1960	2231	4780
BTHUR0008_RS06655	3186	1168	3473	5779	3809	3734	3967	3579	1543	963	1479	1551	985	1184	905	4836
BTHUR0008_RS06660	3130	1409	3125	5852	5185	4869	4619	4251	817	564	743	764	695	1164	638	3068
BTHUR0008_RS06665	12	5	11	32	17	24	35	16	4	5	1	7	1	11	4	18
BTHUR0008_RS06670	603	230	581	1358	622	816	656	834	435	245	447	360	554	600	628	1533
BTHUR0008_RS06675	61	17	157	122	95	67	56	77	122	100	30	45	29	60	82	1096
BTHUR0008_RS06680	3	2	12	11	5	13	14	2	13	5	1	6	2	3	8	27
sat	4	4	4	18	7	2	31	4	5	6	10	7	1	0	2	10
BTHUR0008_RS06690	6	3	8	7	8	11	8	3	5	2	4	7	1	0	0	7
BTHUR0008_RS06695	15	4	21	40	35	37	27	11	15	5	5	8	9	7	1	19
BTHUR0008_RS06700	7	0	5	21	11	9	13	1	1	0	4	1	2	1	2	6
BTHUR0008_RS06705	12	6	6	19	17	25	24	26	3	3	12	5	2	6	3	15
BTHUR0008_RS06710	13	4	19	34	30	26	48	23	9	2	5	9	4	4	9	29
BTHUR0008_RS06715	25	13	76	84	72	90	66	96	36	32	24	61	32	64	38	31
BTHUR0008_RS06720	1496	482	1549	3597	2717	2577	2440	3124	252	204	245	299	232	251	259	1330
BTHUR0008_RS06725	2740	1055	3263	5536	4900	4775	3570	3274	2205	1527	1659	1500	1346	1141	1153	2659
BTHUR0008_RS06730	16340	5197	20024	35038	30217	23793	16613	20516	3834	2685	5214	4062	6769	7813	7651	22449
BTHUR0008_RS06735	214	55	268	457	354	339	248	320	42	25	51	51	91	94	140	370
BTHUR0008_RS06740	1285	535	1603	3006	2626	3359	2063	1319	869	510	261	436	238	361	295	1114
BTHUR0008_RS06745	425	143	635	1110	532	628	699	1037	710	459	1100	777	1856	1699	2507	2319
BTHUR0008_RS06750	423	104	358	689	345	378	377	643	242	152	308	291	660	697	582	3269
BTHUR0008_RS06755	424	103	487	1050	655	681	695	524	86	50	83	93	52	74	56	329
BTHUR0008_RS06760	387	133	623	1399	860	1059	880	995	273	138	198	230	165	146	247	352
BTHUR0008_RS06765	943	279	1141	2599	2078	2206	1650	1788	268	169	224	266	210	252	263	749
BTHUR0008_RS06770	101	66	134	154	472	311	290	316	66	60	60	117	68	107	142	501
BTHUR0008_RS06775	228	125	299	469	446	551	425	410	251	113	185	203	94	133	110	245
BTHUR0008_RS06780	399	166	332	630	591	574	629	883	264	124	247	260	378	585	357	805
BTHUR0008_RS06785	197	91	250	501	274	311	286	357	139	104	110	142	107	213	76	292
BTHUR0008_RS06790	22	4	16	32	32	35	16	32	4	7	6	12	10	10	14	75
BTHUR0008_RS06795	0	0	0	0	2	0	1	2	0	0	0	0	0	0	0	3
BTHUR0008_RS06800	180	57	277	547	418	397	453	406	57	34	48	25	44	62	90	151
BTHUR0008_RS06805	88	36	96	223	238	188	144	212	26	25	13	22	25	29	74	112
BTHUR0008_RS06810	2098	900	1362	3560	8231	10951	9708	12575	1110	630	1739	3239	3871	3445	4560	3562
BTHUR0008_RS06815	162	60	121	282	180	174	117	112	17	5	9	12	5	16	20	215
BTHUR0008_RS06820	110	17	69	187	95	69	41	28	9	11	18	10	3	6	12	79
BTHUR0008_RS06825	1561	519	1649	3598	4737	7989	6832	6770	888	693	1058	1961	843	1361	850	1845
BTHUR0008_RS06830	7826	2918	7754	14738	15595	18973	18732	17786	3681	2285	3366	4709	2983	3513	3166	4722
BTHUR0008_RS06835	2735	950	2341	4754	5634	6593	5255	5917	2006	1298	2014	2234	1391	1296	1710	3664
BTHUR0008_RS06840	360	176	747	1718	1071	1582	1166	1296	266	231	173	304	229	245	283	350
BTHUR0008_RS06845	10	1	4	2	13	12	10	1	1	0	0	2	1	2	0	17
BTHUR0008_RS06850	16	8	8	27	12	15	8	12	15	15	6	16	9	3	5	14
BTHUR0008_RS06855	590	209	377	800	600	467	370	426	135	110	135	113	86	89	134	912
BTHUR0008_RS06860	170	72	195	439	324	381	315	356	79	60	77	71	60	73	73	182
BTHUR0008_RS06865	178	52	109	174	456	166	205	296	32	18	53	31	31	53	83	291
BTHUR0008_RS06870	2608	1091	2185	4377	4754	4005	3419	3368	2497	1753	4723	2712	4999	4326	5879	9787
BTHUR0008_RS06875	1804	665	1551	3472	3351	3284	2837	3854	727	469	875	735	916	1113	1012	3763
BTHUR0008_RS06880	6048	1929	4498	8383	10065	9490	7274	9154	2567	1699	2862	2719	3346	3999	3460	11524
BTHUR0008_RS06885	213	102	237	454	415	412	401	598	88	67	102	88	107	178	182	547
BTHUR0008_RS06890	8124	3109	7929	15103	12512	12016	11531	13084	3722	2450	3605	3854	2909	3568	3011	7667
BTHUR0008_RS06895	90	25	105	267	181	175	165	276	70	37	59	81	114	182	200	285
BTHUR0008_RS06900	175	100	134	293	324	268	263	360	118	66	182	140	204	353	376	447
BTHUR0008_RS06905	14	7	28	43	44	50	54	62	6	6	5	7	3	13	16	43
BTHUR0008_RS06910	21	8	18	53	27	33	39	30	8	7	6	10	5	5	14	24
BTHUR0008_RS06915	5	3	14	4	20	24	24	26	4	5	5	6	0	1	0	9
BTHUR0008_RS06920	15	10	14	71	36	54	55	40	33	24	33	24	25	33	34	55
BTHUR0008_RS06925	2575	763	2576	5884	5587	6235	5390	5261	1353	1065	1475	1918	1213	1135	1465	1975
BTHUR0008_RS06930	1735	613	1636	3816	3194	4806	3526	3602	601	374	669	771	539	520	859	1492
BTHUR0008_RS06935	728	221	841	2371	2217	3718	2995	3867	222	112	218	356	270	265	431	883
BTHUR0008_RS06940	1380	481	1114	3139	2370	4897	3636	4635	595	397	608	832	901	921	930	1306
BTHUR0008_RS06945	3522	1311	3667	7709	6875	6385	5899	6865	1072	627	1355	1308	1016	1218	1404	3430
BTHUR0008_RS06950	8981	3164	7627	15639	17210	17433	14811	15803	1931	1168	1951	2041	1803	2394	1963	7485
BTHUR0008_RS06955	263	74	370	835	664	578	560	476	83	44	49	60	35	49	71	228
BTHUR0008_RS06960	45	13	51	143	98	111	123	141	57	25	47	45	43	25	55	63
BTHUR0008_RS06965	2808	946	1687	3068	3960	2651	2475	2176	883	515	835	735	433	546	517	2587
BTHUR0008_RS06970	1145	347	746	1456	2852	1802	1564	2057	196	139	247	254	308	461	378	1950
BTHUR0008_RS06975	1611	501	1013	1832	3866	2349	1494	1473	1137	683	1555	1060	988	749	1802	3146
BTHUR0008_RS06980	220	104	322	648	619	711	705	786	70	48	82	107	114	173	175	385
BTHUR0008_RS06985	739	231	828	1905	1514	2280	1775	2215	354	175	333	417	327	448	540	1018
BTHUR0008_RS06990	395	99	377	808	562	809	557	663	50	36	53	57	37	65	38	533
BTHUR0008_RS06995	487	141	660	1361	884	1087	795	1045	161	105	177	165	196	108	165	554
BTHUR0008_RS07000	809	328	988	2079	1512	1823	1785	1826	225	166	249	274	243	264	303	864
BTHUR0008_RS07005	985	367	1265	2332	2275	2068	1954	2125	297	201	276	318	273	294	476	1495
BTHUR0008_RS07010	2090	974	2141	4311	4621	3997	3700	3788	662	440	618	706	984	1015	1139	2404
BTHUR0008_RS07015	14837	5886	18543	33655	48887	39914	33594	46628	6140	4338	7462	7482	8554	13957	8487	25625
BTHUR0008_RS07020	14	4	21	27	36	19	29	30	9	5	5	12	9	22	6	19
BTHUR0008_RS07025	627	160	249	586	698	510	432	306	245	148	293	227	142	242	169	1012
BTHUR0008_RS07030	307	106	382	712	340	428	409	406	410	398	372	498	405	528	229	693
BTHUR0008_RS07035	1040	283	1379	2656	2707	2542	1999	2327	366	284	317	423	383	505	487	1181
BTHUR0008_RS07040	3318	1440	2695	4674	6533	5552	4896	5573	908	572	1022	890	944	1333	1138	3560
BTHUR0008_RS07045	4060	1610	3118	6369	6604	6178	3851	3789	899	667	756	651	563	863	529	2124
BTHUR0008_RS07050	13404	5463	13048	24719	30353	27189	25455	36613	3649	2512	4652	4217	6693	10447	7535	18863
BTHUR0008_RS07055	1842	656	2156	3759	3241	3482	2618	2651	1198	701	921	959	837	1131	1005	2494
BTHUR0008_RS07060	1	0	0	5	1	1	2	0	0	3	1	0	0	0	0	1
BTHUR0008_RS07065	5	0	2	7	3	0	9	10	6	0	1	2	0	2	0	11
BTHUR0008_RS07070	14	6	11	30	19	29	22	24	9	3	6	8	3	1	4	14
BTHUR0008_RS07075	0	0	0	0	4	1	0	0	0	1	0	0	0	0	0	2
engA	12244	4305	8551	19748	18197	22703	13478	12836	4028	2568	2987	3557	2156	2229	2299	5486
BTHUR0008_RS07085	17715	7844	16785	31781	31701	34359	30187	29239	5792	4065	4323	5729	3638	5672	3856	7252
BTHUR0008_RS07090	8	6	18	18	16	25	16	15	1	1	3	3	1	1	4	4
BTHUR0008_RS07095	5	2	0	11	9	8	2	3	2	0	1	4	3	2	0	6
BTHUR0008_RS07100	29	4	20	43	36	34	74	36	14	7	16	16	11	23	12	112
BTHUR0008_RS07105	136	48	124	318	231	249	289	351	104	69	109	113	145	108	101	192
BTHUR0008_RS07110	39880	11542	24738	45804	68037	46995	38363	43959	8584	5089	9747	9066	10313	13847	10531	67545
BTHUR0008_RS07115	8067	3007	9163	19294	18723	19984	15442	17089	2850	1914	2668	3616	2685	3593	4894	12101
BTHUR0008_RS07120	2953	865	3135	5839	3844	4906	2935	3085	1439	1066	1373	1631	834	802	918	3541
BTHUR0008_RS07125	2598	1131	3157	6348	5170	6271	4957	4555	1262	858	1463	1254	955	1233	1074	2748
BTHUR0008_RS07130	6058	3088	6471	13746	12096	13756	12081	11339	1721	1186	1783	1650	1653	2309	1685	3175
BTHUR0008_RS07135	3263	1148	3822	6418	15593	8345	7403	9841	1600	1278	2150	2130	2015	2624	2752	8067
BTHUR0008_RS07140	1221	352	1705	3700	2523	3132	2337	2414	617	316	676	597	607	639	877	1646
BTHUR0008_RS07145	1973	676	2473	4749	3826	4421	4001	4631	727	420	679	747	857	1195	1031	1973
BTHUR0008_RS07150	1054	467	938	2021	2035	2033	1608	2120	343	212	417	380	481	749	688	1793
BTHUR0008_RS07155	5034	1806	5028	9307	9129	7622	6741	6341	2480	1728	2491	2137	2054	2519	2374	5816
BTHUR0008_RS07160	460	131	391	744	976	805	608	596	209	121	214	151	227	236	277	1208
BTHUR0008_RS07165	37	9	48	63	75	71	58	69	12	13	18	26	24	19	45	158
BTHUR0008_RS07170	152	102	211	410	409	532	432	838	217	86	121	197	176	325	183	341
BTHUR0008_RS07175	164	54	192	336	403	439	373	743	101	51	106	123	99	136	194	351
BTHUR0008_RS07180	435	156	411	959	904	882	790	1175	190	121	180	271	244	473	198	671
BTHUR0008_RS07185	244	90	293	700	677	676	577	720	246	212	231	366	235	240	300	387
BTHUR0008_RS07190	285	87	231	443	590	430	339	321	78	52	69	81	44	81	68	472
BTHUR0008_RS07195	110	39	107	304	252	235	155	177	25	29	19	29	9	20	30	84
BTHUR0008_RS07200	4740	1736	3649	7289	5442	6580	4269	3904	2651	1638	2708	2160	2274	2512	2353	10769
BTHUR0008_RS07205	28	15	34	63	43	47	71	32	21	11	9	8	0	17	17	31
BTHUR0008_RS07210	280	120	306	574	451	503	438	456	87	60	91	79	101	149	118	403
BTHUR0008_RS07215	492	92	908	2138	1376	1682	1610	1820	227	145	250	234	220	306	485	788
BTHUR0008_RS07220	762	249	1057	2186	2489	3173	2439	2801	520	309	503	541	683	695	847	1221
BTHUR0008_RS07225	430	221	760	1425	1407	2257	1720	2188	629	418	630	734	1014	782	946	714
BTHUR0008_RS07230	778	226	1116	2232	2450	2852	2081	2234	236	132	277	261	299	358	473	1111
BTHUR0008_RS07235	2174	597	2863	5980	5921	7453	5438	6363	848	468	903	884	890	1212	1441	2593
BTHUR0008_RS07240	2292	835	3150	7029	5863	8205	6265	7378	865	502	859	942	886	1168	1104	2380
BTHUR0008_RS07245	1502	589	2060	4305	3966	5756	4394	5144	1122	771	960	1382	1418	1560	1266	2047
BTHUR0008_RS07250	9	6	16	24	23	26	12	23	5	0	3	10	3	1	0	12
BTHUR0008_RS07255	3086	1082	4817	9486	6314	5794	5233	6194	891	604	646	854	1259	1797	1327	3039
BTHUR0008_RS07260	1492	536	1867	3703	3935	2955	2216	2731	502	307	476	460	631	678	1168	2267
BTHUR0008_RS07265	1290	414	1943	3568	2880	2588	2227	2413	424	295	410	493	540	935	911	1971
BTHUR0008_RS07270	2190	713	2544	5430	4192	4812	4382	4852	816	455	887	888	670	956	932	3055
BTHUR0008_RS07275	800	190	688	1501	2086	2117	1528	1747	204	122	201	191	177	170	270	1111
BTHUR0008_RS07280	8500	3153	11315	25599	19815	23512	19466	21227	3969	2707	3477	4847	3717	4246	3675	6679
BTHUR0008_RS07285	10868	5046	22375	45784	31924	34397	39989	41402	5923	3708	7096	6519	6406	8020	8280	12836
BTHUR0008_RS07290	378	75	484	1203	1092	1136	819	729	148	95	129	150	141	145	197	586
BTHUR0008_RS07295	472	123	632	1454	1378	1646	1033	1087	182	129	147	167	106	159	142	556
BTHUR0008_RS07300	145	38	222	441	442	390	297	267	24	23	47	33	43	40	31	165
BTHUR0008_RS07305	14796	5732	17294	36413	29802	27144	22208	24740	8412	5333	6095	6719	7015	7657	6196	12951
BTHUR0008_RS07310	898	315	791	1860	1226	1759	1062	1211	454	349	360	433	348	348	275	1219
BTHUR0008_RS07315	84	38	79	211	136	128	122	150	49	41	38	65	33	39	32	104
BTHUR0008_RS07320	328	99	295	611	494	560	366	393	129	58	87	103	91	102	128	353
BTHUR0008_RS07325	95	25	81	144	186	121	101	112	26	16	26	21	16	31	23	173
BTHUR0008_RS07330	155	13	331	582	466	370	376	374	132	75	210	153	110	126	276	549
BTHUR0008_RS07335	42	21	34	68	58	86	34	59	27	14	22	18	19	17	10	40
BTHUR0008_RS07340	14	3	3	8	12	11	8	10	3	1	2	3	0	1	1	12
BTHUR0008_RS07345	467	161	581	1175	669	874	750	749	266	132	217	304	119	180	140	322
BTHUR0008_RS07350	1195	338	1070	2404	2665	2275	1970	2393	276	161	245	253	304	404	259	2270
BTHUR0008_RS31745	352967	222402	415400	620188	716766	859024	702076	710688	337625	228852	325950	353297	399712	412674	257059	408831
BTHUR0008_RS07355	10517	4135	11570	22387	16781	21740	16207	12931	4890	3389	2616	3903	2698	3594	2089	4438
BTHUR0008_RS07360	71	22	100	179	171	234	173	132	43	12	20	33	14	27	28	139
BTHUR0008_RS07365	5928	2158	5718	12057	12565	14374	11250	9341	2777	1730	1570	2615	1273	1758	1345	3040
BTHUR0008_RS07370	2734	1057	3035	6037	5969	6604	5911	8470	1331	889	1542	1571	2256	3098	2395	6367
BTHUR0008_RS07375	46	27	108	204	143	164	183	205	27	17	30	21	19	29	37	135
BTHUR0008_RS07380	170	50	223	452	546	528	426	382	63	47	67	60	76	55	96	206
BTHUR0008_RS07385	17	15	29	41	1360	315	551	248	17	8	1733	11	426	417	590	774
BTHUR0008_RS07390	111	66	235	365	12267	7224	6992	8178	103	107	7208	223	4445	6075	3171	5220
BTHUR0008_RS07395	616	246	579	1183	620	586	543	430	126	85	135	124	74	89	98	330
BTHUR0008_RS07400	1369	397	1680	3764	4620	4090	3995	5076	640	415	857	817	927	1129	1238	2976
BTHUR0008_RS07405	32	15	56	110	113	147	123	155	59	22	61	80	54	68	94	82
BTHUR0008_RS07410	859	261	843	2054	2099	2284	1849	2738	335	216	498	413	443	661	679	1339
BTHUR0008_RS07415	469	197	511	831	1321	1266	1191	1405	327	180	468	378	513	486	585	731
BTHUR0008_RS07420	2045	776	1920	3643	4733	4462	3752	4538	490	344	688	654	821	1017	841	2770
BTHUR0008_RS07425	139	54	105	210	157	110	104	135	43	26	26	31	39	31	31	195
BTHUR0008_RS07430	118	38	195	384	263	350	245	204	69	44	68	89	45	55	70	132
BTHUR0008_RS07435	403	153	628	1401	1057	1297	905	1003	213	133	209	202	235	274	375	487
BTHUR0008_RS07440	288	125	371	666	611	737	526	568	61	60	83	101	117	221	161	268
BTHUR0008_RS07445	3777	1036	2591	5906	6534	4945	5309	9607	591	339	623	541	867	1279	1173	7801
BTHUR0008_RS07450	3540	873	3136	6153	4993	4066	3288	3130	821	537	646	554	497	646	653	2898
BTHUR0008_RS07455	3	3	10	21	16	21	22	73	6	1	4	0	19	26	38	249
BTHUR0008_RS07460	5	0	3	12	4	7	16	4	2	0	1	2	3	3	2	5
BTHUR0008_RS07465	5	0	6	6	6	8	4	6	3	1	1	0	0	6	0	7
BTHUR0008_RS07470	7	3	6	5	9	5	11	3	2	0	0	3	1	2	0	7
BTHUR0008_RS07475	18	2	8	47	40	32	36	40	7	9	12	12	13	11	21	32
BTHUR0008_RS07480	21	17	31	64	43	59	72	72	16	11	8	11	7	12	9	61
BTHUR0008_RS07485	25	10	44	59	40	58	75	37	18	6	18	4	7	14	24	49
BTHUR0008_RS07490	33	18	24	67	33	61	47	72	23	25	37	24	29	20	35	39
BTHUR0008_RS07495	9	4	8	55	49	24	26	19	4	1	4	7	6	2	3	38
BTHUR0008_RS07500	46	26	42	82	79	65	60	67	9	9	12	6	3	8	8	43
BTHUR0008_RS07505	586	207	541	1206	972	1122	922	936	258	166	220	231	169	205	219	728
BTHUR0008_RS07510	63	30	75	155	119	98	112	116	26	19	19	24	10	12	8	55
BTHUR0008_RS07515	126	64	80	167	269	255	213	304	26	26	51	46	84	94	78	320
BTHUR0008_RS07520	450	153	303	487	517	789	436	381	199	105	182	265	67	74	92	312
BTHUR0008_RS07525	260	84	198	379	398	371	317	354	54	39	80	70	34	42	55	281
rnhA	343	103	234	633	606	638	496	618	120	75	126	121	104	131	157	428
BTHUR0008_RS07535	4185	1295	3390	7622	6527	7304	5634	6516	908	569	1084	988	1092	1407	1461	6065
BTHUR0008_RS07540	258	83	283	390	207	225	142	71	84	51	35	44	3	8	24	41
BTHUR0008_RS07545	150	26	194	384	397	378	258	320	67	56	72	54	109	100	59	278
BTHUR0008_RS07550	16	2	7	30	33	17	6	13	1	4	9	7	10	4	0	24
BTHUR0008_RS07555	103	35	68	181	246	145	168	178	73	42	94	88	106	119	126	362
BTHUR0008_RS07560	2261	751	1826	3534	5776	2588	3300	3767	484	243	709	396	484	947	980	6364
BTHUR0008_RS07565	31	3	14	54	15	21	38	30	3	7	7	9	7	7	15	36
BTHUR0008_RS07570	225	75	137	310	663	482	672	810	73	59	169	127	322	381	534	1505
BTHUR0008_RS07575	34	18	33	33	112	81	66	75	21	11	20	7	27	90	35	263
BTHUR0008_RS07580	22	5	24	33	32	18	35	36	4	3	8	6	7	11	14	50
BTHUR0008_RS07585	2	0	2	1	1	0	5	8	0	0	0	1	1	0	1	0
BTHUR0008_RS07590	93	22	95	118	108	124	100	78	26	16	23	23	18	16	22	78
BTHUR0008_RS07595	50	14	35	121	106	126	100	106	66	30	59	83	78	106	170	112
BTHUR0008_RS07600	7	0	9	14	13	19	21	19	0	2	0	1	3	0	0	13
BTHUR0008_RS07605	3806	1180	2530	4082	4344	3334	2383	2215	1029	678	827	873	1114	1448	931	4107
BTHUR0008_RS07610	161	42	181	427	235	217	221	289	72	39	82	56	65	68	81	204
BTHUR0008_RS07615	1009	351	1172	2325	2198	2346	1979	1808	288	197	315	285	228	272	334	830
BTHUR0008_RS07620	43	16	47	107	75	87	102	54	7	8	12	10	5	9	12	51
BTHUR0008_RS07625	651	274	789	1730	780	517	653	743	174	110	223	156	232	266	259	830
BTHUR0008_RS07630	1776	734	1273	2566	1136	1225	1025	1408	461	350	597	375	244	365	231	1809
BTHUR0008_RS07635	1404	493	1077	2172	1559	1544	1210	1861	344	286	275	346	338	684	305	1263
BTHUR0008_RS07640	55	18	58	93	128	102	61	126	15	11	15	17	40	58	95	143
BTHUR0008_RS07645	67	15	111	209	184	140	164	217	19	8	11	7	26	34	89	203
BTHUR0008_RS07650	150	48	134	266	136	134	121	184	36	26	44	28	31	56	66	212
BTHUR0008_RS07655	181	45	122	278	196	220	190	231	49	45	49	56	76	61	77	315
BTHUR0008_RS07660	35	8	36	80	33	54	68	101	6	9	21	11	11	21	13	147
BTHUR0008_RS07665	86	34	84	220	95	114	105	127	38	33	42	35	36	45	28	92
BTHUR0008_RS07670	20	10	14	50	22	14	33	19	3	4	3	5	5	2	0	18
BTHUR0008_RS07675	3	1	0	0	1	3	5	4	0	0	1	0	0	0	0	7
BTHUR0008_RS07680	93	13	144	214	127	147	178	132	28	32	26	38	22	22	55	148
BTHUR0008_RS07685	122	23	122	242	278	150	94	154	9	10	15	13	17	26	23	378
BTHUR0008_RS07690	1351	527	1359	2798	1788	2059	1740	2584	851	538	755	760	898	847	724	2107
BTHUR0008_RS07695	652	129	861	1871	1034	1442	1475	2147	326	197	380	426	477	499	819	1383
BTHUR0008_RS07700	921	260	1547	2909	1287	1706	1739	2704	538	312	404	424	494	483	760	1223
BTHUR0008_RS07705	11051	3596	11212	23287	9011	11523	11760	17592	2721	1843	3042	2763	2429	3137	3821	9177
BTHUR0008_RS07710	14893	5329	15170	31419	14059	20279	20323	31276	5627	3499	6549	5684	7878	8777	9062	17355
BTHUR0008_RS07715	2444	662	4014	8424	3545	5347	4357	7307	993	613	940	1079	1844	1842	2407	4007
BTHUR0008_RS07720	4854	1584	8149	17460	6588	10201	8835	13631	1750	1034	1904	1821	3068	3334	4274	5770
BTHUR0008_RS07725	1311	399	1216	2386	1205	1781	1711	2390	301	198	324	363	519	600	588	1767
BTHUR0008_RS07730	664	343	739	1394	1045	1058	923	983	431	250	440	383	312	370	385	972
BTHUR0008_RS07735	603	211	435	1008	709	696	640	684	274	185	346	289	169	192	252	811
BTHUR0008_RS07740	586	161	486	949	702	701	614	898	211	146	176	206	198	188	169	992
BTHUR0008_RS07745	200	69	212	474	339	354	317	437	47	26	47	55	35	83	65	583
flgK	4419	1377	5068	10578	8328	10218	8643	10708	2359	1565	2415	2696	2861	2680	3195	5835
flgL	3272	1009	4024	9114	7188	9751	7914	10438	1577	1162	1701	2082	2593	2150	2891	4870
fliD	11490	3487	16308	35512	24517	32535	26707	39597	3726	2567	3550	4583	5627	6405	6022	14506
BTHUR0008_RS07765	3320	778	3719	9913	6457	9517	7453	12721	451	317	420	574	685	1016	832	4366
BTHUR0008_RS07770	1694	420	1402	2864	2537	2593	2088	2848	367	195	371	384	379	604	674	3159
flgB	611	171	767	1812	1005	1331	1062	1100	254	136	254	243	300	300	353	1221
BTHUR0008_RS07780	1306	445	1601	3966	2332	3035	2368	2852	1015	532	889	999	1010	929	1370	2086
fliE	3679	1138	5043	11041	5661	7638	6162	8027	1299	916	1254	1332	1480	2278	1718	4070
BTHUR0008_RS07790	9473	2982	10962	23596	13918	18628	16399	20848	5453	3201	5349	5216	7385	8303	7520	12305
BTHUR0008_RS07795	4430	1575	4904	9634	6358	7605	6788	9220	1904	1199	2081	1897	2178	2589	2789	6410
fliH	2675	776	3044	7429	3229	3868	3908	4586	870	413	610	601	694	973	1004	3133
fliI	6371	2525	6972	14677	8935	11077	9548	12725	2879	1932	2304	3006	2872	3871	2989	6075
BTHUR0008_RS07810	583	105	842	2374	1287	1658	1424	1896	244	187	321	231	201	257	244	868
BTHUR0008_RS07815	1722	511	2076	4927	3141	4728	3397	4575	812	459	735	830	881	875	981	2381
flgD	2064	559	2633	6262	3780	5562	4284	6403	667	379	565	750	904	999	693	1915
BTHUR0008_RS07825	5754	1719	8126	15879	10991	16478	13051	18538	2714	1523	2331	3275	4179	4008	4149	7040
BTHUR0008_RS07830	323	105	425	817	715	1065	880	1515	172	110	204	228	244	182	420	648
BTHUR0008_RS07835	1055	325	1459	2899	1973	2706	2208	3287	545	279	526	568	769	713	1017	1832
BTHUR0008_RS07840	5944	2209	4982	10094	6819	8208	7369	10327	1986	1054	1996	2070	3223	3161	4120	8346
BTHUR0008_RS07845	335	151	479	961	458	500	406	704	312	223	429	305	504	400	558	556
BTHUR0008_RS07850	274	116	318	562	263	342	341	429	290	182	195	271	230	239	247	506
BTHUR0008_RS07855	58670	20197	50218	94861	59495	84902	82705	133969	17047	10628	17663	16701	40265	40596	29937	176829
BTHUR0008_RS07860	4322	1496	4774	10071	5634	7084	5995	7056	1999	1235	1842	1921	1871	1948	1726	4051
BTHUR0008_RS07865	922	273	871	1603	1226	1254	1319	1499	239	144	380	301	258	222	510	1280
BTHUR0008_RS07870	6173	1708	5381	12867	6636	8308	7443	9087	1629	1012	1719	1781	1528	2026	2002	5858
BTHUR0008_RS07875	2054	479	1691	3804	2514	3068	2679	3311	654	333	764	623	750	709	1001	2407
BTHUR0008_RS07880	1915	746	1825	4000	2126	2961	2662	2903	623	343	538	664	537	612	512	1439
BTHUR0008_RS07885	1272	405	1358	2702	1709	2279	1853	2280	568	381	558	602	644	628	575	1451
BTHUR0008_RS07890	376	92	327	764	482	605	594	652	45	31	62	56	44	62	71	317
BTHUR0008_RS07895	1719	506	1880	4242	2493	3467	3374	4382	844	431	839	785	703	738	695	1518
BTHUR0008_RS07900	4084	1105	5112	14105	5250	6729	6964	8678	1514	764	1266	1477	1323	1483	1651	2957
BTHUR0008_RS07905	7699	2018	6734	14440	9040	11267	9726	12744	2441	1372	2107	2371	2482	3050	2881	8261
flhF	6049	2002	5341	11421	7358	8515	7739	11355	2628	1533	2351	2598	3207	3722	3602	7889
flgG	6524	2585	6760	13092	8383	10914	9501	13485	3511	2171	2848	3475	5336	5940	3472	7591
BTHUR0008_RS07920	76	32	171	210	137	239	230	138	13	13	16	24	17	21	30	63
BTHUR0008_RS07925	92	44	117	297	278	326	267	264	65	60	36	90	75	87	71	201
BTHUR0008_RS07930	66	27	81	144	263	204	188	208	25	30	39	65	50	41	63	182
BTHUR0008_RS07935	51	25	61	148	212	210	200	216	60	40	46	44	65	64	59	148
BTHUR0008_RS07940	73	35	90	118	308	228	180	198	30	16	24	41	45	50	39	169
BTHUR0008_RS07945	21	4	7	17	80	25	49	52	2	2	4	2	1	9	1	62
BTHUR0008_RS07950	68	35	70	137	138	143	132	175	131	59	142	123	142	90	97	161
BTHUR0008_RS07955	95	39	80	167	198	137	154	147	67	18	40	35	51	50	43	237
BTHUR0008_RS07960	167	52	132	308	161	212	196	244	52	24	40	43	41	43	45	162
BTHUR0008_RS07965	9	2	7	18	26	17	15	22	2	0	3	4	3	3	0	23
BTHUR0008_RS07970	306	163	256	457	584	469	423	489	155	147	179	182	159	226	192	510
BTHUR0008_RS07975	17	10	22	54	54	44	37	43	6	6	11	4	9	13	11	20
BTHUR0008_RS07980	12	2	24	87	54	49	37	47	4	2	4	4	5	8	12	45
BTHUR0008_RS07985	27	19	41	67	35	49	44	54	25	29	33	32	31	21	19	50
BTHUR0008_RS07990	3	1	3	13	7	13	16	11	1	0	5	0	5	5	3	12
BTHUR0008_RS07995	14	4	11	29	17	18	23	21	5	4	8	8	7	4	3	20
BTHUR0008_RS08000	29	6	39	60	56	48	54	43	11	11	21	16	12	9	16	35
BTHUR0008_RS08005	22	5	31	66	45	39	56	16	16	2	6	12	2	9	1	28
BTHUR0008_RS08010	11	4	23	43	16	31	29	35	10	9	5	10	8	10	6	29
BTHUR0008_RS08015	1131	286	530	2059	1797	4946	4067	3163	323	163	631	1645	405	220	908	874
BTHUR0008_RS08020	895	188	396	1304	1859	2770	2563	2769	174	139	577	729	325	311	918	2351
BTHUR0008_RS08025	49	25	36	54	203	128	129	168	42	30	66	70	87	117	169	284
BTHUR0008_RS08030	160	48	122	309	235	305	291	343	38	25	49	48	66	70	86	346
BTHUR0008_RS08035	40	12	40	81	79	72	90	84	5	1	4	6	6	14	3	62
BTHUR0008_RS08040	38	11	53	127	70	118	72	118	11	21	35	40	34	29	53	118
BTHUR0008_RS08045	1103	697	1048	1928	3928	2704	2984	4397	699	487	1046	777	1985	4064	2445	6999
BTHUR0008_RS08050	106	34	75	178	191	192	127	218	54	38	56	66	84	83	52	247
BTHUR0008_RS08055	24	15	42	60	60	54	70	82	39	18	40	37	45	25	30	74
BTHUR0008_RS08060	16	9	20	25	31	31	12	11	5	2	4	7	3	14	6	36
BTHUR0008_RS08065	372	126	451	832	692	607	535	658	141	118	213	184	243	302	342	885
BTHUR0008_RS08070	44	10	64	92	92	71	73	64	22	14	30	22	27	11	20	125
BTHUR0008_RS08075	10	7	9	42	29	28	49	20	2	0	3	3	5	1	9	18
BTHUR0008_RS08080	40	20	63	145	161	166	138	147	19	22	25	44	31	37	49	99
BTHUR0008_RS08085	7	3	2	8	12	5	27	13	4	1	5	2	4	1	1	18
BTHUR0008_RS08090	27	14	33	57	68	61	76	76	13	13	25	28	32	26	34	53
BTHUR0008_RS08095	189	49	307	397	154	249	204	161	15	9	14	2	7	12	11	55
BTHUR0008_RS08100	145	40	176	248	217	224	167	185	36	21	26	33	25	40	42	107
BTHUR0008_RS08105	307	66	367	602	481	493	474	494	97	68	80	101	78	106	64	178
BTHUR0008_RS08110	18	4	26	17	10	18	13	7	0	1	0	3	1	1	0	10
BTHUR0008_RS08115	234	106	263	519	329	380	375	329	135	81	109	124	98	121	84	149
BTHUR0008_RS08120	9	2	7	6	11	8	16	5	3	2	3	0	1	3	0	13
BTHUR0008_RS08125	12	4	15	42	34	40	50	26	5	6	4	8	7	8	4	24
BTHUR0008_RS08130	23	6	40	55	39	47	56	72	3	11	16	5	9	15	10	45
BTHUR0008_RS08135	7955	3262	7850	14666	14761	15212	12945	12101	2551	1498	2083	2188	1875	2405	2108	4723
BTHUR0008_RS08140	75	19	61	91	93	75	114	120	30	13	33	28	36	29	42	183
BTHUR0008_RS08145	28	9	7	42	52	45	18	32	8	17	7	12	6	9	4	39
BTHUR0008_RS08150	3288	1281	4350	6980	7000	8089	6075	8631	520	420	743	654	941	1139	805	2994
BTHUR0008_RS08155	329	123	290	611	672	536	394	751	254	171	403	262	469	450	706	1312
BTHUR0008_RS08160	451	197	467	931	838	690	704	637	237	161	221	243	204	321	274	656
BTHUR0008_RS08165	961	290	694	1425	1591	1367	1151	1076	207	123	185	185	187	271	246	829
BTHUR0008_RS08170	179	89	207	440	297	350	302	489	102	79	94	55	120	181	163	467
BTHUR0008_RS08175	120	57	171	206	116	90	134	156	39	33	61	46	52	51	75	328
BTHUR0008_RS08180	921	316	847	1716	897	911	726	785	210	96	173	193	135	235	202	818
BTHUR0008_RS08185	560	140	387	840	526	459	390	359	88	71	95	87	65	58	90	558
BTHUR0008_RS08190	742	252	800	1739	1423	1473	1326	1434	97	54	86	105	98	133	200	162
BTHUR0008_RS08195	291	150	527	1341	581	767	755	925	117	75	115	132	127	155	91	223
BTHUR0008_RS08200	146	42	149	228	217	254	191	252	12	16	13	17	12	21	10	76
BTHUR0008_RS08205	38	12	38	99	89	99	76	93	26	10	30	25	23	36	45	155
BTHUR0008_RS08210	27	15	37	43	40	63	29	39	5	1	10	11	0	7	2	30
BTHUR0008_RS08215	133	36	93	258	193	170	151	129	30	11	41	14	12	18	15	206
BTHUR0008_RS08220	582	319	912	1714	1503	1371	1329	1453	551	424	520	575	567	754	469	716
BTHUR0008_RS08225	195	76	304	579	624	534	470	616	221	153	251	295	328	339	308	715
BTHUR0008_RS08230	1045	406	1037	1657	2238	1900	1516	1428	427	234	396	367	344	470	384	1151
BTHUR0008_RS08235	886	392	1060	2046	1743	1739	1360	1427	455	277	422	359	375	430	439	1119
BTHUR0008_RS08240	445	139	229	664	603	622	336	374	80	58	96	45	62	64	79	408
BTHUR0008_RS08245	153	96	146	404	284	235	233	270	170	121	167	135	114	106	129	187
BTHUR0008_RS08250	261	91	360	838	385	547	476	424	76	46	62	70	25	78	56	159
BTHUR0008_RS08255	448	170	391	824	750	683	661	534	172	103	185	176	143	212	234	417
BTHUR0008_RS08260	83	36	70	164	143	169	143	78	41	23	41	37	38	43	45	108
BTHUR0008_RS08265	75	29	100	235	234	245	262	149	34	31	44	45	34	62	50	131
BTHUR0008_RS08270	99	34	69	157	210	149	137	135	30	20	38	29	25	38	32	136
BTHUR0008_RS08275	5	1	8	13	16	19	30	24	5	7	0	1	4	6	8	17
pyrH_1	21	9	33	50	26	40	41	43	20	8	24	18	13	31	11	44
BTHUR0008_RS08285	12159	5521	20332	35080	36809	21621	23415	25142	8959	5758	6713	7017	5259	8003	5738	10946
aspA_2	10525	4630	16801	28432	29996	23138	24191	24993	7211	5118	8335	6978	4850	6900	7309	16455
BTHUR0008_RS08295	10096	4658	12072	20075	28948	19854	17157	20190	9167	5535	10481	9594	7059	7160	6905	15113
BTHUR0008_RS08300	521	244	811	1701	1594	1592	1533	1450	413	264	342	563	199	353	282	517
BTHUR0008_RS08305	400	137	678	1178	1632	1427	1300	1312	468	298	412	491	230	253	372	575
BTHUR0008_RS08310	1040	316	1120	2453	2224	2054	1962	2234	448	297	592	522	521	563	563	1477
BTHUR0008_RS08315	19	10	11	21	43	14	12	6	0	0	2	0	0	2	0	10
BTHUR0008_RS08320	128	58	177	345	259	320	251	195	71	54	93	76	75	106	88	308
BTHUR0008_RS08325	985	354	840	1896	1489	1552	1188	1431	208	145	188	216	311	446	257	1359
BTHUR0008_RS08330	18	3	28	36	42	36	41	56	18	2	5	2	8	5	13	41
BTHUR0008_RS08335	210	120	291	493	395	408	476	502	253	211	273	317	386	440	310	383
BTHUR0008_RS08340	186	58	175	294	317	283	220	208	78	45	49	70	67	70	82	307
BTHUR0008_RS08345	44	10	71	140	166	184	168	221	18	9	10	25	22	28	33	61
BTHUR0008_RS08350	6	5	19	19	20	26	30	46	6	1	2	4	4	5	15	22
BTHUR0008_RS08355	161	62	183	351	280	437	413	372	82	66	83	75	100	142	136	241
BTHUR0008_RS08360	3	0	4	0	1	1	0	0	0	0	0	0	0	0	0	1
BTHUR0008_RS08365	42	19	52	77	56	66	81	95	28	12	31	24	39	31	32	60
BTHUR0008_RS08370	26	8	37	84	79	69	57	71	1	2	5	2	4	7	8	26
BTHUR0008_RS08375	194	72	256	595	559	597	507	514	91	64	85	98	77	78	146	250
BTHUR0008_RS08380	354	140	348	661	641	588	677	433	122	119	167	156	117	180	171	305
BTHUR0008_RS08385	522	262	693	1350	1002	899	855	1172	591	397	622	588	907	969	1206	3434
BTHUR0008_RS08390	11	3	29	89	35	34	30	50	14	6	16	13	18	20	29	43
BTHUR0008_RS08395	395	109	382	833	697	587	544	405	306	142	199	187	149	166	167	590
BTHUR0008_RS08400	98	17	78	202	217	260	193	241	35	36	35	46	34	45	69	170
BTHUR0008_RS08405	401	142	468	946	1402	1066	948	1245	165	97	219	171	234	331	347	801
BTHUR0008_RS08410	22	8	22	70	51	85	74	74	9	4	3	5	4	6	8	37
BTHUR0008_RS08415	105	40	137	262	250	360	362	311	36	23	44	52	64	74	93	210
BTHUR0008_RS08420	19	6	38	52	57	79	64	78	14	8	8	7	15	23	22	51
BTHUR0008_RS08425	1074	437	1152	2351	1606	2294	1964	1449	487	320	432	505	377	500	304	775
BTHUR0008_RS08430	213	96	188	355	319	311	348	305	142	92	137	166	115	122	173	458
BTHUR0008_RS08435	1254	866	1401	2326	1798	1429	1727	2025	713	523	781	782	638	798	815	887
BTHUR0008_RS08440	51	12	70	111	97	76	115	82	13	16	29	26	10	7	9	57
BTHUR0008_RS08445	387	159	289	552	737	670	561	663	165	90	155	212	232	306	237	849
BTHUR0008_RS08450	48	18	84	191	92	178	128	81	33	19	29	30	20	15	28	58
BTHUR0008_RS08455	1	0	1	0	6	3	2	0	1	0	1	1	0	0	0	9
BTHUR0008_RS08460	193	118	335	447	500	418	365	316	232	179	234	192	201	240	356	1026
BTHUR0008_RS08465	2	7	8	11	9	11	2	5	1	0	2	2	8	6	0	8
BTHUR0008_RS08470	9	3	14	23	18	27	27	19	5	3	6	5	18	6	14	30
BTHUR0008_RS08475	90	45	81	122	132	80	125	70	5	8	8	7	10	9	17	53
BTHUR0008_RS08480	2	0	3	11	1	1	10	0	0	0	0	1	4	0	3	9
BTHUR0008_RS08485	17	4	16	63	26	36	40	22	3	4	8	5	6	10	8	40
BTHUR0008_RS08490	67	33	105	192	180	173	180	191	66	28	55	77	46	86	64	97
BTHUR0008_RS08495	188	62	151	333	216	290	191	239	64	47	60	60	76	81	54	162
BTHUR0008_RS08500	4	0	10	7	14	2	3	7	0	2	2	0	1	0	0	20
BTHUR0008_RS08505	169	65	184	362	305	290	270	658	106	84	163	160	189	286	262	583
BTHUR0008_RS08510	21	9	23	62	49	51	52	95	11	10	4	11	4	12	13	63
BTHUR0008_RS08515	23	4	27	53	39	24	16	15	7	6	6	10	4	8	22	39
BTHUR0008_RS08520	399	145	398	694	850	930	602	699	216	156	148	186	151	216	210	563
BTHUR0008_RS08525	86	22	62	78	172	131	124	136	23	11	26	14	27	21	25	125
BTHUR0008_RS08530	5722	2033	5580	11438	8587	11135	8576	9836	1867	1256	1668	2061	2002	2743	1920	3741
BTHUR0008_RS08535	96	21	93	170	196	199	181	199	28	17	34	21	27	36	21	143
BTHUR0008_RS08540	275	115	277	474	863	681	560	732	213	130	282	247	400	556	357	1048
BTHUR0008_RS08545	11	0	5	23	11	19	7	17	9	6	11	4	10	4	22	22
BTHUR0008_RS08550	12	3	4	17	15	18	20	7	11	4	7	6	10	26	4	25
BTHUR0008_RS08555	15045	4643	15757	26931	14076	19944	12021	10503	2552	1464	685	2214	931	1143	1014	2469
BTHUR0008_RS08560	150	72	169	324	393	279	345	258	67	35	68	42	61	92	44	187
BTHUR0008_RS08565	335	191	352	682	659	621	566	638	221	149	268	190	260	212	312	653
BTHUR0008_RS08570	1975	686	1776	3882	4029	4234	3518	3156	790	503	619	881	496	511	551	1364
BTHUR0008_RS08575	63	27	48	96	84	76	75	117	25	15	36	33	32	60	54	182
BTHUR0008_RS08580	48	27	54	146	142	106	105	196	33	20	37	29	35	36	50	107
BTHUR0008_RS08585	30	9	42	70	72	60	65	68	20	13	28	19	7	14	19	82
BTHUR0008_RS08590	104	41	145	292	224	292	271	284	44	30	54	51	42	31	58	107
BTHUR0008_RS08595	59	32	88	166	131	146	167	122	37	27	35	41	42	42	22	125
BTHUR0008_RS08600	302	127	227	491	995	753	626	1144	119	58	168	122	345	499	459	1200
BTHUR0008_RS08605	6073	2089	4680	10563	8051	12655	9258	6320	3584	2550	3524	4184	2110	2263	2726	4237
BTHUR0008_RS08610	13	8	17	19	42	35	18	33	6	4	2	2	4	4	11	23
BTHUR0008_RS08615	254	82	301	544	604	392	366	496	95	71	100	108	148	210	246	596
BTHUR0008_RS08620	0	0	0	0	0	0	0	0	0	0	0	0	0	0	0	3
BTHUR0008_RS08625	3205	1331	2695	5725	7164	6827	5134	4862	2002	1599	1621	2073	2235	2738	2089	5557
BTHUR0008_RS08630	8232	3452	6878	15048	45743	38950	32700	41600	3589	2620	5835	4462	12078	13661	11212	36307
BTHUR0008_RS08635	3970	1552	4334	8689	30209	27563	23729	30628	2348	1623	3448	2767	8907	10520	7790	23646
BTHUR0008_RS08640	2134	852	2160	5443	14626	15734	12060	17438	1227	861	1805	1307	4113	4407	3805	9030
BTHUR0008_RS08645	73	24	94	191	118	160	161	142	24	11	41	26	33	39	29	88
BTHUR0008_RS08650	8	7	13	42	33	31	35	28	18	6	11	2	7	11	8	28
BTHUR0008_RS08655	129	37	142	319	216	265	238	192	46	34	49	69	35	57	69	110
BTHUR0008_RS08660	114	44	129	250	181	240	227	192	33	33	62	86	44	50	33	116
BTHUR0008_RS08665	539	198	537	1299	887	846	748	962	172	117	161	185	164	236	176	517
BTHUR0008_RS08670	369	131	390	760	609	617	493	494	163	112	184	185	203	283	193	421
BTHUR0008_RS08675	33	11	32	65	107	87	87	70	6	11	5	7	9	10	8	26
BTHUR0008_RS08680	46	18	89	195	244	348	352	329	13	16	7	13	7	14	15	45
BTHUR0008_RS08685	122	46	153	358	223	259	277	225	67	46	67	73	72	82	46	245
BTHUR0008_RS08690	1737	705	1949	4218	2393	2671	2363	2745	555	394	534	622	520	771	520	1252
BTHUR0008_RS08695	871	309	868	1813	1354	1483	1102	1416	611	407	328	573	315	403	325	995
BTHUR0008_RS08700	646	236	688	1500	925	1356	1023	1189	549	352	247	620	273	295	280	462
deoA_1	1827	663	1709	3671	2831	3290	2683	2655	1545	887	714	1427	645	706	640	1432
BTHUR0008_RS08710	352	216	347	704	548	616	502	587	395	203	261	392	135	183	179	335
BTHUR0008_RS08715	9	2	4	4	20	15	17	0	3	2	1	5	0	4	3	9
BTHUR0008_RS08720	7	1	9	22	25	5	5	0	4	4	4	0	0	1	0	23
BTHUR0008_RS08725	46	13	33	48	67	43	56	33	11	14	14	15	12	15	17	41
BTHUR0008_RS08730	62	29	49	177	121	108	117	159	31	38	34	40	38	56	28	116
BTHUR0008_RS08735	90	36	55	128	117	93	84	42	31	31	36	21	22	17	11	80
BTHUR0008_RS08740	18	1	21	33	37	49	27	16	3	2	9	4	1	1	16	27
BTHUR0008_RS08745	14	3	7	27	6	16	38	1	5	11	9	11	5	9	0	15
BTHUR0008_RS08750	703	328	701	1356	1262	1247	1138	1831	352	227	430	415	575	908	703	2078
BTHUR0008_RS08755	280	100	157	345	608	395	331	239	94	58	56	101	73	63	63	311
BTHUR0008_RS08760	14	8	17	33	18	12	23	30	8	7	3	4	4	2	2	28
BTHUR0008_RS08765	6	1	5	7	3	4	8	4	2	0	1	2	1	1	0	4
BTHUR0008_RS08770	2395	942	2640	5298	4660	4205	3487	3191	1219	822	1059	930	816	1043	787	1853
BTHUR0008_RS08775	33	26	22	41	46	41	53	29	8	11	5	11	8	12	9	28
BTHUR0008_RS08780	224	98	186	337	476	345	294	413	191	110	227	208	150	279	306	496
BTHUR0008_RS08785	49	17	56	93	98	100	70	128	51	30	37	37	51	47	21	80
BTHUR0008_RS08790	821	410	777	1379	2087	1882	1728	2824	551	380	812	869	1162	1527	1371	3178
BTHUR0008_RS08795	153	55	205	448	423	443	257	431	102	80	101	94	97	123	86	288
BTHUR0008_RS08800	210	59	159	459	219	532	427	310	41	30	31	35	43	38	35	69
BTHUR0008_RS08805	110	44	91	272	165	254	186	79	12	17	18	23	20	16	8	39
BTHUR0008_RS08810	192	85	175	392	424	387	367	361	64	47	61	81	42	77	85	241
BTHUR0008_RS08815	247	104	273	577	430	516	380	454	91	49	57	71	33	49	49	176
BTHUR0008_RS08820	28	19	24	73	49	53	62	59	9	10	10	11	26	27	11	38
BTHUR0008_RS08825	2	1	12	16	13	15	14	33	5	3	15	10	13	8	2	13
BTHUR0008_RS08830	16	9	26	44	42	44	33	23	4	1	3	16	16	4	6	35
BTHUR0008_RS08835	0	0	0	0	0	0	0	0	0	0	0	0	0	0	4	1
BTHUR0008_RS08840	35	14	22	94	60	54	60	17	6	5	8	8	8	16	5	26
BTHUR0008_RS08845	172	119	150	244	369	181	191	183	65	48	73	38	50	51	88	285
BTHUR0008_RS08850	274	94	380	608	781	760	681	811	194	108	264	249	213	259	298	1151
BTHUR0008_RS08855	309	167	390	647	835	622	545	606	159	111	240	163	156	226	287	699
BTHUR0008_RS08860	6	1	0	2	6	18	3	1	0	3	7	4	10	29	22	44
BTHUR0008_RS08865	727	237	922	2318	1309	1927	1848	2191	415	276	391	479	382	401	511	710
BTHUR0008_RS08870	322	85	369	878	620	783	678	810	100	43	85	105	97	88	85	304
BTHUR0008_RS08875	178	67	205	642	239	320	340	453	42	20	38	38	24	57	42	181
BTHUR0008_RS08880	3424	1297	3020	5334	4651	4195	3994	5199	901	586	900	944	859	1362	851	2968
BTHUR0008_RS08885	33	32	54	83	67	91	66	86	80	42	24	71	28	32	37	33
BTHUR0008_RS08890	589	214	566	960	1005	907	755	697	288	196	394	325	258	255	336	977
BTHUR0008_RS08895	29	23	44	78	40	46	75	41	14	6	9	5	12	17	9	34
BTHUR0008_RS08900	3	2	4	18	14	15	6	3	4	0	2	3	4	2	8	13
BTHUR0008_RS08905	3	2	5	6	6	10	17	6	2	0	1	6	2	0	0	8
BTHUR0008_RS08910	8	4	16	35	16	29	47	28	19	5	2	5	8	3	1	18
BTHUR0008_RS08915	100	46	113	252	174	203	212	233	56	30	52	64	25	45	50	114
BTHUR0008_RS08920	91	33	75	100	146	193	132	143	26	12	22	30	31	31	10	149
BTHUR0008_RS08925	9	3	15	23	48	38	43	51	5	3	9	3	11	9	30	36
BTHUR0008_RS08930	6	1	3	5	20	25	23	23	0	1	4	5	0	5	3	16
BTHUR0008_RS08935	1	0	2	6	3	1	13	3	0	0	0	0	3	0	0	2
BTHUR0008_RS08940	518	93	276	648	1082	962	760	1066	100	59	92	179	135	199	166	837
BTHUR0008_RS08945	556	215	495	931	1425	1367	1079	1915	252	150	251	348	559	657	538	851
BTHUR0008_RS08950	3548	440	938	5473	8944	32887	29042	29028	361	239	1243	4396	458	410	1481	1832
BTHUR0008_RS08955	5169	639	1262	10903	22778	111466	92969	91162	310	143	1170	9116	980	592	2847	2966
BTHUR0008_RS08960	2062	179	396	3853	5032	33021	26415	25697	87	64	169	1133	322	119	522	1416
BTHUR0008_RS08965	1511	213	425	2557	1866	18509	14952	12247	109	78	87	245	403	155	119	414
BTHUR0008_RS08970	7	3	7	20	4	6	16	0	2	2	4	1	4	1	3	17
BTHUR0008_RS08975	49	18	40	89	87	76	68	62	9	12	5	22	10	17	8	62
BTHUR0008_RS08980	111	53	153	349	182	220	168	193	65	29	42	45	21	29	40	79
BTHUR0008_RS08985	33	17	51	106	78	76	66	70	31	22	21	39	12	27	36	40
BTHUR0008_RS08990	2	2	2	4	0	1	0	3	0	0	0	1	0	0	0	2
BTHUR0008_RS08995	225	98	267	587	265	235	203	300	90	65	90	72	71	74	103	265
BTHUR0008_RS09000	89	24	53	106	155	46	115	39	5	8	4	5	3	10	3	63
BTHUR0008_RS09005	616	199	369	863	607	516	360	318	58	37	70	45	33	22	63	408
BTHUR0008_RS09010	183	72	155	257	256	222	147	243	57	50	70	70	71	77	78	343
BTHUR0008_RS09015	739	314	1426	2508	1525	1453	1253	872	600	474	389	481	296	367	333	839
BTHUR0008_RS09020	234	90	155	304	635	355	331	571	77	32	100	62	173	260	260	955
BTHUR0008_RS09025	6	6	9	4	5	4	6	3	2	0	0	1	0	0	0	18
BTHUR0008_RS09030	105018	43457	85855	164612	180640	161694	129529	137102	50086	32765	49358	47606	55466	53730	42030	121395
BTHUR0008_RS09035	621	215	817	1435	671	766	651	839	242	179	136	280	102	157	120	1031
BTHUR0008_RS09040	421	108	362	839	892	918	696	658	205	121	171	204	145	181	127	419
BTHUR0008_RS09045	85	37	135	314	284	254	248	276	126	78	118	142	107	93	116	176
BTHUR0008_RS09050	231	74	237	547	452	479	377	390	122	84	120	130	102	128	138	284
BTHUR0008_RS09055	33	12	23	83	44	48	22	48	5	7	11	4	10	18	20	115
fabG_1	2638	839	2496	3927	5031	3494	3311	2679	1100	761	1172	1019	1257	1519	1539	4603
BTHUR0008_RS09065	61	31	109	243	237	248	239	331	52	50	84	94	98	114	188	242
BTHUR0008_RS09070	405	133	433	815	803	706	659	975	187	135	240	239	208	324	349	1035
BTHUR0008_RS09075	13	4	38	59	20	28	37	20	4	11	21	12	8	17	14	25
BTHUR0008_RS09080	22	13	20	40	63	29	33	54	3	7	6	4	8	21	27	53
BTHUR0008_RS09085	70	40	81	115	260	190	138	252	41	24	39	53	76	78	68	394
BTHUR0008_RS09090	31	24	36	56	75	67	87	102	16	7	13	11	23	22	19	101
BTHUR0008_RS09095	650	204	1025	1847	1704	1929	1559	2118	501	294	453	632	543	573	725	1497
BTHUR0008_RS09100	766	264	798	1646	1558	1521	1226	1665	358	220	246	382	398	470	358	1208
BTHUR0008_RS09105	2076	624	2363	5226	3587	4284	3775	5103	1077	774	811	1346	1142	1645	1160	2855
BTHUR0008_RS09110	30	8	18	46	59	41	19	45	6	1	4	9	8	8	7	75
BTHUR0008_RS09115	68	15	72	229	163	193	188	174	70	36	49	56	58	54	18	99
BTHUR0008_RS09120	5503	1925	4892	8252	4553	3920	3884	4846	4831	3489	3449	4793	4499	5732	3418	8660
BTHUR0008_RS09125	927	232	1360	2859	1226	1138	1152	1365	307	233	227	329	196	241	234	936
BTHUR0008_RS09130	795	245	973	2018	1062	1136	903	1157	238	156	168	200	158	170	232	665
BTHUR0008_RS09135	1653	428	2132	4145	2552	2792	2246	2391	812	553	613	842	776	739	758	1931
BTHUR0008_RS09140	6002	2190	9000	17752	11854	13763	10953	14828	3889	2916	3165	3766	4133	4703	3212	5309
BTHUR0008_RS09145	2783	792	3008	5754	4901	4079	3618	4738	1116	651	1102	1099	1169	1314	1803	5382
BTHUR0008_RS09150	349	112	279	630	680	708	471	599	129	63	69	99	86	126	78	342
BTHUR0008_RS09155	7	1	14	20	33	27	20	29	3	7	9	8	14	25	8	53
BTHUR0008_RS09160	218	67	371	533	471	683	698	1005	23	17	23	41	43	70	38	162
BTHUR0008_RS09165	120	34	226	287	239	467	337	551	8	7	16	15	12	32	28	89
BTHUR0008_RS09170	109	20	185	294	246	522	341	381	23	9	14	21	24	19	34	92
BTHUR0008_RS09175	13	3	40	55	46	85	73	128	2	0	7	0	1	14	6	15
BTHUR0008_RS09180	170	50	350	568	334	767	550	692	19	11	24	15	28	40	36	127
BTHUR0008_RS09185	99	40	157	265	230	414	294	379	27	16	40	46	56	51	50	86
BTHUR0008_RS09190	0	0	1	0	0	0	1	0	0	0	0	0	0	0	0	0
BTHUR0008_RS09195	56	29	81	102	128	70	148	129	57	42	46	55	44	43	36	75
BTHUR0008_RS09200	8	0	17	17	12	13	22	24	12	6	6	12	6	5	11	23
BTHUR0008_RS09205	556	189	670	1279	1027	1212	900	956	274	185	235	248	202	228	263	619
BTHUR0008_RS09210	55	11	39	110	114	56	63	58	8	5	9	5	6	7	31	55
BTHUR0008_RS09215	32	13	13	49	32	36	45	14	22	14	10	7	6	10	24	43
BTHUR0008_RS09220	0	0	1	0	0	0	0	0	0	0	1	0	0	0	1	1
BTHUR0008_RS09225	2057	704	2207	4848	2934	3309	2771	2717	349	251	367	372	220	386	381	1927
BTHUR0008_RS09230	5174	2047	6370	13047	28260	21381	18152	22921	3740	2702	4823	3797	10330	11503	12777	27803
BTHUR0008_RS09235	1	0	0	1	6	4	5	2	0	0	0	0	0	2	2	25
BTHUR0008_RS09240	50	6	47	62	169	139	114	182	31	23	43	27	66	73	99	155
BTHUR0008_RS09245	4997	1856	4029	8235	8063	7203	5767	7310	1568	1005	1566	1556	1760	2405	2159	6104
BTHUR0008_RS09250	1122	382	1628	3264	2008	2086	2096	3418	901	515	796	807	577	699	722	1649
BTHUR0008_RS09255	251	79	355	650	686	467	421	553	103	69	132	93	91	163	143	550
BTHUR0008_RS09260	340	183	477	771	587	640	612	807	243	185	226	256	225	266	174	392
BTHUR0008_RS09265	200	119	142	270	219	273	279	237	252	146	265	159	168	105	216	320
BTHUR0008_RS09270	16	5	18	35	34	20	32	31	8	3	12	9	4	1	0	18
BTHUR0008_RS09275	42	21	50	102	52	66	76	48	21	11	15	31	7	4	15	56
BTHUR0008_RS09280	74	26	47	69	134	103	99	145	15	4	23	15	23	29	46	137
BTHUR0008_RS09285	204	83	163	311	532	574	530	939	88	64	136	173	187	215	232	358
BTHUR0008_RS09290	3	2	5	12	18	20	11	19	2	0	5	3	1	6	19	9
BTHUR0008_RS09295	64	19	133	248	184	191	158	259	22	19	51	54	43	65	78	192
BTHUR0008_RS09300	4226	1292	5026	10795	4145	5847	5463	7716	1765	1084	1428	1764	2291	2556	2458	3562
BTHUR0008_RS09305	39	12	118	162	172	170	216	370	125	74	138	152	157	246	196	512
BTHUR0008_RS09310	169	54	170	301	438	283	274	293	100	75	94	101	79	210	120	384
BTHUR0008_RS09315	3	8	13	40	14	16	14	6	6	5	0	5	7	4	2	19
BTHUR0008_RS09320	2563	898	1729	3801	7597	5630	6180	9520	752	509	1495	1475	2350	3169	3972	10040
BTHUR0008_RS09325	449	165	413	721	766	637	630	895	251	167	304	280	249	377	407	1481
BTHUR0008_RS09330	135	31	198	389	396	331	395	481	51	41	77	52	71	120	136	356
BTHUR0008_RS09335	207	140	272	429	506	580	446	486	343	316	319	344	700	573	373	499
BTHUR0008_RS09340	0	0	3	2	1	0	0	1	1	0	2	0	0	0	0	3
BTHUR0008_RS09345	74	24	85	192	125	111	129	142	20	10	24	27	19	23	19	74
BTHUR0008_RS09350	189	82	236	446	462	427	316	472	113	73	122	94	125	145	244	467
BTHUR0008_RS09355	1685	892	1460	2178	3724	2944	3254	3528	423	296	438	424	524	918	501	1931
BTHUR0008_RS09360	1270	393	1387	3188	2401	2277	1595	1951	788	502	725	726	425	480	605	1474
BTHUR0008_RS09365	74	12	31	60	64	51	17	17	17	15	23	14	8	14	12	96
BTHUR0008_RS09370	1779	764	1377	2984	2574	2909	1870	1811	844	551	624	804	437	440	435	1198
BTHUR0008_RS09375	421	189	318	607	528	346	378	301	74	39	82	54	22	58	70	306
BTHUR0008_RS09380	183	62	179	326	459	471	278	514	142	128	233	203	338	369	366	593
BTHUR0008_RS09385	103	60	225	450	247	379	305	254	81	79	94	98	59	81	111	259
BTHUR0008_RS09390	291	124	507	1171	693	841	710	759	314	210	322	315	211	279	316	749
BTHUR0008_RS09395	11	3	19	19	24	19	13	44	7	3	5	3	20	6	14	33
BTHUR0008_RS09400	8	0	15	17	36	17	14	22	3	4	4	0	3	1	8	36
BTHUR0008_RS09405	28	4	28	94	60	67	47	79	10	4	11	14	13	8	28	55
BTHUR0008_RS09410	31	13	51	96	107	93	87	86	8	13	13	14	35	39	33	67
BTHUR0008_RS09415	5	10	7	27	14	21	21	22	7	7	7	7	8	5	2	11
BTHUR0008_RS09420	80	40	100	168	106	129	106	138	37	37	29	30	21	33	24	93
BTHUR0008_RS09425	212	77	255	603	662	549	436	689	101	62	85	136	166	146	176	462
BTHUR0008_RS09430	3437	1287	3451	7387	4108	4313	2876	2704	1981	1325	1662	1673	937	962	1254	1986
BTHUR0008_RS09435	198	86	189	426	306	345	298	383	91	71	89	112	69	70	76	139
BTHUR0008_RS09440	1037	309	649	1623	1498	1411	1041	1081	120	70	115	98	115	195	131	1309
BTHUR0008_RS09445	707	223	685	1514	1037	1133	991	929	232	187	200	194	158	177	161	929
BTHUR0008_RS09450	2779	1030	2681	5026	4398	3863	3554	3794	1278	854	1241	1064	919	1375	1304	2770
BTHUR0008_RS09455	23	13	26	59	60	48	50	89	7	8	14	15	18	38	36	94
BTHUR0008_RS09460	15	0	8	24	30	24	32	6	3	10	2	1	5	10	4	22
BTHUR0008_RS09465	11	3	11	19	24	18	14	26	4	3	4	8	6	3	3	23
BTHUR0008_RS09470	4	0	8	5	5	2	5	0	0	2	2	2	4	4	8	13
BTHUR0008_RS09475	44	13	52	115	78	60	93	78	24	10	16	19	22	28	40	84
BTHUR0008_RS09480	891	426	648	1146	1404	976	1014	1092	285	158	415	272	380	361	672	632
BTHUR0008_RS09485	624	218	484	843	1025	871	865	777	145	99	170	185	191	283	203	1121
BTHUR0008_RS09490	11	4	8	22	15	13	20	25	11	5	7	8	4	6	3	25
BTHUR0008_RS09495	12	3	13	29	29	24	19	26	2	0	9	2	2	1	7	13
BTHUR0008_RS09500	2	0	8	7	15	20	15	7	2	2	5	4	0	6	0	14
BTHUR0008_RS09505	37	10	55	100	198	259	296	584	46	28	56	103	123	101	193	255
BTHUR0008_RS09510	1589	490	1433	2818	2535	2558	2390	1908	723	414	545	914	503	528	400	1123
BTHUR0008_RS09515	7	5	7	12	12	22	29	9	4	3	10	5	3	4	3	11
BTHUR0008_RS09520	28	17	40	88	80	109	93	84	17	12	34	27	28	30	27	56
BTHUR0008_RS09525	6	0	3	9	0	5	1	0	1	2	0	4	2	2	2	10
BTHUR0008_RS09530	145	58	147	367	232	210	171	224	54	37	36	45	26	26	29	124
BTHUR0008_RS09535	5	0	5	14	10	6	25	14	4	1	3	8	0	3	7	11
BTHUR0008_RS09540	10	6	31	34	47	95	45	112	10	7	17	13	18	19	23	25
BTHUR0008_RS09545	14	1	21	45	41	56	41	33	9	1	4	10	2	19	10	30
BTHUR0008_RS09550	23	8	14	47	44	34	30	34	4	7	12	17	9	8	6	32
BTHUR0008_RS09555	61	14	39	106	88	44	93	133	26	23	25	26	25	17	37	141
BTHUR0008_RS09560	763	264	683	1546	1335	1823	1877	4021	234	166	277	523	579	687	685	1496
BTHUR0008_RS09565	1841	864	2567	5504	3564	5750	6245	11409	1906	1079	1724	3514	4155	3637	3294	3144
BTHUR0008_RS09570	18	6	28	72	37	33	58	63	0	3	1	3	6	7	7	19
BTHUR0008_RS09575	25	2	36	47	87	64	48	54	5	5	12	4	6	6	5	64
BTHUR0008_RS09580	38	2	62	149	132	124	65	87	11	14	13	11	11	13	20	66
BTHUR0008_RS09585	347	162	545	976	746	773	589	814	265	195	224	292	192	290	267	353
BTHUR0008_RS09590	31	18	47	69	52	51	92	42	23	8	28	24	8	16	16	56
BTHUR0008_RS09595	11	3	11	23	13	10	21	8	7	7	13	7	10	7	15	38
BTHUR0008_RS09600	1933	629	1863	3555	2846	3160	2160	1700	964	647	662	764	389	540	492	1441
BTHUR0008_RS09605	35	19	21	80	108	75	57	94	16	19	29	19	11	35	14	80
BTHUR0008_RS09610	7	5	19	14	27	30	27	21	11	3	8	6	14	3	3	48
BTHUR0008_RS09615	39	27	28	97	74	97	55	124	28	26	39	43	45	50	30	107
BTHUR0008_RS09620	101	33	103	247	205	227	184	269	58	32	42	50	36	68	34	141
BTHUR0008_RS09625	868	478	1600	2035	1664	2023	1117	1044	4817	2943	3293	3826	1017	1868	1690	2141
BTHUR0008_RS09630	53	21	46	72	143	103	125	151	34	22	31	36	59	49	76	178
BTHUR0008_RS09635	26	3	42	42	55	40	62	23	11	8	11	6	14	11	15	42
BTHUR0008_RS09640	111	51	98	268	224	260	206	245	65	38	81	92	85	101	141	211
BTHUR0008_RS09645	23	7	27	49	67	49	55	121	20	18	47	38	51	54	66	120
BTHUR0008_RS09650	17	9	36	92	130	108	97	128	8	12	14	13	27	19	51	101
BTHUR0008_RS09655	6	5	10	25	41	39	22	38	7	2	8	11	6	8	10	37
BTHUR0008_RS09660	32	11	69	101	145	100	146	152	21	11	26	50	52	46	101	160
BTHUR0008_RS09665	4	0	8	3	23	28	34	31	4	1	5	4	0	0	1	22
BTHUR0008_RS09670	8	1	14	40	41	37	26	29	2	2	2	1	5	1	3	19
BTHUR0008_RS09675	6	2	19	31	16	25	29	20	2	2	5	4	2	1	2	4
BTHUR0008_RS09680	1	0	4	5	4	1	2	7	2	0	3	2	0	1	0	3
BTHUR0008_RS09685	37	9	49	81	60	87	72	44	15	16	20	23	26	21	24	52
BTHUR0008_RS09690	27	9	17	61	46	56	19	22	5	4	11	12	8	5	4	39
BTHUR0008_RS09695	15	5	15	31	51	40	63	40	24	11	14	20	19	20	16	37
BTHUR0008_RS09700	67	24	62	141	103	117	68	127	16	18	17	16	22	26	25	101
BTHUR0008_RS09705	42	19	40	91	69	73	71	114	53	32	59	46	87	85	70	160
BTHUR0008_RS09710	10	2	11	24	14	11	12	14	2	0	0	2	0	2	1	8
BTHUR0008_RS09715	11004	6139	9608	17728	12222	14765	10718	10668	6908	4767	8302	5800	4205	4614	5413	8863
BTHUR0008_RS09720	543	212	506	681	648	695	421	368	145	89	166	139	64	46	154	462
BTHUR0008_RS09725	0	0	1	2	1	1	6	3	0	0	0	0	1	0	0	0
BTHUR0008_RS09730	3	0	0	0	0	0	0	0	0	0	0	0	0	0	3	0
BTHUR0008_RS09735	53	17	105	128	148	173	157	122	57	16	56	42	55	72	76	137
BTHUR0008_RS09740	4723	1908	5369	9840	11624	10276	9622	11822	2195	1576	3035	2591	4223	5794	4410	10634
BTHUR0008_RS09745	2641	803	1800	3295	3244	2591	2038	2014	1040	655	643	892	402	413	357	1278
BTHUR0008_RS09750	4421	1801	4254	7974	7058	7336	5740	5061	2381	1536	1727	2269	1209	1392	1094	2533
BTHUR0008_RS09755	187	88	252	524	288	409	277	400	94	81	72	106	70	121	60	164
BTHUR0008_RS09760	46	16	65	79	135	72	71	97	21	17	21	21	28	49	39	149
BTHUR0008_RS09765	53	16	43	86	89	62	90	88	17	7	9	10	9	17	17	111
BTHUR0008_RS09770	58	17	67	133	50	52	78	56	19	19	18	32	12	28	22	62
BTHUR0008_RS09775	15	6	17	39	32	25	14	13	1	2	9	4	9	11	2	38
BTHUR0008_RS09780	101	34	112	262	172	231	177	203	31	26	44	46	43	49	46	110
BTHUR0008_RS09785	144	46	121	300	156	169	142	133	82	61	28	92	47	56	46	79
BTHUR0008_RS09790	435	169	448	877	934	1003	846	1270	213	146	221	231	352	408	342	961
BTHUR0008_RS09795	1053	842	1148	1480	3221	517	405	724	595	356	360	227	300	898	538	2691
BTHUR0008_RS09800	338	108	360	677	728	882	804	956	81	72	128	104	147	209	231	643
BTHUR0008_RS09805	139	49	112	243	194	282	182	171	74	29	57	50	48	36	45	185
BTHUR0008_RS09810	78	33	63	151	90	136	121	108	32	15	30	32	25	34	29	99
BTHUR0008_RS09815	7	0	13	23	30	29	32	20	6	3	15	7	5	9	9	12
narZ	44	20	23	94	292	225	309	418	53	26	41	131	132	202	187	220
narH	13	7	9	37	27	50	61	46	2	2	16	13	7	8	15	44
BTHUR0008_RS09830	8	1	8	25	6	15	21	21	2	1	0	1	2	4	0	16
BTHUR0008_RS09835	31	13	26	57	31	38	39	37	9	6	7	8	7	7	6	32
BTHUR0008_RS09840	397	108	348	702	713	577	527	606	74	49	107	87	89	118	113	640
BTHUR0008_RS09845	19	6	8	31	284	104	247	251	10	13	37	141	186	177	352	151
BTHUR0008_RS09850	6	3	14	11	103	68	94	170	24	10	5	86	111	171	163	75
BTHUR0008_RS09855	32	14	61	79	61	110	155	112	22	13	9	53	47	53	42	109
BTHUR0008_RS09860	16	2	11	21	24	35	29	74	1	1	12	10	7	11	17	74
BTHUR0008_RS09865	3	3	0	7	3	2	17	13	0	0	0	0	0	0	0	16
BTHUR0008_RS09870	36	9	38	63	53	89	53	60	17	6	10	29	11	18	25	110
BTHUR0008_RS09875	25	17	27	56	44	41	54	45	6	3	5	5	2	7	3	44
BTHUR0008_RS09880	1	1	3	2	2	1	7	4	0	2	0	0	2	4	3	8
BTHUR0008_RS09885	3	2	3	5	0	2	1	0	1	0	0	1	2	2	0	16
BTHUR0008_RS09890	6	2	0	7	5	8	7	27	5	1	3	3	1	1	0	35
BTHUR0008_RS09895	22	6	29	36	45	31	38	62	9	10	8	13	14	17	3	71
BTHUR0008_RS09900	1	0	4	10	8	17	16	36	2	0	4	5	10	23	6	79
BTHUR0008_RS09905	85	62	34	134	1366	590	851	1340	117	69	124	517	937	1299	1040	1292
BTHUR0008_RS09910	6	0	6	11	20	21	15	3	10	6	2	10	0	6	2	21
BTHUR0008_RS09915	182	54	158	289	257	280	214	124	95	53	56	71	52	37	20	112
BTHUR0008_RS09920	1	1	1	4	3	1	1	1	0	0	1	0	0	3	3	7
BTHUR0008_RS09925	5	3	2	23	8	12	10	1	2	0	0	3	0	2	0	12
BTHUR0008_RS09930	17	7	13	33	30	19	18	24	9	4	4	4	8	3	7	21
BTHUR0008_RS09935	117	64	162	299	248	325	308	313	81	51	47	76	49	83	47	132
BTHUR0008_RS09940	4	1	2	7	3	4	3	11	6	4	3	5	2	1	8	18
BTHUR0008_RS09945	28	3	41	46	47	63	43	99	16	15	18	22	30	51	35	69
BTHUR0008_RS09950	502	241	286	747	643	682	358	427	72	33	73	42	59	98	44	413
BTHUR0008_RS09955	455	194	582	1291	1254	1147	890	1058	363	255	340	373	333	316	349	752
BTHUR0008_RS09960	8	3	3	5	11	17	10	12	1	0	3	5	1	2	5	13
BTHUR0008_RS09965	2240	674	3035	6724	4094	5127	4379	4504	1301	860	1161	1251	1088	1476	1200	1798
BTHUR0008_RS09970	6134	2450	8592	17742	11579	13465	12137	15156	3404	2274	3209	3146	3186	4872	3644	5061
BTHUR0008_RS09975	7688	4230	8613	13294	13728	13796	14374	15700	5630	4279	5600	6634	6631	7716	3953	5432
BTHUR0008_RS09980	35	12	129	186	154	201	159	206	105	66	74	98	139	158	54	134
BTHUR0008_RS09985	9	6	11	19	13	14	12	10	10	3	3	0	4	1	0	12
BTHUR0008_RS09990	3	0	0	2	7	2	5	5	1	0	0	0	0	2	3	6
[truncated: 4,350 more rows]

## Sheet: CT43_DESeq2Input(100%reads)
Name	CT-43_1A	CT-43_2A	CT-43_3A	CT-43_4A	CT-43_5A	CT-43_6A	CT-43_7A	CT-43_8A	CT-43_9A	CT-43_10A	CT-43_11A	CT-43_12A	CT-43_13A	CT-43_14A	CT-43_15A	CT-43_16A
CT43_RS00005	17313	18795	16379	17730	17124	10466	12443	8219	7391	6380	5372	5524	2844	5114	5563	5477
CT43_RS00010	19370	18454	11294	12689	11128	5406	14746	5191	6180	6764	4891	4179	2857	6619	6333	4664
CT43_RS00015	3583	4962	2809	4202	3098	1548	4836	1529	585	657	805	830	269	556	576	717
CT43_RS00020	11099	17059	11990	13243	10342	5355	9080	6235	2073	1832	1683	1774	683	1303	1998	2147
gyrB_1	34089	40625	32760	34096	19978	11810	22874	12525	8761	9390	8512	7518	4330	7817	8687	7791
CT43_RS00030	56749	78521	62642	67721	38599	23816	30383	23844	16336	17255	15691	13735	7589	14766	16219	15776
CT43_RS00035	0	0	0	0	0	0	0	0	0	0	0	0	0	0	0	0
CT43_RS00040	0	0	0	0	0	0	0	0	0	0	0	0	0	0	0	0
CT43_RS00045	0	0	0	0	0	0	0	0	0	0	0	0	0	0	0	0
CT43_RS00050	10	14	23	7	14	9	16	2	2	5	3	5	1	1	5	6
CT43_RS00055	38353	34220	28383	30857	18226	9582	15888	8136	21085	18623	12477	7692	6981	13770	14281	9073
CT43_RS00060	16015	15212	12160	12188	10301	5470	6660	4429	5140	4759	3517	2248	2195	4093	3483	2133
CT43_RS00065	45451	39776	36268	44777	21724	12009	22119	12214	12975	13026	10886	12226	6077	13243	17163	16319
CT43_RS00070	21214	18195	18279	20294	10362	7476	9372	6007	4612	4349	3706	4374	2108	4269	4916	4903
CT43_RS00075	31905	30834	30194	37545	18346	9823	15316	9739	9057	10176	9226	7369	3927	8164	10054	7947
CT43_RS00080	7235	4581	4303	3972	3462	1158	5750	987	7128	7109	9185	6167	5762	7856	5380	4616
CT43_RS00085	9695	8099	6384	5876	5619	3421	6149	2360	1951	2004	2066	1408	751	1553	1498	1280
CT43_RS00090	4647	4631	3411	3144	3074	1874	3047	1409	944	762	595	481	343	577	609	489
CT43_RS00095	2685	2702	2091	1892	2119	956	2013	834	859	852	620	572	309	625	543	495
CT43_RS00100	235	375	260	320	210	135	118	113	75	58	51	57	31	60	62	61
CT43_RS00105	544	663	501	587	402	244	294	191	128	123	121	94	28	80	70	79
CT43_RS00110	37801	45082	34659	39496	26153	12746	21200	13634	12259	12203	10949	9308	4954	8442	9919	9094
CT43_RS00115	18140	19963	17580	19511	11820	5639	8530	6385	5480	5332	4145	3285	1688	3270	3777	3435
CT43_RS00120	26878	23349	17246	21616	14975	6657	12709	6618	7428	8140	4990	4599	3304	6274	6323	4588
CT43_RS00125	307	143	238	257	124	99	285	72	27	23	26	11	22	9	32	10
CT43_RS00130	4	4	16	2	0	2	10	0	2	0	4	1	2	0	1	0
CT43_RS00135	0	0	0	0	0	0	0	0	0	0	0	0	0	0	0	0
CT43_RS00140	0	0	0	0	0	0	0	0	0	0	0	0	0	0	0	0
CT43_RS00145	0	0	0	0	0	0	0	0	0	0	0	0	0	0	0	0
CT43_RS00150	9	3	4	2	2	2	1	1	0	0	2	0	1	0	0	0
CT43_RS00155	2658	3197	2889	3055	1840	1086	1852	1232	751	706	629	489	289	499	546	505
CT43_RS00160	3291	3684	2703	2963	2091	1003	2574	1161	580	590	497	418	234	401	400	379
CT43_RS00165	6896	7556	8160	7791	4890	3444	3992	2802	2228	2015	1988	1690	723	1239	1706	1725
CT43_RS00170	16936	21878	16832	18502	16686	6673	11057	7133	8956	7553	5710	4452	2506	3833	4535	5051
CT43_RS00175	13968	10588	9428	9206	8215	4185	10103	3059	2568	2027	1826	1533	900	1537	1443	1534
CT43_RS00180	1621	2105	1606	1375	1522	781	1026	784	325	321	187	176	109	205	191	205
CT43_RS00185	1067	977	723	676	719	314	628	364	238	227	149	73	89	132	113	85
CT43_RS00190	3115	3336	2479	2374	2325	1113	2136	1156	698	625	522	330	346	487	476	360
CT43_RS00195	8049	4923	3316	3470	2763	2078	4604	1265	1203	1218	1498	1471	867	1718	1202	1499
CT43_RS00200	33650	27880	24966	28368	19408	8850	18281	8772	10562	10093	8251	6715	4619	8740	8850	6388
CT43_RS00205	2412	2421	1989	2151	1625	866	1680	765	514	469	465	407	213	418	430	319
CT43_RS00210	3557	4071	2569	2831	3397	1787	1820	1450	2092	1950	1372	870	563	1053	963	994
CT43_RS00215	2597	2206	1812	1698	1787	798	1418	760	1329	782	581	381	331	617	568	398
CT43_RS00220	255	209	228	199	113	74	153	64	46	50	41	24	17	30	30	22
CT43_RS00225	22	26	18	11	31	13	48	12	5	13	8	9	4	6	8	2
CT43_RS00230	46	30	42	21	46	22	39	11	18	3	4	12	6	8	3	9
ipk	10013	8756	6261	6743	5418	2395	5545	2243	2912	2320	1846	1528	1017	1575	1542	1300
CT43_RS00240	37145	30892	29276	30563	19529	10120	15867	9310	11784	11969	9904	8091	4777	7545	8503	7822
CT43_RS00245	15083	18150	14440	19993	9150	6901	6509	5129	8032	7940	4039	4447	2368	5269	6901	6025
CT43_RS00250	4693	3536	3184	3853	1672	832	1782	758	1373	1355	1196	1411	757	1372	1373	1281
CT43_RS00255	78178	79703	65895	63918	50685	25491	41493	22917	28241	24725	20468	17859	11520	21678	19604	16287
CT43_RS00260	72557	73175	59647	67181	38987	19969	39877	20194	31475	32755	28203	26946	19643	35187	31939	23837
CT43_RS00265	3029	3397	2814	2949	1742	1048	1904	892	765	724	625	742	388	698	630	653
CT43_RS00270	1141	1011	1071	1097	537	264	1071	347	196	225	170	191	119	189	168	205
CT43_RS00275	21973	26398	21595	23348	10729	6069	12209	7644	5790	6448	5211	5751	3272	6066	6976	6683
CT43_RS00280	2467	2552	2195	2558	1276	698	1368	811	477	512	497	475	319	614	624	672
CT43_RS00285	5818	9035	7178	7192	3399	2133	3312	3142	1052	1181	1058	946	534	853	916	960
CT43_RS00290	8777	10372	8584	9583	4317	2214	5201	3288	1693	2028	1816	1526	943	1814	1732	1588
CT43_RS00295	1120	1099	974	863	467	194	882	267	157	179	147	143	92	144	149	134
CT43_RS00300	1243	1215	911	1085	571	287	1032	358	242	169	128	113	71	102	113	133
CT43_RS00305	5685	6233	5275	6580	4502	1940	3349	2248	3349	2332	2172	2217	1258	1891	1931	1949
CT43_RS00310	10282	9037	9963	10470	7075	3771	6560	4030	2409	1139	1204	933	606	815	925	893
CT43_RS00315	78459	78316	68872	74255	65071	33635	45990	30758	27962	25753	23277	17809	10096	17057	18453	16826
CT43_RS00320	1119	1183	1533	1128	843	484	560	326	974	1069	1558	1417	929	1502	1091	1126
CT43_RS00325	0	0	0	0	0	0	0	0	0	0	0	0	0	0	0	0
CT43_RS00330	189	313	316	245	225	148	231	158	70	50	69	37	30	28	30	56
CT43_RS00335	153943	151163	149088	187569	98074	51924	80123	50813	45528	44533	41791	39561	18071	32284	39985	36751
CT43_RS00340	50756	58344	46710	55338	32284	16696	24346	15423	29125	29662	25308	23379	13087	24875	25988	22754
CT43_RS00345	202650	200982	175181	185473	100877	58587	74583	46361	102161	89952	66192	62228	35996	74743	83192	65860
CT43_RS00350	2956	4446	3649	3819	1332	760	1676	1379	564	723	703	728	406	755	782	707
CT43_RS00355	8604	13513	10849	10683	3557	2414	3345	3579	2395	2866	2614	2645	1568	2718	2554	2392
CT43_RS00360	15768	18901	13831	15010	5723	3687	9390	4562	4978	9019	11453	4143	4624	9322	11713	10076
CT43_RS00365	4877	7176	6536	7728	1416	937	1877	1847	1511	1864	1701	1923	1251	1975	1934	2022
CT43_RS00370	1306	1784	1496	1842	427	347	536	465	294	330	351	365	160	329	447	464
CT43_RS00375	766	960	811	934	214	136	423	271	81	123	107	129	65	139	109	124
CT43_RS00380	1614	2437	1909	2109	671	462	601	762	236	302	268	281	158	275	278	313
CT43_RS00385	513	737	621	618	190	135	198	240	103	118	108	125	66	97	117	117
CT43_RS00390	1436	1909	1522	1665	765	441	569	568	326	148	138	147	112	142	137	156
CT43_RS00395	326	443	376	328	219	138	173	159	77	70	52	48	61	69	60	67
CT43_RS00400	4546	6094	4360	5239	2995	1643	2162	1904	1530	1539	1308	1147	726	1287	1285	1122
CT43_RS00405	58527	66019	58757	60036	48350	26131	31575	24043	22840	20960	15747	11446	8614	15338	16921	12853
CT43_RS00410	0	0	0	0	0	0	0	0	0	0	0	0	0	0	0	0
CT43_RS00415	0	0	0	0	0	0	0	0	0	0	0	0	0	0	0	0
CT43_RS00420	0	0	0	0	0	0	0	0	0	0	0	0	0	0	0	0
CT43_RS00425	425	548	607	709	265	164	252	171	173	199	209	218	72	171	213	188
CT43_RS00430	334	349	315	350	195	113	186	117	140	161	105	201	53	77	172	119
CT43_RS00435	0	0	0	0	0	0	0	0	0	0	0	0	0	0	0	0
CT43_RS00440	0	0	0	0	0	0	0	0	0	0	0	0	0	0	0	0
CT43_RS00445	0	0	0	0	0	0	0	0	0	0	0	0	0	0	0	0
CT43_RS00450	2513	2815	2158	3108	1631	1150	1206	857	1068	855	600	579	279	464	694	595
CT43_RS00455	2903	3191	2808	4071	1677	827	1903	1034	711	627	456	431	277	412	554	498
CT43_RS00460	5505	6100	5465	6567	2940	1543	2454	1644	2205	2062	2132	2120	1169	1988	2185	2048
CT43_RS00465	16479	15397	13857	16185	7233	3870	7268	3651	5904	5542	4085	4331	2868	5054	5267	4510
CT43_RS00470	5337	6665	5058	5134	3021	1584	2988	1836	1323	1263	1113	1066	637	1180	1178	1260
CT43_RS00475	4664	5576	4928	5004	2491	1556	2292	1835	1182	1191	1149	1304	696	1356	1496	1431
CT43_RS00480	15749	14292	13093	13570	10178	5953	8712	4957	4735	4246	3969	3396	2249	3673	3951	3425
CT43_RS00485	23901	23320	21283	23300	16584	10225	11500	8137	7454	7019	5449	4406	3044	5784	6057	4985
CT43_RS00490	3309	3086	2485	2214	2228	1015	1637	1047	1231	1029	1007	753	494	824	922	685
CT43_RS00495	78910	88330	66994	68487	57982	32272	36000	28084	29709	28732	18441	13969	8445	17404	22175	16844
CT43_RS00500	3438	5535	4103	5101	2133	1203	2236	1985	1699	2411	2559	1817	1353	2591	2387	2137
CT43_RS00505	4289	4503	4001	3785	2054	1180	2824	1448	1293	1650	1579	1064	757	1323	1339	1073
CT43_RS00510	2140	2307	1941	2047	1110	571	1498	858	487	591	705	465	439	643	591	481
CT43_RS00515	4179	5413	4479	4796	2422	1624	2017	1852	2605	2020	1826	1364	845	1669	1662	1500
CT43_RS00520	5620	6987	6085	6737	3417	2065	3145	2431	2721	3168	2979	2044	1428	2747	3080	2380
CT43_RS00525	2265	2172	1846	2796	833	396	772	500	904	885	938	1292	382	727	1311	1339
CT43_RS00530	1022	1612	1024	746	1486	684	973	691	853	843	927	471	310	585	497	478
CT43_RS00535	17639	16583	15843	10949	13508	7811	16239	6286	4225	3794	3847	2124	1960	2898	2350	1744
CT43_RS00540	111674	127936	103142	111305	75437	47528	64738	37051	44611	46327	40841	34698	19748	40704	43766	37484
CT43_RS00545	61395	63338	61334	56513	42085	32261	31937	18691	32653	28090	23166	20670	10916	22615	22281	20714
CT43_RS00550	304401	319494	261490	264610	228236	139032	136335	95665	88643	88984	75464	62209	35129	70053	72522	69160
rplL	206571	185712	174109	168457	116608	91599	103916	54581	66347	65173	68057	50622	28061	57354	56277	52563
CT43_RS00560	12167	14259	13180	10924	6550	4688	8616	4438	2203	2727	2864	2273	1292	2200	2127	2368
CT43_RS00565	323716	441608	387437	340157	177014	119468	215985	127596	94687	109674	107589	92363	59814	112730	109425	107630
CT43_RS00570	286734	329952	286676	271752	119963	76616	216716	93558	62233	77740	83892	74903	45461	90056	86228	94882
CT43_RS00575	43533	73519	47027	49423	39155	20918	42284	20698	13074	8732	8953	7801	3580	6821	8665	8627
CT43_RS00580	164018	164471	136534	122512	99544	52748	103609	44028	56373	59765	56614	45349	24848	52276	51564	43750
CT43_RS00585	99329	82979	75320	69847	47829	26721	71800	25162	31492	31038	32361	28371	17358	34299	28871	27981
fusA	1105978	1278464	1026809	990302	656153	370577	525847	340899	401391	467197	420661	340343	185406	410655	434313	398955
tuf	1219654	1202429	1062519	1039973	642062	394938	602393	312977	484521	532377	442094	394841	217986	493246	505934	493321
CT43_RS00600	199740	345713	301272	305759	153875	102266	98087	125915	96156	118060	114888	95957	67782	129051	123723	118992
CT43_RS00605	230311	374060	288827	265222	145370	97575	108495	107110	88477	92604	81190	64645	39273	82765	80491	81855
CT43_RS00610	103720	129508	120658	94081	48563	40336	50906	38712	68311	70621	63404	55721	28506	67956	60643	67449
CT43_RS00615	152952	265482	177480	219391	99416	62685	85263	91463	44090	54232	53786	44516	28626	63196	66703	62881
rplB	242407	402630	273700	252963	117643	76364	144121	105838	59286	75015	69639	62686	35428	82821	77684	88527
CT43_RS00625	81582	114665	89182	94137	34470	17405	86060	36931	16836	26334	28835	28702	18929	36402	33089	35566
CT43_RS00630	73659	142353	117400	107854	39625	27536	47691	51389	20771	27344	33880	23619	12124	30908	32288	31243
CT43_RS00635	143681	211641	172745	152628	56105	38868	107988	62329	29118	40033	40573	43794	24643	51889	46526	56875
CT43_RS00640	166912	253304	238254	229118	65907	53270	104210	96056	61072	81285	92308	95873	61691	115444	112085	135569
CT43_RS00645	43183	60354	43720	48136	14366	9135	44705	20943	9777	13021	18895	18853	11779	21869	17975	19789
CT43_RS00650	26986	33888	23047	20499	7277	4241	28778	8239	3757	3821	4820	4109	2525	5091	4534	5466
CT43_RS00655	72497	105060	73271	67588	21934	14918	77310	26479	10904	15678	17932	18755	11483	21233	18338	24774
CT43_RS00660	19687	29194	25816	23006	8070	4715	18180	10249	4736	6606	7775	7165	4799	9261	9135	10246
CT43_RS00665	136731	187063	131093	114607	39586	23206	116754	48940	22632	24348	27499	26681	15821	31892	28064	34858
rpsN	19030	27836	20970	18672	6112	4146	18363	7941	4824	5456	5666	4687	2705	6265	5781	6748
CT43_RS00675	99243	136217	93556	75720	27326	15779	77186	31907	11060	15785	18007	16047	10139	19846	18172	22036
CT43_RS00680	105474	160358	105274	101020	34663	17618	100012	40636	22643	34984	36794	30374	16753	37081	36374	39791
CT43_RS00685	59508	83430	61538	54122	19646	10690	62936	18992	12088	18702	23208	19365	11630	22066	22413	23674
CT43_RS00690	248611	436251	295382	277585	101185	56497	172493	126359	52869	72378	71748	62504	38165	77915	80536	95216
CT43_RS00695	21386	31015	20818	16555	6398	4220	14992	7351	2420	2819	2748	2656	1507	2900	2965	3578
CT43_RS00700	95418	165624	129957	111055	38328	28771	50655	45827	72568	85779	76845	62870	38466	87515	88411	114093
CT43_RS00705	592661	800869	669798	565118	179376	126109	433093	239005	89062	135056	197532	164815	102887	182366	157769	203720
CT43_RS00710	100658	161486	125476	100927	30851	25662	75932	48511	18348	26457	28523	26878	15434	31127	26878	38057
CT43_RS00715	260112	353797	338918	284254	91518	67380	175763	124751	48956	74839	83198	72827	39866	81573	80748	96612
infA	29951	59302	44669	51646	14370	11051	14919	23130	8541	12835	14591	12587	7348	14668	13584	18686
rpmJ	40497	71981	52329	57945	18604	8381	45273	23270	7203	13560	14278	13002	7902	17132	14272	15584
CT43_RS00730	98370	130206	99031	94930	35072	20207	97643	40600	10444	13040	14421	13954	8582	15224	12080	17738
CT43_RS00735	46571	63623	51076	44609	15363	10857	40692	16941	16194	22519	24266	21199	12439	24872	21316	26703
CT43_RS00740	386184	573560	468692	429635	163974	107953	247893	186926	98161	124173	123353	105017	62594	122396	117075	136845
CT43_RS00745	63985	88519	59375	53787	23955	12786	44469	19213	40685	55326	55035	41446	22580	58079	54356	57252
cbiO_1	3299	7208	5590	5061	1608	1305	4078	2776	388	852	1052	1157	393	898	960	1764
cbiO_2	2395	4981	3401	2669	941	714	2712	1812	364	599	655	836	265	632	635	1300
CT43_RS00760	2829	4728	3498	2878	2774	1591	2536	1808	458	736	668	710	259	483	381	758
CT43_RS00765	1900	2716	2633	2169	2643	1578	1483	1448	1093	1367	1256	1131	343	783	692	1205
CT43_RS00770	118930	135292	91716	85645	93537	49876	66963	36341	27939	27814	25349	16136	9086	20824	24685	17649
CT43_RS00775	48507	39948	34784	33002	29603	16241	27703	10893	14479	16832	15935	11379	6861	13757	12355	9902
CT43_RS00780	51	61	38	54	35	27	26	3	13	20	15	9	13	21	21	11
CT43_RS00785	211	234	203	179	178	122	139	79	70	92	71	60	50	86	60	64
CT43_RS00790	14438	13794	13111	17051	4825	3252	5399	3510	5699	5636	4625	4296	2340	4421	5662	5058
CT43_RS00795	92	91	106	146	64	43	74	31	19	21	37	41	7	13	17	29
CT43_RS00800	567	502	425	667	210	134	318	139	69	77	69	67	18	51	47	88
CT43_RS00805	52	71	97	66	46	59	62	36	26	19	17	23	6	10	19	11
CT43_RS00810	5	4	4	9	3	0	3	1	10	0	6	1	0	0	2	0
CT43_RS00815	0	0	0	0	0	0	0	0	0	0	0	0	0	0	0	0
CT43_RS00820	0	0	0	0	0	0	0	0	0	0	0	0	0	0	0	0
CT43_RS00825	0	0	0	0	0	0	0	0	0	0	0	0	0	0	0	0
CT43_RS00830	0	0	0	0	0	0	0	0	0	0	0	0	0	0	0	0
CT43_RS00835	575	583	457	485	447	141	251	180	281	215	213	154	135	223	186	126
CT43_RS00840	0	0	0	0	0	0	0	0	0	0	0	0	0	0	0	0
CT43_RS00845	0	0	0	0	0	0	0	0	0	0	0	0	0	0	0	0
CT43_RS00850	0	0	0	0	0	0	0	0	0	0	0	0	0	0	0	0
CT43_RS00855	0	0	0	0	0	0	0	0	0	0	0	0	0	0	0	0
CT43_RS00860	7	2	6	9	3	2	9	2	0	0	0	0	0	0	0	0
CT43_RS00865	0	0	0	0	0	0	0	0	0	0	0	0	0	0	0	0
CT43_RS00870	0	0	0	0	0	0	0	0	0	0	0	0	0	0	0	0
CT43_RS00875	211	314	290	254	108	76	125	66	99	115	92	77	48	82	67	66
CT43_RS00880	372	227	333	502	68	39	108	37	133	106	164	325	136	177	267	371
CT43_RS00885	7077	9033	7849	7723	5078	3138	3357	2888	1718	1479	1530	1443	608	1022	1229	1417
CT43_RS00890	21189	22405	21839	23442	13980	7460	11361	8150	4364	4023	3400	3124	2020	3558	3625	2971
CT43_RS00895	32544	31527	26533	29449	20452	9516	16448	9304	10026	8092	6419	5257	3989	7592	7117	5780
CT43_RS00900	1389	2219	1527	808	2041	1007	1494	1059	786	206	182	212	132	371	269	287
CT43_RS00905	31061	32162	22478	14862	23479	11795	20777	11196	5784	3688	2049	2984	2694	6787	3304	2704
CT43_RS00910	288	343	333	295	228	120	159	150	87	102	54	53	38	52	45	90
CT43_RS00915	1587	1675	1805	1778	1227	756	779	552	1058	479	372	274	159	319	354	343
CT43_RS00920	54680	56964	70405	87906	13164	6843	11658	14754	13791	10262	15082	21052	5994	19249	23089	17327
CT43_RS00925	619	205	243	292	248	129	388	107	178	205	163	173	157	269	285	264
CT43_RS00930	1277	1399	1346	1825	875	494	640	516	673	614	559	579	240	467	634	547
CT43_RS00935	15	30	33	38	12	10	11	5	9	8	20	12	4	7	8	11
CT43_RS00940	23	21	36	7	17	8	19	11	3	2	4	6	0	0	3	4
CT43_RS00945	10	7	14	4	6	5	6	11	4	1	0	3	0	3	0	3
CT43_RS00950	9	5	28	17	2	11	10	6	2	1	3	1	2	1	2	0
CT43_RS00955	1703	1496	1602	1767	1050	460	677	452	608	578	541	396	302	501	439	324
CT43_RS00960	789	809	699	594	446	167	531	235	135	172	139	149	90	175	130	177
CT43_RS00965	539	684	663	679	397	232	273	225	170	131	124	103	65	122	136	135
CT43_RS00970	6779	8314	7368	9251	4807	3287	3235	2620	2898	2650	2022	1724	1149	2207	2434	1994
CT43_RS00975	530	612	533	455	324	193	317	157	200	193	149	117	93	170	171	176
CT43_RS00980	126	136	110	113	74	25	80	34	25	21	10	8	2	0	5	7
CT43_RS00985	975	1387	1012	1329	1077	408	375	402	1040	535	559	819	335	748	635	407
CT43_RS00990	116	94	55	103	56	25	106	26	52	39	80	74	39	29	35	27
CT43_RS00995	13	5	25	0	1	1	15	10	1	5	3	0	2	0	2	4
CT43_RS01000	22	26	40	12	10	16	17	19	11	13	7	3	3	16	16	20
CT43_RS01005	14	8	30	5	2	2	18	3	4	5	2	2	0	0	2	7
CT43_RS01010	6	9	11	5	0	2	7	1	4	1	1	2	0	3	2	2
CT43_RS01015	182	189	192	227	71	52	101	46	29	23	44	24	9	23	38	38
CT43_RS01020	21	9	30	10	27	25	41	17	3	7	1	3	0	3	4	0
CT43_RS01025	81	54	40	50	22	17	50	22	18	13	19	21	8	18	8	15
CT43_RS01030	755	938	904	1788	189	113	224	152	256	242	193	426	73	134	288	687
CT43_RS01035	1610	905	948	989	539	301	994	247	236	256	216	205	106	236	262	398
CT43_RS01040	1952	1991	1760	2222	932	538	949	398	1408	1200	997	1513	681	1450	1568	1499
CT43_RS01045	3200	3138	2729	3747	1608	546	1888	785	1365	1344	1181	1965	1053	1700	1571	1640
CT43_RS01050	259	334	392	375	201	148	124	127	125	180	139	108	42	82	99	88
CT43_RS01055	2551	2505	2197	1374	1311	967	1859	607	197	250	337	114	94	110	77	67
CT43_RS01060	492	855	837	814	241	183	110	129	199	200	134	224	63	144	214	246
CT43_RS01065	706	999	840	917	266	151	186	188	145	133	104	235	53	118	95	91
CT43_RS01070	1824	1879	1621	1984	1466	741	1312	674	750	660	754	613	400	660	711	608
CT43_RS01075	213	152	156	197	163	89	147	91	67	64	68	37	17	42	35	36
CT43_RS01080	140	146	160	104	69	49	104	37	35	37	41	35	23	16	17	15
CT43_RS01085	8	19	4	5	5	2	16	1	0	0	0	1	0	0	0	0
CT43_RS01090	10972	11721	11035	19307	8519	3850	6485	4621	2046	1899	2827	4152	1040	1996	3411	4050
CT43_RS01095	513	423	373	563	272	156	222	142	131	90	77	85	42	73	94	71
CT43_RS01100	13	15	22	9	3	0	7	2	1	3	3	2	3	3	4	3
CT43_RS01105	971	923	678	918	358	236	228	203	527	402	288	397	275	437	444	356
CT43_RS01110	313	228	270	517	33	34	73	21	21	14	25	9	19	12	17	15
CT43_RS01115	95	79	51	174	46	27	45	17	10	15	10	14	10	10	3	11
CT43_RS01120	241	240	156	358	105	42	107	42	48	57	57	23	22	23	38	19
CT43_RS01125	1600	1600	1614	2085	618	365	572	267	215	180	135	116	98	142	120	147
CT43_RS01130	651	570	509	748	226	126	204	120	91	73	84	68	34	61	57	45
CT43_RS01135	103	115	75	109	59	25	73	29	16	12	9	27	4	14	23	7
CT43_RS01140	1	0	0	0	1	0	5	0	0	0	0	0	0	0	0	0
CT43_RS01145	167	188	177	289	144	95	129	96	52	56	55	124	29	41	59	167
CT43_RS01150	39	46	44	62	48	18	38	15	14	7	18	16	7	13	4	4
CT43_RS01155	163	159	127	136	56	29	707	45	25	222	1153	42	313	595	631	437
CT43_RS01160	97	99	116	72	45	35	131	27	43	51	292	22	105	139	270	384
CT43_RS01165	118	98	92	84	31	26	147	45	27	21	121	11	33	68	132	131
CT43_RS01170	211	194	151	97	58	27	158	21	31	49	160	38	49	85	272	264
CT43_RS01175	337	202	180	164	66	35	142	28	49	55	241	49	59	103	332	323
CT43_RS01180	6545	7058	6741	8929	5648	3495	2526	2846	4156	3460	2733	3006	1747	3598	4244	3478
CT43_RS01185	17824	14873	15039	28231	7188	5299	8628	5766	2942	2713	2460	4219	1405	2252	4223	4165
CT43_RS01190	8341	5138	5417	10141	2458	1571	4740	1754	1110	1007	1144	1959	620	992	2193	1846
CT43_RS01195	722	387	431	812	162	99	580	89	20	20	33	55	20	28	86	68
CT43_RS01200	112	134	200	229	58	49	55	44	21	32	46	65	20	32	36	59
CT43_RS01205	160	132	202	166	71	45	91	56	38	34	28	44	19	28	27	21
CT43_RS01210	167	153	240	144	71	57	77	44	66	64	49	33	30	40	58	50
CT43_RS01215	164	229	227	215	137	79	144	134	51	70	54	49	32	45	53	58
CT43_RS01220	19	16	18	22	10	18	8	10	7	4	10	4	1	1	8	5
CT43_RS01225	199	239	254	191	139	63	142	81	61	54	63	62	20	52	45	72
ddl	27182	30069	24965	23580	21879	12215	15949	10964	11301	10482	7447	5048	4018	7750	7429	5721
CT43_RS01235	16096	17020	13778	13814	10450	6126	8561	5422	6313	5607	4649	4361	2878	5271	4806	4139
CT43_RS01240	121319	112425	87598	73024	86386	38153	65221	31944	42319	43724	33269	20146	15141	29944	26892	18604
CT43_RS01245	469	531	568	395	415	223	269	175	306	329	354	205	132	227	215	147
CT43_RS01250	63	50	50	43	25	17	27	21	22	21	11	4	4	9	4	16
CT43_RS01255	166	151	180	112	115	73	122	57	24	26	30	22	16	23	12	23
CT43_RS01260	542	561	455	365	288	137	260	153	173	130	125	97	60	118	119	94
CT43_RS01265	816	933	946	838	454	282	448	278	179	217	201	168	105	167	179	155
CT43_RS01270	21335	16620	15419	16619	11293	6853	11528	4781	4107	3695	3539	2958	1283	2311	2590	2418
CT43_RS01275	13884	10520	11355	11126	7491	4642	7166	3288	2153	1910	2180	1793	717	1363	1460	1246
CT43_RS01280	8633	11032	9383	11668	4964	2907	5160	3782	3119	3134	2396	2438	1443	2810	2768	2591
CT43_RS01285	464	552	491	524	411	229	281	231	199	181	136	175	54	116	156	177
CT43_RS01290	0	0	0	0	0	0	0	0	0	0	0	0	0	0	0	0
CT43_RS01295	1095	1413	1743	1729	1115	732	535	466	1653	1493	1979	1503	668	1220	1335	1687
CT43_RS01300	0	0	0	0	0	0	0	0	0	0	0	0	0	0	0	0
CT43_RS01305	0	0	0	0	0	0	0	0	0	0	0	0	0	0	0	0
CT43_RS01310	0	0	0	0	0	0	0	0	0	0	0	0	0	0	0	0
CT43_RS01315	0	0	0	0	0	0	0	0	0	0	0	0	0	0	0	0
CT43_RS01320	0	0	0	0	0	0	0	0	0	0	0	0	0	0	0	0
CT43_RS01325	0	0	0	0	0	0	0	0	0	0	0	0	0	0	0	0
CT43_RS01330	533	695	716	637	862	596	456	258	279	262	205	387	72	160	150	342
CT43_RS01335	131	127	153	117	109	70	142	36	22	29	47	28	13	53	44	24
CT43_RS01340	36	20	45	19	35	26	53	7	6	2	6	7	3	4	5	0
CT43_RS01345	0	0	0	0	0	0	0	0	0	0	0	0	0	0	0	0
CT43_RS01350	0	0	0	0	0	0	0	0	0	0	0	0	0	0	0	0
CT43_RS01355	0	0	0	0	0	0	0	0	0	0	0	0	0	0	0	0
CT43_RS01360	0	0	0	0	0	0	0	0	0	0	0	0	0	0	0	0
CT43_RS01365	0	0	0	0	0	0	0	0	0	0	0	0	0	0	0	0
CT43_RS01370	0	0	0	0	0	0	0	0	0	0	0	0	0	0	0	0
CT43_RS01375	3903	3967	3576	3950	3323	1619	2789	1490	1004	945	1027	873	631	1031	1068	936
CT43_RS01380	3756	3580	3328	3492	2715	1362	2930	1340	709	705	617	548	403	629	669	495
CT43_RS01385	2556	2576	1761	1823	1690	859	2211	778	277	296	253	191	127	226	259	175
CT43_RS01390	10001	10905	9381	9276	7136	4217	6188	3696	3276	2870	2158	1621	1062	2079	2185	1929
CT43_RS01395	4821	4634	4178	5530	2594	1210	2743	1443	1473	1580	1293	1292	818	1432	1614	1354
CT43_RS01400	9521	9433	9804	13265	4670	2238	4157	2686	2763	2233	2325	3234	984	2144	3211	2504
CT43_RS01405	411	249	217	245	162	95	287	86	113	78	84	40	43	54	45	36
CT43_RS01410	2485	2740	2278	2912	1993	1297	1115	828	1838	1777	1966	1573	830	1707	1623	1403
CT43_RS01415	50442	37216	31670	46747	22783	11135	18544	10642	10729	8919	7668	8890	6675	11315	13732	11613
groEL	93960	94458	74689	95365	45942	24809	30418	21032	49125	44913	24221	29103	16309	39586	50086	42658
CT43_RS01425	345	348	283	319	143	110	123	80	168	136	94	82	39	101	122	85
CT43_RS01430	2227	2505	1824	2121	1123	598	827	697	652	616	470	515	213	411	516	600
CT43_RS01435	522	552	379	451	277	101	255	150	89	85	110	96	59	91	85	82
CT43_RS01440	67095	53127	49759	55653	26185	16303	24020	11846	30742	23323	16318	14041	11233	20520	20147	12058
CT43_RS01445	9277	7843	7407	9216	1088	879	1191	1050	9275	9100	5870	2388	3178	4795	2907	1963
CT43_RS01450	228	311	325	307	178	92	115	101	101	76	84	75	38	82	103	81
CT43_RS01455	1120	1034	1024	1156	717	370	596	328	238	189	165	183	96	185	215	128
CT43_RS01460	0	0	0	0	0	0	0	0	0	0	0	0	0	0	0	0
CT43_RS01465	0	0	0	0	0	0	0	0	0	0	0	0	0	0	0	0
CT43_RS01470	3	0	10	2	3	2	2	0	14	0	0	0	0	0	0	1
CT43_RS01475	2878	2865	2525	2017	1960	1214	1851	1070	582	521	468	391	285	472	466	353
CT43_RS01480	1731	1203	1095	1229	761	398	1113	383	316	288	188	211	133	233	276	242
CT43_RS01485	0	0	0	0	0	0	0	0	0	0	0	0	0	0	0	0
CT43_RS01490	0	0	0	0	0	0	0	0	0	0	0	0	0	0	0	0
CT43_RS01495	0	0	0	0	0	0	0	0	0	0	0	0	0	0	0	0
CT43_RS01500	11	8	20	4	3	8	11	13	2	4	3	3	1	0	4	7
CT43_RS01505	0	0	0	0	0	0	0	0	0	0	0	0	0	0	0	0
CT43_RS01510	0	0	0	0	0	0	0	0	0	0	0	0	0	0	0	0
CT43_RS01515	31	29	36	21	25	16	35	17	10	7	0	1	0	3	2	10
CT43_RS01520	21	30	74	8	23	13	23	7	7	8	1	5	0	6	8	7
CT43_RS01525	74	63	37	50	53	27	43	28	11	18	12	6	6	6	10	5
CT43_RS01530	80	95	71	90	72	44	63	13	10	7	9	16	3	13	12	16
CT43_RS01535	161	188	144	165	147	69	130	68	31	12	18	11	7	19	15	17
CT43_RS01540	49	30	35	18	36	18	30	24	4	8	2	4	5	8	6	8
CT43_RS01545	138	140	167	134	96	67	139	78	67	35	36	45	15	18	18	47
CT43_RS01550	0	0	0	0	0	0	0	0	0	0	0	0	0	0	0	0
CT43_RS01555	0	0	0	0	0	0	0	0	0	0	0	0	0	0	0	0
CT43_RS01560	0	0	0	0	0	0	0	0	0	0	0	0	0	0	0	0
CT43_RS01565	322	180	174	338	141	58	150	95	51	61	61	44	41	49	46	42
CT43_RS01570	27	51	22	23	15	8	10	4	3	11	25	10	4	2	6	1
CT43_RS01575	0	0	0	0	0	0	0	0	0	0	0	0	0	0	0	0
CT43_RS01580	0	0	0	0	0	0	0	0	0	0	0	0	0	0	0	0
CT43_RS01585	0	0	0	0	0	0	0	0	0	0	0	0	0	0	0	0
CT43_RS01590	1711	1075	955	965	410	243	605	250	568	508	391	213	202	294	366	242
CT43_RS01595	9767	9162	8533	10803	3850	2293	2295	2200	17667	15561	14199	14965	10486	17733	15567	12881
CT43_RS01600	14915	13569	11947	14620	5611	2973	3184	3180	18285	15268	8895	7689	6287	10897	11380	8016
CT43_RS01605	722	565	587	853	67	44	81	53	870	847	582	362	452	604	578	414
CT43_RS01610	69	53	34	110	5	2	12	4	125	59	58	23	44	43	30	23
CT43_RS01615	569	531	467	933	43	29	72	39	719	646	482	243	281	474	520	259
CT43_RS01620	1428	1279	1300	1971	115	61	168	131	1932	1606	1086	1050	1031	1818	1906	1185
CT43_RS01625	967	792	825	1502	97	67	131	83	1070	518	313	686	539	1030	1133	781
CT43_RS01630	828	781	677	1207	89	47	121	100	883	391	302	679	639	972	1088	637
CT43_RS01635	409	306	335	624	43	25	61	47	316	137	84	257	240	372	401	259
purH	1413	1295	1287	1691	450	267	399	275	906	462	310	792	532	1138	1054	752
CT43_RS01645	2153	1899	1862	2502	802	412	900	473	657	469	344	987	534	1046	1064	874
CT43_RS01650	153	176	184	184	111	69	144	79	50	43	32	68	24	44	95	117
CT43_RS01655	210	379	263	281	200	111	155	131	88	76	81	57	39	64	62	59
CT43_RS01660	1652	1474	1566	2006	1002	469	435	492	1609	1698	1577	1475	996	1469	1668	1392
CT43_RS01665	5363	4384	4194	4919	3114	1710	2575	1385	2253	1928	1641	1586	959	1909	2059	1706
CT43_RS01670	44	70	59	69	46	23	35	3	7	17	21	9	6	11	14	17
CT43_RS01675	1751	2135	1671	1991	1416	725	1202	830	441	469	411	380	183	290	355	377
CT43_RS01680	15016	20492	15594	17700	8954	4645	8633	5871	2665	2895	2409	2385	1582	2841	2505	2439
ligA	16990	20664	17938	20320	9641	5453	9245	6284	4389	4394	3794	4081	2205	4064	4319	4142
CT43_RS01690	11702	13181	11583	13804	6702	3584	6506	4025	4084	4402	3615	3905	2452	4290	4201	4155
CT43_RS01695	819	619	581	766	499	334	439	282	223	223	194	184	147	231	199	179
CT43_RS01700	16560	10667	11515	18684	4330	2519	4741	2431	8181	7763	6958	11319	4500	9578	13402	14119
CT43_RS01705	10	25	20	32	32	7	18	2	1	3	3	0	2	4	3	5
CT43_RS01710	1	9	3	2	0	0	3	1	6	0	0	0	0	1	0	1
CT43_RS01715	89	99	94	107	45	24	83	43	24	34	64	107	40	80	90	243
CT43_RS01720	18	30	42	12	19	6	35	9	11	27	90	19	41	90	67	158
CT43_RS01725	41	39	31	34	17	9	46	13	6	8	32	4	4	18	36	58
CT43_RS01730	27	24	40	52	16	11	23	16	16	7	2	5	9	7	6	8
CT43_RS01735	110	125	107	138	80	47	64	37	22	39	29	19	5	21	32	19
CT43_RS01740	154	139	124	113	120	71	164	33	18	20	27	13	9	8	16	19
CT43_RS01745	375	287	325	354	235	117	145	120	210	163	201	175	99	184	198	169
CT43_RS01750	3147	3648	2805	2716	2271	905	2375	1109	1522	961	821	810	461	1008	889	795
gatA	17636	19434	16601	15469	10693	6171	9798	5231	8200	8052	6761	5714	3454	7234	7401	5558
CT43_RS01760	22513	19486	17410	16890	10747	5460	13175	5170	5369	5391	4785	4351	2446	5175	5557	4871
CT43_RS01765	3345	4082	3193	2635	2075	1231	1629	1040	903	775	625	609	313	648	610	486
CT43_RS01770	260	207	186	214	122	76	129	56	52	63	49	45	38	25	35	46
CT43_RS01775	15	30	56	26	16	10	33	24	8	29	24	8	3	3	7	2
CT43_RS01780	113	139	128	113	58	32	87	45	53	53	50	51	21	41	60	73
gabD	198	207	194	193	91	46	104	98	42	68	33	50	24	44	54	55
CT43_RS01790	30	18	21	1	14	12	33	18	2	2	2	0	1	0	0	0
CT43_RS01795	88	95	103	90	110	55	68	36	30	23	33	18	8	20	16	5
CT43_RS01800	4187	5300	4358	6033	2864	1715	1709	1371	1227	1261	1038	1114	392	754	1031	1182
CT43_RS01805	2835	2996	2662	2996	1884	783	1454	963	713	657	569	484	332	632	650	503
CT43_RS01810	125	75	126	63	28	15	35	18	15	17	19	16	14	28	15	21
CT43_RS01815	3020	2702	2142	1282	1753	1287	1904	724	654	1261	1017	51	60	110	112	61
CT43_RS01820	2788	3225	2098	1380	2159	1135	1848	982	796	731	621	330	298	418	356	295
CT43_RS01825	11724	11391	11296	9009	6522	3845	5686	3604	3738	3737	2951	2049	1431	2586	2251	1823
CT43_RS01830	556	464	389	318	474	329	260	199	196	241	133	87	62	107	120	89
CT43_RS01835	497	506	509	458	479	222	377	229	151	122	105	166	66	105	108	103
CT43_RS01840	724	944	775	1047	527	243	338	335	567	724	456	324	198	414	435	399
CT43_RS01845	407	461	402	539	257	138	260	126	149	151	155	114	82	157	130	106
CT43_RS01850	368	407	322	334	312	157	266	148	226	109	95	50	44	47	58	42
CT43_RS01855	169	184	198	175	123	58	130	52	52	75	76	50	20	39	58	61
CT43_RS01860	1400	1536	1607	2088	595	328	590	387	789	804	745	933	395	666	748	868
CT43_RS01865	254	326	326	311	297	176	125	150	80	73	66	63	26	37	16	49
CT43_RS01870	571	517	425	476	494	206	385	220	306	110	104	82	40	71	58	56
CT43_RS01875	86562	80207	76633	88153	42297	22323	39971	17748	57758	28738	24207	23686	12244	26734	31705	25855
CT43_RS01880	78350	107439	100308	139189	59113	36044	28792	28275	44823	41728	29792	30553	16328	37269	42462	38810
CT43_RS01885	432	702	685	591	146	109	197	93	109	150	204	111	72	75	90	78
CT43_RS01890	639	922	918	885	132	101	207	133	340	542	559	265	173	284	238	170
CT43_RS01895	489	585	731	607	108	73	128	82	120	159	161	82	70	66	60	77
CT43_RS01900	2942	6675	5779	4570	4828	2786	3367	2393	225	210	236	133	90	172	191	183
CT43_RS01905	1664	3536	2497	2002	2251	1331	2713	1047	148	120	67	68	59	115	97	115
CT43_RS01910	10661	18029	13837	11462	13891	7091	14092	5941	759	638	501	232	351	554	547	330
CT43_RS01915	4788	7456	6428	7045	4750	2244	4722	2119	368	297	223	128	171	231	352	250
CT43_RS01920	86	54	112	131	45	19	58	16	34	25	34	30	24	36	48	55
CT43_RS01925	874	1090	727	731	961	609	732	462	164	188	123	113	74	126	104	114
CT43_RS01930	52	75	71	39	26	14	41	23	13	15	22	14	6	6	9	12
CT43_RS01935	53	57	59	61	29	29	47	21	8	13	8	9	5	3	4	6
CT43_RS01940	38	45	59	67	45	22	53	15	9	12	6	10	3	5	3	6
CT43_RS01945	242	351	249	346	271	172	193	134	58	46	45	30	28	27	25	21
CT43_RS01950	843	824	910	1806	410	241	460	254	163	164	132	244	87	194	273	248
CT43_RS01955	241	243	274	200	303	129	169	63	157	117	116	139	51	96	134	140
CT43_RS01960	14	22	18	27	20	13	19	9	0	9	0	5	1	1	0	9
CT43_RS01965	106	149	118	133	140	69	127	62	28	27	21	25	9	9	26	26
CT43_RS01970	507	434	325	409	288	147	295	114	98	87	104	105	57	64	83	78
CT43_RS01975	218	242	229	263	185	90	174	104	61	54	50	61	19	47	37	39
CT43_RS01980	59	65	114	60	34	28	64	24	23	24	10	14	8	22	14	11
CT43_RS01985	87103	88316	73013	75059	60066	37316	48033	25887	25445	22162	19142	16613	8706	17408	16571	14808
CT43_RS01990	187	263	201	132	309	160	213	107	58	89	71	50	17	33	36	54
CT43_RS01995	0	0	0	0	0	0	0	0	0	0	0	0	0	0	0	0
CT43_RS02000	34	39	37	48	38	18	27	29	98	41	20	19	13	35	27	38
CT43_RS02005	17	29	42	12	21	1	30	4	3	4	0	1	5	4	3	3
CT43_RS02010	15	11	15	3	2	10	8	7	2	2	1	2	0	1	3	3
CT43_RS02015	2121	2833	2644	4249	427	222	253	190	210	242	168	107	78	158	157	148
CT43_RS02020	242	360	343	409	74	34	133	60	90	72	90	176	40	91	106	111
CT43_RS02025	61	136	188	132	20	20	36	40	12	16	26	30	9	20	24	15
CT43_RS02030	37	43	64	45	13	6	35	16	14	9	4	9	3	17	10	12
CT43_RS02035	44	73	113	57	22	12	44	15	11	20	16	15	5	22	13	15
CT43_RS02040	90	102	63	98	39	22	42	21	30	22	17	24	17	19	27	17
CT43_RS02045	3755	6191	6448	7843	1747	712	1797	1359	519	387	611	1222	76	255	675	816
CT43_RS02050	246	434	527	611	126	58	101	146	18	23	22	66	5	21	38	33
CT43_RS02055	38	56	65	20	36	25	42	14	8	9	6	7	3	10	7	16
CT43_RS02060	556	559	434	407	351	208	272	165	150	126	115	99	90	136	132	127
CT43_RS02065	566	901	680	553	287	187	390	220	156	218	238	115	95	142	103	97
CT43_RS02070	350	470	387	390	182	108	279	176	62	121	63	44	16	57	33	59
CT43_RS02075	20759	22655	19480	21926	14444	8293	9642	7235	6734	5698	4008	3524	2816	4847	4529	3775
CT43_RS02080	9768	10139	8006	8856	5767	2859	4880	2764	3778	3860	3049	2256	1499	2980	3160	2056
CT43_RS02085	442	590	489	654	305	149	214	162	122	121	96	163	68	104	113	121
thiE	215	218	171	189	117	71	104	67	23	41	21	33	15	43	42	38
CT43_RS02095	3699	4380	4090	4227	2085	1167	1614	1009	1054	1047	811	776	306	698	834	608
CT43_RS02100	8928	10550	10466	12325	2523	1535	2292	1280	928	817	576	439	344	667	657	455
CT43_RS02105	1854	2666	2675	3633	214	132	292	142	64	62	63	51	43	45	45	49
CT43_RS02110	563	541	485	594	276	216	386	139	173	155	140	172	129	199	219	181
CT43_RS02115	2348	2664	2236	2534	1361	733	1292	792	869	679	600	603	464	838	790	730
CT43_RS02120	8178	9010	7409	8792	4513	2690	3498	2724	3776	3917	2945	3224	2097	4522	4926	3516
CT43_RS02125	3881	3370	3369	3367	1759	1011	1805	940	928	893	775	824	490	1063	937	865
CT43_RS02130	132	164	179	138	117	69	123	75	47	40	56	35	9	23	35	20
CT43_RS02135	153	131	245	113	69	38	82	35	47	61	62	26	16	43	31	26
CT43_RS02140	254	333	275	291	79	63	61	83	165	75	88	98	31	67	97	78
CT43_RS02145	213	293	200	192	108	53	70	45	70	82	66	92	16	54	72	60
CT43_RS02150	35	59	27	30	19	13	15	4	32	20	21	27	10	14	23	31
CT43_RS02155	37	33	29	52	29	27	11	14	12	7	9	1	1	8	6	4
CT43_RS02160	458	322	275	245	272	131	213	122	139	129	93	51	41	92	75	41
CT43_RS02165	383	324	406	365	213	127	176	84	84	130	86	56	31	98	75	42
CT43_RS02170	216	272	234	232	214	141	168	75	84	67	45	74	53	85	71	80
CT43_RS02175	2959	2640	2003	2604	2040	1227	1990	933	391	393	359	312	208	435	490	451
CT43_RS02180	4370	5154	4242	5700	4072	2697	3112	2038	1177	1025	963	1037	482	945	1272	1436
CT43_RS02185	156	115	157	260	55	48	53	68	121	97	81	122	31	51	134	167
CT43_RS02190	3072	3250	2415	3164	1566	961	1431	1033	610	594	452	411	252	503	502	479
CT43_RS02195	17	24	69	12	2	5	36	5	16	26	7	6	10	7	7	7
CT43_RS02200	127	131	145	158	57	45	35	42	36	25	12	9	1	17	14	15
CT43_RS02205	41176	34756	34323	49841	14357	7758	9960	6381	18615	16480	13089	15539	9732	17291	21473	16954
CT43_RS02210	28991	30352	24082	40379	12904	7970	7430	5396	22306	20636	11046	17108	8166	18453	23699	21799
CT43_RS02215	12280	11066	9917	13608	5180	2722	3485	2051	4192	3966	3041	4250	2441	4279	4821	4275
CT43_RS02220	5308	4912	4172	4884	3076	1938	3287	1559	1287	1300	1187	1141	612	1184	1280	1330
CT43_RS02225	8624	8714	7433	10003	5623	2754	4091	2764	2448	2335	1994	1981	1143	2111	2468	2555
CT43_RS02230	6665	6191	4962	6862	3635	1822	3321	1740	2055	2200	1354	1269	805	1641	1871	1715
CT43_RS02235	3639	5499	5809	9838	1273	730	1061	736	831	729	877	1822	409	1183	1419	1306
CT43_RS02240	900	847	692	456	668	461	701	175	266	177	168	166	62	89	90	100
CT43_RS02245	2943	3152	3262	3966	1979	1137	1625	963	1113	848	850	819	379	721	899	808
CT43_RS02250	3672	3338	2921	3891	2056	718	2656	956	1349	1395	1181	1045	715	1229	1228	1031
CT43_RS02255	1831	1775	1569	1744	1007	506	1108	417	360	347	358	295	214	351	341	319
CT43_RS02260	969	760	626	952	446	336	322	203	557	568	431	687	185	440	478	572
CT43_RS02265	1130	1061	846	680	729	370	744	276	180	150	181	173	112	230	174	131
CT43_RS02270	1206	1590	1412	1649	1237	824	717	660	375	405	455	397	199	272	269	356
CT43_RS02275	157	79	82	47	141	76	98	56	56	66	44	58	38	37	56	53
CT43_RS02280	8461	9083	7960	10696	5839	4015	4505	2985	2838	2611	2342	1813	1037	2070	2369	1841
CT43_RS02285	844	1423	1060	1106	731	509	431	508	274	211	200	176	65	99	146	220
CT43_RS02290	145	123	94	101	61	47	170	25	27	15	12	7	6	13	11	10
CT43_RS02295	0	1	3	0	1	0	1	0	2	1	0	0	0	1	0	0
CT43_RS02300	3	4	16	7	0	5	8	10	1	0	1	4	0	1	2	1
CT43_RS02305	52	79	90	91	44	28	73	34	22	23	12	16	13	23	17	18
CT43_RS02310	37	34	31	19	25	12	36	9	7	7	9	2	1	1	9	5
CT43_RS02315	6209	6309	5673	5796	3772	2341	2904	1790	2588	1111	918	875	550	1012	1116	935
CT43_RS02320	729	326	455	512	234	152	545	90	79	67	64	120	37	65	98	86
CT43_RS02325	17390	16588	12648	18384	6911	3810	4369	3678	8970	9545	7834	9256	4564	9099	10111	9129
CT43_RS02330	101	84	150	77	58	29	69	26	18	22	19	18	11	26	42	12
CT43_RS02335	2280	2704	1945	2289	2031	1050	1608	970	600	523	477	479	200	299	352	439
CT43_RS02340	4645	4814	3590	3849	3040	1623	2378	1494	1195	1195	1013	758	391	887	888	793
CT43_RS02345	2187	2178	1593	1828	1314	716	1333	676	355	364	340	245	171	339	305	263
CT43_RS02350	41	15	16	21	10	4	23	7	7	4	13	4	8	7	6	1
CT43_RS02355	662	584	420	554	403	180	443	159	237	231	222	253	60	129	228	279
CT43_RS02360	2	3	10	4	3	0	7	0	0	0	0	1	3	0	1	0
CT43_RS02365	142	223	284	173	88	74	57	76	94	84	49	43	23	44	52	32
CT43_RS02370	1019	1320	1299	1330	603	353	456	447	558	539	374	685	314	661	735	674
CT43_RS02375	62	84	63	68	51	43	55	41	21	22	10	13	5	8	11	13
CT43_RS02380	38	57	20	26	18	4	31	15	6	3	6	0	4	4	2	2
CT43_RS02385	81	132	100	73	59	53	43	23	11	12	11	10	6	10	6	11
CT43_RS02390	1422	1493	1070	1023	957	441	1005	365	270	224	201	187	79	153	183	137
CT43_RS02395	19947	18555	16561	20462	3183	1980	3967	1089	9179	12768	10024	3333	3033	4421	5562	3667
CT43_RS02400	2817	2235	2129	2932	1334	588	1153	787	805	728	780	746	316	574	694	581
CT43_RS02405	26	41	74	73	23	3	23	15	5	16	7	7	6	4	9	8
CT43_RS02410	8	7	17	5	3	3	4	5	7	7	4	7	3	8	5	4
CT43_RS02415	81	62	86	72	20	16	54	31	20	17	21	24	11	13	15	21
CT43_RS02420	37	40	27	46	14	16	37	25	11	7	15	6	0	4	3	3
CT43_RS02425	71	72	50	57	48	27	44	23	18	15	10	13	12	14	9	17
CT43_RS02430	249	266	342	433	234	129	239	126	74	60	67	103	36	61	69	122
CT43_RS02435	112841	101637	93457	133721	32913	19574	41292	24749	40655	27249	29705	55664	14456	35099	51026	49677
CT43_RS02440	25722	30862	31608	70020	3923	2088	3738	10127	3052	4741	7510	29014	3626	11078	20065	25600
CT43_RS02445	3261	3540	2945	3182	2637	1275	2805	1111	591	591	472	340	193	377	336	404
CT43_RS02450	17	10	8	20	11	11	25	1	3	1	0	0	0	1	0	1
CT43_RS02455	548	652	754	710	811	900	642	455	154	130	115	123	56	107	73	102
CT43_RS02460	317	387	435	444	263	118	185	127	130	114	93	96	55	133	87	132
CT43_RS02465	565	666	725	820	559	259	355	292	199	224	208	160	72	113	176	205
CT43_RS02470	1603	1396	1079	1362	760	362	936	396	309	324	302	288	166	263	287	214
CT43_RS02475	1233	1308	1028	1246	836	535	565	454	306	296	250	264	127	205	234	256
CT43_RS02480	46	36	47	74	36	19	58	12	49	30	44	29	18	34	35	31
sspK	645	867	768	836	584	342	216	275	488	410	305	323	168	280	330	325
CT43_RS02490	766	464	425	388	269	170	506	92	175	138	165	124	74	137	143	148
CT43_RS02495	444	556	523	531	323	171	404	192	119	113	96	102	50	94	101	73
CT43_RS02500	1161	1269	1010	859	1190	584	785	379	431	431	423	220	170	227	246	195
CT43_RS02505	4	4	6	7	11	3	17	1	1	2	0	0	0	0	0	4
CT43_RS02510	10	23	2	9	28	21	37	14	11	12	9	10	2	2	0	1
CT43_RS02515	1	0	3	5	1	4	2	1	3	1	0	0	0	1	0	1
CT43_RS02520	3484	3240	2935	3720	1942	1036	1974	805	1125	1156	974	952	608	967	1106	930
CT43_RS02525	2352	2338	2081	2338	1361	853	1233	797	715	731	589	670	347	679	691	772
CT43_RS02530	1637	2356	1682	1199	1679	748	1341	658	637	514	419	439	266	469	322	311
CT43_RS02535	696	841	795	897	453	280	444	263	168	184	178	136	39	115	118	165
CT43_RS02540	8194	8113	7883	7866	4518	2880	3968	2060	4618	4799	3729	3145	1667	3610	4011	3199
CT43_RS02545	301	356	331	281	175	94	203	97	70	87	95	118	53	111	88	122
CT43_RS02550	480	579	509	509	250	141	307	223	110	126	152	202	102	151	164	174
CT43_RS02555	618	798	836	616	345	257	444	236	159	199	303	321	210	318	163	278
CT43_RS02560	317	333	377	291	198	111	158	125	84	101	100	139	88	95	91	148
CT43_RS02565	1791	1407	1117	1194	1034	596	993	373	404	337	311	218	170	347	257	221
CT43_RS02570	5185	3217	2753	3772	1894	1244	2401	773	2455	1674	1503	1556	744	1483	2055	1457
CT43_RS02575	288	305	287	349	193	153	115	86	137	59	35	60	20	34	41	70
CT43_RS02580	75	53	50	66	40	13	49	9	27	22	21	34	21	23	35	43
CT43_RS02585	0	0	0	0	0	0	0	0	0	0	0	0	0	0	0	0
CT43_RS02590	0	0	0	0	0	0	0	0	0	0	0	0	0	0	0	0
CT43_RS02595	0	0	0	0	0	0	0	0	0	0	0	0	0	0	0	0
CT43_RS02600	0	0	0	0	0	0	0	0	0	0	0	0	0	0	0	0
CT43_RS02605	0	0	0	0	0	0	0	0	0	0	0	0	0	0	0	0
CT43_RS02610	0	0	0	0	0	0	0	0	0	0	0	0	0	0	0	0
CT43_RS02615	0	0	0	0	0	0	0	0	0	0	0	0	0	0	0	0
CT43_RS02620	0	0	0	0	0	0	0	0	0	0	0	0	0	0	0	0
CT43_RS02625	0	0	0	0	0	0	0	0	0	0	0	0	0	0	0	0
CT43_RS02630	0	0	0	0	0	0	0	0	0	0	0	0	0	0	0	0
CT43_RS02635	0	2	4	2	4	1	8	2	0	0	0	0	0	0	0	0
CT43_RS02640	0	0	0	0	0	0	0	0	0	0	0	0	0	0	0	0
CT43_RS02645	24	28	31	19	21	6	14	5	34	18	15	30	16	31	29	16
CT43_RS02650	3766	6976	6149	7406	5610	2859	1928	2470	2570	2761	3409	2332	2163	3260	2380	2172
CT43_RS02655	0	0	0	0	0	0	0	0	0	0	0	0	0	0	0	0
CT43_RS02660	0	0	0	0	0	0	0	0	0	0	0	0	0	0	0	0
CT43_RS02665	179	206	158	121	114	74	133	37	23	44	80	34	21	49	47	48
CT43_RS02670	121	104	127	112	67	38	80	34	178	148	137	74	44	126	97	84
CT43_RS02675	77	77	89	183	43	25	46	7	5	10	11	14	9	9	11	4
CT43_RS02680	25818	25105	20787	24287	14181	7730	12971	5598	12329	11320	8558	9797	4994	9893	10576	8842
CT43_RS02685	286	263	193	208	115	43	91	39	308	238	196	327	98	250	219	210
CT43_RS02690	2432	2187	2121	3398	1042	683	1016	514	822	732	785	614	420	727	759	639
CT43_RS02695	8943	13414	10811	7745	7672	3289	4321	3292	2098	826	1286	1367	480	1155	1226	1101
CT43_RS02700	0	0	0	0	0	0	0	0	0	0	0	0	0	0	0	0
CT43_RS02705	1081	1852	1510	923	674	528	583	481	495	523	451	485	284	547	581	463
CT43_RS02710	1240	1675	1274	841	716	356	677	390	251	314	272	228	141	247	272	267
CT43_RS02715	7036	6575	4229	4234	4203	2389	3708	1618	1089	959	795	639	465	805	849	678
CT43_RS02720	1279	1244	1038	1422	956	422	721	383	282	244	258	232	104	162	232	194
CT43_RS02725	93	120	154	131	83	49	91	66	21	37	38	34	23	21	15	20
CT43_RS02730	253	334	261	317	210	109	150	131	112	116	74	65	36	70	67	70
CT43_RS02735	136	146	137	74	113	68	175	42	46	33	17	18	17	26	25	15
CT43_RS02740	27	18	28	16	8	10	17	3	1	3	3	1	0	2	8	6
CT43_RS02745	429	600	468	946	324	217	181	103	255	240	225	284	71	144	305	667
CT43_RS02750	7131	10160	9263	10126	2280	1102	1372	1242	4970	3210	2805	7794	3114	6299	5612	5185
CT43_RS02755	1130	1667	1585	2395	445	288	316	332	121	152	123	252	105	191	157	280
CT43_RS02760	2812	4472	3443	6106	1186	791	778	805	1274	1290	978	1827	684	1400	1631	1798
CT43_RS02765	5952	6458	6746	9798	1083	576	945	595	898	844	656	543	306	716	745	557
CT43_RS02770	60	71	99	146	32	30	59	35	22	20	9	21	5	9	14	31
CT43_RS02775	119	75	112	89	64	27	32	25	52	68	58	46	35	43	55	30
CT43_RS02780	88	71	86	50	48	26	41	18	38	26	19	17	2	13	12	18
CT43_RS02785	18	16	39	5	6	1	9	13	2	2	0	0	0	1	2	0
CT43_RS02790	190	338	315	318	212	99	101	138	78	27	19	9	10	18	2	4
CT43_RS02795	3486	2899	2116	2619	2996	1138	2343	931	877	834	757	643	331	635	612	566
CT43_RS02800	30	42	47	31	31	14	36	24	14	10	6	20	8	10	14	7
CT43_RS02805	3	12	12	14	1	2	9	6	3	6	0	1	0	3	0	5
CT43_RS02810	31	39	64	23	17	16	29	19	5	11	5	7	7	8	4	14
CT43_RS02815	27	26	33	46	13	5	32	9	7	5	3	8	1	2	4	1
CT43_RS02820	40	71	62	77	38	26	14	22	11	11	9	14	10	9	7	8
CT43_RS02825	235	294	345	357	171	105	162	86	173	196	184	157	71	142	194	151
CT43_RS02830	19	10	26	4	18	2	12	1	3	3	2	5	6	12	4	5
CT43_RS02835	104	101	65	109	67	28	59	30	39	34	26	23	14	22	41	13
CT43_RS02840	403	341	303	399	202	106	205	149	143	136	99	117	81	101	118	109
CT43_RS02845	23	13	9	3	7	5	30	5	4	4	0	0	3	0	3	0
CT43_RS02850	27	44	50	11	38	9	21	3	10	4	7	9	9	8	9	4
CT43_RS02855	4533	7281	7761	10576	354	207	326	270	161	168	168	188	82	145	164	153
CT43_RS02860	738	1111	995	1373	309	163	225	140	94	130	105	68	34	83	73	67
CT43_RS02865	272	361	303	316	156	101	110	80	38	37	39	32	26	42	49	34
CT43_RS02870	137	612	530	133	1915	906	849	923	32	47	56	37	7	15	20	18
CT43_RS02875	72	174	118	27	481	223	228	191	24	30	32	10	4	16	10	9
CT43_RS02880	17	10	6	10	18	10	16	12	5	7	3	1	1	0	6	1
CT43_RS02885	12	22	20	9	15	15	14	12	3	14	5	4	6	1	14	6
CT43_RS02890	477	492	553	557	276	185	277	160	144	134	109	79	55	86	109	74
CT43_RS02895	10089	10108	8901	10848	7092	4089	6822	3525	3781	3282	3106	2806	1738	3189	3228	2575
CT43_RS02900	627	685	670	678	480	331	371	209	226	260	225	195	106	236	212	212
CT43_RS02905	445	523	424	413	285	163	281	126	140	122	115	125	50	111	111	89
CT43_RS02910	8	11	3	23	2	5	18	0	0	0	1	0	0	0	0	0
CT43_RS02915	386	353	358	335	182	101	260	89	80	65	42	32	16	42	30	25
CT43_RS02920	171	106	146	150	49	48	94	47	48	63	34	42	38	44	48	45
CT43_RS02925	13295	17252	16104	21575	5857	4227	6383	4879	3979	4019	3738	4585	1887	3370	4108	4657
CT43_RS02930	3144	4709	3731	4659	1449	730	1487	1188	1313	1491	1317	1359	545	1172	1233	1536
CT43_RS02935	2144	2197	2171	1784	1394	831	1265	811	703	759	553	391	326	568	497	401
CT43_RS02940	78096	74759	78721	84995	23548	13398	36530	13262	21596	30191	30551	8626	6872	12212	15640	8907
CT43_RS02945	26419	34764	37520	39039	9954	7410	8840	6409	15378	27316	23674	6115	4953	8369	8908	6836
CT43_RS02950	5232	3879	3175	6104	1281	501	1622	903	1945	2253	1802	1700	1298	2754	2450	2114
CT43_RS02955	25675	20024	16999	32393	7753	4395	7123	5001	9400	10441	8304	12548	6773	13323	18384	19977
CT43_RS02960	2003	2578	2658	3467	1280	754	870	707	1385	1082	773	1221	650	1445	1821	1397
CT43_RS02965	1608	1114	1155	2417	633	294	468	322	959	722	685	1332	591	1044	1444	1271
CT43_RS02970	151	198	161	183	99	40	91	84	39	37	32	31	22	33	46	48
CT43_RS02975	154	175	151	153	150	100	137	63	100	86	79	55	22	49	55	57
CT43_RS02980	3593	3885	3015	3670	2328	1005	1978	1083	1066	1085	803	661	439	771	686	510
CT43_RS02985	437	241	265	204	165	46	366	71	110	86	70	36	32	56	50	25
CT43_RS02990	629	945	653	1991	306	165	235	211	368	271	196	775	188	301	678	1261
CT43_RS02995	2146	1940	1392	878	2044	824	1827	551	426	432	237	95	196	328	121	85
CT43_RS03000	152	164	161	178	104	66	105	65	35	22	33	15	12	25	23	10
CT43_RS03005	45	63	63	68	19	2	41	4	13	6	3	4	4	1	4	3
CT43_RS03010	1412	1467	1604	2373	410	246	553	237	153	212	162	103	85	111	133	86
aspA_1	8458	9457	10417	10154	2950	1858	3029	1550	2067	2807	2140	624	740	1079	1230	660
CT43_RS03020	118134	152724	171754	218403	67274	57525	45393	47747	40068	43645	35021	48429	20262	50248	67630	68347
CT43_RS03025	758	789	688	1031	512	287	457	193	131	80	113	105	43	58	96	67
sspH	18	18	16	16	9	8	15	10	1	3	4	3	4	0	0	7
CT43_RS03035	33127	32896	30710	48276	16208	8609	13676	9988	11389	15107	14029	19708	6567	13130	17385	20484
CT43_RS03040	9554	12398	11011	10207	8014	4217	7967	4270	1825	1753	1155	1059	639	1327	1441	1292
CT43_RS03045	2947	4726	3970	4071	1874	905	3319	1361	542	850	779	630	382	607	686	870
CT43_RS03050	3333	5778	5383	5067	2281	1451	2903	1860	430	510	507	415	202	397	504	574
CT43_RS03055	1490	2290	2056	1933	939	481	1800	626	201	254	189	170	94	156	201	234
CT43_RS03060	175	189	226	211	92	76	151	58	69	91	93	104	23	49	58	122
CT43_RS03065	5440	4358	4138	3984	1824	1265	2834	959	2144	1243	1080	1012	525	869	1079	1129
CT43_RS03070	13	24	9	9	5	18	12	11	4	2	3	8	0	4	4	3
CT43_RS03075	32	27	37	44	19	11	22	7	12	9	5	0	5	3	4	4
CT43_RS03080	8473	6984	5854	6075	4019	2224	4500	1744	2256	1956	1610	1492	1008	2075	1934	1531
CT43_RS03085	3757	4384	3372	3322	2606	1551	1801	1282	876	697	498	433	270	586	623	449
CT43_RS03090	1780	1246	1162	1487	734	421	801	347	294	303	225	284	198	355	297	279
CT43_RS03095	13	13	33	7	6	4	17	6	6	6	10	8	3	3	3	5
CT43_RS03100	2773	3185	3009	3417	1418	692	1015	610	740	591	544	403	283	476	511	491
CT43_RS03105	2396	3333	2540	1745	2230	1458	1902	1068	704	762	611	421	262	516	532	419
CT43_RS03110	409	237	225	247	266	143	246	101	144	142	148	74	100	120	87	76
CT43_RS03115	78908	131321	118957	119891	44968	29351	44309	37241	57081	80359	63232	33219	23935	43453	36723	34298
CT43_RS03120	151814	171919	184963	182166	76054	44169	90808	49081	65959	93270	81483	36866	30300	50708	53700	37766
CT43_RS03125	44	130	118	66	67	22	95	30	26	18	12	31	7	8	15	22
CT43_RS03130	46	103	62	55	42	31	65	33	10	14	15	10	5	6	10	10
CT43_RS03135	103	117	151	87	63	50	115	60	19	17	27	9	7	0	6	11
CT43_RS03140	79	155	110	104	54	47	72	34	74	66	51	51	21	55	46	61
CT43_RS03145	340	368	331	424	195	138	189	118	61	74	67	78	73	69	88	105
CT43_RS03150	25	33	61	28	19	8	28	2	23	15	13	12	10	8	12	11
CT43_RS03155	5	13	51	5	3	5	9	6	0	5	0	1	1	0	0	0
CT43_RS03160	4	5	3	4	8	7	7	2	0	0	0	1	0	0	0	0
CT43_RS03165	7	8	8	1	4	2	5	6	3	1	1	0	0	0	0	0
CT43_RS03170	13	21	34	22	6	6	7	6	0	1	2	3	1	5	3	3
CT43_RS03175	15296	21111	21872	29178	4519	2651	7719	4331	1942	2434	2805	2808	1603	2730	2813	3392
CT43_RS03180	5330	7068	7151	10358	1508	925	3033	1445	1328	868	800	770	371	694	832	804
CT43_RS03185	380	348	257	522	128	61	123	68	173	205	175	135	87	154	189	151
CT43_RS03190	91	63	32	44	47	19	55	11	64	20	19	17	17	11	18	10
CT43_RS03195	18	8	4	32	7	3	16	4	1	3	6	6	1	2	13	0
CT43_RS03200	53	58	49	35	56	26	42	36	8	0	3	6	6	6	2	8
CT43_RS03205	387	360	282	361	195	121	190	121	38	36	40	31	30	51	51	27
CT43_RS03210	112	106	120	69	87	33	81	53	25	14	28	21	16	21	13	20
CT43_RS03215	2013	1661	1733	1888	1521	858	1395	692	397	319	269	251	117	211	235	197
CT43_RS03220	273	255	240	220	154	65	195	44	57	47	32	46	27	35	56	60
CT43_RS03225	218	213	230	206	86	74	114	44	91	66	66	81	27	86	108	91
CT43_RS03230	142	180	121	71	127	57	125	60	27	26	28	24	5	26	16	33
CT43_RS03235	459	531	329	255	817	328	556	364	113	107	100	37	60	89	62	41
CT43_RS03240	597	473	464	385	625	440	901	344	121	110	118	52	60	69	80	65
CT43_RS03245	338	459	291	215	345	248	256	150	88	72	51	50	40	75	55	71
CT43_RS03250	608	388	361	323	350	147	415	170	87	78	76	65	46	68	82	79
CT43_RS03255	3	6	5	4	5	1	6	0	4	1	2	1	0	0	0	5
CT43_RS03260	524	700	606	807	475	239	292	194	329	349	204	291	95	221	236	260
CT43_RS03265	71	95	105	80	38	21	38	26	20	22	17	40	15	24	30	32
CT43_RS03270	96	95	117	134	32	41	51	27	21	18	17	32	7	18	18	37
CT43_RS03275	66	90	96	141	48	20	39	12	60	26	32	94	25	35	76	143
CT43_RS03280	62	86	65	99	26	15	42	33	17	15	18	56	10	13	23	82
glpT	17493	8409	9375	9400	9826	7459	12968	5189	3857	8474	8427	793	1821	2757	2664	1552
CT43_RS03290	2648	2043	1559	2522	1959	1176	1180	863	1297	1281	1089	766	601	846	1014	899
CT43_RS03295	9255	5972	4036	5245	5037	2888	4546	2071	2598	2938	2251	1353	1274	2118	1925	1674
CT43_RS03300	1637	2787	2341	1485	1492	886	1846	820	696	388	339	141	171	190	170	171
CT43_RS03305	2139	3877	3482	1891	1474	949	1639	885	615	857	533	199	341	427	322	248
CT43_RS03310	1150	1942	1806	1128	569	358	813	534	524	511	431	155	291	334	212	144
CT43_RS03315	3030	5991	6640	3878	1191	854	1268	1249	993	2227	2265	521	633	969	959	685
rbsC	65784	77368	82531	104195	38938	24002	21817	23917	43844	51644	31969	15609	9624	19807	27754	19881
CT43_RS03325	39291	39605	40210	46485	18601	9955	16334	10313	26417	30472	26901	13476	10086	17539	19143	13001
CT43_RS03330	16996	8913	9352	10024	4167	2168	9098	1916	2950	3105	3150	1365	1120	1980	1973	1326
CT43_RS03335	1378	1315	1284	1924	287	157	294	197	452	458	317	459	327	625	757	740
CT43_RS03340	2012	2655	2404	2239	1467	766	1044	796	581	322	350	599	185	399	435	500
CT43_RS03345	8752	9086	10125	14078	3148	1758	2201	1756	3503	3553	2919	4353	1856	4022	5198	4615
CT43_RS03350	350	413	354	437	453	258	379	183	78	55	79	79	23	50	50	80
CT43_RS03355	7214	9086	12183	19231	501	315	453	295	1005	899	616	716	481	1012	1329	1460
CT43_RS03360	703	952	1153	1642	280	127	208	124	130	107	103	106	53	96	136	106
CT43_RS03365	1173	1197	1261	1290	889	387	916	311	870	373	413	303	125	320	451	432
CT43_RS03370	119	142	111	118	81	36	127	81	38	51	46	43	19	19	27	31
CT43_RS03375	2781	2172	2258	2559	1908	1288	1381	705	1530	1487	1643	1183	612	1070	1157	962
CT43_RS03380	18	19	10	18	12	7	3	9	13	6	5	4	1	8	2	1
CT43_RS03385	3	0	2	1	9	0	3	0	4	0	0	1	0	1	0	0
CT43_RS03390	68	85	68	60	46	13	57	27	19	22	16	16	13	15	13	12
CT43_RS03395	46	47	23	44	10	10	26	15	14	14	9	10	4	9	9	15
CT43_RS03400	87	118	94	93	54	29	46	32	31	27	26	12	12	14	13	17
CT43_RS03405	51	59	91	74	30	13	60	17	6	11	8	8	0	8	6	17
CT43_RS03410	9	3	3	1	4	1	12	0	1	0	2	3	0	0	0	0
CT43_RS03415	37	50	39	18	17	15	27	25	11	16	14	12	13	16	9	3
CT43_RS03420	55	69	57	68	36	17	27	26	14	12	20	15	17	22	8	21
CT43_RS03425	16	10	23	8	7	0	6	5	0	1	4	1	1	2	2	0
CT43_RS03430	41	22	71	29	10	13	22	5	10	6	16	6	5	7	7	9
CT43_RS03435	83	104	69	122	37	24	37	36	22	35	31	31	14	17	24	26
CT43_RS03440	25	34	28	8	12	5	20	10	7	12	4	6	2	8	5	8
CT43_RS03445	24	17	29	18	7	9	7	14	13	7	4	6	1	3	2	4
CT43_RS03450	25	21	77	10	15	12	18	11	5	16	4	8	3	7	5	12
CT43_RS03455	27	40	135	28	11	24	30	16	5	11	2	6	6	7	4	1
CT43_RS03460	15	33	28	21	6	5	4	5	3	4	1	0	1	1	1	0
CT43_RS03465	77	103	59	60	39	20	45	21	34	50	24	26	8	20	20	21
CT43_RS03470	20	22	17	9	4	7	25	3	0	3	2	1	1	3	2	0
CT43_RS03475	42	57	41	55	31	18	27	31	12	11	10	18	6	5	4	4
CT43_RS03480	138	161	161	147	116	63	98	48	47	43	58	25	32	60	45	40
CT43_RS03485	17	9	2	7	2	1	18	0	1	5	1	1	0	4	1	0
CT43_RS03490	48	19	46	48	7	13	30	11	4	2	0	2	3	5	1	4
CT43_RS03495	0	0	0	1	0	0	3	3	0	0	0	0	0	0	4	0
CT43_RS03500	0	4	8	0	0	0	3	0	0	0	0	0	1	0	0	0
CT43_RS03505	121	101	93	50	42	42	44	38	48	46	45	31	19	42	24	11
CT43_RS03510	29	44	30	30	16	11	14	22	23	11	13	8	6	7	3	3
CT43_RS03515	48	49	81	35	25	18	47	34	22	18	14	20	3	13	9	13
CT43_RS03520	3	10	2	6	1	0	5	4	1	10	2	1	0	0	0	3
CT43_RS03525	4	12	15	19	6	4	10	0	0	2	1	5	1	1	3	0
CT43_RS03530	72	114	165	77	53	35	93	62	49	44	26	19	11	23	31	31
CT43_RS03535	13	19	12	19	3	5	13	16	5	6	4	3	3	5	2	5
CT43_RS03540	22	49	36	25	25	14	21	19	10	11	5	10	3	8	8	1
CT43_RS03545	9	12	17	28	9	4	6	0	9	2	5	8	1	3	1	8
CT43_RS03550	1	1	9	3	2	1	4	1	0	0	3	0	0	0	0	0
CT43_RS03555	14	17	41	15	21	5	13	12	15	19	15	23	6	8	10	6
CT43_RS03560	26	38	48	31	25	8	20	4	16	20	25	4	5	5	8	6
CT43_RS03565	7	13	31	10	8	4	9	5	8	10	5	8	3	1	4	4
CT43_RS03570	8	19	13	10	6	10	12	13	12	9	6	8	3	3	12	3
CT43_RS03575	157	185	176	84	86	51	106	56	44	76	69	32	42	49	41	33
CT43_RS03580	4	10	22	13	6	8	8	3	7	6	5	6	5	11	0	0
CT43_RS03585	95	96	139	87	42	24	53	53	28	31	26	34	7	15	22	15
CT43_RS03590	185	227	307	163	96	71	138	85	90	102	70	71	24	53	42	77
CT43_RS03595	2	1	3	1	4	1	9	3	0	1	0	0	0	0	0	0
CT43_RS03600	129	166	160	89	52	41	71	43	32	67	87	51	44	76	56	29
CT43_RS03605	194	184	224	429	24	13	24	18	8	8	5	46	4	9	14	23
CT43_RS03610	27	18	38	28	17	9	14	21	12	6	11	16	4	7	14	13
CT43_RS03615	17	30	29	35	17	13	21	12	9	7	7	0	1	9	2	0
CT43_RS03620	45	44	64	49	62	26	37	12	30	20	30	14	8	19	7	17
CT43_RS03625	7	18	33	15	14	12	23	9	7	9	5	12	5	7	7	5
CT43_RS03630	21	17	44	13	14	8	35	13	10	8	12	7	11	8	6	19
CT43_RS03635	64	91	106	60	28	20	27	18	19	12	9	7	2	6	8	7
CT43_RS03640	135	174	161	107	72	43	102	35	52	54	29	26	12	47	41	43
CT43_RS03645	549	399	271	333	249	123	418	149	214	107	74	61	53	103	96	71
CT43_RS03650	1695	1915	1989	3204	166	128	129	79	133	115	105	93	60	110	79	85
CT43_RS03655	121	97	151	282	18	15	9	19	0	3	5	9	0	6	4	7
CT43_RS03660	3034	3466	3057	2316	3090	1802	1981	1015	1387	1455	1345	597	581	1231	971	670
CT43_RS03665	2137	2703	3054	4823	263	141	246	171	197	169	159	110	51	134	179	106
CT43_RS03670	21636	27841	18504	11003	17151	7537	8773	5810	15885	18834	10928	2805	3483	8136	5035	2533
CT43_RS03675	641	652	548	1191	501	319	444	318	75	85	100	93	60	76	77	82
CT43_RS03680	56	31	28	23	20	16	23	16	2	3	3	4	2	0	1	2
CT43_RS03685	3255	3039	2158	2865	2659	1248	1380	935	889	650	607	483	363	645	692	480
CT43_RS03690	347	440	442	536	171	62	117	66	45	30	34	17	11	30	27	11
CT43_RS03695	3117	3099	2532	2962	1868	1142	1482	732	999	1025	910	833	438	847	865	882
CT43_RS03700	510	854	566	448	650	385	465	325	110	160	152	48	37	55	63	56
CT43_RS03705	536	464	475	839	304	142	365	117	93	88	69	87	45	107	103	99
CT43_RS03710	3776	2144	2097	2732	1201	753	1259	630	1141	1232	898	1144	680	1372	1735	1747
CT43_RS03715	76	85	44	59	27	17	34	25	16	18	19	27	3	9	15	26
CT43_RS03720	1655	1573	1209	1197	1201	618	1117	454	381	377	315	234	196	279	262	193
CT43_RS03725	166	179	145	224	149	83	147	97	32	44	46	28	19	37	41	48
CT43_RS03730	394	284	288	337	198	105	305	154	58	79	76	47	52	81	70	62
CT43_RS03735	548	495	412	603	415	174	459	206	75	88	73	45	18	64	72	79
CT43_RS03740	62	60	45	45	36	19	43	10	24	35	28	18	19	15	30	27
CT43_RS03745	1521	1349	1094	1277	1040	588	1426	525	205	257	216	138	80	135	148	148
CT43_RS03750	57	35	48	51	49	15	101	15	7	16	6	0	11	8	7	13
CT43_RS03755	15726	25154	29787	31293	14869	8013	9543	9216	23136	11034	10774	14626	5667	11788	10963	9487
CT43_RS03760	28842	42464	42095	39064	18942	12736	15125	10993	27869	17681	14940	24854	9275	19452	17042	16572
CT43_RS03765	133036	192201	183910	177040	92685	57493	72604	52857	37737	28368	23686	38670	12839	24877	24118	26500
CT43_RS03770	42804	66115	54100	52335	34013	15551	22220	16950	20975	16987	17604	24433	9178	19298	17715	17778
CT43_RS03775	147	178	160	164	89	53	85	45	41	37	23	54	7	25	38	46
CT43_RS03780	557	827	618	428	1139	505	958	368	55	66	76	33	38	48	25	53
CT43_RS03785	38	46	72	42	25	9	35	16	6	16	18	15	10	16	9	7
CT43_RS03790	11	9	14	1	8	2	3	2	12	3	5	5	6	3	5	3
CT43_RS03795	308	357	330	381	193	141	203	127	74	83	64	80	25	53	65	38
CT43_RS03800	33	37	41	34	20	12	58	12	9	13	10	3	0	6	4	3
CT43_RS03805	23	25	42	16	23	22	18	16	5	10	2	8	2	1	1	7
CT43_RS03810	107	141	147	118	66	39	109	46	61	21	16	17	11	15	19	26
CT43_RS03815	4411	3175	3200	7083	1686	1110	1009	956	1693	1039	1006	2310	708	1845	2475	3135
CT43_RS03820	6536	4085	3183	8078	2188	1041	1997	1168	1401	1214	1153	2169	823	1622	2994	3089
CT43_RS03825	2121	2076	1981	5220	1180	664	656	766	3098	1274	1423	2820	668	1694	3253	3790
CT43_RS03830	299	278	327	400	107	69	94	60	93	73	51	80	32	61	71	58
CT43_RS03835	32	58	45	31	8	11	40	26	7	4	2	9	8	9	8	3
CT43_RS03840	134	204	197	219	96	84	72	96	36	25	34	18	12	21	32	27
CT43_RS03845	33	37	27	54	32	23	41	19	18	4	3	13	2	5	5	4
CT43_RS03850	380	378	313	336	239	132	307	113	87	64	71	76	42	55	77	67
CT43_RS03855	0	0	0	0	0	0	0	0	0	0	0	0	0	0	0	0
CT43_RS03860	0	0	0	0	0	0	0	0	0	0	0	0	0	0	0	0
CT43_RS03865	0	0	0	0	0	0	0	0	0	0	0	0	0	0	0	0
CT43_RS03870	0	0	0	0	0	0	0	0	0	0	0	0	0	0	0	0
CT43_RS03875	0	0	0	0	0	0	0	0	0	0	0	0	0	0	0	0
CT43_RS03880	0	0	0	0	0	0	0	0	0	0	0	0	0	0	0	0
CT43_RS03885	0	1	3	2	1	0	0	0	0	0	0	0	0	0	0	0
CT43_RS03890	0	0	0	0	0	0	0	0	0	0	0	0	0	0	0	0
CT43_RS03895	4714	6093	6059	5593	2816	2555	1775	1690	4540	3815	4173	2889	1497	3226	3396	2771
CT43_RS03900	0	0	0	0	0	0	0	0	0	0	0	0	0	0	0	0
CT43_RS03905	0	0	0	0	0	0	0	0	0	0	0	0	0	0	0	0
CT43_RS03910	0	0	0	0	0	0	0	0	0	0	0	0	0	0	0	0
CT43_RS03915	3947	3832	4430	4017	3416	2053	2440	1388	1422	1127	1105	988	569	947	959	984
CT43_RS03920	10	9	5	4	2	5	10	4	2	12	13	4	12	6	6	4
CT43_RS03925	0	0	0	0	0	0	0	0	0	0	0	0	0	0	0	0
CT43_RS03930	0	0	0	0	0	0	0	0	0	0	0	0	0	0	0	0
CT43_RS03935	0	0	0	0	0	0	0	0	0	0	0	0	0	0	0	0
CT43_RS03940	65	22	28	23	28	14	74	15	12	4	3	3	1	1	5	1
CT43_RS03945	0	0	0	0	0	0	0	0	0	0	0	0	0	0	0	0
CT43_RS03950	2	1	0	1	1	0	3	0	0	0	0	0	0	0	0	0
CT43_RS03955	0	0	0	0	0	0	0	0	0	0	0	0	0	0	0	0
CT43_RS03960	0	0	0	0	0	0	0	0	0	0	0	0	0	0	0	0
CT43_RS03965	82	114	69	66	148	75	100	64	18	18	12	26	14	5	12	38
CT43_RS03970	2373	2666	2901	4581	1111	629	886	512	432	470	391	483	269	468	528	515
CT43_RS03975	580	571	557	695	212	107	248	101	127	131	117	76	57	109	112	76
CT43_RS03980	7711	8958	7999	11024	3297	1620	2897	1475	1890	1658	1437	1237	642	1163	1400	1076
CT43_RS03985	152	133	148	151	72	40	73	60	17	23	18	16	19	40	22	39
CT43_RS03990	192	246	226	193	58	58	75	73	71	45	27	46	21	38	41	68
CT43_RS03995	152	245	225	197	85	73	70	50	22	31	18	30	21	21	26	28
CT43_RS04000	159	207	175	219	53	25	79	49	28	40	29	36	27	51	34	63
CT43_RS04005	52	96	85	50	23	19	42	16	13	8	12	19	7	15	15	19
CT43_RS04010	300	441	429	378	102	95	141	128	69	70	53	93	54	92	82	111
CT43_RS04015	15	30	14	22	8	6	18	11	5	3	0	1	0	5	0	0
CT43_RS04020	115	194	119	203	52	24	88	45	13	42	41	27	28	49	55	45
CT43_RS04025	217	259	346	338	102	47	120	83	28	34	41	23	21	38	58	47
CT43_RS04030	240	269	241	332	126	76	117	83	50	58	44	26	25	46	34	42
CT43_RS04035	156	184	275	162	148	79	73	70	109	89	140	114	33	53	60	70
CT43_RS04040	79	74	70	48	40	15	59	19	30	30	32	23	19	19	16	25
CT43_RS04045	10	2	15	13	3	0	4	1	3	3	2	4	0	0	2	6
CT43_RS04050	0	0	2	2	0	0	0	0	0	3	0	0	0	1	0	2
CT43_RS04055	136	144	177	219	39	23	50	14	78	94	75	105	48	107	116	147
CT43_RS04060	290	378	463	459	115	63	132	97	110	132	128	156	94	128	143	148
CT43_RS04065	102	104	92	182	34	20	42	27	60	48	42	61	33	50	44	53
CT43_RS04070	59	68	94	78	28	15	38	25	32	28	42	38	11	25	41	47
CT43_RS04075	48	57	83	81	35	32	48	23	19	23	22	12	6	17	9	23
CT43_RS04080	267	277	262	271	148	94	110	58	198	197	117	158	69	134	192	221
CT43_RS04085	1469	990	902	922	527	316	681	224	529	505	302	297	254	450	456	322
CT43_RS04090	398	432	397	470	265	119	235	125	69	47	89	89	62	81	51	72
CT43_RS04095	2935	3250	2337	1081	1779	1058	969	727	900	918	593	531	479	767	494	437
CT43_RS04100	15	12	18	10	4	6	14	10	2	6	2	4	1	0	2	8
CT43_RS04105	123	111	91	103	94	37	89	43	25	25	22	20	6	26	12	18
CT43_RS04110	130	128	101	114	52	41	65	30	50	45	58	36	18	22	29	38
CT43_RS04115	386	396	400	465	282	132	214	143	170	169	108	103	73	158	144	163
CT43_RS04120	137	143	107	124	84	70	75	41	31	27	24	18	12	22	18	21
CT43_RS04125	60	87	99	58	50	24	48	30	10	17	12	12	1	8	11	4
CT43_RS04130	221	248	217	306	203	103	194	95	54	39	53	43	11	26	37	27
CT43_RS04135	716	473	473	416	226	172	256	126	140	92	92	69	55	67	84	76
CT43_RS04140	491	279	270	294	163	71	230	103	78	95	73	49	31	89	44	68
CT43_RS04145	2239	3060	2130	2771	1629	940	1015	848	724	823	604	452	186	507	630	494
CT43_RS04150	4	6	0	0	3	3	2	0	0	0	3	1	0	3	3	0
CT43_RS04155	466	434	484	777	355	157	204	169	154	93	104	99	51	91	156	93
CT43_RS04160	86	87	116	89	52	43	70	31	25	22	49	31	23	17	18	29
CT43_RS04165	10	16	25	4	3	12	18	7	1	1	3	3	0	0	2	0
CT43_RS04170	12	12	15	2	15	8	11	5	2	8	2	9	1	6	0	0
CT43_RS04175	67	69	77	76	38	54	50	37	26	12	8	26	4	12	15	15
CT43_RS04180	17	12	24	4	31	26	29	32	4	3	1	0	0	2	5	3
CT43_RS04185	5052	8461	6670	6287	7657	3313	6273	2774	590	531	528	212	285	368	454	272
CT43_RS04190	137	225	212	160	152	96	185	89	8	18	13	15	12	9	7	2
CT43_RS04195	259	335	195	222	241	121	159	114	117	104	80	61	21	48	69	52
CT43_RS04200	26	25	16	8	20	16	18	8	22	11	6	8	3	2	6	3
CT43_RS04205	239	146	182	197	107	96	192	41	40	30	23	11	9	17	13	14
CT43_RS04210	485	952	837	1014	315	170	191	256	161	119	126	317	48	132	190	155
CT43_RS04215	304	317	253	232	188	102	185	63	55	52	96	103	45	80	56	74
CT43_RS04220	102	89	68	64	56	35	42	44	18	18	13	30	9	25	19	21
CT43_RS04225	53	73	86	41	25	11	49	31	15	23	13	11	11	14	17	9
CT43_RS04230	5	12	6	9	3	9	5	1	2	3	0	2	3	2	3	0
CT43_RS04235	1	11	14	7	3	5	6	3	1	1	0	0	3	5	0	1
CT43_RS04240	21	24	32	8	6	7	9	8	4	4	3	1	5	13	3	6
CT43_RS04245	149	187	115	111	53	35	62	40	63	57	85	70	32	49	59	63
CT43_RS04250	872	1094	952	1175	621	344	330	352	508	522	473	438	293	452	468	387
CT43_RS04255	357	237	213	347	126	88	244	75	74	68	54	89	25	65	95	85
CT43_RS04260	25527	31726	24258	24729	17523	8971	9202	7526	13613	11642	7442	4372	4404	8296	5511	4205
CT43_RS04265	641	1508	1120	1354	418	231	187	276	321	222	260	576	81	256	226	183
CT43_RS04270	788	817	779	833	470	244	544	283	169	153	94	136	87	172	155	114
CT43_RS04275	1425	1676	1562	1586	1080	595	550	473	1150	854	640	936	577	1132	926	862
CT43_RS04280	2642	2995	2921	4474	429	244	496	174	1816	1801	1616	1748	865	1631	1779	1469
CT43_RS04285	870	1101	1073	1389	193	98	174	108	275	304	288	221	149	284	320	191
CT43_RS04290	140	169	162	229	23	16	52	25	42	21	25	35	12	15	21	22
CT43_RS04295	99	90	158	136	21	14	41	12	31	9	9	18	2	13	13	13
CT43_RS04300	58	90	157	185	18	15	37	12	8	10	15	16	10	20	13	13
CT43_RS04305	12	18	16	21	1	1	8	0	5	0	2	1	0	0	3	1
CT43_RS04310	59	89	115	121	24	7	17	18	17	31	10	19	10	17	33	21
CT43_RS04315	18020	16238	13648	6924	13957	6168	12589	4081	7745	7975	7154	1517	2229	3650	2307	1179
CT43_RS04320	13904	15597	16457	21165	1880	872	2327	753	724	1270	822	302	274	485	505	294
CT43_RS04325	13365	15646	16265	20315	1942	1062	1638	934	1782	2365	2124	631	627	1085	978	434
CT43_RS04330	14633	17414	16629	21194	2293	1255	1330	1160	1389	1936	1424	426	419	674	576	287
CT43_RS04335	642	669	664	929	415	296	347	212	139	143	105	153	83	122	153	168
CT43_RS04340	33	45	78	56	15	22	11	6	4	5	8	3	1	3	0	10
CT43_RS04345	192	225	214	232	118	56	106	48	57	63	48	43	22	32	36	36
CT43_RS04350	1280	2099	1297	985	2294	849	1699	620	255	259	332	200	93	157	181	273
CT43_RS04355	2	7	9	11	6	2	13	1	0	1	9	0	3	1	0	0
CT43_RS04360	2	2	12	0	1	1	4	3	0	2	0	1	0	0	0	0
CT43_RS04365	14	34	22	36	10	7	9	5	26	22	11	7	8	8	10	4
CT43_RS04370	84	94	105	97	45	37	22	30	42	43	42	40	13	32	38	12
CT43_RS04375	168	178	127	195	87	59	97	48	57	43	43	47	11	32	26	31
CT43_RS04380	19	35	27	21	23	13	35	12	9	5	7	3	3	6	3	4
CT43_RS04385	23	19	21	26	6	4	16	16	5	6	5	3	2	6	6	5
CT43_RS04390	167	207	185	215	100	66	66	53	48	50	36	29	13	34	32	30
CT43_RS04395	175	234	255	195	113	74	93	71	52	65	62	31	11	30	53	31
CT43_RS04400	36	40	38	35	8	12	28	15	2	7	4	7	0	6	3	0
CT43_RS04405	43	56	48	52	23	23	11	19	22	23	15	11	8	15	11	11
CT43_RS04410	243	294	257	260	137	76	143	69	74	60	70	53	27	53	45	34
CT43_RS04415	829	768	581	864	647	233	945	292	145	171	117	92	50	64	118	115
CT43_RS04420	59	51	34	66	39	20	91	18	11	8	9	8	8	7	10	12
CT43_RS04425	49	76	76	57	52	23	47	30	20	24	17	14	9	12	12	18
CT43_RS04430	69	97	102	145	74	40	68	20	10	28	17	7	4	6	13	12
CT43_RS04435	321	273	250	238	217	132	110	105	133	85	59	56	21	48	52	55
CT43_RS04440	1038	936	689	844	655	287	548	291	255	180	188	143	122	181	165	126
murQ	159	299	189	307	74	40	69	80	20	39	24	33	13	38	19	25
CT43_RS04450	77	138	102	98	24	29	49	34	17	26	21	33	15	24	21	26
CT43_RS04455	57	82	111	27	29	19	60	35	14	18	19	20	18	16	13	29
CT43_RS04460	4	5	14	6	9	0	7	0	0	0	1	0	0	0	0	1
CT43_RS04465	2	1	10	6	9	0	7	0	1	1	4	1	0	1	3	2
CT43_RS04470	14	9	16	1	8	0	10	3	1	4	0	7	1	1	1	4
CT43_RS04475	51	58	51	55	41	29	33	11	8	8	19	7	3	6	9	2
CT43_RS04480	86	74	70	144	65	39	43	34	13	21	22	19	15	12	10	7
CT43_RS04485	21	27	34	20	22	18	39	16	5	5	6	2	0	2	1	3
CT43_RS04490	90	77	92	57	65	38	57	26	30	35	20	25	24	33	45	21
CT43_RS04495	17	13	19	32	16	11	8	2	3	2	9	6	2	6	11	5
CT43_RS04500	79	69	63	89	39	30	31	29	13	9	20	8	12	28	15	15
CT43_RS04505	132	106	118	148	62	31	78	29	15	13	15	6	13	9	8	24
CT43_RS04510	2856	3096	2869	2207	2557	1838	1823	1144	758	572	573	445	263	520	410	430
CT43_RS04515	2456	2110	1724	1499	1558	946	1612	743	339	307	222	216	229	459	305	223
CT43_RS04520	109	103	80	129	69	20	58	19	20	22	32	28	12	43	20	21
CT43_RS04525	105	58	73	107	45	34	71	48	15	22	38	13	9	17	17	27
CT43_RS04530	73	68	24	44	52	32	55	9	11	9	15	15	16	15	12	3
CT43_RS04535	320	308	293	459	208	87	241	75	111	105	65	122	52	89	67	127
CT43_RS04540	46	68	24	37	25	26	38	44	7	18	5	6	9	8	8	6
CT43_RS04545	6	2	0	3	4	5	1	0	0	0	2	0	0	1	0	0
CT43_RS04550	100	59	107	60	51	29	54	28	14	14	9	19	4	17	17	8
CT43_RS04555	157	174	137	265	98	53	115	53	33	49	56	73	23	48	65	83
CT43_RS04560	250	191	190	249	151	95	195	46	27	38	30	17	19	36	38	38
CT43_RS04565	2369	3474	2474	1436	3301	2074	2958	1281	410	415	337	216	250	358	211	228
CT43_RS04570	522	454	416	439	288	171	278	195	227	202	195	227	146	224	252	212
CT43_RS04575	1074	914	886	1017	558	281	553	360	375	339	328	334	244	371	374	382
CT43_RS04580	6689	9535	7467	6619	5829	2896	3600	2411	1840	1892	1759	939	468	862	1214	943
CT43_RS04585	204	218	209	307	103	77	251	115	38	48	51	36	29	50	50	61
CT43_RS04590	471	435	406	589	303	187	378	224	73	89	86	66	53	83	105	111
CT43_RS04595	5133	5299	3851	3633	3617	1709	7626	1745	1754	3517	5000	992	2962	5305	4593	3136
CT43_RS04600	3236	3249	3130	2809	2284	1829	4865	1411	586	955	1625	395	958	1639	1599	1187
CT43_RS04605	3715	3641	3124	2801	2152	1856	4644	1165	1104	1823	2826	606	1631	3156	3826	2691
CT43_RS04610	5	0	4	1	11	2	24	0	0	3	0	1	1	2	0	0
CT43_RS04615	17	14	1	6	7	8	13	6	6	2	0	0	1	5	0	0
CT43_RS04620	13	21	32	11	7	5	14	9	3	5	0	3	0	2	8	2
CT43_RS04625	46	63	66	37	48	39	26	30	11	17	5	24	2	7	11	34
CT43_RS04630	1456	1806	1261	1186	1093	637	759	536	634	580	269	345	193	425	392	279
CT43_RS04635	7864	6406	4905	6628	3670	1341	4424	1378	3884	4106	3979	3070	1561	4182	3406	2393
CT43_RS04640	39	23	25	54	15	12	17	6	1	5	7	4	3	2	3	4
CT43_RS04645	34	19	15	23	41	14	23	13	2	5	2	1	4	0	1	4
CT43_RS04650	778	795	665	833	472	253	315	222	580	310	223	309	71	168	290	335
CT43_RS04655	1632	1762	1641	1899	889	510	695	424	786	667	650	677	295	633	679	627
CT43_RS04660	900	1219	951	1099	616	380	289	259	261	255	190	212	130	224	179	194
CT43_RS04665	185	159	183	145	115	91	77	39	16	27	23	7	7	20	12	18
CT43_RS04670	282	242	206	235	192	87	152	81	120	105	88	79	41	75	86	51
CT43_RS04675	33	32	51	18	29	9	20	11	7	6	5	6	3	4	3	2
CT43_RS04680	8338	7959	5862	7021	2867	1441	2028	1449	1243	1473	1378	1131	596	1170	1165	981
CT43_RS04685	24988	30376	28084	43390	7477	4162	5204	3278	2714	2666	1869	1520	1009	1840	1983	1543
CT43_RS04690	14246	13526	11016	9839	8339	4189	7947	3676	4240	3838	2921	2272	1736	3121	2195	1691
CT43_RS04695	528	564	540	517	317	195	289	134	163	160	143	128	75	117	112	91
CT43_RS04700	1	1	0	0	4	0	1	3	1	0	1	0	0	0	0	0
CT43_RS04705	2001	1819	1127	966	1386	606	1627	467	313	197	163	119	62	147	142	127
CT43_RS04710	1654	2988	2677	2767	1089	536	637	710	373	287	314	841	128	329	388	401
CT43_RS04715	2509	2713	2152	1757	1769	918	1832	645	533	397	421	384	162	250	251	294
CT43_RS04720	1691	1466	1122	1059	930	543	1192	320	311	268	211	187	116	235	180	131
CT43_RS04725	24849	29596	27129	33344	12449	8067	10284	7074	7633	7220	5378	3613	2561	5373	5317	3220
CT43_RS04730	2294	1850	1764	1651	1305	607	1352	652	1372	574	549	374	361	663	501	403
CT43_RS04735	284	360	240	394	147	98	144	98	92	108	84	113	37	82	131	126
CT43_RS04740	2496	3306	3069	3507	3441	1341	1346	1518	809	752	732	671	259	455	440	570
CT43_RS04745	282	230	185	189	169	81	261	71	66	58	64	43	17	44	53	37
CT43_RS04750	3	5	1	1	3	1	4	0	1	0	0	3	0	1	2	0
CT43_RS04755	2147	1904	1468	1997	1237	698	1125	596	716	693	601	632	378	682	743	636
CT43_RS04760	10867	10534	8977	6994	9760	5034	8097	4883	3900	4157	3351	1989	1698	3044	2901	1710
CT43_RS04765	3879	4289	3431	2831	3405	1723	2596	1604	1022	1018	821	544	377	663	673	607
CT43_RS04770	6	3	0	0	3	0	2	0	0	0	1	0	0	1	0	0
CT43_RS04775	45	53	67	36	28	11	37	38	5	5	1	3	3	4	2	11
CT43_RS04780	70	54	65	53	26	23	68	18	30	18	14	27	12	10	22	22
CT43_RS04785	229	273	250	406	224	139	129	104	111	93	99	79	62	103	104	107
CT43_RS04790	8263	3328	1694	1456	559	214	6468	230	148	1171	9005	1163	2896	4795	13794	11897
CT43_RS04795	469	205	85	98	22	3	382	20	18	84	649	66	196	451	1553	1670
CT43_RS04800	286	128	84	68	18	14	192	1	11	24	252	45	94	141	479	586
CT43_RS04805	601	265	136	126	26	10	369	19	27	56	522	77	213	328	1420	1478
CT43_RS04810	865	492	243	260	65	33	397	34	23	48	503	106	141	234	1266	1289
CT43_RS04815	62	100	66	106	62	29	51	21	10	22	16	30	8	16	19	41
CT43_RS04820	384	305	333	565	195	126	193	160	109	96	97	158	34	77	141	191
CT43_RS04825	28	20	22	19	10	2	22	2	0	7	0	13	0	2	6	2
CT43_RS04830	46	56	52	65	52	16	24	17	15	16	6	6	2	5	2	11
CT43_RS04835	105	122	83	121	50	31	44	10	19	28	12	14	7	25	17	9
CT43_RS04840	79	104	83	92	63	47	33	25	22	26	8	19	4	18	22	13
CT43_RS04845	82	52	44	46	19	21	65	8	8	13	1	20	0	9	16	6
CT43_RS04850	75	89	166	150	59	75	37	28	22	24	13	16	6	12	15	24
CT43_RS04855	33	55	73	23	9	7	16	23	8	9	6	26	3	20	16	22
CT43_RS04860	16	9	31	15	2	3	10	8	9	4	3	6	1	1	6	7
CT43_RS04865	36	66	83	36	22	12	39	36	15	40	27	29	10	19	22	23
CT43_RS04870	983	935	736	828	798	400	639	348	224	218	192	111	86	110	130	101
CT43_RS04875	5467	5315	5728	6965	3286	2236	2765	2032	1142	1083	854	859	638	1018	862	802
CT43_RS04880	24	13	61	7	9	13	14	10	17	19	2	0	6	1	4	2
CT43_RS04885	23	59	220	21	7	33	29	43	5	6	4	1	0	3	2	0
CT43_RS04890	175	195	222	239	136	55	102	71	58	36	56	63	30	39	64	62
CT43_RS04895	586	449	391	495	323	181	341	139	134	99	62	84	54	89	89	79
CT43_RS04900	569	630	482	419	562	282	537	202	137	134	119	96	44	86	78	78
CT43_RS04905	114	184	106	91	121	45	104	73	42	51	30	30	24	24	28	39
CT43_RS04910	121	120	96	85	76	56	114	23	34	39	36	24	14	21	29	12
CT43_RS04915	115	106	107	92	65	45	71	48	21	20	21	20	4	10	19	20
CT43_RS04920	750	695	609	720	419	240	340	199	431	384	340	299	199	351	372	253
CT43_RS04925	3195	4893	3881	7024	398	255	175	213	148	77	73	71	36	57	49	47
CT43_RS04930	1179	1525	1540	2172	140	84	175	83	50	15	21	16	9	9	10	14
CT43_RS04935	90	67	70	49	38	27	57	21	8	4	4	4	4	13	4	11
CT43_RS04940	93	122	128	98	65	26	89	44	30	35	30	38	20	26	35	25
CT43_RS04945	15	8	9	3	5	0	14	2	3	3	1	2	0	4	1	5
CT43_RS04950	17	8	13	5	2	3	6	3	2	6	4	5	0	6	0	5
CT43_RS04955	349	322	371	451	178	109	146	114	120	129	101	108	38	103	119	109
CT43_RS04960	477	453	387	583	311	146	312	147	102	87	65	76	49	88	75	76
CT43_RS04965	781	678	704	620	498	290	550	285	128	112	113	97	76	188	138	96
CT43_RS04970	83	86	85	62	47	30	69	28	11	15	11	10	6	12	14	9
CT43_RS04975	75	38	56	46	23	19	56	7	15	13	15	13	3	15	7	4
CT43_RS04980	153	181	168	214	99	52	95	69	35	33	32	27	21	33	40	24
CT43_RS04985	127	118	135	124	67	39	132	52	53	41	24	27	20	36	24	24
CT43_RS04990	51	66	64	52	21	10	43	6	24	18	6	10	7	19	17	24
CT43_RS04995	296	230	191	202	152	122	244	56	49	54	41	39	18	32	39	55
CT43_RS05000	28	24	23	41	8	8	25	13	2	2	4	2	0	2	0	0
CT43_RS05005	228	274	277	180	159	120	172	91	58	80	39	37	27	43	43	38
CT43_RS05010	34	52	21	37	19	11	46	15	7	5	8	8	1	3	4	6
CT43_RS05015	1064	1666	1092	1537	791	400	538	384	509	631	447	358	233	368	387	270
CT43_RS05020	9	3	0	5	2	0	9	0	1	4	2	2	0	2	3	0
CT43_RS05025	321	374	313	448	321	153	196	132	129	110	99	90	59	87	117	78
CT43_RS05030	0	1	5	0	3	3	5	0	2	3	0	0	0	0	0	1
CT43_RS05035	480	403	410	655	226	183	204	87	118	99	64	69	23	51	94	97
CT43_RS05040	15	13	26	20	24	16	8	12	4	2	4	3	2	7	6	14
CT43_RS05045	0	0	0	0	0	0	0	0	0	0	0	0	0	0	0	0
CT43_RS05050	0	0	0	0	0	0	0	0	0	0	0	0	0	0	0	0
CT43_RS05055	8	3	8	15	0	0	1	0	0	0	0	0	0	0	0	1
CT43_RS05060	99	83	64	72	52	33	56	20	51	33	31	24	21	46	25	22
CT43_RS05065	28227	25544	15821	9207	15245	8677	14186	7304	11249	12659	9170	3997	4292	8279	7635	4513
CT43_RS05070	121	130	69	92	121	61	83	21	29	31	20	23	9	22	22	12
CT43_RS05075	250	276	196	261	126	60	126	71	52	44	28	26	24	34	29	26
CT43_RS05080	535	601	471	646	293	148	232	174	154	143	134	101	66	103	95	96
CT43_RS05085	1567	1315	710	285	1702	954	1638	796	1262	507	394	397	304	562	565	388
CT43_RS05090	305	472	222	69	724	365	483	259	684	324	158	172	187	300	325	241
CT43_RS05095	16	21	33	18	20	10	13	6	4	3	7	3	4	4	4	7
CT43_RS05100	36	4	23	0	3	10	10	7	0	1	4	0	0	2	1	0
CT43_RS05105	18	20	10	17	7	10	7	6	7	2	5	4	0	1	2	8
CT43_RS05110	43	42	92	79	39	19	24	26	28	23	33	28	37	32	46	97
CT43_RS05115	4	7	22	5	4	3	6	7	1	3	1	2	0	0	2	1
CT43_RS05120	6	7	10	9	0	1	1	1	1	0	0	0	0	0	0	0
CT43_RS05125	1	2	1	0	3	0	6	1	0	0	0	1	0	4	1	1
CT43_RS05130	14	4	20	7	4	8	13	9	2	12	1	17	10	6	13	13
CT43_RS05135	69	63	65	104	48	21	40	38	19	15	18	27	13	39	26	23
CT43_RS05140	237	236	238	316	120	80	241	93	54	58	38	59	48	87	83	77
CT43_RS05145	1123	1305	1152	1989	667	442	614	531	323	333	283	390	224	407	471	540
CT43_RS05150	279	252	220	364	136	71	174	104	60	129	86	114	72	139	128	137
CT43_RS05155	827	1011	866	1179	972	507	564	469	215	136	134	154	124	142	158	182
CT43_RS05160	836	747	739	876	493	279	442	198	211	159	140	135	86	174	145	126
CT43_RS05165	1914	1716	1524	2192	1107	625	954	522	771	693	659	675	419	787	755	662
CT43_RS05170	1	2	8	6	2	1	4	0	3	1	0	0	0	0	0	2
CT43_RS05175	43	56	36	42	12	6	27	11	49	70	35	53	24	38	51	66
CT43_RS05180	10	4	2	14	0	1	15	0	0	0	0	0	0	0	0	2
CT43_RS05185	4611	3899	3953	5971	1005	497	1827	487	317	286	324	390	160	222	289	221
CT43_RS05190	527	506	393	475	282	147	324	136	109	147	103	133	46	92	129	115
CT43_RS05195	790	1057	672	919	961	541	441	515	599	474	428	395	224	497	448	432
CT43_RS05200	100	79	80	125	42	40	67	32	28	33	31	37	18	21	16	19
CT43_RS05205	9350	14764	12115	14826	5116	3407	7794	5152	2492	3319	3469	3875	1686	3554	3343	4024
CT43_RS05210	571	622	695	692	440	284	303	239	526	242	220	125	81	164	155	157
CT43_RS05215	656	657	625	1019	287	217	234	292	321	290	246	347	169	285	398	417
CT43_RS05220	8	4	4	4	4	4	6	4	0	1	0	2	0	5	1	0
CT43_RS05225	513	543	562	480	413	280	283	177	247	223	200	162	105	149	163	158
CT43_RS05230	42	50	29	46	8	8	15	9	13	4	8	17	4	8	2	14
CT43_RS05235	575	682	603	558	384	223	399	211	145	177	153	157	79	164	129	153
CT43_RS05240	2907	3960	3337	3102	1984	1098	1218	1202	923	952	763	732	422	723	730	756
CT43_RS05245	5127	5174	4546	4569	3346	1523	2826	1526	2828	3110	2516	1770	863	2256	2334	1662
CT43_RS05250	759	787	498	613	427	170	538	178	98	102	126	74	43	95	91	111
CT43_RS05255	911	822	698	734	418	298	570	239	219	215	188	155	76	148	202	153
CT43_RS05260	1180	1353	972	1628	530	286	424	234	568	999	541	662	341	650	1012	773
CT43_RS05265	642	567	527	748	311	162	255	138	224	217	175	239	97	232	250	330
CT43_RS05270	0	1	0	0	0	0	1	0	0	0	0	0	0	0	0	0
CT43_RS05275	92	83	42	126	41	15	58	24	19	14	11	22	6	25	14	15
CT43_RS05280	13	11	5	1	9	4	12	9	13	5	1	5	1	2	2	6
CT43_RS05285	75	126	127	56	82	46	45	54	53	34	25	32	8	23	25	17
CT43_RS05290	37	27	21	22	24	3	44	16	8	6	18	9	9	8	14	5
CT43_RS05295	29	26	38	19	20	14	49	11	7	10	5	4	1	8	3	7
CT43_RS05300	1433	807	678	1033	414	230	486	208	689	670	548	386	368	700	726	462
CT43_RS05305	2695	1833	1659	2884	1125	459	1026	509	1034	1096	921	752	695	1409	1294	863
CT43_RS05310	100	75	87	82	50	25	60	9	9	15	13	10	6	7	7	9
CT43_RS05315	40	59	41	44	25	34	23	15	42	21	16	12	14	14	15	7
CT43_RS05320	2514	2731	1765	1619	1249	703	875	585	1282	1211	1147	742	608	921	742	567
CT43_RS05325	10866	23318	19438	14415	5742	3721	4044	4193	6243	10045	10272	1196	1480	2183	1913	1034
glpK	49361	60491	62233	62454	20095	11535	20370	12019	18150	27355	23084	3504	4841	8332	7525	3230
CT43_RS05335	110996	181323	164811	163227	90694	44042	43484	37290	36429	43380	32976	8364	8482	13673	13367	6311
CT43_RS05340	300	280	255	352	228	100	160	102	45	33	18	41	21	28	40	24
CT43_RS05345	344	280	259	273	221	142	184	140	74	60	42	74	28	45	67	41
CT43_RS05350	68	87	99	62	36	18	38	17	13	9	22	10	9	18	11	20
lstR	621	882	846	1065	414	291	160	271	183	181	126	177	108	195	244	246
CT43_RS05360	409	369	373	439	154	114	207	113	48	24	29	54	22	43	40	62
CT43_RS05365	1463	1644	1331	1358	1070	657	844	495	483	471	354	460	194	444	484	455
CT43_RS05370	84	123	70	71	114	69	64	33	23	27	5	16	5	9	7	13
prsA_1	42896	44663	35068	34891	31921	18900	18712	13853	18074	14175	10078	6781	5371	10909	10324	5975
CT43_RS05380	535	375	427	538	300	144	480	161	270	93	113	133	49	122	96	107
CT43_RS05385	237	161	293	331	212	129	137	116	143	42	65	83	21	54	100	106
CT43_RS05390	3784	3613	3176	4984	2553	1503	1449	1293	2488	1924	1934	1925	1001	1747	2079	1961
CT43_RS05395	4421	3737	4006	3983	3130	1935	1669	1153	955	746	644	592	271	635	747	557
CT43_RS05400	651	587	548	728	426	227	389	178	249	186	183	164	98	189	180	169
CT43_RS05405	2570	2592	2547	2954	1303	699	1561	892	707	632	594	696	422	723	767	668
CT43_RS05410	5257	6146	6543	7670	3209	1989	2369	2289	2680	2429	1908	2495	1137	2181	2220	2942
CT43_RS05415	4086	5181	5023	5640	2412	1768	1831	1648	4150	4327	3483	3440	1687	3751	4968	4292
CT43_RS05420	10	4	11	8	4	0	15	1	0	1	0	2	0	2	0	0
CT43_RS05425	78	72	74	88	57	27	46	39	43	35	36	63	14	20	60	74
CT43_RS05430	20	19	3	11	10	6	14	0	0	1	6	3	0	1	3	2
CT43_RS05435	253	132	115	169	126	39	126	49	44	19	32	20	3	33	18	30
CT43_RS05440	566	421	405	629	330	181	218	235	278	127	115	156	66	97	152	169
CT43_RS05445	623	670	790	851	335	233	179	246	202	227	169	245	101	146	188	204
CT43_RS05450	52	53	68	60	26	14	34	7	10	10	7	17	5	11	15	7
CT43_RS05455	158	210	193	183	175	84	132	66	104	80	70	57	46	76	66	66
CT43_RS05460	75	61	59	54	33	22	31	16	9	14	6	17	5	8	5	8
CT43_RS05465	657	781	596	764	477	290	340	240	244	245	177	196	86	156	138	156
CT43_RS05470	2891	3418	2412	2841	1982	1011	1619	1040	1052	944	628	626	390	662	763	593
CT43_RS05475	1711	2018	1585	1964	1481	927	1488	801	636	711	656	556	251	407	427	440
CT43_RS05480	381	387	349	334	426	243	224	205	255	280	158	193	111	148	169	138
CT43_RS05485	306	305	284	252	279	152	215	158	124	53	35	49	40	60	60	41
CT43_RS05490	200	216	167	280	245	162	231	138	22	28	31	25	10	21	21	21
CT43_RS05495	21	40	55	26	20	7	15	23	12	3	4	5	0	2	0	11
CT43_RS05500	24713	30622	21726	7948	88332	40690	50011	33330	32718	18638	18988	9874	4236	6390	7199	4849
CT43_RS05505	217	311	376	583	108	86	122	66	52	66	63	99	34	64	88	83
CT43_RS05510	350	345	261	467	154	52	148	92	34	47	41	64	32	23	70	87
CT43_RS05515	162	119	147	116	59	46	79	41	26	20	23	23	5	16	15	11
CT43_RS05520	737	943	758	1004	354	275	176	209	142	118	108	132	39	108	103	134
CT43_RS05525	1147	1339	1326	1363	553	282	417	349	334	284	205	242	156	306	272	199
CT43_RS05530	1072	1209	1094	1460	655	254	419	295	352	235	256	327	104	291	364	335
CT43_RS05535	184	274	248	262	61	49	90	85	35	68	45	60	29	37	44	57
CT43_RS05540	6792	13379	10930	8955	4248	1996	2504	2479	2370	1706	1817	2488	748	1493	1733	1636
CT43_RS05545	10008	21152	17444	15645	5313	2031	3341	3179	3583	2714	3151	5311	1489	3110	3450	2557
CT43_RS05550	7174	11105	10910	9668	2901	1293	2687	1569	1630	993	1001	2186	518	1152	1218	923
CT43_RS05555	591	424	406	638	278	139	295	141	223	240	222	184	102	218	263	287
CT43_RS05560	2136	1317	1102	1098	887	505	665	432	741	732	459	627	449	921	1190	1114
CT43_RS05565	6	8	1	16	2	2	6	0	1	1	1	0	0	1	1	7
CT43_RS05570	677	587	561	795	439	234	536	180	138	119	110	105	35	91	93	123
CT43_RS05575	146	118	106	100	94	46	109	41	26	20	24	10	4	14	10	19
CT43_RS05580	996	856	806	954	493	268	496	289	215	244	164	118	118	218	167	134
CT43_RS05585	1022	795	579	611	514	313	778	275	180	158	122	111	109	129	108	78
CT43_RS05590	27	40	48	46	9	16	35	28	11	17	9	2	5	2	5	7
CT43_RS05595	11	0	3	10	2	0	8	4	1	0	1	4	0	0	1	2
CT43_RS05600	3	7	11	8	0	1	6	1	5	0	1	0	1	1	2	2
CT43_RS05605	281	295	284	539	125	43	90	44	143	107	116	111	105	213	131	147
CT43_RS05610	190	207	144	195	86	37	48	43	34	49	50	47	36	33	37	41
CT43_RS05615	13743	16753	14607	17105	6954	4417	4195	3557	11029	15401	12899	4074	3791	6825	7323	5069
CT43_RS05620	17	41	3	29	2	4	5	1	5	6	7	6	1	1	4	3
CT43_RS05625	2355	2188	2007	1968	1288	807	1253	592	779	726	616	631	302	507	583	534
CT43_RS05630	3631	3497	3192	3382	2045	981	2171	923	927	904	606	473	322	628	635	674
CT43_RS05635	11	7	11	17	7	5	12	1	5	0	8	7	0	1	2	1
CT43_RS05640	14	27	25	30	9	9	9	14	19	13	6	24	1	5	9	7
CT43_RS05645	2	0	4	0	0	0	0	0	0	0	0	0	0	0	0	0
CT43_RS05650	18	13	55	8	5	7	15	19	1	6	6	5	4	1	10	5
CT43_RS05655	16	10	22	16	9	3	4	6	1	5	0	5	2	0	1	4
CT43_RS05660	8	19	17	13	12	2	12	7	5	6	9	4	6	4	4	13
CT43_RS05665	62	68	60	55	22	20	28	16	28	30	32	21	16	20	35	22
CT43_RS05670	9564	10659	13535	23879	857	378	906	436	2239	2328	2058	3077	1628	3550	3682	3954
CT43_RS05675	658	592	465	514	268	167	358	146	220	231	211	240	109	178	182	186
CT43_RS05680	123	135	93	182	79	72	86	63	37	34	31	29	11	26	13	31
CT43_RS05685	384	363	373	566	203	161	177	102	93	112	100	78	53	77	86	102
CT43_RS05690	133	153	143	162	81	36	101	52	34	33	33	29	19	31	32	48
CT43_RS05695	521	495	488	740	333	187	280	188	122	128	170	107	64	113	129	126
CT43_RS05700	0	0	0	0	0	0	0	0	0	0	0	0	0	0	0	0
CT43_RS05705	805	781	682	878	575	308	480	281	191	163	105	172	82	197	183	170
CT43_RS05710	196	230	205	234	165	85	133	36	60	69	30	44	40	77	51	61
CT43_RS05715	839	811	601	479	596	372	777	405	313	239	196	166	95	177	171	151
CT43_RS05720	69	51	59	40	59	45	74	52	33	17	46	23	10	29	25	20
CT43_RS05725	638	631	400	428	614	248	469	287	93	35	26	34	37	39	27	30
CT43_RS05730	245	202	182	215	142	114	114	63	88	88	66	51	26	41	50	69
CT43_RS05735	4279	4630	4185	4049	1724	844	1641	840	1108	1202	894	532	410	802	809	559
CT43_RS05740	441	469	425	562	379	196	234	159	135	141	108	177	38	110	98	134
CT43_RS05745	1766	4133	3671	4636	1147	493	485	702	581	272	347	635	119	314	352	287
CT43_RS05750	105	178	151	142	69	44	73	48	35	30	40	26	6	15	26	6
CT43_RS05755	101	186	143	113	65	33	100	41	54	62	70	39	34	28	61	33
CT43_RS05760	479	448	384	499	346	179	342	147	106	97	98	84	39	97	96	76
CT43_RS05765	353	411	405	396	242	132	184	144	119	105	102	81	28	79	80	88
CT43_RS05770	5605	2688	2220	2283	2303	1076	4985	766	616	669	938	556	321	478	375	319
CT43_RS05775	60	58	69	44	77	46	59	43	44	16	16	12	2	7	8	13
CT43_RS05780	461	474	327	446	240	151	167	111	317	130	177	136	96	221	172	157
CT43_RS05785	231	187	172	219	197	88	174	70	53	52	46	57	22	39	64	43
CT43_RS05790	114	102	146	104	94	56	61	35	34	10	16	28	5	14	20	20
CT43_RS05795	325	264	281	402	223	154	125	161	64	59	45	54	22	30	38	45
CT43_RS05800	5006	5642	4492	4498	2831	1644	3255	1865	1638	1710	1432	1566	953	1730	1823	1776
CT43_RS05805	10133	12094	9307	9342	5272	2795	5406	3607	3112	3486	3168	2993	1886	3431	3854	3570
CT43_RS05810	170	93	101	121	65	50	116	29	11	13	5	7	6	5	3	23
CT43_RS05815	66	65	99	64	31	33	54	49	22	22	15	22	14	28	25	15
CT43_RS05820	43	94	62	45	57	33	45	15	3	14	9	25	7	15	7	10
CT43_RS05825	5	12	9	2	4	4	4	3	0	1	0	0	0	1	0	1
CT43_RS05830	15	29	18	17	26	12	33	19	11	5	2	2	3	0	3	6
CT43_RS05835	18	21	12	25	20	7	7	13	1	2	0	2	2	6	6	4
CT43_RS05840	18	20	7	9	3	1	9	8	6	6	2	4	0	6	3	6
CT43_RS05845	47	43	45	61	26	31	44	12	7	5	9	7	8	7	4	4
CT43_RS05850	116	120	77	83	71	43	53	23	47	38	32	47	27	54	47	37
CT43_RS05855	3	16	10	1	3	5	9	2	0	3	0	0	0	2	0	2
rocD	4260	3755	4092	6219	1869	1536	1403	979	2715	2618	2358	2719	1060	2426	3509	3588
CT43_RS05865	943	784	590	694	567	322	446	190	268	194	201	187	95	245	189	196
CT43_RS05870	3	9	16	9	3	2	3	16	1	0	6	3	0	0	0	3
CT43_RS05875	60	95	143	71	44	29	60	36	21	24	22	15	11	7	13	26
CT43_RS05880	710	1253	912	1960	326	165	267	235	224	290	228	559	106	240	547	522
CT43_RS05885	3326	4250	3377	5078	1829	812	1459	682	961	1091	681	1822	607	1182	1914	2229
CT43_RS05890	80	78	66	80	68	51	47	30	81	72	50	48	22	48	38	37
CT43_RS05895	96	88	54	80	62	30	41	51	25	31	18	15	14	7	31	18
CT43_RS05900	180	148	131	128	108	91	108	62	51	45	33	38	26	33	40	44
CT43_RS05905	2234	1989	1787	2253	1338	670	1503	590	1110	396	331	358	190	367	421	346
CT43_RS05910	7172	6783	5296	3874	6021	3646	4653	2406	2040	1833	1474	999	751	1318	1239	789
prsA_2	1204	789	747	899	610	276	562	294	611	535	492	307	246	401	418	201
CT43_RS05920	220	235	189	198	126	101	113	77	63	103	59	65	22	44	53	42
CT43_RS05925	44	28	32	21	17	14	30	10	16	14	24	21	7	15	21	21
CT43_RS05930	209	146	190	171	110	91	134	72	36	36	30	20	18	40	37	23
CT43_RS05935	881	584	622	766	419	238	621	245	177	165	141	123	119	202	187	189
CT43_RS05940	71	165	142	146	105	43	98	57	18	33	33	67	9	38	20	43
CT43_RS05945	7076	9194	7501	9009	3907	2012	2953	2099	2490	2382	2211	2676	1251	2527	2741	2272
CT43_RS05950	6269	6149	5752	6028	4017	2843	1841	1321	17927	16783	21836	17922	8189	15337	15015	12520
CT43_RS05955	25	51	29	53	24	11	30	8	11	11	1	5	2	11	6	3
CT43_RS05960	89	78	80	56	62	24	58	46	21	17	12	10	15	14	13	16
CT43_RS05965	127	89	80	109	54	27	75	28	15	16	10	26	7	14	10	6
CT43_RS05970	14322	14705	10265	8526	7213	4085	6645	4225	4193	4341	4730	3789	2101	3469	3906	4337
CT43_RS05975	26445	22746	17727	19192	13840	7631	15309	7141	7125	8363	6850	5220	3516	8062	9010	7558
CT43_RS05980	375	385	314	337	311	176	272	165	59	83	66	82	37	82	79	97
CT43_RS05985	45	48	53	76	62	22	61	13	7	36	12	27	15	25	15	15
CT43_RS05990	5054	4332	3906	4556	2739	1363	2760	1186	1158	1081	957	623	410	697	789	563
CT43_RS05995	242	275	298	398	213	128	123	130	315	165	134	148	91	184	210	173
CT43_RS06000	1594	1797	1960	2818	666	343	637	388	288	385	432	606	104	190	290	553
CT43_RS06005	584	667	699	1130	185	115	186	152	127	136	168	143	65	122	127	118
CT43_RS06010	654	758	754	1036	195	101	220	128	217	240	227	232	129	179	192	218
CT43_RS06015	1450	1627	1459	2010	435	295	473	218	379	426	354	292	115	280	315	295
CT43_RS06020	1341	1793	1812	2533	512	344	390	347	858	835	684	599	375	715	832	751
CT43_RS06025	2298	2765	2607	2308	1273	885	1236	781	665	714	652	693	372	644	605	700
CT43_RS06030	11734	14775	13842	19913	5168	2870	4798	3562	5316	6651	5781	4362	1867	3440	4495	3981
CT43_RS06035	32	26	18	36	12	10	20	12	3	8	6	2	1	6	2	5
CT43_RS06040	5673	3837	3990	4686	2381	1436	2538	951	1019	968	908	862	518	1109	1266	918
CT43_RS06045	56	65	76	48	82	60	97	20	22	24	16	28	3	13	14	17
CT43_RS06050	5411	5338	5106	6832	3992	2005	3390	2078	2277	1735	2063	2183	1081	1688	2275	2057
CT43_RS06055	1975	2123	1988	2156	1378	943	1182	871	449	425	300	314	207	383	419	372
CT43_RS06060	81	92	117	108	80	62	65	30	20	10	22	25	12	17	22	28
CT43_RS06065	14384	15565	14779	19279	8907	5111	5531	4619	4801	4561	3565	4043	2054	4143	5166	4432
CT43_RS06070	1594	1167	1038	957	950	565	1077	343	944	797	561	543	393	805	552	528
CT43_RS06075	1237	1062	800	884	854	429	953	284	215	184	163	131	71	175	111	158
CT43_RS06080	1268	1151	847	924	697	363	670	339	419	373	292	289	148	361	382	304
CT43_RS06085	2019	2066	1593	1825	1432	758	1068	731	226	194	192	158	119	121	159	123
CT43_RS06090	5406	5145	4268	4812	3240	1741	3135	1648	865	771	724	781	593	968	884	749
ppnK_1	8232	11538	9659	10301	6088	3743	3216	3313	1498	1341	944	980	569	1059	971	1000
CT43_RS06100	14449	13247	12194	13661	7475	4144	7840	4281	4108	4461	3678	3856	2353	4371	4375	3716
CT43_RS06105	98	134	78	132	88	52	102	47	26	24	29	25	15	27	18	28
CT43_RS06110	315	379	396	407	203	127	190	112	94	99	71	100	54	89	106	68
CT43_RS06115	52	32	62	55	32	26	35	21	8	18	23	15	5	22	20	16
CT43_RS06120	36	24	26	18	20	6	19	3	2	5	1	0	4	0	5	3
CT43_RS06125	22	14	23	18	27	11	12	25	3	9	3	8	0	2	1	2
CT43_RS06130	3	5	15	9	11	8	12	11	2	4	0	2	0	1	2	1
CT43_RS06135	21	19	20	1	17	7	18	7	22	16	20	23	7	6	14	31
CT43_RS06140	44	55	35	32	41	30	29	22	8	12	7	15	2	5	9	7
CT43_RS06145	30	43	33	17	23	12	24	16	5	11	9	5	6	1	4	4
CT43_RS06150	26	44	51	42	39	28	34	37	8	10	13	8	1	2	8	6
CT43_RS06155	19	22	24	15	12	8	17	11	7	2	1	2	1	0	7	0
CT43_RS06160	34	84	62	34	24	28	21	16	5	7	4	9	9	3	4	3
CT43_RS06165	19	29	24	31	14	6	14	7	9	5	8	5	0	0	5	1
CT43_RS06170	161	212	188	156	91	70	148	58	74	90	76	88	56	91	89	61
CT43_RS06175	201	231	185	178	123	75	131	78	69	49	41	35	24	31	47	31
CT43_RS06180	50887	42426	32866	41157	30376	17057	27632	13787	11326	12293	11275	9191	5956	10935	12768	11891
CT43_RS06185	34	28	19	7	18	4	27	22	6	3	2	3	0	7	3	2
CT43_RS06190	21	18	12	9	15	3	13	4	16	20	38	11	1	10	11	7
CT43_RS06195	46	38	45	38	42	25	46	14	6	4	6	9	2	5	1	1
CT43_RS06200	21	40	30	24	22	10	8	7	12	11	19	5	3	4	2	5
CT43_RS06205	32	16	24	18	13	3	21	1	1	5	2	13	1	1	7	3
CT43_RS06210	17	6	7	4	3	4	7	0	0	0	3	1	4	0	1	0
CT43_RS06215	2812	3430	2795	2248	2518	1466	1329	1002	1383	1182	876	741	448	828	651	725
CT43_RS06220	852	778	685	951	307	176	337	189	246	152	180	219	138	259	265	273
CT43_RS06225	2317	1931	1807	2650	944	441	1201	413	957	909	728	721	417	929	1097	998
CT43_RS06230	2928	2627	2329	3061	1331	674	1349	678	1202	1103	859	953	541	1191	1327	1133
CT43_RS06235	639	659	600	749	380	228	311	187	221	195	169	140	99	138	158	115
CT43_RS06240	9	14	20	18	8	1	5	3	0	2	5	1	3	1	1	0
CT43_RS06245	8	10	16	2	1	1	12	0	0	1	0	3	0	1	0	0
CT43_RS06250	3753	4595	4535	4408	3630	2097	1527	1844	1625	1784	1706	1125	800	1463	1369	1333
CT43_RS06255	148	138	128	151	69	26	50	40	49	42	49	52	24	28	50	42
CT43_RS06260	31	25	19	21	6	2	9	1	9	6	1	11	0	12	2	6
CT43_RS06265	13	50	42	59	6	6	12	5	11	7	10	2	5	4	4	6
CT43_RS06270	5	18	20	26	7	1	8	4	4	2	0	4	2	0	2	3
CT43_RS06275	9	14	18	6	4	3	7	0	4	10	2	4	0	4	1	3
CT43_RS06280	51	53	59	102	25	20	36	20	26	28	25	13	4	19	7	22
CT43_RS06285	45	30	60	43	27	18	21	34	30	15	12	12	4	17	19	10
CT43_RS06290	34	45	27	38	14	13	26	20	2	2	6	2	1	1	4	1
CT43_RS06295	91	61	86	113	47	28	71	15	26	40	22	21	18	13	18	17
CT43_RS06300	100	95	140	143	47	52	53	51	37	37	21	41	8	34	27	26
CT43_RS06305	113	80	122	65	55	24	72	22	19	28	26	21	11	16	25	15
CT43_RS06310	10	7	13	1	9	5	7	5	1	2	2	2	0	2	2	3
CT43_RS06315	54	92	62	67	51	46	28	42	27	37	15	29	6	6	13	19
CT43_RS06320	13	8	11	4	6	1	7	1	12	2	5	2	3	1	2	0
CT43_RS06325	4298	5042	4399	5542	2764	1485	2210	1478	2023	1775	1609	1972	1065	2052	2137	1702
CT43_RS06330	32	27	19	18	7	11	10	4	0	2	3	1	1	2	2	0
CT43_RS06335	608	618	592	520	580	371	396	310	155	89	82	37	46	68	71	38
CT43_RS06340	42	38	75	31	26	12	52	25	9	12	6	6	0	3	13	4
CT43_RS06345	109	139	124	125	83	36	88	51	41	44	43	40	16	40	31	40
CT43_RS06350	29	35	75	28	27	16	49	23	14	12	2	8	2	3	8	3
CT43_RS06355	53	81	83	27	51	25	43	35	14	13	24	12	4	8	11	8
CT43_RS06360	10024	7413	7002	10085	2178	1375	2239	1060	3089	3060	2409	2685	1637	3483	4445	4437
CT43_RS06365	31941	28165	27508	39496	8497	5395	7119	4959	19161	22290	18776	18678	11875	24727	29934	31038
CT43_RS06370	39	58	44	75	47	35	56	25	31	27	22	21	8	20	18	25
CT43_RS06375	143	86	101	49	53	21	99	26	21	40	24	28	38	36	29	22
CT43_RS06380	59	33	27	27	13	5	42	9	1	4	12	9	4	6	0	4
CT43_RS06385	71	91	79	130	57	17	47	21	31	23	16	15	20	14	30	13
CT43_RS06390	42	43	46	49	23	8	28	14	12	2	5	1	2	1	2	3
CT43_RS06395	1687	2415	2155	3013	1178	691	702	801	637	579	559	662	307	494	628	675
CT43_RS06400	409	404	364	477	209	114	295	115	86	81	73	78	52	85	89	84
CT43_RS06405	855	990	897	1190	700	275	593	370	223	221	205	234	110	185	167	252
CT43_RS06410	868	1408	672	798	638	215	562	319	124	122	103	117	55	119	104	110
CT43_RS06415	14	5	4	7	2	0	4	0	2	2	0	2	0	1	0	0
CT43_RS06420	521	520	431	591	215	134	193	133	202	203	147	105	91	206	191	144
CT43_RS06425	19	26	20	34	20	8	7	5	18	5	5	3	2	4	0	9
CT43_RS06430	150	166	124	151	109	46	148	57	46	52	55	36	24	39	60	27
CT43_RS06435	87	72	56	118	49	21	70	5	12	14	12	15	8	6	3	9
CT43_RS06440	4229	3925	3668	3900	2517	1375	1661	1185	1200	1150	978	654	512	819	850	615
CT43_RS06445	114	45	58	47	24	32	19	17	17	25	12	26	11	22	28	43
CT43_RS06450	194	101	81	64	57	39	42	38	46	60	59	66	45	59	96	61
CT43_RS06455	23	12	14	43	22	9	21	4	14	13	4	9	0	6	11	3
CT43_RS06460	765	687	634	623	261	175	240	121	154	178	175	248	77	134	164	275
CT43_RS06465	3214	2211	2013	1841	1877	911	2810	769	749	552	500	567	342	538	542	579
CT43_RS06470	147	170	88	45	159	71	132	76	83	87	61	78	28	80	58	79
CT43_RS06475	957	786	643	563	336	172	280	150	191	237	174	181	83	162	234	210
CT43_RS06480	1457	1566	1431	1639	710	387	905	370	311	254	228	329	188	336	304	302
CT43_RS06485	5054	7073	5442	3884	5226	2863	4110	2655	917	854	635	500	380	613	593	524
CT43_RS06490	4359	5759	4129	2379	3101	1494	2550	1397	1228	1174	1291	820	851	1348	913	678
CT43_RS06495	12584	13232	10648	9065	7375	4802	8899	4253	1742	1560	1283	1104	925	1525	1410	1211
CT43_RS06500	24493	24658	22035	20484	14903	8643	15627	8651	5185	5430	4347	4276	3016	5767	5737	5268
CT43_RS06505	1251	1222	976	1006	873	477	972	477	229	240	242	245	175	254	228	193
CT43_RS06510	2458	2140	2208	2640	1180	757	1128	650	1774	857	721	723	410	802	808	704
CT43_RS06515	33	39	39	22	21	13	30	12	8	13	6	12	9	15	12	9
CT43_RS06520	1168	1220	1038	911	773	424	597	369	272	267	233	182	86	172	197	159
CT43_RS06525	332	250	185	164	142	65	221	62	15	13	8	7	11	9	15	13
CT43_RS06530	48	35	53	41	30	18	29	17	20	20	17	11	11	19	17	10
CT43_RS06535	944	1302	781	1186	721	305	515	307	488	549	421	670	138	357	520	687
CT43_RS06540	1178	1060	842	1431	419	209	369	246	510	602	332	503	286	435	533	674
CT43_RS06545	201	191	202	241	112	99	108	62	49	57	65	78	13	55	47	77
CT43_RS06550	433	595	635	547	240	164	236	193	132	92	98	83	37	71	73	71
CT43_RS06555	655	967	823	882	451	281	329	278	285	161	116	88	59	127	73	77
CT43_RS06560	1260	1780	1510	1474	884	455	659	504	497	322	261	228	161	252	207	179
CT43_RS06565	10463	8858	7040	8917	5554	3378	5196	2695	6360	7027	5756	2297	2396	4237	3850	3167
CT43_RS06570	1457	1267	1194	1876	623	380	740	486	426	520	340	355	177	382	578	555
CT43_RS06575	1820	1173	1298	1978	469	302	734	395	258	410	453	344	199	321	535	633
CT43_RS06580	632	520	742	1073	234	172	216	195	117	113	176	198	87	159	250	284
CT43_RS06585	241	289	257	331	117	92	126	121	45	40	40	57	38	37	30	67
CT43_RS06590	197	325	256	267	99	64	119	94	80	80	71	55	20	30	38	90
CT43_RS06595	12637	15453	18305	25643	4787	2376	3284	4796	5296	5040	6921	11115	3153	9627	11296	9425
CT43_RS06600	2667	3080	2337	2228	2530	1501	2376	1211	523	533	564	325	277	428	405	315
CT43_RS06605	62	93	111	99	78	47	91	50	10	20	17	32	6	8	9	16
CT43_RS06610	29	14	15	25	16	7	26	4	15	5	10	11	5	10	12	7
CT43_RS06615	327	258	266	550	127	83	323	44	22	28	34	36	6	17	23	20
CT43_RS06620	1042	1110	1251	2213	742	304	578	321	361	336	295	528	123	208	366	422
CT43_RS06625	365	459	457	1036	214	143	211	121	99	127	110	302	51	91	164	227
CT43_RS06630	64	82	51	150	25	23	19	12	15	27	20	30	4	15	16	38
CT43_RS06635	114	122	124	201	49	29	55	26	68	35	33	66	21	33	33	40
CT43_RS06640	85	97	132	140	57	18	38	25	46	50	36	35	16	36	39	25
CT43_RS06645	1907	2265	2076	2167	1637	707	1251	849	567	519	452	491	200	431	363	471
CT43_RS06650	4930	5589	4903	4932	3307	1983	3110	1679	1874	2021	1754	1790	1075	2069	1764	1761
CT43_RS06655	2	2	5	4	0	4	9	0	0	1	0	1	0	0	0	0
CT43_RS06660	1	4	4	0	2	0	3	5	1	0	0	0	0	0	0	1
CT43_RS06665	21	16	54	7	8	4	26	4	3	3	0	5	9	1	2	2
CT43_RS06670	18	30	32	7	3	9	15	3	6	4	7	2	1	3	4	1
CT43_RS06675	21	28	32	27	10	4	30	11	6	2	13	3	4	3	4	9
CT43_RS06680	46	63	69	65	13	9	23	29	8	8	19	13	3	14	13	10
CT43_RS06685	124	137	124	103	51	29	46	35	6	29	12	17	10	11	19	5
CT43_RS06690	117	132	145	133	82	30	66	51	29	25	25	24	9	19	28	28
CT43_RS06695	69	82	74	102	35	7	59	17	12	16	15	19	2	12	8	11
CT43_RS06700	0	0	0	0	0	2	0	0	0	0	0	0	0	0	0	0
CT43_RS06705	344	653	563	581	350	159	516	161	1	8	1	2	3	2	4	3
CT43_RS06710	43	62	58	91	34	11	29	22	7	6	16	10	3	2	19	14
CT43_RS06715	45	49	58	85	28	17	59	19	8	10	24	16	3	8	13	5
CT43_RS06720	27	52	56	37	34	13	23	15	47	52	47	24	9	23	21	28
CT43_RS06725	14	23	27	31	9	9	16	5	3	4	5	5	4	1	0	2
CT43_RS06730	1032	1324	1150	1455	849	452	671	393	240	201	185	190	49	144	139	212
CT43_RS06735	2248	2221	1684	2130	1586	854	1130	698	233	237	196	169	104	129	128	152
CT43_RS06740	6917	6347	5771	7066	3626	2014	3059	1713	1835	1605	1212	1459	820	1494	1763	1604
CT43_RS06745	112	149	131	325	51	22	57	40	46	49	80	139	17	58	69	148
CT43_RS06750	0	0	0	2	0	0	1	0	0	0	0	0	0	0	0	0
CT43_RS06755	318	257	300	419	157	82	204	80	37	47	49	88	19	18	67	77
CT43_RS06760	1888	4166	2486	1622	1466	872	1228	707	704	908	884	474	308	467	447	513
CT43_RS06765	942	2192	1274	734	718	383	593	340	248	355	291	145	116	254	179	174
CT43_RS06770	4005	8918	4736	2821	2589	1249	2578	1461	824	1027	872	315	298	513	455	401
CT43_RS06775	981	1093	991	617	465	219	849	204	127	153	178	76	73	146	95	65
CT43_RS06780	670	398	525	645	232	117	541	98	66	56	83	69	47	76	94	80
CT43_RS06785	130	130	104	122	73	70	34	30	12	15	22	8	10	6	5	6
CT43_RS06790	239	272	218	232	133	75	124	60	60	60	73	65	32	49	67	47
CT43_RS06795	2786	2053	1613	1980	1544	830	1793	522	549	467	392	309	152	318	349	274
CT43_RS06800	1718	2845	1817	1920	1953	1167	1291	997	445	213	209	169	94	130	158	165
CT43_RS06805	845	925	848	897	810	606	592	419	395	184	139	159	103	155	176	182
CT43_RS06810	10261	15537	9466	8261	9790	4955	5470	4775	5978	5699	4847	3895	2563	4769	3872	3130
CT43_RS06815	43841	40717	37023	28880	26159	15412	22598	12448	12486	9590	7194	5266	5056	8948	7292	4850
CT43_RS06820	15192	12463	11590	12087	8022	4158	7573	3443	3070	2504	2058	2466	1750	3248	3264	2579
CT43_RS06825	328	390	418	289	267	171	158	187	110	142	144	111	37	58	99	109
CT43_RS06830	323	304	239	301	214	104	165	163	57	90	97	70	42	72	78	61
CT43_RS06835	148	142	113	146	96	60	104	50	37	47	35	19	21	42	33	35
CT43_RS06840	975	1135	993	1124	688	383	656	387	490	549	438	319	190	364	307	301
CT43_RS06845	439	413	361	483	239	125	249	114	80	95	105	80	30	62	67	74
CT43_RS06850	496	571	547	672	369	176	335	207	169	180	194	141	111	183	159	187
CT43_RS06855	77	45	75	55	54	21	57	30	24	25	18	13	27	21	19	17
CT43_RS06860	213	135	108	67	61	30	161	40	34	33	32	22	3	24	35	11
CT43_RS06865	71	45	71	64	40	19	43	25	26	16	22	20	10	27	29	21
CT43_RS06870	98	104	122	145	71	54	55	48	24	31	6	39	22	37	25	35
CT43_RS06875	1644	1922	1456	2973	638	441	579	375	873	923	941	1195	299	630	1224	1324
CT43_RS06880	27	31	23	68	16	6	14	16	2	6	4	6	7	7	5	19
CT43_RS06885	80	106	78	92	31	22	17	26	50	35	45	60	19	39	40	61
CT43_RS06890	21768	20521	18164	20071	10421	6608	10439	4487	4909	5161	4444	3368	1956	4184	4264	3432
CT43_RS06895	4852	4888	4780	5818	2531	2109	2254	1271	1047	740	740	676	505	811	950	791
CT43_RS06900	11839	13819	13764	17963	5999	3907	4931	3543	4922	4840	3965	3731	2814	5020	4387	3437
CT43_RS06905	39635	40686	36797	44040	18732	10897	18235	8658	5094	4674	3909	3375	2042	3811	3901	3187
CT43_RS06910	6110	6551	5754	7892	3189	1592	3050	1444	1350	1399	1324	1091	597	1064	1023	993
CT43_RS06915	166	204	175	120	58	44	61	59	57	52	46	39	22	42	41	38
CT43_RS06920	414	635	412	759	822	323	637	288	3	11	14	0	0	0	0	1
CT43_RS06925	1228	2105	1517	1437	2239	1098	1479	819	24	23	11	5	3	15	6	8
CT43_RS06930	1063	1761	1374	1610	1374	611	1792	446	10	9	2	7	11	8	10	8
CT43_RS06935	3	5	6	6	1	0	1	0	0	0	0	0	0	1	0	0
CT43_RS06940	42	32	63	102	8	12	19	0	5	6	5	14	3	3	2	0
CT43_RS06945	111	104	131	309	26	7	14	6	4	3	4	12	1	12	9	20
CT43_RS06950	20	9	12	4	9	3	19	4	6	2	4	1	0	6	0	0
CT43_RS06955	96	118	114	96	58	60	54	31	77	61	50	43	31	60	44	47
CT43_RS06960	677	498	390	352	401	272	613	170	130	134	119	99	63	149	110	107
CT43_RS06965	14667	9956	9000	7992	7111	3782	8029	2869	4856	2349	2476	2019	1349	2494	2098	1570
CT43_RS06970	1999	2207	1945	2190	1482	1145	1010	764	1138	450	393	397	179	376	415	356
CT43_RS06975	31	38	20	13	15	9	11	8	3	4	6	5	0	3	5	8
CT43_RS06980	613	500	330	374	415	138	774	157	90	120	128	66	70	57	42	46
CT43_RS06985	3	3	9	21	7	10	4	3	0	1	1	0	0	0	0	0
CT43_RS06990	115	139	146	95	65	38	49	35	45	41	43	45	22	44	36	40
CT43_RS06995	1591	1296	1175	1653	789	430	831	405	308	323	299	290	137	269	346	342
CT43_RS07000	5	10	9	19	8	7	8	3	4	0	7	3	4	1	6	4
CT43_RS07005	9	17	45	13	17	13	16	15	5	5	9	4	0	9	6	2
CT43_RS07010	9	11	6	16	21	12	4	6	32	6	8	11	2	4	2	5
CT43_RS07015	35	20	31	23	21	22	21	9	23	13	9	22	8	20	17	13
CT43_RS07020	9	8	6	34	7	1	5	0	8	2	11	15	2	3	2	9
CT43_RS07025	31	33	31	48	24	22	29	18	12	11	4	30	3	11	15	27
CT43_RS07030	19	33	55	12	11	11	15	12	10	10	6	9	3	3	7	14
CT43_RS07035	4	4	9	0	8	2	3	0	1	1	1	0	2	1	3	0
CT43_RS07040	39	79	44	37	21	10	28	35	10	14	19	5	4	6	14	21
CT43_RS07045	39	35	58	35	19	7	32	32	12	18	23	5	6	16	12	9
CT43_RS07050	43	92	83	47	23	5	27	14	18	30	22	13	15	19	17	17
CT43_RS07055	51	68	65	37	33	17	32	16	15	24	18	15	6	16	14	25
leuD	25	36	22	29	16	9	21	5	6	1	14	4	4	5	4	8
CT43_RS07065	100	156	167	191	52	27	68	25	15	19	32	37	11	18	11	28
CT43_RS07070	30	73	78	88	28	28	41	24	8	6	9	14	6	9	8	34
CT43_RS07075	61	78	32	61	17	19	20	6	5	6	7	11	5	8	5	9
hisB	14	11	28	0	4	3	4	3	4	3	3	2	2	5	1	1
CT43_RS07085	13	25	39	18	2	2	9	10	0	0	4	3	1	3	1	5
CT43_RS07090	8	14	37	3	2	3	1	2	1	3	1	1	3	0	7	1
CT43_RS07095	22	53	31	18	6	11	17	12	4	6	8	5	1	2	5	11
CT43_RS07100	3	8	10	6	5	2	6	5	1	1	0	1	0	2	1	0
CT43_RS07105	2	0	5	4	1	0	15	0	1	2	0	0	1	0	0	0
CT43_RS07110	25	46	63	81	24	20	26	23	10	14	5	7	12	12	13	6
CT43_RS07115	5	6	10	10	6	1	3	2	2	2	1	0	0	0	0	0
CT43_RS07120	6631	10369	9199	11269	3854	2073	2662	2222	2183	1647	1583	3152	1020	1871	2477	2073
CT43_RS07125	3422	3444	3658	3319	3128	1852	2232	1217	953	886	862	737	306	681	703	817
CT43_RS07130	4767	4345	4274	4104	3522	2171	2528	1716	1209	973	737	472	362	648	646	473
CT43_RS07135	19	13	29	15	11	7	10	4	3	0	0	4	1	4	2	3
CT43_RS07140	612	800	628	731	554	286	428	294	244	229	232	248	97	123	187	238
CT43_RS07145	71	61	55	86	46	29	174	27	23	39	84	13	30	26	46	59
CT43_RS07150	9	8	29	1	1	1	21	5	1	6	7	3	0	2	6	0
sat	5	3	39	3	2	6	7	2	2	1	3	0	1	0	4	3
CT43_RS07160	10	7	8	2	3	0	4	3	0	0	0	1	1	0	2	3
CT43_RS07165	22	21	28	12	12	9	16	19	13	6	12	6	5	9	13	10
CT43_RS07170	1	11	10	1	1	2	4	1	7	2	2	0	0	0	1	4
CT43_RS07175	13	24	26	22	6	7	4	9	7	7	5	5	1	2	1	2
CT43_RS07180	34	21	49	16	16	18	30	18	10	10	11	6	1	6	4	12
CT43_RS07185	64	102	68	84	61	39	26	47	65	49	58	32	18	43	64	34
CT43_RS07190	2536	2410	2432	2919	2073	1174	1569	1017	382	341	316	274	137	238	296	301
CT43_RS07195	4460	4500	3278	3089	2840	1408	2978	1315	1413	1851	1838	418	646	1281	1384	782
CT43_RS07200	27691	21720	15690	19214	16271	8131	7838	6166	10381	9609	7947	4262	4246	7234	7723	5627
CT43_RS07205	368	278	249	287	205	133	194	126	102	100	96	57	50	75	93	54
CT43_RS07210	2374	3041	1937	1228	2118	1175	1682	919	454	507	432	324	271	446	339	391
CT43_RS07215	464	561	722	947	166	87	90	68	230	149	191	193	80	96	112	95
CT43_RS07220	284	373	336	576	82	37	138	28	76	82	83	66	20	49	37	36
CT43_RS07225	598	671	663	499	427	298	525	260	41	53	51	80	25	39	42	46
CT43_RS07230	787	963	797	919	546	316	474	286	206	235	215	156	142	179	131	135
CT43_RS07235	1927	1950	1581	1658	1224	575	1080	648	276	271	230	154	140	193	155	141
CT43_RS07240	423	292	298	319	124	69	154	50	84	82	137	103	77	119	110	94
CT43_RS07245	440	479	361	399	326	223	278	163	132	199	197	167	76	127	103	122
CT43_RS07250	528	502	558	828	297	167	186	136	129	136	118	160	50	161	161	189
CT43_RS07255	274	322	247	381	253	141	125	117	165	142	82	114	55	70	108	119
CT43_RS07260	34	27	18	23	10	8	36	7	9	8	9	10	0	10	8	7
CT43_RS07265	4	0	0	3	2	1	2	0	0	0	0	0	0	0	0	0
CT43_RS07270	367	390	420	401	282	181	171	191	54	63	40	34	25	31	37	17
CT43_RS07275	224	183	134	191	117	68	112	36	43	37	28	12	32	40	29	33
CT43_RS07280	7284	10315	9269	11696	3305	1544	2232	2284	4076	3348	3192	6507	1632	4187	5211	4055
CT43_RS07285	155	156	119	99	113	52	170	44	17	12	10	15	4	9	9	9
CT43_RS07290	93	62	37	35	58	16	128	40	7	12	8	7	1	5	4	3
CT43_RS07295	4332	7068	6236	6198	3181	1854	1386	2088	2084	1367	1606	2540	561	1284	1807	2023
CT43_RS07300	14484	18108	17952	17179	7498	6344	7058	5086	3966	4188	4422	3531	2107	4290	3906	3735
CT43_RS07305	5073	5870	4692	5414	3008	1630	3261	1861	1998	1910	1780	2064	969	1792	1792	1686
CT43_RS07310	981	1420	1104	1164	633	357	499	582	185	179	209	175	134	203	196	195
CT43_RS07315	15	8	8	2	7	6	11	2	8	0	12	3	1	2	1	0
CT43_RS07320	13	11	13	5	13	10	13	4	6	12	2	10	1	8	4	8
CT43_RS07325	594	444	372	400	384	148	414	107	142	75	84	63	34	74	59	52
CT43_RS07330	322	361	301	401	195	68	159	105	83	74	77	51	46	51	44	38
CT43_RS07335	424	137	210	255	113	49	260	55	60	50	61	56	50	61	55	43
CT43_RS07340	4324	3463	3245	3179	2501	1107	2600	1023	3314	3188	2884	1237	1327	2305	2003	1119
CT43_RS07345	3160	3021	2649	3678	1614	760	1649	788	670	534	417	580	278	657	631	563
CT43_RS07350	9034	8857	6639	8620	5093	2704	5109	2047	3024	2746	2533	1943	1392	2687	2957	2042
CT43_RS07355	423	359	375	534	196	112	225	98	152	99	80	141	39	83	74	82
CT43_RS07360	11376	11311	10759	12582	5154	3005	4259	2547	2307	2368	2175	1629	936	1775	1806	1683
CT43_RS07365	169	168	170	298	98	68	83	65	85	83	59	92	77	59	79	44
CT43_RS07370	279	247	291	399	162	63	166	69	116	103	104	203	99	105	109	134
CT43_RS07375	30	40	55	65	27	16	28	9	7	6	9	5	2	3	5	1
CT43_RS07380	21	26	40	19	23	6	21	17	4	2	2	8	4	3	7	1
CT43_RS07385	15	21	34	23	3	1	17	2	7	4	5	1	0	4	2	2
CT43_RS07390	30	45	66	44	29	31	26	14	26	17	16	17	8	11	20	18
CT43_RS07395	5073	5851	5226	5128	3648	1819	2711	1553	1728	1396	1541	1269	650	1270	1115	898
CT43_RS07400	3062	4380	3222	3349	2305	987	1590	1077	843	706	681	777	276	615	536	461
CT43_RS07405	1978	3296	2841	3639	1004	481	779	719	328	274	336	656	154	303	399	382
CT43_RS07410	2239	4651	3641	4422	1327	746	933	860	915	763	705	1814	425	748	900	780
CT43_RS07415	6396	6006	5732	6237	3276	1255	3918	1700	1463	1385	1337	1317	641	1118	1269	935
CT43_RS07420	15790	16002	13777	14783	6586	3631	7675	3817	2705	2639	2368	2047	1067	2021	2241	1798
CT43_RS07425	616	533	543	430	205	96	147	79	79	109	65	91	46	70	70	60
CT43_RS07430	88	104	118	152	59	33	66	25	52	45	47	47	13	68	54	40
CT43_RS07435	3598	2408	2347	2079	1808	913	2399	730	535	523	674	409	235	438	418	342
CT43_RS07440	2662	1726	1494	1880	993	490	1629	463	296	311	259	373	197	318	454	449
CT43_RS07445	3361	2141	1436	1357	1582	760	1975	539	1255	1102	1461	1129	615	1375	891	858
CT43_RS07450	563	585	683	693	283	129	266	172	123	140	113	134	67	131	125	99
CT43_RS07455	1437	2136	1637	2111	624	342	567	497	400	351	344	445	206	368	431	419
CT43_RS07460	482	712	505	606	310	173	370	194	41	33	31	59	26	35	36	56
CT43_RS07465	808	970	722	943	533	271	563	272	137	170	130	134	66	130	128	166
CT43_RS07470	1337	1735	1609	1678	951	521	803	542	264	234	219	151	85	153	181	203
CT43_RS07475	2023	1977	1747	2000	1327	693	1569	682	312	283	283	262	146	255	241	255
CT43_RS07480	4294	3740	3496	3566	2377	1435	2415	1265	1063	903	903	583	473	823	920	643
CT43_RS07485	44798	37117	31916	43630	17939	10550	15231	9579	14632	16193	11669	8491	5893	10629	14159	11495
CT43_RS07490	31	22	36	29	30	21	10	11	11	9	5	13	6	6	10	13
CT43_RS07495	621	475	412	272	378	216	483	136	137	87	109	46	46	44	25	38
CT43_RS07500	303	389	381	393	413	220	263	161	325	269	133	84	42	74	92	164
CT43_RS07505	2520	2273	1869	2192	1914	1043	1271	920	558	479	407	404	287	473	504	407
CT43_RS07510	5823	5269	4765	5373	2762	1939	2750	1223	1472	1347	1204	1094	668	1356	1304	1059
CT43_RS07515	6120	5807	3758	3486	4285	2110	3657	1604	992	1031	819	701	495	889	839	656
CT43_RS07520	27358	25209	24239	34466	13729	8023	10711	7521	8703	7461	5695	7332	3915	7755	8439	7636
CT43_RS07525	2846	3177	2395	2545	1601	973	1323	842	1361	1381	1110	1045	475	897	961	1069
CT43_RS07530	0	2	2	0	0	0	2	0	0	0	1	0	0	0	1	0
CT43_RS07535	6	0	14	3	3	1	11	0	0	2	3	2	0	0	1	0
CT43_RS07540	11	18	27	13	12	13	11	8	18	9	3	8	2	3	5	7
CT43_RS07545	1	0	0	0	0	0	1	3	0	0	0	0	0	0	0	0
engA	16557	20950	12630	12099	11636	5667	12615	5617	3359	3506	3110	2294	1316	2591	2125	1631
CT43_RS07555	29258	31953	28033	27541	18042	10717	15100	9901	6653	6927	5303	4912	2474	4362	4770	4171
CT43_RS07560	18	17	19	5	7	6	7	5	2	3	0	3	0	2	5	1
CT43_RS07565	8	4	6	5	4	6	11	1	1	1	0	4	5	1	2	5
CT43_RS07570	44	28	52	53	25	19	34	7	18	10	15	13	4	5	15	12
CT43_RS07575	238	243	270	311	230	114	166	122	132	139	117	114	44	85	95	98
CT43_RS07580	62612	43144	36176	41363	24883	13478	39014	10023	10818	10861	9993	8855	5169	11249	11518	8771
CT43_RS07585	17299	18479	14940	16382	10167	5852	9307	5535	5109	4770	4377	3429	2325	3964	4405	3030
CT43_RS07590	3410	4581	2840	2811	3192	1616	2398	1594	1815	1336	1176	1096	468	748	936	1322
CT43_RS07595	4722	5892	4791	4369	3313	1829	2597	1854	2210	2012	1607	1165	765	1362	1301	1119
CT43_RS07600	11261	12769	11484	11045	7050	3897	5618	3995	3134	2869	2200	1463	995	1818	1826	1569
CT43_RS07605	14132	7949	6851	9106	3456	2572	4481	1810	3714	4817	4436	3012	2314	3978	4944	3578
CT43_RS07610	2336	2909	2255	2306	1021	580	914	699	551	662	746	534	354	571	560	453
CT43_RS07615	3485	4140	3561	4158	1547	1059	1210	1092	836	872	669	661	397	684	790	675
CT43_RS07620	1833	1872	1542	1888	696	401	849	373	380	457	355	386	256	471	441	364
CT43_RS07625	8272	6924	6557	5944	5566	2916	4388	2301	3141	2799	2132	1922	1415	2224	2161	1949
CT43_RS07630	914	756	593	604	435	177	515	213	306	274	199	198	133	232	213	156
CT43_RS07635	53	75	61	88	41	21	45	15	13	26	23	42	8	17	30	30
CT43_RS07640	417	464	482	769	181	154	131	195	170	184	138	194	64	163	221	299
CT43_RS07645	403	383	345	693	147	80	226	110	101	93	121	143	67	126	130	154
CT43_RS07650	745	806	757	1187	370	206	345	317	230	259	147	216	106	203	253	304
CT43_RS07655	603	645	562	620	510	344	330	257	307	280	287	261	171	206	199	296
CT43_RS07660	529	446	350	293	246	212	424	110	162	73	108	71	30	54	52	66
CT43_RS07665	206	214	151	147	167	79	125	100	45	24	26	12	19	20	21	22
CT43_RS07670	4979	6293	3874	3750	4125	2102	2861	1453	2730	2045	1820	1372	887	1718	1478	1451
CT43_RS07675	41	43	69	37	17	16	22	16	11	4	9	8	2	6	9	5
CT43_RS07680	452	444	450	414	271	149	279	104	103	96	84	77	42	60	105	120
CT43_RS07685	1291	1620	1538	1844	767	473	594	545	285	302	343	435	279	332	405	408
CT43_RS07690	2246	2804	2181	2623	980	504	917	708	769	772	760	869	516	941	839	778
CT43_RS07695	1386	1999	1644	2083	644	385	471	482	1105	1284	1098	1253	584	1242	1204	1241
CT43_RS07700	2304	2648	1944	2179	821	415	1112	646	358	365	451	519	262	450	446	404
CT43_RS07705	5531	6666	5030	6077	2067	1156	2354	1516	1405	1309	1502	1588	793	1439	1411	1473
CT43_RS07710	5374	7560	5979	7057	2554	1440	2474	1905	1543	1391	1216	1607	767	1403	1248	1559
CT43_RS07715	3465	5300	4012	4719	1698	1024	1485	1473	1890	2031	1715	1819	891	1796	2028	2129
CT43_RS07720	19	28	8	25	15	15	14	6	5	3	1	4	0	5	1	3
CT43_RS07725	5778	5412	4805	5785	1774	1135	1618	1236	904	975	848	700	489	921	948	1022
CT43_RS07730	3650	2542	2053	2569	843	395	1212	485	491	550	558	452	405	756	544	564
CT43_RS07735	2756	2447	2136	2319	851	419	906	460	462	607	516	445	358	569	526	475
CT43_RS07740	3831	4509	4154	4594	2251	1305	2239	1553	941	996	925	862	458	624	763	888
CT43_RS07745	1792	1845	1375	1486	769	477	1414	609	211	253	219	245	147	234	184	241
CT43_RS07750	18203	21683	18326	19811	10417	6023	8710	8246	5242	5932	4785	4195	2232	4340	4946	4363
CT43_RS07755	29557	32847	38435	39299	17879	9057	12954	11464	9552	10226	9042	8205	5254	9128	9104	7675
CT43_RS07760	984	996	817	660	739	416	552	391	201	207	197	138	75	153	159	114
CT43_RS07765	1249	1529	1016	1032	877	481	666	553	255	269	196	151	100	209	193	148
CT43_RS07770	387	388	282	280	303	183	163	154	88	43	31	22	12	37	54	38
CT43_RS07775	27112	25279	20835	23217	16828	7189	10410	7219	14525	7391	5452	4414	3143	5850	6212	4490
CT43_RS07780	1141	1628	975	1106	1174	628	552	570	377	317	250	234	156	337	272	288
CT43_RS07785	107	118	100	116	114	45	93	48	34	46	23	37	20	25	26	21
CT43_RS07790	439	509	364	394	351	200	326	127	83	82	81	69	35	88	70	76
CT43_RS07795	169	131	96	110	117	52	101	29	27	20	20	21	16	12	19	13
CT43_RS07800	423	361	302	386	306	146	280	120	174	149	205	142	94	156	121	79
CT43_RS07805	65	65	33	43	39	20	48	10	12	16	20	17	2	13	8	14
CT43_RS07810	13	15	12	4	13	2	3	2	2	2	4	0	0	0	0	0
CT43_RS07815	584	779	739	696	690	370	335	318	230	231	237	151	71	112	145	162
CT43_RS07820	2376	2080	1839	2243	1107	530	1416	523	375	348	252	289	140	241	280	279
CT43_RS27890	661846	802943	665339	673208	415532	243778	298141	168055	946054	528179	391200	328179	162295	409532	480356	396406
CT43_RS07825	15582	20332	15029	12034	15947	9580	12676	7999	4972	5234	3384	2107	1745	3188	3006	2318
CT43_RS07830	167	179	164	103	121	99	165	57	24	29	37	11	8	28	35	9
CT43_RS07835	11342	12980	10223	8653	8692	5516	8560	4806	2055	2153	1791	1572	1054	1948	1940	1898
CT43_RS07840	5354	6236	5558	7863	3117	1749	2648	1817	1589	1345	1202	1798	739	1503	1704	1623
CT43_RS07845	108	140	165	205	110	61	79	78	19	24	18	31	6	16	28	28
CT43_RS07850	486	495	394	351	324	181	321	122	90	92	73	66	60	101	68	62
CT43_RS07855	1241	323	510	236	20	13	46	8	1775	1116	623	97	521	530	144	52
CT43_RS07860	11380	6750	6807	7651	384	306	295	210	14466	11407	4871	1678	3160	4794	3546	1574
CT43_RS07865	575	509	554	399	624	249	522	211	87	78	90	57	69	52	50	26
CT43_RS07870	4238	3912	3872	4846	1679	981	1953	1270	1061	1224	1240	1131	897	1387	1441	1221
CT43_RS07875	100	143	117	143	50	31	47	43	47	67	89	106	69	93	81	75
CT43_RS07880	2003	2087	1741	2540	766	458	988	599	497	525	586	631	433	610	668	665
CT43_RS07885	1200	1151	1108	1299	603	291	572	315	684	663	629	726	376	833	738	714
CT43_RS07890	4396	4152	3532	4330	2088	1211	2234	1299	1198	1080	818	1030	509	940	1164	1152
CT43_RS07895	130	132	82	132	93	46	107	45	36	27	25	16	21	9	21	32
CT43_RS07900	243	266	255	198	111	75	86	97	63	89	74	52	30	50	30	45
CT43_RS07905	953	1103	865	905	462	228	288	261	255	249	269	170	181	249	173	192
CT43_RS07910	573	752	490	538	290	185	186	128	133	102	91	85	60	103	102	116
CT43_RS07915	6201	4719	4979	8937	2254	1066	2578	1095	705	531	394	856	351	627	953	1176
CT43_RS07920	4499	3663	3093	2853	3526	1787	3688	1086	665	637	512	340	327	529	365	369
CT43_RS07925	15	24	36	68	4	7	10	8	3	1	7	1	0	1	3	2
CT43_RS07930	9	7	15	12	4	1	6	3	0	0	0	0	0	0	0	0
CT43_RS07935	5	5	6	6	6	4	1	2	0	1	0	2	0	3	0	0
CT43_RS07940	8	6	7	4	4	2	3	1	1	0	0	0	4	0	0	0
CT43_RS07945	42	33	19	45	19	16	23	11	23	25	6	6	2	11	10	6
CT43_RS07950	48	54	61	68	34	20	46	12	16	9	13	2	8	13	11	11
CT43_RS07955	42	54	56	32	49	35	37	20	13	2	4	8	1	5	6	9
CT43_RS07960	40	51	45	80	29	22	34	17	12	25	24	23	9	10	22	17
CT43_RS07965	26	34	40	19	14	18	30	6	11	3	4	6	1	5	4	15
CT43_RS07970	87	64	67	74	48	20	75	8	8	17	10	11	5	4	4	6
CT43_RS07975	852	1033	874	968	506	339	601	392	205	254	204	150	62	156	167	169
CT43_RS07980	104	96	94	109	61	45	73	53	13	15	15	19	7	9	15	14
CT43_RS07985	202	261	171	248	98	49	123	54	41	38	22	69	14	61	84	65
CT43_RS07990	507	682	427	389	344	234	297	117	150	105	130	201	39	77	62	84
CT43_RS07995	389	356	259	359	241	119	213	80	60	65	56	51	29	43	67	78
rnhA	506	558	414	575	333	184	325	192	131	147	105	133	63	113	133	163
CT43_RS08005	5824	6565	5307	6211	4436	2517	3273	1922	1415	1230	1115	1017	645	1213	1225	1003
CT43_RS08010	181	233	129	55	227	160	413	92	11	20	18	12	14	15	3	6
CT43_RS08015	402	388	227	336	262	117	223	127	164	128	88	82	53	109	98	71
CT43_RS08020	41	22	8	15	13	10	26	9	14	6	9	7	0	6	1	9
CT43_RS08025	237	156	149	159	100	55	142	50	91	100	82	77	48	99	104	97
CT43_RS08030	5509	2460	3140	3785	1597	811	3503	746	414	437	514	532	306	594	443	364
CT43_RS08035	15	17	18	27	22	17	22	10	2	5	0	2	1	1	3	4
CT43_RS08040	670	470	565	684	167	111	275	118	191	138	132	186	104	217	223	234
CT43_RS08045	92	55	48	81	26	16	44	14	30	30	18	44	17	30	28	46
CT43_RS08050	29	26	18	39	15	15	23	9	8	7	2	8	0	1	2	1
CT43_RS08055	1	1	7	1	0	1	1	2	0	0	0	0	3	2	0	2
CT43_RS08060	96	118	113	73	85	45	72	48	21	33	11	15	12	13	14	19
CT43_RS08065	87	117	108	111	41	31	58	39	28	48	50	102	32	49	54	76
CT43_RS08070	17	11	21	12	13	2	9	1	3	0	0	1	0	5	2	0
CT43_RS08075	3916	3089	2237	2151	2127	1281	1952	711	649	793	599	298	228	414	362	292
CT43_RS08080	251	238	231	281	116	55	153	65	71	53	48	40	28	58	61	31
CT43_RS08085	2066	2212	1905	1712	1200	712	934	623	263	261	259	192	135	209	167	154
CT43_RS08090	89	87	99	65	55	23	48	54	10	8	5	4	2	4	5	1
CT43_RS08095	763	497	559	676	536	194	336	248	86	43	42	36	28	85	44	42
CT43_RS08100	993	1207	980	1411	335	127	247	111	93	103	107	49	27	49	47	25
CT43_RS08105	1565	1377	1167	1689	633	385	511	234	354	248	178	238	90	232	322	298
CT43_RS08110	111	103	50	135	92	44	55	15	36	18	24	27	12	26	28	34
CT43_RS08115	160	135	171	192	111	54	102	58	27	17	13	17	22	24	9	25
CT43_RS08120	123	120	106	166	105	50	88	58	31	19	24	33	8	13	32	29
CT43_RS08125	173	206	188	206	138	74	152	45	26	24	30	47	11	33	48	35
CT43_RS08130	43	52	67	92	33	14	52	14	8	3	5	5	5	5	5	6
CT43_RS08135	102	114	120	147	65	40	61	40	32	22	32	44	11	28	30	38
CT43_RS08140	28	13	18	17	10	16	16	4	11	7	1	5	0	0	4	0
CT43_RS08145	2	1	6	1	0	0	1	0	0	0	0	0	0	1	0	0
CT43_RS08150	127	98	152	144	279	183	99	66	88	75	38	37	15	37	24	43
CT43_RS08155	235	129	110	147	71	46	235	41	17	4	12	23	12	14	14	3
CT43_RS08160	1675	1885	1622	2424	782	343	557	349	510	501	396	323	158	405	389	359
CT43_RS08165	2406	3663	3011	4984	123	75	92	91	53	49	42	41	23	32	27	24
CT43_RS08170	6227	9672	8352	13372	462	268	258	328	198	147	206	129	68	152	138	130
CT43_RS08175	1106	1692	1536	2297	99	53	83	63	59	40	31	30	20	44	47	29
CT43_RS08180	905	947	919	987	595	295	413	253	319	359	324	228	133	216	177	213
CT43_RS08185	616	622	609	680	395	216	459	200	156	161	173	105	85	138	131	83
CT43_RS08190	613	646	567	799	333	133	418	165	159	164	139	121	22	56	113	138
CT43_RS08195	329	320	311	431	141	80	172	83	51	29	45	26	11	18	17	38
flgK	7643	9531	8278	9995	2784	1587	2627	1768	1814	1673	1582	1409	893	1772	1695	1408
flgL	6503	8964	7500	9903	2333	1303	2115	1445	1265	1322	1317	1110	668	1403	1295	1064
fliD	23029	30408	25406	37396	8429	5046	6060	5466	3470	3266	2735	2468	1699	2916	3127	2697
CT43_RS08215	5791	8715	6964	12059	2411	1585	1411	1570	385	373	337	321	193	315	332	275
CT43_RS08220	2298	2458	2090	2761	741	275	1158	297	263	234	247	186	135	209	209	194
flgB	946	1294	989	1088	341	161	299	198	144	153	107	161	88	144	139	124
CT43_RS08230	2151	2837	2262	2822	649	349	697	383	512	483	471	468	303	553	443	429
fliE	5311	7149	5804	7494	1480	953	1216	1062	966	774	657	493	354	622	647	637
CT43_RS08240	13141	17812	15706	19696	3631	1889	3760	2152	2635	2728	2376	2089	1475	2580	2611	1933
CT43_RS08245	5748	7024	6481	8711	1637	909	1635	949	895	818	740	822	469	870	890	869
fliH	3190	3786	3704	4379	1103	496	1204	659	289	282	255	352	191	295	313	257
fliI	8362	10431	9276	12175	2836	1687	2621	1659	1453	1371	984	1065	593	1138	1191	1067
CT43_RS08260	1263	1642	1355	1863	547	257	472	362	210	149	188	257	78	131	163	157
CT43_RS08265	2970	4392	3350	4395	972	462	833	609	423	427	369	439	175	352	333	382
flgD	3682	5190	4059	6116	815	505	706	572	383	373	345	294	98	232	354	312
CT43_RS08275	10153	15645	12738	17301	2075	1079	1633	1306	1099	1245	1045	1007	590	1129	1100	941
CT43_RS08280	666	949	952	1400	123	85	164	88	91	66	62	84	56	69	57	65
CT43_RS08285	1837	2529	2154	3165	310	165	291	164	168	182	133	147	97	139	153	127
CT43_RS08290	6160	7693	6821	9707	1496	611	1406	672	696	749	609	553	429	714	673	536
CT43_RS08295	415	453	392	649	215	98	151	77	242	225	169	224	100	170	174	243
CT43_RS08300	257	348	365	455	35	27	34	19	22	14	19	15	5	4	13	19
CT43_RS08305	55415	79530	78553	127268	6202	3910	5726	3163	3293	3015	2362	2266	1069	2636	2667	2213
CT43_RS08310	5168	6468	5733	6656	1628	897	1673	1011	847	857	696	613	301	627	576	438
CT43_RS08315	1086	1177	1365	1372	286	146	479	198	94	84	120	100	70	102	97	91
CT43_RS08320	6259	8032	7338	8469	1676	866	2008	1057	592	697	614	586	367	592	653	481
CT43_RS08325	2146	2849	2566	3225	564	278	804	417	347	272	257	250	157	284	263	184
CT43_RS08330	2156	2715	2420	2878	533	272	584	388	205	258	283	207	90	220	206	200
CT43_RS08335	1571	2165	1910	2196	347	241	392	205	261	237	175	194	120	206	223	241
CT43_RS08340	450	545	564	568	89	37	160	50	19	15	18	23	23	28	16	21
CT43_RS08345	2344	3326	3352	4213	559	355	637	483	195	249	264	236	154	280	251	239
CT43_RS08350	4901	6526	6656	8249	1288	672	1369	969	395	419	535	497	357	504	480	543
CT43_RS08355	8194	10527	9415	11911	1960	1042	2384	1417	860	848	884	885	539	937	922	879
flhF	6739	7933	7232	10688	1517	841	2174	1044	950	1041	836	977	609	1154	1114	997
flgG	7910	10403	8920	12981	2249	1301	1957	1223	1589	1735	1224	1058	532	1352	1438	1202
CT43_RS08370	122	246	211	157	106	54	152	75	12	5	23	8	9	8	11	16
CT43_RS08375	253	291	263	264	254	125	203	117	175	150	143	120	63	84	127	154
CT43_RS08380	263	245	147	217	142	79	181	85	103	81	86	69	49	63	90	109
CT43_RS08385	186	192	183	197	128	67	100	79	195	121	92	91	51	90	135	165
CT43_RS08390	296	246	181	193	126	92	105	53	46	68	71	45	40	72	101	62
CT43_RS08395	78	35	69	52	21	19	63	5	5	1	5	14	5	3	3	5
CT43_RS08400	116	136	109	208	85	50	78	44	143	140	126	94	41	91	117	111
CT43_RS08405	172	128	134	142	80	29	137	50	36	48	41	15	11	29	25	33
CT43_RS08410	178	196	195	225	76	65	103	53	33	28	21	29	11	21	29	22
CT43_RS08415	26	5	14	15	13	3	10	4	2	10	1	5	2	1	3	0
CT43_RS08420	512	479	419	480	315	194	207	131	272	254	165	168	114	199	208	226
CT43_RS08425	47	47	21	39	36	26	31	19	18	20	15	17	7	17	15	13
CT43_RS08430	47	40	41	53	31	18	30	18	14	8	19	2	11	8	3	2
CT43_RS08435	30	65	41	49	55	35	26	26	39	27	42	17	6	34	25	32
CT43_RS08440	10	22	15	8	4	3	9	7	4	2	0	0	1	0	6	2
CT43_RS08445	14	13	26	23	9	4	12	13	14	8	4	5	3	8	6	6
CT43_RS08450	49	50	66	42	26	20	36	40	19	14	17	1	2	4	6	8
CT43_RS08455	40	41	59	20	29	19	17	19	6	7	14	6	5	15	8	7
CT43_RS08460	14	24	35	27	15	15	8	13	4	7	4	10	5	15	8	1
CT43_RS08465	1724	4628	3955	3029	951	360	447	778	531	284	644	2163	168	580	872	986
CT43_RS08470	1711	2577	2396	2643	808	276	731	502	548	267	616	1337	164	674	844	710
CT43_RS08475	200	128	111	158	47	22	84	33	83	83	89	121	66	138	127	91
CT43_RS08480	241	266	260	353	142	85	174	88	53	40	46	52	22	53	43	44
CT43_RS08485	72	59	87	100	35	20	40	15	9	2	5	6	0	4	14	6
CT43_RS08490	76	97	74	94	49	21	36	21	26	22	12	31	24	19	17	31
CT43_RS08495	3591	2465	2873	4231	951	579	1278	468	1425	1260	993	1570	808	1437	1864	1740
CT43_RS08500	160	168	137	211	96	95	128	50	79	69	72	66	29	97	126	86
CT43_RS08505	68	48	66	65	50	22	47	23	71	32	26	46	25	42	64	43
CT43_RS08510	38	38	16	10	16	15	14	13	2	11	5	5	4	16	15	8
CT43_RS08515	658	564	503	558	394	156	287	230	305	237	215	167	83	201	269	205
CT43_RS08520	57	54	71	77	54	14	65	18	22	24	32	18	12	15	34	19
CT43_RS08525	30	28	22	16	23	8	22	8	4	6	7	0	0	2	4	7
CT43_RS08530	153	161	139	128	123	95	81	59	43	36	22	39	24	47	29	23
CT43_RS08535	6	3	28	8	2	2	16	5	5	4	1	0	4	1	4	2
CT43_RS08540	56	69	54	78	36	38	32	17	40	26	27	50	15	25	33	34
CT43_RS08545	134	224	162	131	233	88	542	68	16	10	0	13	9	4	3	4
CT43_RS08550	203	206	168	192	173	93	236	68	39	54	61	33	13	26	26	54
CT43_RS08555	449	435	479	474	399	225	488	230	155	172	174	129	44	122	131	137
CT43_RS08560	14	28	14	14	18	8	16	17	1	0	2	1	0	2	0	2
CT43_RS08565	342	400	337	327	263	118	187	100	116	131	112	83	35	86	63	65
CT43_RS08570	9	7	23	3	4	1	11	9	4	0	3	0	5	3	0	1
CT43_RS08575	25	35	35	27	17	22	21	16	6	5	0	8	0	11	7	4
CT43_RS08580	33	55	41	46	31	29	27	23	10	16	14	16	7	5	4	6
CT43_RS08585	13422	13778	12141	11258	9565	5494	8224	4627	3385	3511	2926	2264	1521	2857	2596	2056
CT43_RS08590	86	70	94	94	83	28	51	21	23	13	18	25	10	23	12	22
CT43_RS08595	46	34	23	42	31	22	47	23	13	6	8	10	2	11	5	10
CT43_RS08600	6380	7356	5839	8188	4091	2249	4351	1942	1017	965	774	930	550	1025	1294	1154
CT43_RS08605	623	516	375	743	174	94	276	118	302	303	255	271	173	333	338	265
CT43_RS08610	829	663	696	628	483	192	402	191	308	206	190	229	146	259	289	210
CT43_RS08615	1527	1218	1028	1066	762	427	909	346	169	181	151	147	119	206	192	135
CT43_RS08620	305	289	305	508	209	96	169	96	89	95	70	84	34	97	82	124
CT43_RS08625	90	102	145	146	69	37	29	20	27	16	24	12	7	22	23	22
CT43_RS08630	917	805	629	736	562	224	489	234	127	158	104	89	71	81	85	89
CT43_RS08635	483	433	359	312	238	131	380	119	57	63	66	50	33	40	51	51
CT43_RS08640	1217	1286	1224	1291	585	347	1026	419	123	120	129	88	59	109	99	97
CT43_RS08645	581	710	720	881	320	212	184	266	136	130	95	135	73	99	126	105
CT43_RS08650	191	217	188	268	87	24	90	48	15	12	14	8	4	5	19	14
CT43_RS08655	86	89	74	79	49	22	66	16	25	20	42	31	30	40	30	24
CT43_RS08660	30	54	33	28	20	14	25	7	13	7	2	2	2	1	3	2
CT43_RS08665	147	149	115	137	130	59	172	52	16	21	23	25	9	17	17	13
CT43_RS08670	1376	1265	1248	1508	869	423	603	441	781	850	696	515	314	557	643	481
CT43_RS08675	575	505	474	546	343	192	279	157	421	357	352	221	140	296	333	210
CT43_RS08680	2072	1784	1244	1308	1373	622	1323	610	506	499	367	376	330	613	561	557
CT43_RS08685	1677	1597	1374	1331	1535	825	1182	712	802	515	394	371	344	522	575	444
CT43_RS08690	546	612	314	329	483	235	528	262	107	114	111	65	66	83	87	105
CT43_RS08695	245	258	176	215	227	137	223	112	183	165	148	146	106	201	157	159
CT43_RS08700	315	497	416	405	382	250	195	237	143	46	64	54	47	64	38	65
CT43_RS08705	737	604	558	524	340	214	342	184	203	246	175	125	106	168	124	101
CT43_RS08710	139	153	141	66	81	49	71	51	57	52	60	19	21	40	30	20
CT43_RS08715	226	217	226	161	120	89	137	83	59	54	43	31	30	51	44	54
CT43_RS08720	180	134	113	136	76	52	89	54	43	27	25	26	21	28	26	27
CT43_RS08725	10	19	33	19	18	3	21	11	8	2	1	0	6	3	8	7
pyrH_1	34	29	33	55	19	11	12	4	10	28	12	10	4	9	16	30
CT43_RS08735	34440	20030	22411	23577	15357	10340	17067	9732	9343	15162	12894	2451	5241	7575	7244	5904
aspA_2	27729	21624	22733	23731	14077	9824	13856	8400	8418	12946	12514	2778	5128	8194	7091	5699
CT43_RS08745	26442	18567	16222	18609	11182	5857	13884	6046	10563	16876	13548	3889	4885	8825	8715	7307
CT43_RS08750	1531	1532	1320	1522	774	459	946	632	354	650	579	207	177	350	271	324
CT43_RS08755	1482	1256	1380	1216	741	434	901	550	472	628	594	212	260	429	310	417
CT43_RS08760	1993	1983	1861	2117	1257	655	1151	588	638	600	519	504	298	474	529	460
CT43_RS08765	33	9	17	5	20	5	25	2	1	1	1	3	0	0	1	0
CT43_RS08770	239	278	204	219	191	121	151	96	122	123	82	68	38	77	109	83
CT43_RS08775	1454	1447	1119	1394	1200	616	942	545	389	322	289	238	135	253	326	263
CT43_RS08780	42	39	36	58	20	12	16	10	6	3	6	2	6	2	2	4
CT43_RS08785	353	391	411	502	192	119	178	96	502	265	213	194	95	227	275	217
CT43_RS08790	286	227	195	199	164	102	221	74	51	55	46	40	19	41	34	42
CT43_RS08795	130	180	185	189	94	63	67	65	16	24	45	39	13	27	26	50
CT43_RS08800	22	26	19	42	20	7	12	10	8	2	2	7	1	3	3	2
CT43_RS08805	283	387	409	346	191	105	164	67	173	142	99	131	75	95	108	128
CT43_RS08810	5	0	0	0	1	0	2	0	0	0	2	0	0	0	0	0
CT43_RS08815	67	75	69	89	26	18	24	23	40	27	38	45	21	34	13	38
CT43_RS08820	56	70	74	78	71	38	44	51	9	6	7	10	1	3	10	2
CT43_RS08825	560	581	501	580	433	235	355	245	143	134	110	110	49	126	104	77
CT43_RS08830	574	629	538	451	326	206	265	170	225	209	188	131	81	157	142	131
CT43_RS08835	922	856	779	1101	820	345	673	415	297	311	274	417	194	365	573	612
CT43_RS08840	22	28	33	29	13	13	12	11	10	7	7	8	2	8	10	3
CT43_RS08845	591	495	540	409	426	208	484	143	171	154	167	104	90	116	95	105
CT43_RS08850	212	233	171	228	101	55	94	78	63	75	46	86	38	61	79	102
CT43_RS08855	1152	1053	888	1215	594	343	650	312	406	321	280	414	179	306	362	351
CT43_RS08860	53	78	71	71	23	6	38	7	9	4	4	1	5	6	13	5
CT43_RS08865	235	362	308	269	107	46	172	89	72	78	50	79	32	44	40	93
CT43_RS08870	67	62	55	60	24	23	31	20	22	17	20	17	2	10	18	23
CT43_RS08875	1459	2090	1885	1356	1419	804	1018	746	632	737	601	306	223	393	296	340
CT43_RS08880	342	329	316	255	205	108	157	78	135	132	121	76	64	112	91	76
CT43_RS08885	1813	1349	1644	1929	942	647	774	487	962	805	945	747	356	730	757	543
CT43_RS08890	87	73	95	75	95	54	47	42	17	11	11	14	6	13	8	11
CT43_RS08895	701	618	529	575	288	152	351	137	207	192	191	199	122	182	227	221
CT43_RS08900	84	152	126	77	41	29	41	50	25	27	26	24	13	29	22	22
CT43_RS08905	8	2	0	0	2	0	0	3	4	0	0	1	0	0	0	0
CT43_RS08910	422	382	319	312	283	178	242	104	225	235	283	173	118	293	306	239
CT43_RS08915	8	4	3	5	2	2	3	0	2	3	1	0	1	0	1	7
CT43_RS08920	9	39	31	14	2	2	15	4	7	15	8	5	2	4	9	9
CT43_RS08925	124	72	133	72	65	42	43	21	9	9	10	2	1	9	4	5
CT43_RS08930	5	2	12	0	1	1	2	8	0	6	0	0	0	2	0	0
CT43_RS08935	29	36	35	20	10	5	25	6	3	6	5	4	0	7	6	8
CT43_RS08940	153	210	174	181	77	42	56	71	43	76	39	43	19	58	42	45
CT43_RS08945	234	243	175	217	129	68	112	75	78	65	55	32	29	43	59	48
CT43_RS08950	11	4	7	5	3	3	2	0	0	4	0	0	0	1	0	1
CT43_RS08955	317	286	269	622	150	67	121	106	120	144	163	204	68	132	205	245
CT43_RS08960	38	44	43	76	35	9	30	17	14	25	4	16	9	3	5	7
CT43_RS08965	30	29	22	22	20	7	21	14	9	6	6	11	4	2	11	9
CT43_RS08970	817	792	563	627	500	315	499	233	214	162	178	283	123	200	284	284
CT43_RS08975	146	100	125	112	94	46	116	47	34	11	19	28	18	28	16	24
CT43_RS08980	7933	10162	8211	9327	5833	3554	4125	3080	3048	3333	2657	1984	1198	2393	2518	2058
CT43_RS08985	171	156	168	195	111	81	92	65	25	40	19	44	14	39	19	40
CT43_RS08990	781	623	574	746	290	179	342	192	315	318	296	333	160	309	352	365
CT43_RS08995	11	17	9	16	5	8	5	3	5	7	10	12	7	9	3	4
CT43_RS09000	25	21	35	8	5	5	11	2	22	5	6	12	6	10	6	11
CT43_RS09005	12849	18319	11245	9754	17669	8355	13201	7436	1814	2273	2055	759	799	1397	1576	759
CT43_RS09010	342	231	307	250	168	107	234	92	66	55	78	41	32	54	52	62
CT43_RS09015	626	523	474	570	412	232	352	214	268	200	157	190	100	212	186	192
CT43_RS09020	3768	3901	3291	3045	2403	998	2302	1248	792	741	589	643	358	612	554	436
CT43_RS09025	84	77	85	119	47	17	42	16	23	27	31	28	18	20	27	30
CT43_RS09030	129	97	96	176	49	32	74	43	24	25	14	11	33	15	13	26
CT43_RS09035	69	66	68	64	37	29	34	14	18	15	4	11	6	3	5	11
CT43_RS09040	229	267	255	254	114	59	62	74	67	75	33	62	13	38	33	34
CT43_RS09045	127	99	152	107	48	35	63	46	25	32	29	33	15	24	27	12
CT43_RS09050	904	657	600	1107	254	136	306	127	225	174	149	465	145	280	487	494
CT43_RS09055	7203	11642	8870	6139	6346	3203	3612	3129	4628	3389	3110	2498	1653	2850	2518	1660
CT43_RS09060	35	27	22	24	12	8	19	6	5	3	2	1	0	2	3	2
CT43_RS09065	554	361	367	459	200	75	139	92	169	197	148	139	101	145	195	137
CT43_RS09070	0	0	0	0	0	1	1	1	0	0	0	0	0	0	0	0
CT43_RS09075	6562	6081	4853	4542	3238	2174	3406	1907	4171	4017	3387	3157	1713	3622	3390	3410
CT43_RS09080	41302	35577	30154	38969	11789	6258	10364	7446	20151	16865	14011	12621	8310	15348	16854	13427
CT43_RS09085	27646	25567	22609	29138	7790	4385	6680	4245	13416	13073	9603	9003	6270	13437	13609	10256
CT43_RS09090	13070	14584	11241	16348	4724	2586	3283	2883	7327	6990	4480	4466	3131	6506	5608	4799
CT43_RS09095	208	265	301	303	77	61	96	64	58	35	29	33	25	23	34	30
CT43_RS09100	178	246	211	224	127	93	93	103	45	67	47	35	31	45	54	51
CT43_RS09105	190	257	233	181	90	62	139	96	57	39	39	39	28	45	82	72
CT43_RS09110	750	803	692	876	465	230	426	252	212	246	180	150	94	165	156	134
CT43_RS09115	540	593	484	437	286	156	321	119	196	255	204	147	78	187	229	158
CT43_RS09120	108	81	92	56	58	32	66	31	16	11	10	12	2	9	9	6
CT43_RS09125	218	332	272	287	347	198	64	181	26	24	25	6	3	22	16	14
CT43_RS09130	221	163	239	210	146	88	127	85	73	80	56	38	34	31	62	45
CT43_RS09135	2307	2478	2277	2551	1855	1115	1148	1105	849	726	595	462	251	414	540	463
CT43_RS09140	1261	1283	976	1234	981	461	641	524	467	483	454	420	193	427	566	664
CT43_RS09145	832	1173	964	1033	644	373	442	359	255	351	346	304	181	259	350	412
deoA_1	2643	3078	2443	2509	1686	836	1472	901	906	1100	956	556	366	699	775	646
CT43_RS09155	529	571	462	534	324	153	271	152	216	256	226	178	108	187	195	159
CT43_RS09160	14	17	5	0	6	1	8	4	1	4	4	0	4	4	0	2
CT43_RS09165	22	17	9	1	1	1	12	3	2	2	6	0	4	3	3	3
CT43_RS09170	54	38	41	31	27	12	41	11	15	22	12	16	4	12	7	16
CT43_RS09175	120	96	117	154	78	52	76	34	42	43	21	28	11	48	34	29
CT43_RS09180	116	89	76	39	80	61	100	43	23	19	12	16	8	21	11	27
CT43_RS09185	28	43	42	14	13	6	30	10	3	4	8	9	1	3	6	3
CT43_RS09190	11	11	27	4	7	4	13	2	3	11	1	2	0	1	2	9
CT43_RS09195	1196	1133	1049	1692	553	283	524	287	745	665	419	620	227	424	514	549
CT43_RS09200	499	339	318	225	316	156	336	105	91	109	79	46	62	92	82	75
CT43_RS09205	22	12	15	39	21	12	21	14	9	7	1	4	4	3	8	6
CT43_RS09210	3	8	13	4	4	3	6	0	1	2	2	0	0	0	0	4
CT43_RS09215	4230	3804	3175	2917	2864	1456	2407	1304	1479	1290	1121	718	568	981	880	697
CT43_RS09220	44	38	51	24	35	17	39	7	9	8	8	8	1	4	6	3
CT43_RS09225	477	259	310	358	262	79	246	75	384	218	243	210	148	218	252	211
CT43_RS09230	113	92	84	116	47	24	75	25	62	85	38	55	33	59	64	58
CT43_RS09235	1908	1710	1554	2588	1014	489	823	558	1180	1411	1193	1482	492	976	1331	1322
CT43_RS09240	328	437	282	366	411	188	191	131	200	142	189	104	72	138	92	48
CT43_RS09245	225	472	385	296	288	150	163	155	132	50	36	65	33	35	42	19
CT43_RS09250	176	232	138	71	117	44	59	82	67	28	24	25	14	20	12	23
CT43_RS09255	377	360	335	331	210	114	232	83	110	83	86	67	43	83	66	61
CT43_RS09260	373	479	349	410	332	161	230	142	65	67	64	37	36	52	46	41
CT43_RS09265	46	57	36	53	44	21	23	21	24	16	13	3	13	12	21	21
CT43_RS09270	16	17	13	30	9	6	11	17	14	16	9	7	8	10	17	8
CT43_RS09275	37	39	32	16	21	9	24	5	15	16	12	11	7	5	12	15
CT43_RS09280	0	0	0	0	0	0	0	0	0	0	1	0	0	0	0	0
CT43_RS09285	49	53	49	23	29	16	18	26	6	5	7	1	0	7	3	2
CT43_RS09290	319	158	171	201	134	67	289	37	170	56	65	41	27	62	64	42
CT43_RS09295	675	671	589	701	405	229	398	223	158	190	184	179	82	137	171	182
CT43_RS09300	758	542	517	573	366	206	415	180	258	202	200	199	96	176	242	176
CT43_RS09305	2	14	5	3	8	0	5	10	5	8	12	0	1	0	6	2
CT43_RS09310	0	0	0	0	0	0	0	0	0	0	0	0	0	0	0	0
CT43_RS09315	46	35	42	22	29	14	56	26	15	8	19	13	2	11	10	3
CT43_RS09320	0	4	8	0	0	0	1	0	0	0	4	1	0	1	0	0
CT43_RS09325	5	2	4	1	0	0	0	0	0	1	0	2	0	0	0	3
CT43_RS09330	11	15	11	9	1	3	11	5	4	2	4	12	1	8	1	3
CT43_RS09335	6	7	4	9	6	0	3	1	3	3	4	8	0	2	2	6
CT43_RS09340	2	16	32	5	3	6	5	0	1	0	2	8	5	4	1	6
CT43_RS09345	3	1	16	2	2	0	1	0	2	1	0	2	0	3	1	0
CT43_RS09350	2	0	1	17	1	0	2	0	2	2	6	2	0	3	0	1
CT43_RS09355	5	3	13	2	0	3	3	1	2	0	2	6	0	0	1	0
CT43_RS09360	23	33	43	11	12	3	20	22	7	6	10	17	6	11	5	9
CT43_RS09365	1	7	10	1	2	2	5	0	0	0	1	0	0	1	1	1
CT43_RS09370	31	47	38	35	21	9	22	6	9	5	3	7	9	3	13	4
CT43_RS09375	37	34	56	44	8	12	24	12	17	18	32	17	1	7	17	3
CT43_RS09380	12	24	36	20	5	9	15	12	5	15	3	10	2	10	4	2
CT43_RS09385	0	1	4	0	0	0	0	0	3	0	0	0	0	1	0	0
CT43_RS09390	4	4	20	7	2	1	4	2	6	2	0	0	0	0	0	0
CT43_RS09395	2	0	5	0	0	0	2	0	0	0	0	0	1	0	0	0
CT43_RS09400	2	0	0	2	0	2	4	0	2	1	0	0	0	0	1	0
CT43_RS09405	2	3	21	7	0	0	2	1	1	2	1	0	0	0	0	0
CT43_RS09410	1	8	8	9	1	0	8	2	0	1	2	0	0	0	0	0
CT43_RS09415	7	3	5	0	5	0	9	0	4	1	0	0	2	0	1	2
CT43_RS09420	5	1	18	8	1	3	6	9	2	5	0	3	0	1	1	2
CT43_RS09425	0	8	0	0	1	0	3	0	0	1	0	3	0	0	0	0
CT43_RS09430	5	2	2	4	5	0	8	5	1	1	0	5	0	0	0	0
CT43_RS09435	11	4	4	8	2	4	5	8	7	2	3	2	0	6	2	1
CT43_RS09440	28	19	19	13	6	3	8	5	8	2	1	2	2	1	3	6
CT43_RS09445	7	5	5	3	7	0	10	0	0	0	0	5	0	0	0	0
CT43_RS09450	29	41	47	46	25	6	37	7	7	7	6	15	13	1	6	12
CT43_RS09455	3	6	2	0	0	4	1	0	0	0	0	0	0	0	0	0
CT43_RS09460	17	22	12	22	8	6	10	9	5	15	2	13	2	4	2	8
CT43_RS09465	18	15	10	15	2	3	1	5	6	4	8	4	0	13	4	4
CT43_RS09470	1	1	0	2	4	1	2	0	3	2	0	0	0	1	1	0
CT43_RS09475	10	27	34	10	8	10	4	8	14	9	7	12	6	3	5	8
CT43_RS09480	19	20	24	1	3	2	13	2	8	7	6	7	3	0	2	5
CT43_RS09485	13	11	14	13	7	3	9	0	4	4	0	2	0	7	5	5
CT43_RS09490	33	36	40	27	12	5	15	4	13	6	1	5	10	10	5	3
CT43_RS09495	80	91	62	81	48	28	53	30	39	20	26	16	10	8	14	23
CT43_RS09500	1011	866	622	835	745	351	601	331	490	564	463	401	188	361	411	387
CT43_RS09505	2	1	2	5	3	5	2	4	0	0	0	0	0	0	0	0
CT43_RS09510	6	7	5	1	7	1	14	3	0	2	0	0	1	1	0	3
CT43_RS09515	10	18	35	7	7	2	5	0	1	2	0	1	0	4	2	0
CT43_RS09520	9	23	19	11	10	4	8	10	6	5	6	2	3	3	5	0
CT43_RS09525	7	9	13	7	6	6	20	6	3	3	0	0	0	0	1	3
CT43_RS09530	1	5	0	0	0	2	3	1	1	0	0	0	0	0	0	0
CT43_RS09535	1	0	6	0	1	0	2	0	0	0	0	0	2	0	0	0
CT43_RS09540	0	8	8	2	1	2	5	3	1	2	0	0	0	0	0	1
CT43_RS09545	0	2	5	0	0	1	1	0	0	0	0	0	0	1	0	0
CT43_RS09550	1	4	5	0	0	0	2	0	0	1	1	1	0	0	2	0
CT43_RS09555	0	1	1	0	1	1	2	1	0	1	0	0	0	0	0	0
CT43_RS09560	1	2	1	0	1	1	4	2	1	3	0	1	1	0	0	0
CT43_RS09565	0	2	13	0	1	2	1	3	0	1	0	0	0	0	1	0
CT43_RS09570	2	0	0	0	1	0	2	0	0	0	1	0	0	0	0	0
CT43_RS09575	12	6	3	5	4	4	10	3	0	0	0	0	0	0	0	0
CT43_RS09580	0	0	0	0	0	0	0	0	0	0	0	0	0	0	0	0
CT43_RS09585	99	89	113	85	52	23	71	26	15	16	18	15	11	12	18	23
CT43_RS09590	31	38	45	24	21	18	32	11	23	35	27	33	27	31	18	15
CT43_RS09595	281	365	352	380	102	80	154	99	52	48	64	44	23	41	55	42
CT43_RS09600	78	79	84	65	32	21	31	31	24	20	15	22	25	19	22	29
CT43_RS09605	4	21	14	1	1	1	10	0	0	2	0	0	1	1	3	0
CT43_RS09610	9	6	4	2	1	3	4	8	5	1	0	2	1	2	2	1
CT43_RS09615	28	36	30	38	25	8	15	26	19	16	10	8	6	10	17	14
CT43_RS09620	332	325	223	191	171	89	142	97	60	74	65	47	54	78	48	40
CT43_RS09625	2785	2781	2330	3692	1731	776	1135	912	804	715	578	793	557	929	848	743
CT43_RS09630	180	303	188	182	237	126	130	93	124	51	80	63	30	65	54	107
CT43_RS09635	13	4	9	12	1	2	4	0	12	7	3	9	1	4	8	5
CT43_RS09640	7	3	3	5	0	1	1	1	0	0	0	0	0	0	0	0
CT43_RS09645	4	0	0	2	0	1	3	0	1	0	0	0	0	0	2	3
CT43_RS09650	1	1	9	0	0	0	0	7	0	0	0	0	0	0	0	0
CT43_RS09655	23	27	27	39	13	12	20	15	6	5	1	3	2	4	6	5
CT43_RS09660	11	7	14	34	10	7	11	4	0	1	0	0	2	3	1	0
CT43_RS09665	8	15	32	12	10	4	5	1	4	1	0	7	2	1	1	8
CT43_RS09670	3	5	3	4	7	3	1	1	0	0	0	2	0	0	0	5
CT43_RS09675	8	7	11	9	0	1	9	0	0	0	4	0	0	0	0	0
CT43_RS09680	1502	1697	1619	2090	935	574	946	665	684	302	284	388	176	243	329	354
CT43_RS09685	0	0	0	0	0	0	0	0	0	0	0	0	0	0	0	0
CT43_RS09690	1293	1812	1700	2134	732	352	599	538	342	365	369	374	213	335	304	345
CT43_RS09695	552	697	612	723	294	152	348	203	109	112	73	72	35	78	63	80
CT43_RS09700	171	246	253	373	143	45	78	73	11	12	3	9	10	12	10	9
CT43_RS09705	0	0	0	0	0	0	0	0	0	0	0	0	0	0	0	0
CT43_RS09710	30	56	50	60	15	4	14	5	3	2	0	3	1	1	3	0
CT43_RS09715	4341	3833	3803	4913	2322	1519	2248	1171	787	759	657	516	361	571	605	526
CT43_RS09720	55	89	68	90	60	23	35	17	35	22	22	24	7	9	16	16
CT43_RS09725	956	839	677	669	576	235	660	281	352	293	264	209	130	207	232	158
CT43_RS09730	38	54	59	43	37	18	41	10	6	5	13	12	2	6	9	22
CT43_RS09735	13	18	9	12	3	5	5	6	1	1	3	2	0	2	0	1
CT43_RS09740	7	13	14	3	3	3	3	0	1	5	5	2	2	0	0	0
CT43_RS09745	13	37	49	30	10	3	18	9	6	6	8	1	1	4	6	4
CT43_RS09750	142	160	210	245	114	81	104	72	52	25	40	44	17	23	24	37
CT43_RS09755	154	166	128	123	64	49	68	59	43	32	37	18	12	30	20	27
CT43_RS09760	45	45	38	70	13	6	15	2	4	2	12	8	5	8	14	14
CT43_RS09765	19	19	16	24	8	4	10	3	4	2	0	7	0	9	5	7
CT43_RS09770	3	1	10	6	1	0	6	0	1	3	0	0	1	0	1	0
CT43_RS09775	995	838	717	1034	428	204	659	179	152	127	158	120	55	120	176	130
CT43_RS09780	1218	1258	1017	1688	606	336	531	318	388	497	368	521	260	477	576	489
CT43_RS09785	8237	30244	27156	27648	2259	664	492	3189	530	354	1528	5028	136	432	1312	1014
CT43_RS09790	21714	104392	88644	86690	4126	1233	426	7086	1271	510	2530	16809	270	1289	2687	2074
CT43_RS09795	4618	30136	25097	24521	1302	430	265	1155	234	92	241	5299	120	318	399	303
CT43_RS09800	1742	17199	14185	11504	1004	325	214	588	354	103	75	2922	50	185	141	81
CT43_RS09805	4	12	16	1	6	6	9	2	1	3	1	3	0	1	2	0
CT43_RS09810	69	72	70	63	52	34	58	22	1	9	6	7	5	11	9	11
CT43_RS09815	183	199	192	179	160	86	136	97	29	40	34	29	6	25	33	29
CT43_RS09820	67	66	63	62	69	33	68	36	24	38	21	16	12	15	27	14
CT43_RS09825	1	0	0	1	4	0	1	0	0	0	0	0	0	0	0	0
CT43_RS09830	231	236	179	271	215	123	132	111	64	88	60	44	18	49	38	25
CT43_RS09835	156	31	80	36	40	36	107	23	2	4	9	3	1	0	1	2
CT43_RS09840	578	445	337	302	409	281	567	195	29	38	35	41	20	12	25	33
CT43_RS09845	237	199	133	203	111	107	140	53	64	63	48	43	30	45	50	30
CT43_RS09850	1446	1403	1103	793	1705	1071	906	680	724	500	404	176	166	228	222	174
CT43_RS09855	595	273	353	580	190	110	284	72	158	113	116	161	109	182	245	218
CT43_RS09860	8	2	9	2	2	3	12	3	0	0	1	0	0	0	0	0
CT43_RS09865	165399	150194	122810	129524	82816	40516	87136	34888	54824	55655	38672	34391	21021	47123	51941	40927
CT43_RS09870	563	748	665	774	822	501	538	378	103	85	107	112	32	65	76	230
CT43_RS09875	801	892	682	648	518	277	383	246	174	184	149	139	79	146	116	142
CT43_RS09880	260	254	254	217	158	91	125	75	83	81	83	84	43	95	68	71
CT43_RS09885	402	438	380	369	261	166	335	122	114	124	107	82	56	102	109	120
CT43_RS09890	46	51	22	45	32	13	38	11	13	9	7	7	1	8	6	8
fabG_1	4453	3238	3245	2559	3001	1751	3231	1254	1359	1147	1115	881	821	1625	1552	1111
CT43_RS09900	252	249	220	311	79	58	68	84	109	102	96	124	61	94	108	96
CT43_RS09905	736	666	612	876	415	197	436	204	194	198	152	247	78	149	229	203
CT43_RS09910	22	24	21	25	21	19	13	10	8	7	4	2	0	2	9	4
CT43_RS09915	46	25	35	54	18	3	15	15	14	7	1	10	4	17	10	7
CT43_RS09920	214	173	115	242	132	73	123	65	61	47	61	38	28	45	71	52
CT43_RS09925	66	65	72	96	40	24	38	37	18	11	17	9	10	8	8	28
CT43_RS09930	1528	1736	1432	2055	808	441	589	467	365	366	405	373	178	306	392	423
CT43_RS09935	1438	1426	1163	1569	607	291	666	342	257	276	238	189	88	195	242	205
CT43_RS09940	3378	4080	3548	4900	1829	1250	1144	1109	957	856	768	591	373	610	714	783
CT43_RS09945	48	32	35	30	29	7	34	4	2	2	4	2	0	5	2	9
CT43_RS09950	169	171	164	182	78	55	55	50	23	20	35	18	14	25	28	28
CT43_RS09955	4091	3640	3983	4749	1646	963	1521	572	2148	1328	976	506	451	763	868	702
CT43_RS09960	1049	1102	1111	1177	499	239	474	253	175	193	151	109	62	161	130	122
CT43_RS09965	1046	1038	798	1028	382	225	401	198	164	161	100	63	59	85	107	100
CT43_RS09970	2250	2596	2149	2353	895	431	780	517	612	625	540	343	298	574	538	388
CT43_RS09975	11050	12984	10455	14104	5143	2779	3104	2501	3705	3800	2821	1853	1402	2724	3087	2091
CT43_RS09980	4465	3880	3419	4485	1563	644	1755	699	907	902	836	603	516	996	867	629
CT43_RS09985	581	608	462	552	394	212	405	189	108	87	89	91	53	68	111	80
CT43_RS09990	17	13	21	20	22	10	13	8	18	20	10	4	6	18	16	15
[truncated: 3,579 more rows]
