# Supplementary material for: Replicates, Read Numbers, and Other Important Experimental Design Considerations for Microbial RNA-seq Identified Using Bacillus thuringiensis Datasets
Source: Front Microbiol. 2016 May 31;7:794. doi: 10.3389/fmicb.2016.00794 (PMC4886094; doi:10.3389/fmicb.2016.00794)
Supplement: Supplementary file 4 [file DataSheet4.xlsx]

## Sheet: 10792_No filter_applied
Name	Product	Locus_tag	baseMean	log2FoldChange	lfcSE	stat	pvalue	padj
BTHUR0008_RS00005	hypothetical protein	BTHUR0008_RS00005	13.2215	-0.0241035	0.37452	-0.0643584	0.948685	0.966609
BTHUR0008_RS00010	inosine-5'-monophosphate dehydrogenase	BTHUR0008_RS00010	19261.7	-0.380537	0.220461	-1.7261	0.0843303	0.163127
BTHUR0008_RS00015	D-alanyl-D-alanine carboxypeptidase	BTHUR0008_RS00015	5752.94	0.2954	0.104114	2.83729	0.00454981	0.0148341
BTHUR0008_RS00020	pyridoxal biosynthesis protein	BTHUR0008_RS00020	14559	0.32567	0.169984	1.91588	0.0553803	0.11696
BTHUR0008_RS00025	glutamine amidotransferase	BTHUR0008_RS00025	6008.93	0.87964	0.157511	5.58462	2.34216e-08	3.23333e-07
BTHUR0008_RS00030	seryl-tRNA synthetase	BTHUR0008_RS00030	13537.3	0.251163	0.0938758	2.67548	0.00746213	0.0225377
BTHUR0008_RS00035	tRNA-Ser	BTHUR0008_RS00035	499.473	0.257814	0.333593	0.77284	0.439617	0.569389
BTHUR0008_RS00040	hypothetical protein	BTHUR0008_RS00040	3788.59	0.364107	0.188485	1.93175	0.0533899	0.113593
BTHUR0008_RS00045	deoxycytidine kinase	BTHUR0008_RS00045	1517.26	1.05751	0.183936	5.74936	8.95812e-09	1.33781e-07
BTHUR0008_RS00050	deoxyguanosine kinase	BTHUR0008_RS00050	1190.98	0.206065	0.237985	0.865875	0.386559	0.518711
BTHUR0008_RS00055	isochorismatase	BTHUR0008_RS00055	129.729	0.195656	0.199069	0.982857	0.325678	0.4598
BTHUR0008_RS00060	adenosine deaminase	BTHUR0008_RS00060	239.179	0.615658	0.19957	3.08492	0.00203609	0.00759676
BTHUR0008_RS00065	DNA polymerase III subunit gamma/tau	BTHUR0008_RS00065	18328.3	0.164071	0.0995484	1.64815	0.099321	0.185164
BTHUR0008_RS00070	hypothetical protein	BTHUR0008_RS00070	7870.02	0.552202	0.104247	5.29705	1.17686e-07	1.38771e-06
BTHUR0008_RS00075	recombinase RecR	BTHUR0008_RS00075	10424	0.246625	0.129431	1.90546	0.0567198	0.119034
BTHUR0008_RS00080	hypothetical protein	BTHUR0008_RS00080	67.3052	1.2679	0.333121	3.80612	0.000141165	0.00076191
BTHUR0008_RS00085	sigma-K factor-processing regulatory protein BofA	BTHUR0008_RS00085	4.78125	0.450255	0.49814	0.903872	0.366063	NA
BTHUR0008_RS00090	carnitine-CoA ligase	BTHUR0008_RS00090	1.05057	1.51414	0.601956	2.51536	0.0118911	NA
BTHUR0008_RS00095	arginine decarboxylase	BTHUR0008_RS00095	1121.14	0.497252	0.104198	4.77217	1.82248e-06	1.64616e-05
BTHUR0008_RS00100	thymidylate kinase	BTHUR0008_RS00100	1143.52	0.860132	0.105924	8.12027	4.65136e-16	2.30936e-14
BTHUR0008_RS00105	DNA polymerase III subunit delta'	BTHUR0008_RS00105	3297.81	0.36832	0.107119	3.43842	0.000585114	0.00262837
BTHUR0008_RS00110	stage 0 sporulation protein	BTHUR0008_RS00110	9731.65	0.0184769	0.138542	0.133366	0.893904	0.932492
BTHUR0008_RS00115	DNA replication initiation control protein YabA	BTHUR0008_RS00115	4821.02	0.752516	0.175259	4.29374	1.75685e-05	0.00012201
BTHUR0008_RS00120	hypothetical protein	BTHUR0008_RS00120	689.042	1.02424	0.163138	6.27837	3.42144e-10	6.77111e-09
BTHUR0008_RS00125	hypothetical protein	BTHUR0008_RS00125	365.007	0.7681	0.160121	4.79699	1.61066e-06	1.47993e-05
BTHUR0008_RS00130	16S rRNA methyltransferase	BTHUR0008_RS00130	1164.43	0.628089	0.104169	6.02955	1.64417e-09	2.83719e-08
BTHUR0008_RS00135	transition state regulator Abh	BTHUR0008_RS00135	2152.19	-0.189453	0.25628	-0.739245	0.459758	0.58622
BTHUR0008_RS00140	methionyl-tRNA synthetase	BTHUR0008_RS00140	13666.6	-0.00508895	0.105604	-0.0481889	0.961566	0.973955
BTHUR0008_RS00145	hydrolase TatD	BTHUR0008_RS00145	880.908	0.489522	0.121067	4.04339	5.26834e-05	0.000320288
BTHUR0008_RS00150	ribonuclease M5	BTHUR0008_RS00150	1894.97	-0.142132	0.211581	-0.671763	0.501734	0.624822
BTHUR0008_RS00155	dimethyladenosine transferase	BTHUR0008_RS00155	1030.24	-0.0356745	0.132153	-0.269948	0.7872	0.858734
BTHUR0008_RS00160	peptidase	BTHUR0008_RS00160	90.8334	0.224301	0.158481	1.41532	0.156975	0.264307
BTHUR0008_RS00165	veg	BTHUR0008_RS00165	15.545	-0.237992	0.331482	-0.717962	0.472781	0.597806
BTHUR0008_RS00170	protein sspF	BTHUR0008_RS00170	21.283	0.77366	0.307211	2.51833	0.0117912	0.0332195
ipk	4-diphosphocytidyl-2C-methyl-D-erythritol kinase	BTHUR0008_RS00175	3878.67	0.34567	0.141675	2.43987	0.0146924	0.0399034
BTHUR0008_RS00180	LacI family transcriptional regulator	BTHUR0008_RS00180	15454.2	0.17852	0.142679	1.2512	0.210862	0.330604
BTHUR0008_RS00185	endoribonuclease L-PSP	BTHUR0008_RS00185	7328.73	-0.0836182	0.206909	-0.40413	0.686117	0.781216
BTHUR0008_RS00190	septation protein spoVG	BTHUR0008_RS00190	2095.97	-0.757112	0.206485	-3.66667	0.000245729	0.00124403
BTHUR0008_RS00195	N-acetylglucosamine-1-phosphate uridyltransferase	BTHUR0008_RS00195	31537	0.171259	0.119094	1.43802	0.150429	0.255914
BTHUR0008_RS00200	ribose-phosphate pyrophosphokinase	BTHUR0008_RS00200	33141.3	-0.36586	0.154809	-2.3633	0.0181129	0.0472633
BTHUR0008_RS00205	peptidyl-tRNA hydrolase	BTHUR0008_RS00205	1251.62	0.184116	0.140916	1.30657	0.191359	0.307434
BTHUR0008_RS00210	peptide ABC transporter permease	BTHUR0008_RS00210	382.963	0.63022	0.14628	4.30831	1.64507e-05	0.000115954
BTHUR0008_RS00215	transcription-repair coupling factor	BTHUR0008_RS00215	9024.42	0.0874729	0.145066	0.602987	0.546518	0.665827
BTHUR0008_RS00220	stage V sporulation protein T	BTHUR0008_RS00220	903.53	0.332518	0.119206	2.78944	0.00527994	0.0168427
BTHUR0008_RS00225	sugar transporter	BTHUR0008_RS00225	2216.71	0.792162	0.198202	3.99675	6.42179e-05	0.0003818
BTHUR0008_RS00230	hypothetical protein	BTHUR0008_RS00230	3067.66	0.519748	0.153094	3.39496	0.000686381	0.0030069
BTHUR0008_RS00235	hypothetical protein	BTHUR0008_RS00235	343.887	0.446954	0.228907	1.95255	0.0508727	0.109316
BTHUR0008_RS00240	spore coat protein	BTHUR0008_RS00240	363.103	1.03208	0.163634	6.30727	2.84001e-10	5.66002e-09
BTHUR0008_RS00245	hypothetical protein	BTHUR0008_RS00245	3502.69	-0.451994	0.167291	-2.70184	0.00689562	0.0210969
BTHUR0008_RS00250	cell division protein DIVIC	BTHUR0008_RS00250	3584.85	1.09381	0.150744	7.25607	3.98497e-13	1.21263e-11
BTHUR0008_RS00255	RNA-binding protein	BTHUR0008_RS00255	39288.5	0.232952	0.179934	1.29465	0.19544	0.312218
BTHUR0008_RS00260	tRNA-Met	BTHUR0008_RS00260	0.839702	-0.548452	0.611146	-0.897417	0.369496	NA
BTHUR0008_RS00265	tRNA-Glu	BTHUR0008_RS00265	0	NA	NA	NA	NA	NA
BTHUR0008_RS00270	stage II sporulation protein E	BTHUR0008_RS00270	121.724	0.256982	0.207002	1.24145	0.21444	0.3351
BTHUR0008_RS00275	tRNA(Ile)-lysidine synthetase	BTHUR0008_RS00275	79436.4	0.090915	0.122919	0.739634	0.459522	0.586207
BTHUR0008_RS00280	hypoxanthine phosphoribosyltransferase	BTHUR0008_RS00280	34555.5	-0.750234	0.141993	-5.28359	1.26673e-07	1.49058e-06
BTHUR0008_RS00285	cell division protein FtsH	BTHUR0008_RS00285	106467	-0.414605	0.144136	-2.87648	0.00402132	0.0133886
BTHUR0008_RS00290	pantothenate kinase	BTHUR0008_RS00290	1153.31	0.670206	0.197865	3.38719	0.000706125	0.00308147
BTHUR0008_RS00295	heat shock protein Hsp33	BTHUR0008_RS00295	3554.8	0.595708	0.173978	3.42404	0.000616976	0.00274967
BTHUR0008_RS00300	cysteine synthase	BTHUR0008_RS00300	10041.6	-0.855268	0.187556	-4.56006	5.11388e-06	4.13494e-05
BTHUR0008_RS00305	para-aminobenzoate synthase	BTHUR0008_RS00305	2234.94	0.175659	0.222314	0.790137	0.429448	0.559677
BTHUR0008_RS00310	anthranilate synthase subunit II	BTHUR0008_RS00310	549.012	0.186004	0.217325	0.855879	0.392065	0.523987
BTHUR0008_RS00315	4-amino-4-deoxychorismate lyase	BTHUR0008_RS00315	223.945	0.958405	0.284692	3.36647	0.000761381	0.00329179
BTHUR0008_RS00320	dihydropteroate synthase	BTHUR0008_RS00320	480.687	1.15655	0.297451	3.88821	0.000100986	0.000566482
BTHUR0008_RS00325	dienelactone hydrolase	BTHUR0008_RS00325	177.187	0.504907	0.28126	1.79516	0.0726274	0.144286
BTHUR0008_RS00330	2-amino-4-hydroxy-6- hydroxymethyldihydropteridine pyrophosphokinase	BTHUR0008_RS00330	371.938	1.62937	0.273416	5.9593	2.53314e-09	4.22938e-08
BTHUR0008_RS00335	XRE family transcriptional regulator	BTHUR0008_RS00335	99.2419	0.857893	0.300798	2.85206	0.00434367	0.0142688
BTHUR0008_RS00340	tRNA-dihydrouridine synthase	BTHUR0008_RS00340	1807	0.0988609	0.2045	0.483427	0.628793	0.734958
BTHUR0008_RS00345	lysyl-tRNA synthetase	BTHUR0008_RS00345	28779.7	0.146624	0.115063	1.27429	0.20256	0.321145
BTHUR0008_RS00350	hypothetical protein	BTHUR0008_RS00350	3.9615	-0.462896	0.491591	-0.941628	0.346383	NA
BTHUR0008_RS00355	polysaccharide deacetylase	BTHUR0008_RS00355	41.0024	-0.188176	0.224811	-0.837043	0.402568	0.534617
BTHUR0008_RS00360	KINB signaling pathway activation protein	BTHUR0008_RS00360	171.038	0.584887	0.270265	2.16412	0.0304548	0.0727011
BTHUR0008_RS00365	spore germination protein GerD	BTHUR0008_RS00365	48.5095	-0.126206	0.253269	-0.49831	0.618265	0.725261
BTHUR0008_RS00370	chromosome partitioning protein ParA	BTHUR0008_RS00370	6161.37	-0.139429	0.166141	-0.839221	0.401345	0.533266
BTHUR0008_RS00375	N-acetylmuramoyl-L-alanine amidase	BTHUR0008_RS00375	122.421	-0.374229	0.206644	-1.81098	0.0701436	0.140329
BTHUR0008_RS00380	hypothetical protein	BTHUR0008_RS00380	25.6403	-0.335862	0.295032	-1.13839	0.254957	0.382478
BTHUR0008_RS00385	30S ribosomal protein S9	BTHUR0008_RS00385	19288.8	-0.174196	0.160714	-1.08389	0.278413	0.408455
BTHUR0008_RS00390	50S ribosomal protein L13	BTHUR0008_RS00390	44782.6	0.409457	0.175358	2.33498	0.0195445	0.0502371
BTHUR0008_RS00395	tRNA pseudouridine synthase A	BTHUR0008_RS00395	1699.12	-0.764236	0.321787	-2.37498	0.01755	0.0461585
BTHUR0008_RS00400	cobalt ABC transporter permease	BTHUR0008_RS00400	1535.16	0.637132	0.273948	2.32574	0.0200325	0.051305
cbiO_1	with CbiNQ forms the ABC transporter for cobalt import	BTHUR0008_RS00405	1264.58	0.274496	0.276534	0.992629	0.320891	0.455084
cbiO_2	with CbiNQ forms the ABC transporter for cobalt import	BTHUR0008_RS00410	1887.61	0.283204	0.285889	0.990609	0.321876	0.456139
BTHUR0008_RS00415	50S ribosomal protein L17	BTHUR0008_RS00415	46178.1	-1.31395	0.237686	-5.52809	3.23731e-08	4.2612e-07
BTHUR0008_RS00420	DNA-directed RNA polymerase subunit alpha	BTHUR0008_RS00420	169830	0.145909	0.191646	0.761346	0.446451	0.57482
BTHUR0008_RS00425	30S ribosomal protein S11	BTHUR0008_RS00425	24203.7	-0.626888	0.228838	-2.73944	0.00615439	0.0191816
BTHUR0008_RS00430	30S ribosomal protein S13	BTHUR0008_RS00430	30083.3	0.982816	0.193628	5.0758	3.85866e-07	4.07387e-06
rpmJ	50S ribosomal protein L36	BTHUR0008_RS00435	19589	0.168499	0.234783	0.717678	0.472956	0.597806
infA	translation initiation factor IF-1	BTHUR0008_RS00440	17104.3	-0.231579	0.28125	-0.823391	0.410286	0.542374
BTHUR0008_RS00445	methionine aminopeptidase	BTHUR0008_RS00445	111807	0.146754	0.237304	0.618419	0.536299	0.655605
BTHUR0008_RS00450	adenylate kinase	BTHUR0008_RS00450	43422.3	0.214038	0.211587	1.01159	0.311735	0.446124
BTHUR0008_RS00455	preprotein translocase subunit SecY	BTHUR0008_RS00455	237636	0.123925	0.248577	0.498539	0.618104	0.725222
BTHUR0008_RS00460	50S ribosomal protein L15	BTHUR0008_RS00460	77611.6	-1.13654	0.250432	-4.53832	5.67048e-06	4.53318e-05
BTHUR0008_RS00465	50S ribosomal protein L30	BTHUR0008_RS00465	6636	0.834909	0.210464	3.96699	7.2786e-05	0.000427353
BTHUR0008_RS00470	30S ribosomal protein S5	BTHUR0008_RS00470	111645	0.291185	0.202105	1.44076	0.149653	0.254748
BTHUR0008_RS00475	50S ribosomal protein L18	BTHUR0008_RS00475	25455.8	-0.179457	0.225256	-0.796682	0.425636	0.555989
BTHUR0008_RS00480	50S ribosomal protein L6	BTHUR0008_RS00480	44562.9	-0.0322548	0.219099	-0.147215	0.882962	0.925174
BTHUR0008_RS00485	30S ribosomal protein S8	BTHUR0008_RS00485	33384.3	0.775359	0.180481	4.29608	1.73843e-05	0.000121176
rpsN	30S ribosomal protein S14	BTHUR0008_RS00490	7890.56	0.0254836	0.214034	0.119064	0.905225	0.939243
BTHUR0008_RS00495	50S ribosomal protein L5	BTHUR0008_RS00495	47590	0.456685	0.184287	2.47812	0.0132078	0.0365198
BTHUR0008_RS00500	50S ribosomal protein L24	BTHUR0008_RS00500	9615.04	-0.23993	0.239786	-1.0006	0.317019	0.451517
BTHUR0008_RS00505	50S ribosomal protein L14	BTHUR0008_RS00505	28192.1	0.161742	0.218508	0.74021	0.459172	0.586001
BTHUR0008_RS00510	30S ribosomal protein S17	BTHUR0008_RS00510	8026.39	0.550465	0.23058	2.3873	0.0169725	0.044974
BTHUR0008_RS00515	50S ribosomal protein L29	BTHUR0008_RS00515	21635	-0.34258	0.234626	-1.46011	0.14426	0.247203
BTHUR0008_RS00520	50S ribosomal protein L16	BTHUR0008_RS00520	103601	-0.595321	0.271894	-2.18954	0.0285578	0.0688111
BTHUR0008_RS00525	30S ribosomal protein S3	BTHUR0008_RS00525	63016	0.113512	0.212633	0.53384	0.593452	0.705659
BTHUR0008_RS00530	50S ribosomal protein L22	BTHUR0008_RS00530	37648	0.207153	0.275216	0.752691	0.451635	0.579256
BTHUR0008_RS00535	30S ribosomal protein S19	BTHUR0008_RS00535	38270.4	-0.199264	0.215055	-0.926575	0.354147	0.487351
rplB	50S ribosomal protein L2	BTHUR0008_RS00540	110859	0.223823	0.19858	1.12712	0.259694	0.387725
BTHUR0008_RS00545	50S ribosomal protein L23	BTHUR0008_RS00545	78568.4	0.118569	0.196227	0.604244	0.545681	0.665207
BTHUR0008_RS00550	50S ribosomal protein L4	BTHUR0008_RS00550	63971.4	-0.659161	0.262948	-2.50682	0.0121824	0.0341687
BTHUR0008_RS00555	50S ribosomal protein L3	BTHUR0008_RS00555	115161	0.233396	0.196607	1.18712	0.23518	0.359179
BTHUR0008_RS00560	30S ribosomal protein S10	BTHUR0008_RS00560	135055	-0.406244	0.239096	-1.69909	0.0893026	0.170142
tuf	elongation factor Tu	BTHUR0008_RS00565	576541	-0.271382	0.148323	-1.82967	0.0672993	0.135702
fusA	elongation factor P	BTHUR0008_RS00570	540553	-0.122127	0.175332	-0.696548	0.486086	0.609983
BTHUR0008_RS00575	30S ribosomal protein S7	BTHUR0008_RS00575	41908.2	-0.257379	0.182592	-1.40959	0.158662	0.266635
BTHUR0008_RS00580	30S ribosomal protein S12	BTHUR0008_RS00580	72401.9	-0.0703919	0.197079	-0.357175	0.720961	0.80965
BTHUR0008_RS00585	50S ribosomal protein L7ae	BTHUR0008_RS00585	21449.9	0.460819	0.2191	2.10324	0.0354448	0.0821866
BTHUR0008_RS00590	DNA-directed RNA polymerase subunit beta'	BTHUR0008_RS00590	122550	-0.0166771	0.169071	-0.098639	0.921425	0.949611
BTHUR0008_RS00595	DNA-directed RNA polymerase subunit beta	BTHUR0008_RS00595	164782	-0.0474359	0.168937	-0.28079	0.778871	0.852361
BTHUR0008_RS00600	16S RNA G1207 methylase RsmC	BTHUR0008_RS00600	4977.4	0.44638	0.188596	2.36686	0.0179396	0.0469003
rplL	50S ribosomal protein L7/L12	BTHUR0008_RS00605	88833.5	-0.0591701	0.186106	-0.317938	0.750532	0.831968
BTHUR0008_RS00610	50S ribosomal protein L10	BTHUR0008_RS00610	127408	0.304489	0.155433	1.95897	0.0501165	0.108143
BTHUR0008_RS00615	50S ribosomal protein L1	BTHUR0008_RS00615	31271.2	-0.225102	0.189603	-1.18723	0.235139	0.359179
BTHUR0008_RS00620	50S ribosomal protein L11	BTHUR0008_RS00620	55383.7	-0.253091	0.142134	-1.78065	0.0749698	0.147907
BTHUR0008_RS00625	transcription termination/antitermination factor NusG	BTHUR0008_RS00625	6800.42	0.70914	0.196668	3.60577	0.000311234	0.00152518
BTHUR0008_RS00630	preprotein translocase subunit SecE	BTHUR0008_RS00630	975.484	-0.742767	0.314287	-2.36334	0.0181111	0.0472633
BTHUR0008_RS00635	RNA polymerase sigma70 factor	BTHUR0008_RS00635	1661.15	-0.83503	0.174912	-4.77401	1.80594e-06	1.63546e-05
BTHUR0008_RS00640	hypothetical protein	BTHUR0008_RS00640	3150.1	-0.25327	0.152264	-1.66336	0.0962411	0.180791
BTHUR0008_RS00645	23S rRNA methyltransferase	BTHUR0008_RS00645	1995.12	-0.0867735	0.165986	-0.522776	0.60113	0.711798
BTHUR0008_RS00650	ribonuclease III	BTHUR0008_RS00650	852.136	0.146907	0.154322	0.951949	0.341123	0.473922
BTHUR0008_RS00655	cysteinyl-tRNA synthetase	BTHUR0008_RS00655	1688.4	0.112815	0.123396	0.914248	0.360586	0.494169
BTHUR0008_RS00660	serine acetyltransferase	BTHUR0008_RS00660	2342.19	-0.577051	0.209502	-2.75439	0.00588017	0.0184899
BTHUR0008_RS00665	glutamyl-tRNA synthase	BTHUR0008_RS00665	35517.7	0.271046	0.154598	1.75323	0.0795624	0.155337
BTHUR0008_RS00670	2-C-methyl-D-erythritol 2,4-cyclodiphosphate synthase	BTHUR0008_RS00670	1459.32	-0.155176	0.1139	-1.36239	0.173076	0.283739
BTHUR0008_RS00675	2-C-methyl-D-erythritol 4-phosphate cytidylyltransferase	BTHUR0008_RS00675	11661.2	0.0855995	0.117846	0.726369	0.467613	0.593029
BTHUR0008_RS00680	hypothetical protein	BTHUR0008_RS00680	7701.5	-0.157842	0.103099	-1.53098	0.125774	0.222463
BTHUR0008_RS00685	DNA integrity scanning protein DisA	BTHUR0008_RS00685	1898	0.371364	0.11886	3.12438	0.00178183	0.00677311
BTHUR0008_RS00690	DNA repair protein RadA	BTHUR0008_RS00690	2285.88	0.312642	0.0915192	3.41613	0.000635175	0.00281968
BTHUR0008_RS00695	ATP-dependent Clp protease ATP-binding protein	BTHUR0008_RS00695	7525.18	-0.31194	0.170044	-1.83447	0.0665843	0.13472
BTHUR0008_RS00700	ATP:guanido phosphotransferase	BTHUR0008_RS00700	3090.78	-0.38803	0.165121	-2.34997	0.0187749	0.0486788
BTHUR0008_RS00705	hypothetical protein	BTHUR0008_RS00705	1240.52	0.638025	0.197577	3.22924	0.00124119	0.00497531
BTHUR0008_RS00710	CtsR family transcriptional regulator	BTHUR0008_RS00710	1285.9	0.0361727	0.17997	0.200994	0.840704	0.89548
BTHUR0008_RS00715	hypothetical protein	BTHUR0008_RS00715	722.711	0.333633	0.109661	3.04239	0.00234706	0.00847757
BTHUR0008_RS00720	peptidase S9	BTHUR0008_RS00720	140.03	0.329764	0.152432	2.16335	0.0305139	0.07275
BTHUR0008_RS00725	glucosamine--fructose-6-phosphate aminotransferase	BTHUR0008_RS00725	13506.7	0.704838	0.242484	2.90674	0.0036522	0.0123929
BTHUR0008_RS00730	hypothetical protein	BTHUR0008_RS00730	975.743	0.618906	0.275641	2.24533	0.024747	0.0611917
BTHUR0008_RS00735	phosphoglucosamine mutase	BTHUR0008_RS00735	14976.6	0.12399	0.129274	0.959122	0.337498	0.469857
BTHUR0008_RS00740	hypothetical protein	BTHUR0008_RS00740	9310.12	0.553815	0.118416	4.67687	2.91289e-06	2.50943e-05
BTHUR0008_RS00745	membrane protein	BTHUR0008_RS00745	3685.78	0.389883	0.141741	2.75067	0.00594735	0.0186693
BTHUR0008_RS00750	arginase	BTHUR0008_RS00750	258.243	-1.35727	0.343408	-3.95236	7.73826e-05	0.000451532
BTHUR0008_RS00755	glycerate kinase	BTHUR0008_RS00755	123.352	-0.297733	0.169266	-1.75897	0.0785834	0.153851
BTHUR0008_RS00760	tRNA-Ala	BTHUR0008_RS00760	0.681459	0.851764	0.61082	1.39446	0.163179	NA
BTHUR0008_RS00765	tRNA-Gly	BTHUR0008_RS00765	0	NA	NA	NA	NA	NA
BTHUR0008_RS00770	tRNA-Lys	BTHUR0008_RS00770	0	NA	NA	NA	NA	NA
BTHUR0008_RS00775	tRNA-Gln	BTHUR0008_RS00775	0	NA	NA	NA	NA	NA
BTHUR0008_RS00780	tRNA-Tyr	BTHUR0008_RS00780	0	NA	NA	NA	NA	NA
BTHUR0008_RS00785	tRNA-Val	BTHUR0008_RS00785	0	NA	NA	NA	NA	NA
BTHUR0008_RS00790	tRNA-Glu	BTHUR0008_RS00790	0	NA	NA	NA	NA	NA
BTHUR0008_RS00795	tRNA-Thr	BTHUR0008_RS00795	275.39	0.155593	0.247654	0.628266	0.52983	0.649671
BTHUR0008_RS00800	tRNA-Asn	BTHUR0008_RS00800	0	NA	NA	NA	NA	NA
BTHUR0008_RS00805	hypothetical protein	BTHUR0008_RS00805	25.9619	-0.35564	0.300035	-1.18533	0.235888	0.360115
BTHUR0008_RS00810	hypothetical protein	BTHUR0008_RS00810	7.72344	0.0891535	0.394977	0.225718	0.821421	0.882041
BTHUR0008_RS00815	peptide ABC transporter substrate-binding protein	BTHUR0008_RS00815	89.3944	0.00437343	0.283332	0.0154357	0.987685	0.991121
BTHUR0008_RS00820	peptide ABC transporter ATP-binding protein	BTHUR0008_RS00820	6.8701	-0.882319	0.488177	-1.80737	0.070704	0.141258
BTHUR0008_RS00825	peptide ABC transporter ATP-binding protein	BTHUR0008_RS00825	8.97233	-0.599274	0.502842	-1.19177	0.23335	0.357253
BTHUR0008_RS00830	diguanylate cyclase	BTHUR0008_RS00830	22.9387	-1.40804	0.394269	-3.57126	0.000355263	0.00171715
BTHUR0008_RS00835	peptide ABC transporter permease	BTHUR0008_RS00835	8.27512	-0.858392	0.465064	-1.84575	0.0649282	0.132239
BTHUR0008_RS00840	hypothetical protein	BTHUR0008_RS00840	72.5649	-0.955652	0.332917	-2.87054	0.00409772	0.013595
BTHUR0008_RS00845	hypothetical protein	BTHUR0008_RS00845	627.37	-0.713783	0.208436	-3.42448	0.000615978	0.00274739
BTHUR0008_RS00850	hypothetical protein	BTHUR0008_RS00850	93.7673	0.566537	0.329188	1.72101	0.0852483	0.164411
BTHUR0008_RS00855	MFS transporter	BTHUR0008_RS00855	214.726	0.293315	0.167915	1.74681	0.080671	0.157195
BTHUR0008_RS00860	hypothetical protein	BTHUR0008_RS00860	4303.11	-0.331649	0.160591	-2.06519	0.0389055	0.0883648
BTHUR0008_RS00865	MFS transporter	BTHUR0008_RS00865	217.834	0.49923	0.179336	2.78376	0.0053732	0.017076
BTHUR0008_RS00870	FAD-binding protein	BTHUR0008_RS00870	266.194	0.332588	0.155695	2.13615	0.0326668	0.076943
BTHUR0008_RS00875	hypothetical protein	BTHUR0008_RS00875	710.445	-0.272905	0.18804	-1.45132	0.146692	0.250612
BTHUR0008_RS00880	NADPH:quinone reductase	BTHUR0008_RS00880	5.06892	0.12194	0.510998	0.238631	0.811392	NA
BTHUR0008_RS00885	dioxygenase	BTHUR0008_RS00885	4.87795	-0.50273	0.509774	-0.986183	0.324043	NA
BTHUR0008_RS00890	methionine ABC transporter ATP-binding protein	BTHUR0008_RS00890	10.3581	-0.614971	0.367276	-1.67441	0.0940494	0.177617
BTHUR0008_RS00895	ABC transporter permease	BTHUR0008_RS00895	15.9953	-0.358231	0.27307	-1.31186	0.189566	0.305103
BTHUR0008_RS00900	3-ketoacyl-ACP reductase	BTHUR0008_RS00900	714.544	-0.375997	0.137131	-2.74188	0.00610896	0.0190821
BTHUR0008_RS00905	hypothetical protein	BTHUR0008_RS00905	142.195	-0.324591	0.234107	-1.38651	0.165591	0.274692
BTHUR0008_RS00910	hypothetical protein	BTHUR0008_RS00910	17083.2	0.43297	0.375371	1.15345	0.248727	0.375213
BTHUR0008_RS00915	HAD family hydrolase	BTHUR0008_RS00915	4251.82	-0.744129	0.169447	-4.3915	1.12569e-05	8.35046e-05
BTHUR0008_RS00920	peptide ABC transporter substrate-binding protein	BTHUR0008_RS00920	206.453	-1.60629	0.341787	-4.69968	2.60571e-06	2.26548e-05
BTHUR0008_RS00925	peptide ABC transporter ATP-binding protein	BTHUR0008_RS00925	154.429	-1.43944	0.385334	-3.73556	0.000187301	0.000985247
BTHUR0008_RS00930	peptide ABC transporter permease	BTHUR0008_RS00930	97.6075	-1.64996	0.375952	-4.38874	1.1401e-05	8.41327e-05
BTHUR0008_RS00935	peptide ABC transporter permease	BTHUR0008_RS00935	173.571	-2.23608	0.401134	-5.57439	2.48399e-08	3.38224e-07
BTHUR0008_RS00940	ABC transporter substrate-binding protein	BTHUR0008_RS00940	490.841	-2.11904	0.520031	-4.07484	4.60467e-05	0.000287665
BTHUR0008_RS00945	hypothetical protein	BTHUR0008_RS00945	20.289	0.10495	0.30125	0.348382	0.727553	0.814146
BTHUR0008_RS00950	ABC transporter ATP-binding protein	BTHUR0008_RS00950	104.468	-0.50734	0.146536	-3.46221	0.000535753	0.00243955
BTHUR0008_RS00955	hypothetical protein	BTHUR0008_RS00955	1.27929	-1.07797	0.608079	-1.77275	0.0762696	NA
BTHUR0008_RS00960	galactose-1-phosphate uridylyltransferase	BTHUR0008_RS00960	40.0899	0.25076	0.340568	0.736298	0.461549	0.587993
BTHUR0008_RS00965	invasion protein	BTHUR0008_RS00965	236.718	0.447708	0.148319	3.01856	0.00253982	0.0090582
BTHUR0008_RS00970	hypothetical protein	BTHUR0008_RS00970	1030.28	0.0204103	0.167506	0.121848	0.90302	0.937815
BTHUR0008_RS00975	DNAase	BTHUR0008_RS00975	155.826	0.00282116	0.212377	0.0132837	0.989401	0.991965
BTHUR0008_RS00980	iron ABC transporter permease	BTHUR0008_RS00980	66.9782	-0.0713814	0.261326	-0.273151	0.784737	0.856957
BTHUR0008_RS00985	ferrichrome ABC transporter permease	BTHUR0008_RS00985	307.033	-0.757316	0.250131	-3.02768	0.00246438	0.00882043
BTHUR0008_RS00990	hypothetical protein	BTHUR0008_RS00990	468.448	-0.640275	0.187844	-3.40855	0.0006531	0.00288567
BTHUR0008_RS00995	hypothetical protein	BTHUR0008_RS00995	6.50591	-0.655288	0.424476	-1.54376	0.122647	0.218641
BTHUR0008_RS01000	LacI family transcription regulator	BTHUR0008_RS01000	195.87	0.0271121	0.157383	0.172268	0.863227	0.910405
BTHUR0008_RS01005	1-acyl-sn-glycerol-3-phosphate acyltransferase	BTHUR0008_RS01005	6645.18	-0.271629	0.139019	-1.9539	0.0507129	0.109123
BTHUR0008_RS01010	hypothetical protein	BTHUR0008_RS01010	4.978	1.10019	0.457333	2.40566	0.0161432	NA
BTHUR0008_RS01015	transporter	BTHUR0008_RS01015	73.7811	0.26449	0.214383	1.23373	0.217305	0.338083
BTHUR0008_RS01020	LysR family transcriptional regulator	BTHUR0008_RS01020	157.732	-0.894573	0.274895	-3.25424	0.00113698	0.00462307
BTHUR0008_RS01025	hypothetical protein	BTHUR0008_RS01025	1011.84	-0.5271	0.0975186	-5.40513	6.47628e-08	8.03854e-07
BTHUR0008_RS01030	molybdenum ABC transporter substrate-binding protein	BTHUR0008_RS01030	265.339	0.652018	0.217519	2.99752	0.00272187	0.00957476
BTHUR0008_RS01035	molybdenum ABC transporter permease	BTHUR0008_RS01035	308.178	-0.330931	0.283269	-1.16825	0.242704	0.367694
BTHUR0008_RS01040	glucose transporter GlcU	BTHUR0008_RS01040	904.293	0.656307	0.281812	2.32888	0.0198653	0.0509458
BTHUR0008_RS01045	nucleoside transporter	BTHUR0008_RS01045	198.378	-0.547215	0.188781	-2.89868	0.00374736	0.0126627
BTHUR0008_RS01050	pyrroline-5-carboxylate reductase	BTHUR0008_RS01050	1985.63	-0.945655	0.232594	-4.06569	4.7891e-05	0.000297871
BTHUR0008_RS01055	glyoxal reductase	BTHUR0008_RS01055	1286.74	-1.07369	0.19116	-5.61674	1.94593e-08	2.73299e-07
BTHUR0008_RS01060	peptide ABC transporter substrate-binding protein	BTHUR0008_RS01060	577.61	-0.442862	0.209608	-2.11281	0.0346167	0.0808011
BTHUR0008_RS01065	peptide ABC transporter substrate-binding protein	BTHUR0008_RS01065	1130.67	-2.05107	0.288627	-7.10629	1.19205e-12	3.35671e-11
BTHUR0008_RS01070	tRNA-Gly	BTHUR0008_RS01070	0	NA	NA	NA	NA	NA
BTHUR0008_RS01075	tRNA-Pro	BTHUR0008_RS01075	745.598	0.219909	0.132712	1.65704	0.0975113	0.182403
BTHUR0008_RS01080	tRNA-Arg	BTHUR0008_RS01080	59.8222	0.512675	0.219093	2.33999	0.0192843	0.0497716
BTHUR0008_RS01085	tRNA-Leu	BTHUR0008_RS01085	546.451	-0.389319	0.298561	-1.30399	0.192238	0.308583
BTHUR0008_RS01090	tRNA-Lys	BTHUR0008_RS01090	0	NA	NA	NA	NA	NA
BTHUR0008_RS01095	tRNA-Gln	BTHUR0008_RS01095	0	NA	NA	NA	NA	NA
BTHUR0008_RS01100	tRNA-Asp	BTHUR0008_RS01100	0	NA	NA	NA	NA	NA
BTHUR0008_RS01105	tRNA-Met	BTHUR0008_RS01105	0	NA	NA	NA	NA	NA
BTHUR0008_RS01110	tRNA-Val	BTHUR0008_RS01110	0	NA	NA	NA	NA	NA
BTHUR0008_RS01115	tRNA-Glu	BTHUR0008_RS01115	0	NA	NA	NA	NA	NA
BTHUR0008_RS01120	tRNA-Ser	BTHUR0008_RS01120	1883.23	-1.8473	0.366371	-5.04216	4.60295e-07	4.7891e-06
BTHUR0008_RS01125	tRNA-Asn	BTHUR0008_RS01125	0	NA	NA	NA	NA	NA
BTHUR0008_RS01130	hypothetical protein	BTHUR0008_RS01130	240.422	-0.00994532	0.137396	-0.0723845	0.942296	0.962707
BTHUR0008_RS01135	hypothetical protein	BTHUR0008_RS01135	4155.39	0.109923	0.133644	0.82251	0.410787	0.542476
BTHUR0008_RS01140	PemK family transcriptional regulator	BTHUR0008_RS01140	5108.97	0.730193	0.149668	4.87874	1.06766e-06	1.02772e-05
BTHUR0008_RS01145	antitoxin EndoAI	BTHUR0008_RS01145	8474.58	0.640377	0.18551	3.45198	0.000556498	0.0025158
BTHUR0008_RS01150	alanine racemase	BTHUR0008_RS01150	299.692	0.711229	0.158948	4.47459	7.6558e-06	5.93587e-05
BTHUR0008_RS01155	sporulation protein	BTHUR0008_RS01155	188.592	0.276408	0.155279	1.78007	0.0750648	0.148037
BTHUR0008_RS01160	4'-phosphopantetheinyl transferase	BTHUR0008_RS01160	52.0995	0.801036	0.242628	3.3015	0.000961706	0.004013
BTHUR0008_RS01165	hypothetical protein	BTHUR0008_RS01165	20.5713	0.316003	0.270112	1.1699	0.242042	0.367155
BTHUR0008_RS01170	UV damage repair endonuclease	BTHUR0008_RS01170	300.375	-0.585684	0.261171	-2.24253	0.024927	0.0615026
BTHUR0008_RS01175	DEAD/DEAH box helicase	BTHUR0008_RS01175	53104.5	0.190593	0.231541	0.823151	0.410422	0.542374
BTHUR0008_RS01180	UDP-N-acetylmuramoyl-tripeptide--D-alanyl-D- alanine ligase	BTHUR0008_RS01180	6888.74	0.00182759	0.136548	0.0133842	0.989321	0.991965
ddl	D-alanine--D-alanine ligase	BTHUR0008_RS01185	12384.6	0.213569	0.145775	1.46507	0.142903	0.245621
BTHUR0008_RS01190	MFS transporter	BTHUR0008_RS01190	111.626	-0.273986	0.188258	-1.45537	0.145566	0.249052
BTHUR0008_RS01195	MFS transporter	BTHUR0008_RS01195	10.3843	-0.0401325	0.376845	-0.106496	0.915189	0.945768
BTHUR0008_RS01200	amino acid permease	BTHUR0008_RS01200	92.8197	0.162932	0.157634	1.03361	0.301317	0.434622
BTHUR0008_RS01205	homogentisate 1,2-dioxygenase	BTHUR0008_RS01205	100.388	-0.388939	0.180178	-2.15864	0.0308779	0.0734015
BTHUR0008_RS01210	fumarylacetoacetase	BTHUR0008_RS01210	76.2784	-0.0338984	0.168692	-0.200948	0.840739	0.89548
BTHUR0008_RS01215	4-hydroxyphenylpyruvate dioxygenase	BTHUR0008_RS01215	70.4746	-0.497025	0.248185	-2.00264	0.0452155	0.099541
BTHUR0008_RS01220	hypothetical protein	BTHUR0008_RS01220	131.163	0.334877	0.560404	0.597563	0.550131	0.669191
BTHUR0008_RS01225	histidine kinase	BTHUR0008_RS01225	408.556	0.535434	0.118133	4.53246	5.83018e-06	4.65428e-05
BTHUR0008_RS01230	transcriptional regulator	BTHUR0008_RS01230	132.368	-0.173101	0.202911	-0.853091	0.393609	0.525679
BTHUR0008_RS01235	guanine permease	BTHUR0008_RS01235	3544.25	-0.864241	0.554465	-1.55869	0.119069	0.213472
BTHUR0008_RS01240	GMP synthase	BTHUR0008_RS01240	23012.6	-0.101471	0.245343	-0.413588	0.679176	0.775652
BTHUR0008_RS01245	hypothetical protein	BTHUR0008_RS01245	198.677	0.177783	0.208675	0.851963	0.394235	0.526142
BTHUR0008_RS01250	hypothetical protein	BTHUR0008_RS01250	981.761	0.306408	0.130747	2.34352	0.0191027	0.0494381
BTHUR0008_RS01255	hypothetical protein	BTHUR0008_RS01255	157.206	-0.0993479	0.150279	-0.66109	0.508554	0.631232
groEL	molecular chaperone GroEL	BTHUR0008_RS01260	39381	-0.0930501	0.228761	-0.406757	0.684186	0.779488
BTHUR0008_RS01265	molecular chaperone GroES	BTHUR0008_RS01265	14612.9	0.452139	0.266227	1.69832	0.089447	0.170289
BTHUR0008_RS01270	peptidase	BTHUR0008_RS01270	2215.35	-1.31888	0.164727	-8.00644	1.18074e-15	5.56914e-14
BTHUR0008_RS01275	hypothetical protein	BTHUR0008_RS01275	142.88	0.164984	0.228011	0.72358	0.469323	0.594532
BTHUR0008_RS01280	redox-sensing transcriptional repressor Rex	BTHUR0008_RS01280	3892.88	0.0659515	0.192971	0.341769	0.732525	0.817769
BTHUR0008_RS01285	multidrug ABC transporter ATP-binding protein	BTHUR0008_RS01285	2139.74	-0.144308	0.116341	-1.24038	0.214834	0.335437
BTHUR0008_RS01290	tRNA threonylcarbamoyladenosine modification protein TsaD	BTHUR0008_RS01290	3845.71	0.60075	0.138201	4.34692	1.38064e-05	9.99288e-05
BTHUR0008_RS01295	alanine acetyltransferase	BTHUR0008_RS01295	675.041	1.37728	0.205149	6.71357	1.89921e-11	4.53568e-10
BTHUR0008_RS01300	hypothetical protein	BTHUR0008_RS01300	1201.05	0.763968	0.123766	6.17268	6.7142e-10	1.24675e-08
BTHUR0008_RS01305	ATP-binding protein	BTHUR0008_RS01305	1496.11	0.324928	0.118283	2.74705	0.00601347	0.0188254
BTHUR0008_RS01310	tRNA-Asp	BTHUR0008_RS01310	0	NA	NA	NA	NA	NA
BTHUR0008_RS01315	tRNA-Met	BTHUR0008_RS01315	0	NA	NA	NA	NA	NA
BTHUR0008_RS01320	glycosyl transferase	BTHUR0008_RS01320	6.21501	-0.729988	0.361355	-2.02014	0.043369	0.0964892
BTHUR0008_RS01325	hypothetical protein	BTHUR0008_RS01325	9.62013	0.094036	0.374878	0.250844	0.801935	0.868699
BTHUR0008_RS01330	methyltransferase	BTHUR0008_RS01330	15.4944	0.274626	0.365663	0.751036	0.452631	0.580138
BTHUR0008_RS01335	methyltransferase	BTHUR0008_RS01335	27.8238	0.743906	0.281829	2.63957	0.00830115	0.0246767
BTHUR0008_RS01340	RNA methyltransferase	BTHUR0008_RS01340	31.163	0.714311	0.310904	2.29753	0.0215887	0.0545606
BTHUR0008_RS01345	UDP-glucose 4-epimerase	BTHUR0008_RS01345	72.5793	1.02587	0.211528	4.84982	1.23573e-06	1.17352e-05
BTHUR0008_RS01350	methyltransferase	BTHUR0008_RS01350	18.7071	0.680099	0.316993	2.14547	0.0319151	0.0755182
BTHUR0008_RS01355	glycosyl transferase	BTHUR0008_RS01355	81.8058	0.0923676	0.206039	0.448301	0.653936	0.754717
BTHUR0008_RS01360	N5-carboxyaminoimidazole ribonucleotide mutase	BTHUR0008_RS01360	425.996	-0.196408	0.373562	-0.525771	0.599047	0.710011
BTHUR0008_RS01365	phosphoribosylaminoimidazole carboxylase	BTHUR0008_RS01365	10960.7	-2.26182	0.293871	-7.69664	1.3969e-14	5.4154e-13
BTHUR0008_RS01370	adenylosuccinate lyase	BTHUR0008_RS01370	8615.39	-1.12385	0.269457	-4.1708	3.03533e-05	0.000199304
BTHUR0008_RS01375	phosphoribosylaminoimidazole-succinocarboxamide synthase	BTHUR0008_RS01375	466.383	-1.49715	0.55168	-2.71381	0.0066515	0.020494
BTHUR0008_RS01380	phosphoribosylformylglycinamidine synthase	BTHUR0008_RS01380	36.148	-1.20559	0.56026	-2.15184	0.03141	0.0744777
BTHUR0008_RS01385	phosphoribosylformylglycinamidine synthase	BTHUR0008_RS01385	326.755	-1.19879	0.554233	-2.16297	0.0305433	0.0727896
BTHUR0008_RS01390	phosphoribosylformylglycinamidine synthase	BTHUR0008_RS01390	851.22	-1.24813	0.543367	-2.29703	0.0216171	0.0545974
BTHUR0008_RS01395	amidophosphoribosyltransferase	BTHUR0008_RS01395	433.724	-0.912504	0.520425	-1.75338	0.0795365	0.155337
BTHUR0008_RS01400	phosphoribosylaminoimidazole synthetase	BTHUR0008_RS01400	404.561	-0.953208	0.502192	-1.8981	0.0576835	0.120555
BTHUR0008_RS01405	phosphoribosylglycinamide formyltransferase	BTHUR0008_RS01405	154.958	-0.676696	0.49359	-1.37097	0.170385	0.280343
purH	purine biosynthesis protein purH	BTHUR0008_RS01410	664.82	-0.489528	0.242094	-2.02206	0.0431703	0.0962712
BTHUR0008_RS01415	phosphoribosylamine--glycine ligase	BTHUR0008_RS01415	846.34	-0.0673348	0.217466	-0.309634	0.75684	0.837153
BTHUR0008_RS01420	MFS transporter	BTHUR0008_RS01420	93.0584	-0.111115	0.171703	-0.647135	0.517544	0.638609
BTHUR0008_RS01425	LysR family transcriptional regulator	BTHUR0008_RS01425	146.71	0.0783387	0.154944	0.505594	0.613142	0.721493
BTHUR0008_RS01430	hypothetical protein	BTHUR0008_RS01430	1599.01	-1.41222	0.242601	-5.82115	5.84449e-09	8.91639e-08
BTHUR0008_RS01435	membrane protein	BTHUR0008_RS01435	2558.36	-0.483416	0.123524	-3.91355	9.09489e-05	0.000517357
BTHUR0008_RS01440	MarR family transcripitonal regulator	BTHUR0008_RS01440	31.1761	-0.840806	0.292547	-2.87409	0.00405197	0.0134669
BTHUR0008_RS01445	geranylgeranylglyceryl phosphate synthase	BTHUR0008_RS01445	824.194	0.339579	0.162512	2.08957	0.0366568	0.0842991
BTHUR0008_RS01450	ATP-dependent DNA helicase PcrA	BTHUR0008_RS01450	5859.82	0.59166	0.123984	4.77205	1.82357e-06	1.64616e-05
ligA	NAD-dependent DNA ligase LigA	BTHUR0008_RS01455	8046.01	0.0426677	0.121174	0.352119	0.724749	0.812293
BTHUR0008_RS01460	hypothetical protein	BTHUR0008_RS01460	6342.45	-0.451856	0.134426	-3.36136	0.000775587	0.00333827
BTHUR0008_RS01465	membrane protein	BTHUR0008_RS01465	277.252	0.199408	0.139471	1.42974	0.152791	0.258921
BTHUR0008_RS01470	1-pyrroline-5-carboxylate dehydrogenase	BTHUR0008_RS01470	9700.97	-1.2151	0.281541	-4.31587	1.58973e-05	0.000112875
BTHUR0008_RS01475	isochorismatase	BTHUR0008_RS01475	11.1028	0.26309	0.42224	0.623081	0.533231	0.652983
BTHUR0008_RS01480	hypothetical protein	BTHUR0008_RS01480	3.57925	-0.920011	0.519806	-1.76991	0.0767416	NA
BTHUR0008_RS01485	methionine ABC transporter ATP-binding protein	BTHUR0008_RS01485	147.073	-2.20287	0.301686	-7.30189	2.83755e-13	8.97237e-12
BTHUR0008_RS01490	ABC transporter permease	BTHUR0008_RS01490	84.0826	-3.39745	0.38339	-8.86162	7.88617e-19	5.1902e-17
BTHUR0008_RS01495	methionine ABC transporter substrate-binding protein	BTHUR0008_RS01495	53.0078	-2.16926	0.346971	-6.25199	4.0526e-10	7.88237e-09
BTHUR0008_RS01500	hypothetical protein	BTHUR0008_RS01500	19.5219	-0.171435	0.337793	-0.507516	0.611793	0.720505
BTHUR0008_RS01505	hypothetical protein	BTHUR0008_RS01505	64.6029	0.0365009	0.186084	0.196153	0.844491	0.89765
BTHUR0008_RS01510	MarR family transcriptional regulator	BTHUR0008_RS01510	77.8972	0.698389	0.319356	2.18687	0.0287522	0.0691912
BTHUR0008_RS01515	hypothetical protein	BTHUR0008_RS01515	299.838	-1.37805	0.13316	-10.3488	4.2356e-25	5.57524e-23
BTHUR0008_RS01520	glutamyl-tRNA amidotransferase subunit C	BTHUR0008_RS01520	1472.84	0.0278007	0.12911	0.215326	0.829513	0.887365
gatA	aspartyl/glutamyl-tRNA amidotransferase subunit A	BTHUR0008_RS01525	9019.7	-0.255181	0.160905	-1.58592	0.112758	0.204293
BTHUR0008_RS01530	aspartyl/glutamyl-tRNA amidotransferase subunit B	BTHUR0008_RS01530	8266.19	0.266965	0.112498	2.37306	0.0176415	0.0463131
BTHUR0008_RS01535	lipid kinase	BTHUR0008_RS01535	1456.98	0.540548	0.121965	4.43198	9.33698e-06	7.07461e-05
BTHUR0008_RS01540	haloacid dehalogenase	BTHUR0008_RS01540	84.5822	0.329951	0.168206	1.96159	0.0498102	0.107646
BTHUR0008_RS01545	4-aminobutyrate aminotransferase	BTHUR0008_RS01545	12.1954	-0.0240247	0.387225	-0.0620434	0.950528	0.966928
BTHUR0008_RS01550	RNA polymerase subunit sigma-54	BTHUR0008_RS01550	54.3036	-0.246093	0.201828	-1.21932	0.222722	0.344775
gabD	succinate-semialdehyde dehdyrogenase	BTHUR0008_RS01555	89.1389	-0.0685353	0.173487	-0.395046	0.692809	0.787123
BTHUR0008_RS01560	DNA mismatch repair protein MutS	BTHUR0008_RS01560	4.27289	1.03788	0.559351	1.8555	0.0635247	NA
BTHUR0008_RS01565	hypothetical protein	BTHUR0008_RS01565	69.1697	-0.248568	0.225922	-1.10023	0.27123	0.401245
BTHUR0008_RS01570	peptidase M29	BTHUR0008_RS01570	2692.16	-0.348104	0.139789	-2.4902	0.0127669	0.035544
BTHUR0008_RS01575	polysaccharide deacetylase	BTHUR0008_RS01575	1083.16	0.584113	0.111303	5.24796	1.53793e-07	1.77647e-06
BTHUR0008_RS01580	hypothetical protein	BTHUR0008_RS01580	39.389	-0.0904362	0.286101	-0.316099	0.751927	0.832811
BTHUR0008_RS01585	NupC family nucleoside transporter	BTHUR0008_RS01585	755.234	0.759837	0.24649	3.08263	0.00205181	0.00764072
BTHUR0008_RS01590	RNA methyltransferase	BTHUR0008_RS01590	1145.23	0.384785	0.242199	1.58871	0.112125	0.203277
BTHUR0008_RS01595	tRNA-dihydrouridine synthase	BTHUR0008_RS01595	4998.09	0.459986	0.201427	2.28364	0.022393	0.0562059
BTHUR0008_RS01600	hypothetical protein	BTHUR0008_RS01600	213.562	-0.257355	0.267613	-0.961667	0.336217	0.469056
BTHUR0008_RS01605	zinc protease	BTHUR0008_RS01605	274.148	-0.0534307	0.176214	-0.303214	0.761726	0.840423
BTHUR0008_RS01610	benzoate transporter	BTHUR0008_RS01610	574.312	-0.821361	0.222666	-3.68875	0.000225358	0.00115747
BTHUR0008_RS01615	mandelate racemase	BTHUR0008_RS01615	233.791	-0.407866	0.116728	-3.49414	0.000475593	0.00220103
BTHUR0008_RS01620	transcriptional regulator	BTHUR0008_RS01620	189.557	0.0574324	0.164373	0.349404	0.726786	0.813771
BTHUR0008_RS01625	sodium:proton antiporter	BTHUR0008_RS01625	104.839	-0.33609	0.171824	-1.95601	0.0504641	0.108727
BTHUR0008_RS01630	amidohydrolase	BTHUR0008_RS01630	1155.11	-1.15254	0.17948	-6.42157	1.34873e-10	2.8916e-09
BTHUR0008_RS01635	S-adenosyl-L-methionine-dependent methyltransferase	BTHUR0008_RS01635	135.683	0.204681	0.232118	0.881795	0.377888	0.509938
BTHUR0008_RS01640	hypothetical protein	BTHUR0008_RS01640	114.925	0.411464	0.207462	1.98332	0.0473321	0.103277
BTHUR0008_RS01645	NADH dehydrogenase	BTHUR0008_RS01645	36740.6	-0.0273998	0.114516	-0.239265	0.8109	0.874394
BTHUR0008_RS01650	alkyl hydroperoxide reductase subunit C	BTHUR0008_RS01650	47735.7	-0.192432	0.19761	-0.973795	0.330158	0.463811
BTHUR0008_RS01655	5-methylribose kinase	BTHUR0008_RS01655	219.305	0.11822	0.228263	0.517909	0.604522	0.713873
BTHUR0008_RS01660	methylthioribose-1-phosphate isomerase	BTHUR0008_RS01660	354.249	-0.351832	0.223192	-1.57636	0.114942	0.207652
BTHUR0008_RS01665	fuculose phosphate aldolase	BTHUR0008_RS01665	187.579	0.777119	0.217577	3.5717	0.000354676	0.00171578
BTHUR0008_RS01670	iron ABC transporter permease	BTHUR0008_RS01670	1519.99	2.66905	0.22313	11.9618	5.63016e-33	1.51746e-30
BTHUR0008_RS01675	ferrichrome ABC transporter permease	BTHUR0008_RS01675	813.467	2.70416	0.216273	12.5034	7.15063e-36	2.24848e-33
BTHUR0008_RS01680	ABC transporter substrate-binding protein	BTHUR0008_RS01680	4742.61	2.93896	0.189182	15.535	2.00939e-54	1.26368e-51
BTHUR0008_RS01685	ferredoxin--NADP reductase	BTHUR0008_RS01685	1916.85	2.56431	0.163558	15.6782	2.1305e-55	1.50733e-52
BTHUR0008_RS01690	hypothetical protein	BTHUR0008_RS01690	60.4604	-0.859241	0.262087	-3.27846	0.00104376	0.00429651
BTHUR0008_RS01695	hypothetical protein	BTHUR0008_RS01695	478.339	0.324251	0.21979	1.47528	0.140138	0.241529
BTHUR0008_RS01700	spore coat protein	BTHUR0008_RS01700	20.8452	0.43658	0.241092	1.81085	0.0701647	0.140329
BTHUR0008_RS01705	spore coat protein	BTHUR0008_RS01705	18.6774	0.590817	0.25206	2.34395	0.0190806	0.0494036
BTHUR0008_RS01710	hypothetical protein	BTHUR0008_RS01710	18.5734	0.91856	0.259254	3.54309	0.000395464	0.00188411
BTHUR0008_RS01715	hypothetical protein	BTHUR0008_RS01715	124.286	1.16138	0.174378	6.66011	2.7362e-11	6.4261e-10
BTHUR0008_RS01720	sporulation kinase	BTHUR0008_RS01720	421.588	0.301669	0.228059	1.32276	0.185914	0.300306
BTHUR0008_RS01725	hypothetical protein	BTHUR0008_RS01725	200.872	-0.834755	0.18755	-4.45085	8.55309e-06	6.52432e-05
BTHUR0008_RS01730	metal-dependent hydrolase	BTHUR0008_RS01730	10.3824	-0.041642	0.347044	-0.119991	0.90449	0.938653
BTHUR0008_RS01735	hypothetical protein	BTHUR0008_RS01735	62.9877	0.687553	0.269258	2.55351	0.0106643	0.030531
BTHUR0008_RS01740	hypothetical protein	BTHUR0008_RS01740	184.71	-0.172388	0.179512	-0.960314	0.336897	0.469433
BTHUR0008_RS01745	MFS transporter	BTHUR0008_RS01745	130.362	0.0407228	0.15429	0.263936	0.791829	0.861869
BTHUR0008_RS01750	(2Fe-2S)-binding protein	BTHUR0008_RS01750	38.678	-0.101407	0.202074	-0.501831	0.615787	0.723552
BTHUR0008_RS01755	fatty acid desaturase	BTHUR0008_RS01755	41358.1	0.119852	0.164662	0.727871	0.466693	0.592609
BTHUR0008_RS01760	cystine transporter permease	BTHUR0008_RS01760	80.3392	0.452497	0.271641	1.66579	0.0957544	0.180056
BTHUR0008_RS01765	ABC transporter substrate-binding protein	BTHUR0008_RS01765	11.8124	-0.00852245	0.349828	-0.0243618	0.980564	0.986665
BTHUR0008_RS01770	arginine ABC transporter ATP-binding protein	BTHUR0008_RS01770	4.49495	0.334266	0.4411	0.757802	0.448569	NA
BTHUR0008_RS01775	chemotaxis protein	BTHUR0008_RS01775	1319.95	-0.180086	0.226283	-0.795845	0.426122	0.556495
BTHUR0008_RS01780	ArgR family transcriptional regulator	BTHUR0008_RS01780	116.943	-0.206801	0.311272	-0.664376	0.50645	0.629442
BTHUR0008_RS01785	arginine deiminase	BTHUR0008_RS01785	43.4501	0.331564	0.327166	1.01344	0.310848	0.445417
BTHUR0008_RS01790	ornithine carbamoyltransferase	BTHUR0008_RS01790	12.4986	0.608547	0.33831	1.79879	0.0720527	0.143396
BTHUR0008_RS01795	amino acid APC transporter	BTHUR0008_RS01795	30.5002	0.254005	0.280324	0.906111	0.364877	0.498
BTHUR0008_RS01800	carbamate kinase	BTHUR0008_RS01800	37.7366	-0.0620813	0.223202	-0.278139	0.780906	0.853933
BTHUR0008_RS01805	Crp/Fnr family transcriptional regulator	BTHUR0008_RS01805	1964.76	0.424755	0.254198	1.67096	0.0947294	0.178544
BTHUR0008_RS01810	hypothetical protein	BTHUR0008_RS01810	115.654	0.72337	0.306248	2.36204	0.0181747	0.0473397
BTHUR0008_RS01815	FAD-binding protein	BTHUR0008_RS01815	21.5937	0.190956	0.288719	0.661389	0.508363	0.631156
BTHUR0008_RS01820	oligo-1,6-glucosidase	BTHUR0008_RS01820	4855.19	-1.2054	0.523857	-2.30101	0.0213908	0.054171
BTHUR0008_RS01825	PTS trehalose transporter subunit IIBC	BTHUR0008_RS01825	3480.59	-1.07839	0.480718	-2.24328	0.0248785	0.0614096
BTHUR0008_RS01830	endonuclease	BTHUR0008_RS01830	1152.65	-0.524477	0.453897	-1.1555	0.247886	0.374143
BTHUR0008_RS01835	phage infection protein	BTHUR0008_RS01835	10599.8	0.127683	0.149171	0.855954	0.392023	0.523987
BTHUR0008_RS01840	DNA topoisomerase III	BTHUR0008_RS01840	4587.05	-0.133564	0.0986209	-1.35432	0.175634	0.286732
BTHUR0008_RS01845	hydroxyethylthiazole kinase	BTHUR0008_RS01845	171.82	0.379912	0.246296	1.5425	0.122951	0.218769
thiE	thiamine-phosphate pyrophosphorylase	BTHUR0008_RS01850	64.6823	0.859506	0.264423	3.2505	0.00115202	0.00467078
BTHUR0008_RS01855	C4-dicarboxylate ABC transporter	BTHUR0008_RS01855	1409.6	0.656231	0.125392	5.23345	1.66371e-07	1.8985e-06
BTHUR0008_RS01860	chemotaxis protein	BTHUR0008_RS01860	5521.23	0.402115	0.204453	1.96679	0.0492073	0.106669
BTHUR0008_RS01865	peptide synthetase	BTHUR0008_RS01865	1330.43	0.100129	0.199831	0.501068	0.616324	0.723883
BTHUR0008_RS01870	hypothetical protein	BTHUR0008_RS01870	231.7	0.0661872	0.148472	0.445788	0.65575	0.756348
BTHUR0008_RS01875	ABC transporter permease	BTHUR0008_RS01875	937.28	0.297497	0.141759	2.09861	0.0358514	0.0828878
BTHUR0008_RS01880	ABC transporter substrate-binding protein	BTHUR0008_RS01880	3927.04	-0.26616	0.176687	-1.50639	0.131966	0.231032
BTHUR0008_RS01885	nitrate ABC transporter ATP-binding protein	BTHUR0008_RS01885	1279.41	0.407461	0.12342	3.30143	0.000961947	0.004013
BTHUR0008_RS01890	heme ABC transporter ATP-binding protein	BTHUR0008_RS01890	83.5311	-0.0449316	0.191286	-0.234892	0.814293	0.876883
BTHUR0008_RS01895	chitinase	BTHUR0008_RS01895	73.9515	0.0894421	0.214878	0.416247	0.67723	0.774452
BTHUR0008_RS01900	molecular chaperone DnaJ	BTHUR0008_RS01900	180.141	-0.95445	0.25034	-3.81261	0.000137505	0.000746703
BTHUR0008_RS01905	thioredoxin	BTHUR0008_RS01905	135.25	-0.374775	0.164075	-2.28417	0.0223618	0.0561524
BTHUR0008_RS01910	methanol dehydrogenase	BTHUR0008_RS01910	35.2307	-1.17106	0.244709	-4.78552	1.70549e-06	1.55694e-05
BTHUR0008_RS01915	histidine kinase	BTHUR0008_RS01915	14.6683	0.775166	0.341218	2.27176	0.0231008	0.0577521
BTHUR0008_RS01920	TetR family transcriptional regulator	BTHUR0008_RS01920	170.576	-0.0206015	0.178004	-0.115736	0.907862	0.941289
BTHUR0008_RS01925	MFS transporter	BTHUR0008_RS01925	163.938	0.0712613	0.130568	0.545781	0.585217	0.698508
BTHUR0008_RS01930	DNA-binding protein	BTHUR0008_RS01930	155.129	-0.824437	0.161747	-5.09709	3.4492e-07	3.70445e-06
BTHUR0008_RS01935	MFS transporter	BTHUR0008_RS01935	974.905	0.712981	0.140242	5.08395	3.69662e-07	3.94028e-06
BTHUR0008_RS01940	phosphodiesterase	BTHUR0008_RS01940	2394.59	0.0571971	0.127585	0.448307	0.653932	0.754717
BTHUR0008_RS01945	hypothetical protein	BTHUR0008_RS01945	113.088	-1.17231	0.296063	-3.95965	7.50587e-05	0.00043933
BTHUR0008_RS01950	prolyl-tRNA synthetase	BTHUR0008_RS01950	1339.38	0.29919	0.154784	1.93296	0.0532415	0.113416
BTHUR0008_RS01955	cell wall anchor	BTHUR0008_RS01955	24.3046	-0.651774	0.360872	-1.80611	0.0709011	0.141552
BTHUR0008_RS01960	ROK family transcriptional regulator	BTHUR0008_RS01960	48.1799	0.535244	0.194585	2.75069	0.00594693	0.0186693
BTHUR0008_RS01965	stress protein	BTHUR0008_RS01965	26147	-1.02706	0.216581	-4.74214	2.11472e-06	1.87021e-05
BTHUR0008_RS01970	chemical-damaging agent resistance protein C	BTHUR0008_RS01970	26163.9	-1.39366	0.24254	-5.74612	9.13137e-09	1.36009e-07
BTHUR0008_RS01975	chemical-damaging agent resistance protein C	BTHUR0008_RS01975	7299.4	-0.827152	0.173869	-4.75733	1.96167e-06	1.74851e-05
BTHUR0008_RS01980	membrane protein	BTHUR0008_RS01980	1995.47	-0.0592736	0.117552	-0.504234	0.614097	0.722017
BTHUR0008_RS01985	hypothetical protein	BTHUR0008_RS01985	3708.46	0.0844818	0.10856	0.778206	0.436447	0.566061
BTHUR0008_RS01990	hypothetical protein	BTHUR0008_RS01990	2781.28	-0.0404926	0.154977	-0.261281	0.793876	0.862774
BTHUR0008_RS01995	ATPase	BTHUR0008_RS01995	2038.31	-0.12843	0.313875	-0.409177	0.68241	0.777933
BTHUR0008_RS02000	hypothetical protein	BTHUR0008_RS02000	432.157	0.287427	0.245934	1.16872	0.242517	0.367659
BTHUR0008_RS02005	phosphotyrosine protein phosphatase	BTHUR0008_RS02005	1717.21	-0.112968	0.12273	-0.920458	0.357333	0.490781
BTHUR0008_RS02010	hypothetical protein	BTHUR0008_RS02010	2186.57	-0.527581	0.130356	-4.04722	5.18287e-05	0.00031585
BTHUR0008_RS02015	ribonuclease BN	BTHUR0008_RS02015	829.425	0.118248	0.126753	0.932899	0.350872	0.483903
BTHUR0008_RS02020	ATPase	BTHUR0008_RS02020	531.84	-0.898786	0.133762	-6.71929	1.82618e-11	4.37974e-10
BTHUR0008_RS02025	transporter	BTHUR0008_RS02025	396.72	0.66681	0.189306	3.52239	0.000427676	0.00201552
BTHUR0008_RS02030	hypothetical protein	BTHUR0008_RS02030	768.215	-0.188207	0.191822	-0.98115	0.326519	0.460463
BTHUR0008_RS02035	signal peptidase	BTHUR0008_RS02035	37.0698	-0.157684	0.331552	-0.475594	0.634363	0.739362
BTHUR0008_RS02040	GTP-binding protein	BTHUR0008_RS02040	4225.11	-0.0113037	0.110805	-0.102014	0.918746	0.9482
BTHUR0008_RS02045	alkaline phosphatase	BTHUR0008_RS02045	490.132	0.418514	0.165748	2.52501	0.0115695	0.03266
BTHUR0008_RS02050	membrane protein	BTHUR0008_RS02050	44.4113	0.930971	0.261854	3.55531	0.000377534	0.00181704
BTHUR0008_RS02055	transporter	BTHUR0008_RS02055	1.29856	-1.32643	0.612928	-2.16408	0.0304578	NA
BTHUR0008_RS02060	general stress protein	BTHUR0008_RS02060	3.17207	-0.0950272	0.48391	-0.196374	0.844318	NA
BTHUR0008_RS02065	cation transporter	BTHUR0008_RS02065	34.7968	0.330964	0.237999	1.39062	0.164342	0.27342
BTHUR0008_RS02070	hypothetical protein	BTHUR0008_RS02070	15.1087	1.02413	0.370998	2.76048	0.00577157	0.0181787
BTHUR0008_RS02075	hypothetical protein	BTHUR0008_RS02075	0.317379	-0.396468	0.553299	-0.716553	0.47365	NA
BTHUR0008_RS02080	ArpU family transcriptional regulator	BTHUR0008_RS02080	0.641037	0.347055	0.612179	0.566917	0.57077	NA
BTHUR0008_RS02085	integrase	BTHUR0008_RS02085	1.06013	0.134146	0.609445	0.220112	0.825784	NA
BTHUR0008_RS02090	acetyltransferase	BTHUR0008_RS02090	172.195	0.512856	0.193483	2.65065	0.00803361	0.0239744
BTHUR0008_RS02095	hypothetical protein	BTHUR0008_RS02095	91.4131	-0.659093	0.265468	-2.48276	0.0130368	0.0361354
BTHUR0008_RS02100	hypothetical protein	BTHUR0008_RS02100	470.143	0.248653	0.196037	1.2684	0.204655	0.323839
BTHUR0008_RS02105	hypothetical protein	BTHUR0008_RS02105	1.93148	-0.315971	0.591835	-0.533883	0.593423	NA
BTHUR0008_RS02110	hypothetical protein	BTHUR0008_RS02110	0.555974	0.384629	0.592818	0.648815	0.516458	NA
BTHUR0008_RS02115	hypothetical protein	BTHUR0008_RS02115	2287.78	0.876558	0.117634	7.45157	9.22353e-14	3.18324e-12
BTHUR0008_RS02120	hypothetical protein	BTHUR0008_RS02120	249.613	-0.0209258	0.360154	-0.0581023	0.953667	0.969599
BTHUR0008_RS02125	fumarate hydratase	BTHUR0008_RS02125	7552.54	-0.498244	0.181328	-2.74774	0.00600072	0.0188062
BTHUR0008_RS02130	polysaccharide deacetylase	BTHUR0008_RS02130	43.2127	-0.165764	0.221259	-0.749189	0.453743	0.581038
BTHUR0008_RS02135	DNA-3-methyladenine glycosylase	BTHUR0008_RS02135	984.309	0.303128	0.202754	1.49505	0.134901	0.234863
BTHUR0008_RS02140	RNA methyltransferase	BTHUR0008_RS02140	1785.23	0.204321	0.190973	1.0699	0.284666	0.415606
BTHUR0008_RS02145	tRNA pseudouridine synthase A	BTHUR0008_RS02145	739.836	0.511105	0.118629	4.30842	1.64427e-05	0.000115954
BTHUR0008_RS02150	hypothetical protein	BTHUR0008_RS02150	10.5726	-0.372636	0.348973	-1.06781	0.285607	0.416632
BTHUR0008_RS02155	ATPase AAA	BTHUR0008_RS02155	400.901	-0.430001	0.229811	-1.87111	0.06133	0.126412
BTHUR0008_RS02160	hypothetical protein	BTHUR0008_RS02160	0.965358	0.170131	0.607495	0.280054	0.779436	NA
BTHUR0008_RS02165	amino acid permease	BTHUR0008_RS02165	104.614	-0.191493	0.225259	-0.850102	0.395268	0.527025
BTHUR0008_RS02170	acetylornithine deacetylase	BTHUR0008_RS02170	518.108	-0.113084	0.209152	-0.540677	0.58873	0.701666
BTHUR0008_RS02175	DNA-binding protein	BTHUR0008_RS02175	33.7276	0.563253	0.289364	1.94652	0.0515918	0.110669
BTHUR0008_RS02180	membrane protein	BTHUR0008_RS02180	9.71378	1.201	0.399419	3.00686	0.00263958	0.0093317
BTHUR0008_RS02185	hypothetical protein	BTHUR0008_RS02185	40.5593	0.442083	0.286106	1.54517	0.122305	0.21824
BTHUR0008_RS02190	glutaminase	BTHUR0008_RS02190	498.551	0.25928	0.186397	1.39101	0.164222	0.273301
BTHUR0008_RS02195	PTS acetylglucosamine transporter subunit IIB	BTHUR0008_RS02195	6862.98	-0.357589	0.295586	-1.20976	0.226371	0.349092
BTHUR0008_RS02200	penicillin-binding protein	BTHUR0008_RS02200	1536.15	-0.564672	0.123004	-4.59068	4.41812e-06	3.6189e-05
BTHUR0008_RS02205	hypothetical protein	BTHUR0008_RS02205	18.9466	0.25641	0.301456	0.85057	0.395008	0.526801
BTHUR0008_RS02210	hypothetical protein	BTHUR0008_RS02210	7.79395	-0.679857	0.367933	-1.84778	0.0646348	0.131927
BTHUR0008_RS02215	glycosyl transferase	BTHUR0008_RS02215	34.9835	0.0742601	0.231241	0.321137	0.748107	0.830903
BTHUR0008_RS02220	UDP-N-acetyl-D-mannosamine dehydrogenase	BTHUR0008_RS02220	19.7539	-0.195469	0.255864	-0.763955	0.444894	0.573599
BTHUR0008_RS02225	NAD-dependent dehydratase	BTHUR0008_RS02225	31.2755	-0.0703804	0.244834	-0.287461	0.773759	0.848877
BTHUR0008_RS02230	glycosyl transferase	BTHUR0008_RS02230	180.062	-0.15065	0.201562	-0.747414	0.454814	0.582277
BTHUR0008_RS02235	formate acetyltransferase	BTHUR0008_RS02235	37610.2	-0.251905	0.332957	-0.756569	0.449308	0.577318
BTHUR0008_RS02240	pyruvate formate lyase-activating protein	BTHUR0008_RS02240	10872.3	-0.143558	0.549849	-0.261086	0.794026	0.862774
BTHUR0008_RS02245	diacylglycerol glucosyltransferase	BTHUR0008_RS02245	1775.47	0.498239	0.202043	2.466	0.0136631	0.0375585
BTHUR0008_RS02250	hypothetical protein	BTHUR0008_RS02250	5.13201	0.863535	0.469008	1.84119	0.0655933	NA
BTHUR0008_RS02255	alanine acetyltransferase	BTHUR0008_RS02255	293.542	0.580686	0.175067	3.31693	0.000910109	0.00384334
BTHUR0008_RS02260	amidohydrolase	BTHUR0008_RS02260	205.507	-0.258676	0.1628	-1.58891	0.11208	0.203259
BTHUR0008_RS02265	multidrug MFS transporter	BTHUR0008_RS02265	363.906	0.141797	0.167711	0.845485	0.39784	0.5296
BTHUR0008_RS02270	recombination protein RecX	BTHUR0008_RS02270	536.581	0.180776	0.153606	1.17689	0.239241	0.363457
BTHUR0008_RS02275	hypothetical protein	BTHUR0008_RS02275	420.909	0.527861	0.121777	4.33464	1.45997e-05	0.000104471
BTHUR0008_RS02280	hypothetical protein	BTHUR0008_RS02280	34.463	-1.25497	0.268938	-4.66639	3.06534e-06	2.62478e-05
sspK	acid-soluble spore protein K	BTHUR0008_RS02285	416.171	-0.247753	0.248333	-0.997667	0.318441	0.452703
BTHUR0008_RS02290	hypothetical protein	BTHUR0008_RS02290	238.873	0.221161	0.189917	1.16452	0.244215	0.369488
BTHUR0008_RS02295	membrane protein	BTHUR0008_RS02295	229.609	0.224528	0.150529	1.49159	0.135806	0.235786
BTHUR0008_RS02300	DNA glycosylase	BTHUR0008_RS02300	549.13	0.035483	0.215941	0.164318	0.86948	0.914663
BTHUR0008_RS02305	hypothetical protein	BTHUR0008_RS02305	2.3769	0.228769	0.530974	0.430848	0.666579	NA
BTHUR0008_RS02310	spore protein	BTHUR0008_RS02310	5.74917	0.243655	0.406547	0.599329	0.548953	NA
BTHUR0008_RS02315	stress-induced protein	BTHUR0008_RS02315	1.87221	0.774684	0.586738	1.32032	0.186727	NA
BTHUR0008_RS02320	hypothetical protein	BTHUR0008_RS02320	1655.58	-0.156531	0.136501	-1.14674	0.251489	0.378571
BTHUR0008_RS02325	multidrug ABC transporter ATP-binding protein	BTHUR0008_RS02325	1035.27	-0.0602104	0.109673	-0.549002	0.583004	0.696602
BTHUR0008_RS02330	membrane protein	BTHUR0008_RS02330	1143.85	-0.404369	0.17575	-2.30082	0.021402	0.0541751
BTHUR0008_RS02335	glutamate synthase	BTHUR0008_RS02335	414.635	-0.208235	0.139246	-1.49544	0.134799	0.234757
BTHUR0008_RS02340	glutamate-1-semialdehyde aminotransferase	BTHUR0008_RS02340	4729.99	-0.657556	0.129756	-5.06764	4.0277e-07	4.23732e-06
BTHUR0008_RS02345	daunorubicin ABC transporter ATP-binding protein	BTHUR0008_RS02345	112.112	0.34672	0.192093	1.80495	0.0710818	0.141763
BTHUR0008_RS02350	daunorubicin ABC transporter permease	BTHUR0008_RS02350	174.022	0.485055	0.196999	2.46222	0.0138081	0.0378653
BTHUR0008_RS02355	ABC transporter permease	BTHUR0008_RS02355	266.333	0.220967	0.19226	1.14932	0.250426	0.377402
BTHUR0008_RS02360	LCTB protein	BTHUR0008_RS02360	148.451	0.0114829	0.23039	0.0498412	0.960249	0.97297
BTHUR0008_RS02365	peroxiredoxin	BTHUR0008_RS02365	613.262	0.168525	0.149832	1.12476	0.260691	0.388599
BTHUR0008_RS02370	Fur family transcriptional regulator	BTHUR0008_RS02370	2085.72	-0.581316	0.172793	-3.36424	0.000767558	0.00331379
BTHUR0008_RS02375	GCN5 family acetyltransferase	BTHUR0008_RS02375	135.127	0.316905	0.221353	1.43167	0.152237	0.258369
BTHUR0008_RS02380	hypothetical protein	BTHUR0008_RS02380	52.7108	-0.998356	0.244988	-4.07513	4.5989e-05	0.000287622
BTHUR0008_RS02385	23S ribosomal RNA	BTHUR0008_RS02385	12477.5	-1.39349	0.371652	-3.74945	0.000177223	0.000936582
BTHUR0008_RS02390	hypothetical protein	BTHUR0008_RS02390	49.6234	0.636712	0.253272	2.51395	0.0119388	0.0335685
BTHUR0008_RS02395	stress response protein	BTHUR0008_RS02395	137.393	-0.175992	0.162553	-1.08268	0.278951	0.408735
BTHUR0008_RS02400	protein prkA	BTHUR0008_RS02400	57.6108	0.0257531	0.227697	0.113102	0.909949	0.942418
BTHUR0008_RS02405	diguanylate cyclase	BTHUR0008_RS02405	502.75	0.452908	0.167047	2.71126	0.0067029	0.0206052
BTHUR0008_RS02410	RNA methyltransferase	BTHUR0008_RS02410	2063.92	0.903247	0.185682	4.86447	1.14762e-06	1.09907e-05
BTHUR0008_RS02415	hypothetical protein	BTHUR0008_RS02415	455.159	0.601599	0.231277	2.60121	0.00928956	0.0270886
BTHUR0008_RS02420	iron-sulfur cluster-binding protein	BTHUR0008_RS02420	640.589	-0.0602989	0.250774	-0.240451	0.809981	0.874048
BTHUR0008_RS02425	tRNA-Gly	BTHUR0008_RS02425	0	NA	NA	NA	NA	NA
BTHUR0008_RS02430	disulfide bond formation protein DsbD	BTHUR0008_RS02430	3592.34	1.09566	0.226266	4.84235	1.28315e-06	1.21471e-05
BTHUR0008_RS02435	peptidoglycan transglycosylase	BTHUR0008_RS02435	2179.06	-1.06476	0.134089	-7.94064	2.01134e-15	9.25542e-14
BTHUR0008_RS02440	DNA mismatch repair protein MutT	BTHUR0008_RS02440	206.698	-1.71498	0.213863	-8.01904	1.06574e-15	5.06901e-14
BTHUR0008_RS02445	hypothetical protein	BTHUR0008_RS02445	11563.4	-0.337353	0.112386	-3.00173	0.00268448	0.00947265
BTHUR0008_RS02450	hypothetical protein	BTHUR0008_RS02450	38.0567	0.659922	0.253682	2.60137	0.0092852	0.0270886
BTHUR0008_RS02455	tRNA-Leu	BTHUR0008_RS02455	12.7366	-0.607743	0.312462	-1.94501	0.0517733	0.110894
BTHUR0008_RS02460	tRNA-Cys	BTHUR0008_RS02460	80.9285	0.562373	0.227438	2.47264	0.0134119	0.0370481
BTHUR0008_RS02465	tRNA-Gly	BTHUR0008_RS02465	0.955856	1.44127	0.614221	2.3465	0.0189508	NA
BTHUR0008_RS02470	tRNA-Gln	BTHUR0008_RS02470	0	NA	NA	NA	NA	NA
BTHUR0008_RS02475	tRNA-His	BTHUR0008_RS02475	0	NA	NA	NA	NA	NA
BTHUR0008_RS02480	tRNA-Trp	BTHUR0008_RS02480	21.805	-1.23406	0.358971	-3.43777	0.000586531	0.00263265
BTHUR0008_RS02485	tRNA-Tyr	BTHUR0008_RS02485	0	NA	NA	NA	NA	NA
BTHUR0008_RS02490	tRNA-Thr	BTHUR0008_RS02490	0	NA	NA	NA	NA	NA
BTHUR0008_RS02495	tRNA-Phe	BTHUR0008_RS02495	0	NA	NA	NA	NA	NA
BTHUR0008_RS02500	tRNA-Asp	BTHUR0008_RS02500	0	NA	NA	NA	NA	NA
BTHUR0008_RS02505	tRNA-Met	BTHUR0008_RS02505	0.155899	0.606949	0.510808	1.18821	0.23475	NA
BTHUR0008_RS02510	tRNA-Val	BTHUR0008_RS02510	0	NA	NA	NA	NA	NA
BTHUR0008_RS02515	tRNA-Glu	BTHUR0008_RS02515	0	NA	NA	NA	NA	NA
BTHUR0008_RS02520	tRNA-Ser	BTHUR0008_RS02520	340.824	-0.617394	0.260118	-2.37351	0.0176198	0.0462776
BTHUR0008_RS02525	tRNA-Asn	BTHUR0008_RS02525	0	NA	NA	NA	NA	NA
BTHUR0008_RS02530	5S ribosomal RNA	BTHUR0008_RS02530	109.735	-2.59418	0.530612	-4.88903	1.01335e-06	9.82112e-06
BTHUR0008_RS02535	hypothetical protein	BTHUR0008_RS02535	33.0069	0.252939	0.211761	1.19446	0.2323	0.35603
BTHUR0008_RS02540	pyrimidine nucleoside transporter NupC	BTHUR0008_RS02540	82.705	0.28697	0.194449	1.47581	0.139994	0.241428
BTHUR0008_RS02545	LytR family transcriptional regulator	BTHUR0008_RS02545	1101.23	0.511047	0.309707	1.6501	0.0989223	0.184542
BTHUR0008_RS02550	hypothetical protein	BTHUR0008_RS02550	654.336	-1.14352	0.280186	-4.08127	4.47901e-05	0.000281367
BTHUR0008_RS02555	hypothetical protein	BTHUR0008_RS02555	135.262	0.529304	0.222208	2.38202	0.017218	0.045518
BTHUR0008_RS02560	hypothetical protein	BTHUR0008_RS02560	1696.59	0.155686	0.111666	1.39422	0.163252	0.272167
BTHUR0008_RS02565	hypothetical protein	BTHUR0008_RS02565	180.126	-0.689917	0.28812	-2.39455	0.0166409	0.0442611
BTHUR0008_RS02570	bacillolysin	BTHUR0008_RS02570	82.4087	-0.352283	0.15818	-2.2271	0.0259405	0.0635049
BTHUR0008_RS02575	transcriptional regulator; disrupted	BTHUR0008_RS02575	930.805	-1.23309	0.356912	-3.45488	0.000550542	0.00249685
BTHUR0008_RS02580	nicotinate phosphoribosyltransferase	BTHUR0008_RS02580	1632.69	-0.813581	0.244487	-3.3277	0.000875653	0.00371529
BTHUR0008_RS02585	cadmium transporter	BTHUR0008_RS02585	10269.2	-0.726681	0.367642	-1.9766	0.0480872	0.104722
BTHUR0008_RS02590	ArsR family transcriptional regulator	BTHUR0008_RS02590	1846.27	-0.645987	0.388217	-1.66398	0.0961157	0.180616
BTHUR0008_RS02595	amino acid permease	BTHUR0008_RS02595	15468.8	-0.418173	0.20226	-2.06751	0.0386866	0.08795
BTHUR0008_RS02600	alanine dehydrogenase	BTHUR0008_RS02600	28590.5	0.376634	0.132973	2.83241	0.00461982	0.0149846
BTHUR0008_RS02605	glycerophosphoryl diester phosphodiesterase	BTHUR0008_RS02605	1034.19	-0.14844	0.140433	-1.05701	0.290505	0.42172
BTHUR0008_RS02610	hypothetical protein	BTHUR0008_RS02610	1772.91	-0.0550311	0.16742	-0.328701	0.742382	0.826055
BTHUR0008_RS02615	formate dehydrogenase	BTHUR0008_RS02615	6272.13	0.102794	0.178672	0.575322	0.565074	0.681218
BTHUR0008_RS02620	formate dehydrogenase accessory protein FdhD	BTHUR0008_RS02620	63.9973	-0.217924	0.173342	-1.25719	0.208686	0.328283
BTHUR0008_RS02625	acetyltransferase	BTHUR0008_RS02625	178.896	0.318761	0.189865	1.67888	0.0931759	0.176498
BTHUR0008_RS02630	hypothetical protein	BTHUR0008_RS02630	1.44178	1.11047	0.601096	1.84741	0.064687	NA
BTHUR0008_RS02635	XRE family transcriptional regulator	BTHUR0008_RS02635	208.938	0.0159164	0.121989	0.130474	0.896191	0.93398
BTHUR0008_RS02640	sensor histidine kinase	BTHUR0008_RS02640	382.055	-0.501127	0.120518	-4.15812	3.20878e-05	0.000209719
BTHUR0008_RS02645	acetyltransferase	BTHUR0008_RS02645	5165.15	-0.305333	0.0775601	-3.93672	8.2603e-05	0.000477074
BTHUR0008_RS02650	GntR family transcriptional regulator	BTHUR0008_RS02650	224.556	0.290724	0.113237	2.5674	0.0102464	0.0294987
BTHUR0008_RS02655	membrane protein	BTHUR0008_RS02655	11.8248	-0.954638	0.364363	-2.62002	0.00879258	0.0258287
BTHUR0008_RS02660	hypothetical protein	BTHUR0008_RS02660	9.14778	0.0561444	0.401167	0.139953	0.888697	0.930109
BTHUR0008_RS02665	malate dehydrogenase	BTHUR0008_RS02665	61.889	2.08067	0.418061	4.97695	6.45924e-07	6.47067e-06
BTHUR0008_RS02670	L-malate permease	BTHUR0008_RS02670	203.764	2.53562	0.340121	7.45505	8.98369e-14	3.11949e-12
BTHUR0008_RS02675	response regulator	BTHUR0008_RS02675	130.048	0.246554	0.180389	1.36679	0.171691	0.282081
BTHUR0008_RS02680	sensory histidine kinase	BTHUR0008_RS02680	403.522	0.173591	0.193184	0.898578	0.368878	0.50145
BTHUR0008_RS02685	chemotaxis protein	BTHUR0008_RS02685	3051.14	0.383586	0.207995	1.84421	0.0651521	0.132648
BTHUR0008_RS02690	hypothetical protein	BTHUR0008_RS02690	18.5839	-0.501793	0.351486	-1.42763	0.153398	0.259617
BTHUR0008_RS02695	transporter	BTHUR0008_RS02695	5.39733	0.277805	0.460547	0.603207	0.546371	NA
BTHUR0008_RS02700	sensor histidine kinase	BTHUR0008_RS02700	180.765	-0.213569	0.133418	-1.60075	0.109431	0.199414
BTHUR0008_RS02705	transcriptional regulator	BTHUR0008_RS02705	46.9311	-0.293618	0.194556	-1.50917	0.131255	0.230072
BTHUR0008_RS02710	serine/threonine protein phosphatase	BTHUR0008_RS02710	5.92245	0.237226	0.473261	0.501259	0.616189	0.723875
BTHUR0008_RS02715	glycerol-3-phosphate ABC transporter substrate-binding protein	BTHUR0008_RS02715	246.895	-1.07499	0.231806	-4.63747	3.52696e-06	2.97063e-05
BTHUR0008_RS02720	glycerol-3-phosphate ABC transporter permease	BTHUR0008_RS02720	28.1909	0.397552	0.198002	2.00782	0.0446627	0.0988623
BTHUR0008_RS02725	glycerol-3-phosphate ABC transporter permease	BTHUR0008_RS02725	13.6548	0.45438	0.385423	1.17891	0.238432	0.362581
BTHUR0008_RS02730	glycerol-3-phosphate ABC transporter ATP-binding protein	BTHUR0008_RS02730	21.8017	-0.447782	0.301504	-1.48516	0.137502	0.238146
BTHUR0008_RS02735	glycerol uptake operon antiterminator regulatory protein	BTHUR0008_RS02735	4.30936	0.0345074	0.488197	0.0706833	0.94365	NA
BTHUR0008_RS02740	hypothetical protein	BTHUR0008_RS02740	25.5502	-0.740228	0.230044	-3.21776	0.00129194	0.00514232
BTHUR0008_RS02745	ankyrin	BTHUR0008_RS02745	1485.93	0.0890317	0.15083	0.590277	0.555005	0.673527
BTHUR0008_RS02750	hypothetical protein	BTHUR0008_RS02750	82.298	2.46394	0.276399	8.91441	4.90434e-19	3.42699e-17
BTHUR0008_RS02755	hypothetical protein	BTHUR0008_RS02755	3.89121	1.57379	0.550481	2.85892	0.00425079	NA
BTHUR0008_RS02760	citrate transporter	BTHUR0008_RS02760	37.0683	-0.0509972	0.235076	-0.216939	0.828256	0.88669
BTHUR0008_RS02765	chemotaxis protein CheY	BTHUR0008_RS02765	53.9488	-0.855213	0.234109	-3.65305	0.000259141	0.00130377
BTHUR0008_RS02770	sensor histidine kinase	BTHUR0008_RS02770	36.5322	-0.0250181	0.285704	-0.0875667	0.930221	0.954715
BTHUR0008_RS02775	chemotaxis protein	BTHUR0008_RS02775	3570.34	-0.175018	0.2195	-0.797347	0.425249	0.55574
BTHUR0008_RS02780	flotillin	BTHUR0008_RS02780	1880.11	-0.635785	0.282687	-2.24907	0.0245078	0.0607063
BTHUR0008_RS02785	phosphate ABC transporter permease	BTHUR0008_RS02785	436.763	0.780803	0.276684	2.82201	0.00477243	0.0154354
BTHUR0008_RS02790	collagenase	BTHUR0008_RS02790	2632.84	-0.106109	0.469642	-0.225935	0.821252	0.882041
BTHUR0008_RS02795	glycine/betaine ABC transporter	BTHUR0008_RS02795	494.314	-1.05408	0.173993	-6.05814	1.37702e-09	2.40554e-08
BTHUR0008_RS02800	acetyltransferase	BTHUR0008_RS02800	7.54156	0.208323	0.377348	0.55207	0.580901	0.69541
BTHUR0008_RS02805	hypothetical protein	BTHUR0008_RS02805	3.50173	-0.289161	0.541666	-0.533837	0.593454	NA
BTHUR0008_RS02810	hypothetical protein	BTHUR0008_RS02810	1735.44	0.174362	0.179656	0.97053	0.331782	0.465054
BTHUR0008_RS02815	methyltransferase	BTHUR0008_RS02815	171.84	-1.32202	0.146842	-9.00298	2.1967e-19	1.57384e-17
BTHUR0008_RS02820	iron-enterobactin transporter ATP-binding protein	BTHUR0008_RS02820	615.414	1.28553	0.14993	8.57422	9.97572e-18	5.64626e-16
BTHUR0008_RS02825	iron ABC transporter permease	BTHUR0008_RS02825	1494.96	1.45015	0.157538	9.2051	3.41357e-20	2.8413e-18
BTHUR0008_RS02830	siderophore ABC transporter permease	BTHUR0008_RS02830	1506.64	0.536981	0.184753	2.90648	0.0036552	0.0123957
BTHUR0008_RS02835	iron siderophore-binding protein	BTHUR0008_RS02835	3640.64	1.22909	0.125125	9.82295	8.96799e-23	9.57714e-21
BTHUR0008_RS02840	DeoR family transcriptional regulator	BTHUR0008_RS02840	15040.8	-0.488736	0.231359	-2.11246	0.0346474	0.0808011
sspH	acid-soluble spore protein H	BTHUR0008_RS02845	6.55285	0.331916	0.374532	0.886215	0.375502	0.507725
BTHUR0008_RS02850	ArsR family transcriptional regulator	BTHUR0008_RS02850	475.793	-0.24663	0.19522	-1.26335	0.206465	0.325694
BTHUR0008_RS02855	L-lactate permease	BTHUR0008_RS02855	55058.9	-0.0996692	0.284321	-0.350551	0.725925	0.813128
aspA_1	catalyzes the formation of fumarate from aspartate	BTHUR0008_RS02860	3683.32	0.555968	0.13805	4.02729	5.64235e-05	0.000339741
BTHUR0008_RS02865	membrane protein	BTHUR0008_RS02865	736.338	0.275564	0.107317	2.56775	0.010236	0.0294839
BTHUR0008_RS02870	Ribose operon repressor	BTHUR0008_RS02870	773.604	0.9372	0.270946	3.45899	0.000542203	0.00246496
BTHUR0008_RS02875	MFS transporter	BTHUR0008_RS02875	3853.95	-0.332843	0.193789	-1.71756	0.0858774	0.165048
BTHUR0008_RS02880	MarR family transcriptional regulator	BTHUR0008_RS02880	1627.49	-0.653234	0.18439	-3.54267	0.000396099	0.00188555
glpT	sn-glycerol-3-phosphate transporter	BTHUR0008_RS02885	7741.37	-0.203953	0.356667	-0.57183	0.567437	0.683194
BTHUR0008_RS02890	peptide ABC transporter ATP-binding protein	BTHUR0008_RS02890	58.9883	-1.32485	0.204132	-6.49017	8.57388e-11	1.90306e-09
BTHUR0008_RS02895	peptide ABC transporter substrate-binding protein	BTHUR0008_RS02895	98.886	-1.76597	0.202433	-8.72373	2.69184e-18	1.62083e-16
BTHUR0008_RS02900	peptide ABC transporter permease	BTHUR0008_RS02900	65.4924	-0.617162	0.180372	-3.4216	0.00062254	0.00277011
BTHUR0008_RS02905	peptide ABC transporter permease	BTHUR0008_RS02905	66.923	-0.921568	0.172855	-5.33145	9.74302e-08	1.17082e-06
BTHUR0008_RS02910	ABC transporter substrate-binding protein	BTHUR0008_RS02910	507.228	-1.07834	0.150044	-7.1868	6.63287e-13	1.93516e-11
BTHUR0008_RS02915	hypothetical protein	BTHUR0008_RS02915	2.57606	-1.19969	0.586078	-2.04698	0.0406598	NA
BTHUR0008_RS02920	universal stress protein	BTHUR0008_RS02920	158.578	0.378963	0.258829	1.46414	0.143155	0.245906
BTHUR0008_RS02925	sulfate transporter	BTHUR0008_RS02925	125.543	0.703244	0.199378	3.52719	0.000419997	0.00198595
BTHUR0008_RS02930	membrane protein	BTHUR0008_RS02930	181.7	1.01994	0.209802	4.86144	1.16533e-06	1.11228e-05
BTHUR0008_RS02935	hypothetical protein	BTHUR0008_RS02935	162.577	1.14653	0.274793	4.17233	3.01507e-05	0.000198203
BTHUR0008_RS02940	hypothetical protein	BTHUR0008_RS02940	62.2912	0.448463	0.263393	1.70264	0.0886354	0.169142
BTHUR0008_RS02945	XRE family transcriptional regulator	BTHUR0008_RS02945	101.931	-0.505688	0.125956	-4.01479	5.94991e-05	0.000356742
BTHUR0008_RS02950	sensor histidine kinase	BTHUR0008_RS02950	101.462	0.340718	0.143189	2.37951	0.0173359	0.0457597
BTHUR0008_RS02955	diacylglycerol kinase; disrupted	BTHUR0008_RS02955	636.4	0.912644	0.133614	6.83046	8.46451e-12	2.0921e-10
BTHUR0008_RS02960	DeoR family transcriptional regulator	BTHUR0008_RS02960	48.783	0.260188	0.285994	0.909767	0.362945	0.495961
BTHUR0008_RS02965	ECF-type sigma factor negative effector	BTHUR0008_RS02965	111.762	0.621909	0.281984	2.20547	0.0274209	0.0664109
BTHUR0008_RS02970	RNA polymerase sigma factor	BTHUR0008_RS02970	17.6673	0.832719	0.323444	2.57454	0.0100375	0.0290154
BTHUR0008_RS02975	HIT family hydrolase	BTHUR0008_RS02975	7.38757	-0.639595	0.426533	-1.49952	0.133739	0.233389
BTHUR0008_RS02980	osmotically inducible protein C	BTHUR0008_RS02980	36.6313	-0.248861	0.286272	-0.869319	0.384673	0.517038
BTHUR0008_RS02985	amino acid permease	BTHUR0008_RS02985	274.944	-1.44934	0.206825	-7.00757	2.42492e-12	6.50476e-11
BTHUR0008_RS02990	glutamine ABC transporter permease	BTHUR0008_RS02990	7.7503	-0.294279	0.380719	-0.772957	0.439548	0.569389
BTHUR0008_RS02995	glutamine ABC transporter permease	BTHUR0008_RS02995	4.86877	-0.481477	0.44821	-1.07422	0.282723	NA
BTHUR0008_RS03000	glutamine ABC transporter substrate-binding protein	BTHUR0008_RS03000	2.51283	0.0118523	0.535773	0.0221218	0.982351	NA
BTHUR0008_RS03005	amino acid ABC transporter ATP-binding protein	BTHUR0008_RS03005	4.44934	0.615087	0.533584	1.15275	0.249014	NA
BTHUR0008_RS03010	hypothetical protein	BTHUR0008_RS03010	19.5423	-0.255219	0.280816	-0.908848	0.36343	0.496497
BTHUR0008_RS03015	hypothetical protein	BTHUR0008_RS03015	138.379	0.0509563	0.196224	0.259685	0.795107	0.863451
BTHUR0008_RS03020	CAAX amino protease	BTHUR0008_RS03020	57.9134	-0.690514	0.252529	-2.7344	0.00624944	0.0194244
BTHUR0008_RS03025	spore germination protein GerKA	BTHUR0008_RS03025	48.4835	0.227063	0.318756	0.712343	0.476253	0.600889
BTHUR0008_RS03030	spore germination protein GerKB	BTHUR0008_RS03030	35.9477	0.264235	0.307019	0.860649	0.389431	0.521523
BTHUR0008_RS03035	spore germination protein GerKC	BTHUR0008_RS03035	40.9364	0.052397	0.286425	0.182934	0.85485	0.90489
BTHUR0008_RS03040	trehalose-6-phosphate hydrolase	BTHUR0008_RS03040	73483.7	-0.156579	0.167547	-0.934539	0.350026	0.483325
BTHUR0008_RS03045	trehalose permease IIC protein	BTHUR0008_RS03045	51937.7	-0.53751	0.264668	-2.03089	0.0422666	0.0946317
BTHUR0008_RS03050	GntR family transcriptional regulator	BTHUR0008_RS03050	182.742	-0.596607	0.151512	-3.93768	8.22748e-05	0.000475665
BTHUR0008_RS03055	arginine:ornithine antiporter	BTHUR0008_RS03055	957.061	0.477634	0.217947	2.19151	0.0284146	0.0685244
BTHUR0008_RS03060	diguanylate cyclase	BTHUR0008_RS03060	1999.89	-0.139921	0.157298	-0.88953	0.373718	0.506403
BTHUR0008_RS03065	cobalt transporter	BTHUR0008_RS03065	8.73427	-0.433977	0.416943	-1.04085	0.297943	0.430815
BTHUR0008_RS03070	cardiolipin synthetase	BTHUR0008_RS03070	523.933	0.358206	0.208488	1.71811	0.0857766	0.16495
BTHUR0008_RS03075	hypothetical protein	BTHUR0008_RS03075	1410.86	0.697094	0.146746	4.75034	2.03076e-06	1.80441e-05
BTHUR0008_RS03080	von Willebrand factor A	BTHUR0008_RS03080	3077.3	0.0820037	0.121973	0.67231	0.501386	0.624663
BTHUR0008_RS03085	DNA mismatch repair protein MutT	BTHUR0008_RS03085	13.926	0.522839	0.282861	1.84839	0.0645454	0.131839
BTHUR0008_RS03090	UDP-glucose 4-epimerase	BTHUR0008_RS03090	8.59892	0.0341921	0.390671	0.0875214	0.930257	0.954715
BTHUR0008_RS03095	hypothetical protein	BTHUR0008_RS03095	4.86485	0.542199	0.434187	1.24877	0.21175	NA
BTHUR0008_RS03100	FAD-binding oxidoreductase	BTHUR0008_RS03100	67.3406	-0.108038	0.205596	-0.525488	0.599244	0.710011
BTHUR0008_RS03105	amino acid aldolase	BTHUR0008_RS03105	27.5152	0.820233	0.291129	2.81742	0.0048411	0.0156129
BTHUR0008_RS03110	hypothetical protein	BTHUR0008_RS03110	13.2108	-0.92139	0.323205	-2.85079	0.00436102	0.0143092
BTHUR0008_RS03115	hypothetical protein	BTHUR0008_RS03115	13.6169	0.0520345	0.333239	0.156147	0.875917	0.919453
BTHUR0008_RS03120	cell division protein FtsK	BTHUR0008_RS03120	34.7486	-0.545653	0.245162	-2.22568	0.0260355	0.0636549
BTHUR0008_RS03125	hypothetical protein	BTHUR0008_RS03125	13.1023	0.0168422	0.371786	0.0453009	0.963868	0.975763
BTHUR0008_RS03130	XRE family transcriptional regulator	BTHUR0008_RS03130	19.6447	-0.730479	0.278748	-2.62057	0.00877821	0.0258102
BTHUR0008_RS03135	hypothetical protein	BTHUR0008_RS03135	44.1974	0.638603	0.418555	1.52573	0.127076	0.224345
BTHUR0008_RS03140	N-acetylmuramoyl-L-alanine amidase	BTHUR0008_RS03140	74.3005	-0.530004	0.251872	-2.10426	0.0353556	0.0820807
BTHUR0008_RS03145	bacteriocin biosynthesis protein	BTHUR0008_RS03145	0.643556	0.01506	0.61168	0.0246207	0.980357	NA
BTHUR0008_RS03150	4'-phosphopantetheinyl transferase	BTHUR0008_RS03150	98.0142	0.0619654	0.224145	0.276452	0.782201	0.855013
BTHUR0008_RS03155	hypothetical protein	BTHUR0008_RS03155	34.7596	0.668246	0.282394	2.36636	0.0179641	0.0469421
BTHUR0008_RS03160	antibiotic synthesis protein MbtH	BTHUR0008_RS03160	6.58104	0.145075	0.44759	0.324125	0.745843	0.829072
BTHUR0008_RS03165	hypothetical protein	BTHUR0008_RS03165	85.2261	-0.0761213	0.218955	-0.347657	0.728098	0.814595
BTHUR0008_RS03170	hypothetical protein	BTHUR0008_RS03170	8.23734	0.275491	0.351645	0.783434	0.433372	0.562718
BTHUR0008_RS03175	2,3-dihydroxybenzoate--AMP ligase	BTHUR0008_RS03175	5.83924	0.0542676	0.407343	0.133223	0.894017	0.932492
BTHUR0008_RS03180	2,3-dihydro-2,3-dihydroxybenzoate dehydrogenase	BTHUR0008_RS03180	14.2335	-0.208213	0.251988	-0.82628	0.408645	0.541544
BTHUR0008_RS03185	MFS transporter	BTHUR0008_RS03185	8.38316	0.206909	0.368479	0.561521	0.574442	0.68899
BTHUR0008_RS03190	hypothetical protein	BTHUR0008_RS03190	1.57359	0.499851	0.604406	0.827011	0.408231	NA
BTHUR0008_RS03195	hypothetical protein	BTHUR0008_RS03195	5.7917	0.418844	0.43816	0.955916	0.339115	NA
BTHUR0008_RS03200	hypothetical protein	BTHUR0008_RS03200	14.8102	0.168812	0.292631	0.576876	0.564023	0.680386
BTHUR0008_RS03205	hypothetical protein	BTHUR0008_RS03205	5.48871	0.363078	0.46297	0.784236	0.432902	NA
BTHUR0008_RS03210	hypothetical protein	BTHUR0008_RS03210	43.6532	-0.0764796	0.282513	-0.270712	0.786613	0.858344
BTHUR0008_RS03215	hypothetical protein	BTHUR0008_RS03215	3.67905	0.290547	0.50435	0.576083	0.564559	NA
BTHUR0008_RS03220	hypothetical protein	BTHUR0008_RS03220	2.09325	0.275249	0.505995	0.543976	0.586458	NA
BTHUR0008_RS03225	hypothetical protein	BTHUR0008_RS03225	21.2274	0.346931	0.257413	1.34776	0.177735	0.288992
BTHUR0008_RS03230	hypothetical protein	BTHUR0008_RS03230	14.3981	-0.0901142	0.317171	-0.284119	0.776319	0.85039
BTHUR0008_RS03235	integrase	BTHUR0008_RS03235	53.4404	-0.412291	0.258498	-1.59495	0.110724	0.201188
BTHUR0008_RS03240	hypothetical protein	BTHUR0008_RS03240	0.866447	0.899299	0.61387	1.46497	0.14293	NA
BTHUR0008_RS03245	hypothetical protein	BTHUR0008_RS03245	0.798884	-0.559839	0.60088	-0.931699	0.351492	NA
BTHUR0008_RS03250	hypothetical protein	BTHUR0008_RS03250	17.4925	0.34362	0.373235	0.920651	0.357233	0.490761
BTHUR0008_RS03255	ArpU family transcriptional regulator	BTHUR0008_RS03255	3.67197	0.482888	0.535032	0.90254	0.36677	NA
BTHUR0008_RS03260	antirepressor	BTHUR0008_RS03260	63.2555	-0.231254	0.18464	-1.25246	0.210402	0.330156
BTHUR0008_RS03265	hypothetical protein	BTHUR0008_RS03265	20.8624	0.562167	0.296042	1.89894	0.0575721	0.120376
BTHUR0008_RS03270	iron ABC transporter permease	BTHUR0008_RS03270	7.60234	0.0465305	0.423533	0.109863	0.912518	0.944733
BTHUR0008_RS03275	RNA polymerase subunit sigma-28	BTHUR0008_RS03275	36.2157	-0.178702	0.21248	-0.841032	0.40033	0.532144
BTHUR0008_RS03280	hypothetical protein	BTHUR0008_RS03280	6.68045	-0.0833544	0.475619	-0.175254	0.86088	0.909572
BTHUR0008_RS03285	antiphagocytic M protein; disrupted	BTHUR0008_RS03285	14.5579	0.716752	0.396918	1.8058	0.0709502	0.141562
BTHUR0008_RS03290	hypothetical protein	BTHUR0008_RS03290	13.9522	0.063795	0.392951	0.162348	0.871032	0.915815
BTHUR0008_RS03295	hypothetical protein	BTHUR0008_RS03295	7.44838	0.501728	0.364407	1.37683	0.168564	0.278156
BTHUR0008_RS03300	hypothetical protein	BTHUR0008_RS03300	11.7521	-0.0406697	0.31828	-0.127779	0.898324	0.935513
BTHUR0008_RS03305	hypothetical protein	BTHUR0008_RS03305	38.6444	-0.0831694	0.260809	-0.31889	0.74981	0.831968
BTHUR0008_RS03310	replication protein	BTHUR0008_RS03310	16.1768	0.0151559	0.292211	0.0518663	0.958635	0.972208
BTHUR0008_RS03315	hypothetical protein	BTHUR0008_RS03315	3.61011	0.746286	0.48994	1.52322	0.127704	NA
BTHUR0008_RS03320	recombinase RecT	BTHUR0008_RS03320	26.0997	-0.346665	0.251571	-1.378	0.168202	0.277882
BTHUR0008_RS03325	hypothetical protein	BTHUR0008_RS03325	13.1559	0.292928	0.274385	1.06758	0.28571	0.416675
BTHUR0008_RS03330	hypothetical protein	BTHUR0008_RS03330	2.68886	0.499584	0.551013	0.906666	0.364584	NA
BTHUR0008_RS03335	hypothetical protein	BTHUR0008_RS03335	24.0148	-0.105878	0.31075	-0.340716	0.733317	0.818238
BTHUR0008_RS03340	hypothetical protein	BTHUR0008_RS03340	34.7501	0.755868	0.245586	3.07781	0.00208527	0.00774451
BTHUR0008_RS03345	hypothetical protein	BTHUR0008_RS03345	17.3282	-0.377863	0.268393	-1.40788	0.159168	0.267247
BTHUR0008_RS03350	RNA polymerase sigma factor	BTHUR0008_RS03350	30.3365	0.17689	0.247709	0.714107	0.475161	0.599675
BTHUR0008_RS03355	transcriptional regulator	BTHUR0008_RS03355	1.80072	-0.66404	0.567734	-1.16963	0.242149	NA
BTHUR0008_RS03360	transcriptional regulator	BTHUR0008_RS03360	7.33688	-0.00406799	0.41799	-0.00973226	0.992235	0.994167
BTHUR0008_RS03365	transcriptional regulator	BTHUR0008_RS03365	1777.77	-0.875901	0.189131	-4.63118	3.63587e-06	3.04874e-05
BTHUR0008_RS03370	hypothetical protein	BTHUR0008_RS03370	1401.61	-2.16943	0.238693	-9.08878	1.00155e-19	7.90769e-18
BTHUR0008_RS03375	integrase	BTHUR0008_RS03375	798.081	-0.319972	0.169291	-1.89007	0.0587488	0.122475
BTHUR0008_RS03380	phospholipase C	BTHUR0008_RS03380	653.268	-0.610053	0.266195	-2.29175	0.02192	0.0552391
BTHUR0008_RS03385	phospholipase C	BTHUR0008_RS03385	7467.41	-1.09447	0.461639	-2.37084	0.0177479	0.0464998
BTHUR0008_RS03390	hypothetical protein	BTHUR0008_RS03390	224.119	-0.0800138	0.225899	-0.354201	0.723188	0.811508
BTHUR0008_RS03395	butanediol dehydrogenase	BTHUR0008_RS03395	5122.96	-0.754741	0.299502	-2.51998	0.011736	0.0330806
BTHUR0008_RS03400	bicyclomycin resistance protein	BTHUR0008_RS03400	924.201	0.253119	0.119818	2.11253	0.0346409	0.0808011
BTHUR0008_RS03405	peptidase M6	BTHUR0008_RS03405	1025.77	-1.38911	0.439722	-3.15906	0.00158277	0.00612755
BTHUR0008_RS03410	transaldolase	BTHUR0008_RS03410	4281.86	0.463069	0.165613	2.79609	0.00517249	0.0165579
BTHUR0008_RS03415	D-ribose transporter subunit RbsB	BTHUR0008_RS03415	25256	-0.782489	0.171254	-4.56916	4.89675e-06	3.98786e-05
rbsC	ribose ABC transporter permease	BTHUR0008_RS03420	40494.5	-0.191006	0.242825	-0.7866	0.431516	0.561209
BTHUR0008_RS03425	D-ribose transporter ATP binding protein	BTHUR0008_RS03425	1625.91	0.723298	0.294338	2.45737	0.0139958	0.0382873
BTHUR0008_RS03430	ribose pyranase	BTHUR0008_RS03430	558.131	0.560354	0.262679	2.13323	0.0329059	0.0773774
BTHUR0008_RS03435	ribokinase	BTHUR0008_RS03435	1077.03	0.820271	0.257617	3.18407	0.00145219	0.00569209
BTHUR0008_RS03440	multidrug transporter AcrB	BTHUR0008_RS03440	199.391	-0.233201	0.160293	-1.45484	0.145714	0.249166
BTHUR0008_RS03445	ATP-binding protein	BTHUR0008_RS03445	17.7626	-0.498244	0.280688	-1.77508	0.0758847	0.149446
BTHUR0008_RS03450	phosphate ABC transporter permease	BTHUR0008_RS03450	82.9502	0.109583	0.187914	0.583153	0.55979	0.676722
BTHUR0008_RS03455	phosphate ABC transporter permease	BTHUR0008_RS03455	24.5561	-0.260898	0.230817	-1.13032	0.25834	0.386112
BTHUR0008_RS03460	phosphate-binding protein	BTHUR0008_RS03460	220.757	-0.800952	0.211229	-3.79187	0.000149514	0.000800663
BTHUR0008_RS03465	iron transporter FeoA	BTHUR0008_RS03465	1662.37	-1.23331	0.311053	-3.96494	7.34133e-05	0.00043059
BTHUR0008_RS03470	iron transporter FeoB	BTHUR0008_RS03470	2331.68	-0.355973	0.364228	-0.977335	0.328403	0.462034
BTHUR0008_RS03475	iron transporter FeoB	BTHUR0008_RS03475	1920.84	-0.584226	0.325231	-1.79634	0.0724401	0.144015
BTHUR0008_RS03480	tRNA-Leu	BTHUR0008_RS03480	3741.1	0.0405422	0.20071	0.201994	0.839922	0.895284
BTHUR0008_RS03485	tRNA-Lys	BTHUR0008_RS03485	0	NA	NA	NA	NA	NA
BTHUR0008_RS03490	tRNA-Gln	BTHUR0008_RS03490	0	NA	NA	NA	NA	NA
BTHUR0008_RS03495	tRNA-Tyr	BTHUR0008_RS03495	0	NA	NA	NA	NA	NA
BTHUR0008_RS03500	tRNA-Val	BTHUR0008_RS03500	0	NA	NA	NA	NA	NA
BTHUR0008_RS03505	tRNA-Ser	BTHUR0008_RS03505	1304.63	0.315515	0.213988	1.47446	0.140359	0.241762
BTHUR0008_RS03510	tRNA-Ser	BTHUR0008_RS03510	0	NA	NA	NA	NA	NA
BTHUR0008_RS03515	tRNA-Met	BTHUR0008_RS03515	4.71419	-0.508378	0.462406	-1.09942	0.271586	NA
BTHUR0008_RS03520	tRNA-Asp	BTHUR0008_RS03520	0	NA	NA	NA	NA	NA
BTHUR0008_RS03525	tRNA-Phe	BTHUR0008_RS03525	0	NA	NA	NA	NA	NA
BTHUR0008_RS03530	tRNA-Thr	BTHUR0008_RS03530	17.2607	1.45667	0.399685	3.64455	0.00026786	0.00133812
BTHUR0008_RS03535	tRNA-Trp	BTHUR0008_RS03535	0.358446	-0.226663	0.530259	-0.427458	0.669046	NA
BTHUR0008_RS03540	tRNA-Ile	BTHUR0008_RS03540	0	NA	NA	NA	NA	NA
BTHUR0008_RS03545	tRNA-Asn	BTHUR0008_RS03545	2.13113	-0.496562	0.505871	-0.981599	0.326297	NA
BTHUR0008_RS03550	tRNA-Glu	BTHUR0008_RS03550	0	NA	NA	NA	NA	NA
BTHUR0008_RS03555	hypothetical protein	BTHUR0008_RS03555	55.8285	-0.0492414	0.26806	-0.183696	0.854252	0.904596
BTHUR0008_RS03560	hypothetical protein	BTHUR0008_RS03560	1797.47	-0.437612	0.166452	-2.62905	0.00856239	0.0253076
BTHUR0008_RS03565	hypothetical protein	BTHUR0008_RS03565	307.108	-0.289554	0.141916	-2.04033	0.0413178	0.0928749
BTHUR0008_RS03570	peptidase M24	BTHUR0008_RS03570	4550.08	0.0524813	0.13758	0.381459	0.702862	0.795163
BTHUR0008_RS03575	thiaminase	BTHUR0008_RS03575	71.031	-0.208617	0.222038	-0.939555	0.347446	0.480465
BTHUR0008_RS03580	ABC transporter ATP-binding protein	BTHUR0008_RS03580	91.1343	0.0727472	0.202519	0.359212	0.719436	0.808741
BTHUR0008_RS03585	ABC transporter permease	BTHUR0008_RS03585	84.0235	0.398081	0.193651	2.05566	0.0398158	0.0900349
BTHUR0008_RS03590	ABC transporter substrate-binding protein	BTHUR0008_RS03590	90.8614	-0.211647	0.187589	-1.12825	0.259215	0.387214
BTHUR0008_RS03595	transcriptional regulator	BTHUR0008_RS03595	31.4187	-0.137948	0.239995	-0.574794	0.565431	0.681358
BTHUR0008_RS03600	glycine oxidase	BTHUR0008_RS03600	185.604	-0.0449758	0.178867	-0.251448	0.801468	0.868525
BTHUR0008_RS03605	sulfur carrier protein ThiS	BTHUR0008_RS03605	7.892	0.127194	0.418148	0.304185	0.760987	0.840099
BTHUR0008_RS03610	thiazole synthase	BTHUR0008_RS03610	73.9469	-0.553093	0.192	-2.88069	0.00396807	0.0132503
BTHUR0008_RS03615	thiamine/molybdopterin biosynthesis protein MoeB	BTHUR0008_RS03615	105.089	0.464968	0.175494	2.64948	0.00806157	0.0240403
BTHUR0008_RS03620	phosphomethylpyrimidine kinase	BTHUR0008_RS03620	113.837	0.456413	0.129462	3.52545	0.000422758	0.00199734
BTHUR0008_RS03625	hypothetical protein	BTHUR0008_RS03625	151.326	-0.827134	0.232639	-3.55544	0.000377343	0.00181704
BTHUR0008_RS03630	hypothetical protein	BTHUR0008_RS03630	55.5981	-1.03115	0.211711	-4.87058	1.1127e-06	1.06925e-05
BTHUR0008_RS03635	hypothetical protein	BTHUR0008_RS03635	13.4648	-2.34639	0.420934	-5.57426	2.48588e-08	3.38224e-07
BTHUR0008_RS03640	K+-transporting ATPase subunit F	BTHUR0008_RS03640	1.64136	-1.40292	0.6008	-2.33509	0.0195389	NA
BTHUR0008_RS03645	potassium-transporting ATPase subunit A	BTHUR0008_RS03645	429.727	-3.24879	0.267408	-12.1492	5.79553e-34	1.72646e-31
BTHUR0008_RS03650	potassium-transporting ATPase subunit B	BTHUR0008_RS03650	701.52	-2.50714	0.254708	-9.84318	7.33538e-23	7.98428e-21
BTHUR0008_RS03655	potassium transporter KtrA	BTHUR0008_RS03655	255.577	-2.79673	0.267586	-10.4517	1.43916e-25	1.98674e-23
BTHUR0008_RS03660	histidine kinase	BTHUR0008_RS03660	97.5696	-1.98716	0.228576	-8.69367	3.50911e-18	2.06891e-16
BTHUR0008_RS03665	MFS transporter	BTHUR0008_RS03665	35.9382	-0.485677	0.187623	-2.58858	0.00963714	0.0279294
BTHUR0008_RS03670	MarR family transcriptional regulator	BTHUR0008_RS03670	164.987	-0.678925	0.147103	-4.6153	3.92535e-06	3.27209e-05
BTHUR0008_RS03675	serine protease	BTHUR0008_RS03675	538.86	-0.334167	0.18319	-1.82416	0.0681281	0.136982
BTHUR0008_RS03680	hypothetical protein	BTHUR0008_RS03680	213.993	-0.0702773	0.200641	-0.350264	0.726141	0.813209
BTHUR0008_RS03685	guanine permease	BTHUR0008_RS03685	877.22	0.439001	0.318303	1.37919	0.167835	0.277357
BTHUR0008_RS03690	short-chain dehydrogenase	BTHUR0008_RS03690	5.92015	0.192861	0.375061	0.514213	0.607103	0.716174
BTHUR0008_RS03695	hypothetical protein	BTHUR0008_RS03695	55.0113	0.185913	0.18364	1.01238	0.311357	0.445809
BTHUR0008_RS03700	membrane protein	BTHUR0008_RS03700	50.9458	-0.188563	0.21453	-0.878957	0.379425	0.511563
BTHUR0008_RS03705	fructokinase	BTHUR0008_RS03705	239.013	-0.148981	0.169168	-0.880669	0.378497	0.510434
BTHUR0008_RS03710	glycosyl hydrolase family 32	BTHUR0008_RS03710	53.3906	0.332451	0.167103	1.98949	0.0466468	0.101939
BTHUR0008_RS03715	PTS sugar transporter	BTHUR0008_RS03715	32.0206	0.419862	0.233871	1.79527	0.0726103	0.144286
BTHUR0008_RS03720	sucrose operon repressor	BTHUR0008_RS03720	97.6843	0.655613	0.246812	2.65633	0.00789964	0.0236696
BTHUR0008_RS03725	hypothetical protein	BTHUR0008_RS03725	181.27	0.733847	0.171467	4.27982	1.87044e-05	0.000128792
BTHUR0008_RS03730	thioredoxin	BTHUR0008_RS03730	129.226	0.641612	0.203973	3.14557	0.00165762	0.00636939
BTHUR0008_RS03735	dihydroneopterin aldolase	BTHUR0008_RS03735	1046.63	0.336818	0.142564	2.36257	0.0181485	0.0472931
BTHUR0008_RS03740	hypothetical protein	BTHUR0008_RS03740	1.91373	-0.345559	0.585315	-0.590382	0.554935	NA
BTHUR0008_RS03745	hypothetical protein	BTHUR0008_RS03745	252.346	0.350954	0.203612	1.72364	0.0847723	0.163814
BTHUR0008_RS03750	spore germination protein GerB	BTHUR0008_RS03750	60.8593	-0.25615	0.237654	-1.07783	0.281111	0.411453
BTHUR0008_RS03755	spore germination protein GerC	BTHUR0008_RS03755	15.711	0.297569	0.341111	0.872354	0.383015	0.515177
BTHUR0008_RS03760	spore germination protein GerA	BTHUR0008_RS03760	38.2009	-0.0425065	0.256067	-0.165997	0.868159	0.913933
BTHUR0008_RS03765	hypothetical protein	BTHUR0008_RS03765	14.5493	-1.33673	0.305884	-4.37004	1.24222e-05	9.10749e-05
BTHUR0008_RS03770	nitroreductase	BTHUR0008_RS03770	2720.62	1.92694	0.250016	7.70725	1.28557e-14	5.053e-13
BTHUR0008_RS03775	stage V sporulation protein R	BTHUR0008_RS03775	66.5723	1.67785	0.240533	6.97555	3.04683e-12	8.13446e-11
BTHUR0008_RS03780	MarR family transcriptional regulator	BTHUR0008_RS03780	146.783	-0.170139	0.193779	-0.878008	0.379939	0.512136
BTHUR0008_RS03785	permease	BTHUR0008_RS03785	12.7274	-0.0587054	0.353863	-0.165899	0.868237	0.913933
BTHUR0008_RS03790	hypothetical protein	BTHUR0008_RS03790	68.5049	1.14173	0.201834	5.6568	1.54219e-08	2.19869e-07
BTHUR0008_RS03795	CoA-disulfide reductase	BTHUR0008_RS03795	193.71	0.888838	0.302737	2.93601	0.00332465	0.0114323
BTHUR0008_RS03800	hypothetical protein	BTHUR0008_RS03800	132.507	-0.159202	0.16231	-0.98085	0.326666	0.460463
BTHUR0008_RS03805	hypothetical protein	BTHUR0008_RS03805	33.3071	0.0207128	0.230433	0.0898865	0.928377	0.953953
BTHUR0008_RS03810	hypothetical protein	BTHUR0008_RS03810	24.6088	-0.170402	0.322175	-0.52891	0.596868	0.708644
BTHUR0008_RS03815	hypothetical protein	BTHUR0008_RS03815	3.54631	0.168114	0.488529	0.344123	0.730753	NA
BTHUR0008_RS03820	sulfurtransferase	BTHUR0008_RS03820	2.89289	0.54371	0.51453	1.05671	0.290643	NA
BTHUR0008_RS03825	hypothetical protein	BTHUR0008_RS03825	7.39329	0.317309	0.379449	0.836236	0.403022	0.535094
BTHUR0008_RS03830	hypothetical protein	BTHUR0008_RS03830	80.5219	-0.564059	0.221927	-2.54164	0.0110333	0.0314286
BTHUR0008_RS03835	membrane protein	BTHUR0008_RS03835	596.479	-0.75929	0.172765	-4.39492	1.10813e-05	8.23099e-05
BTHUR0008_RS03840	hypothetical protein	BTHUR0008_RS03840	137.65	-0.331977	0.334159	-0.993472	0.32048	0.454902
BTHUR0008_RS03845	LytR family transcriptional regulator	BTHUR0008_RS03845	19043.7	-0.513202	0.180289	-2.84655	0.00441959	0.0144762
BTHUR0008_RS03850	quinone oxidoreductase	BTHUR0008_RS03850	314.288	0.494365	0.301887	1.63758	0.101509	0.188065
BTHUR0008_RS03855	sodium:phosphate symporter	BTHUR0008_RS03855	350.663	0.497235	0.133664	3.72004	0.000199189	0.00103813
BTHUR0008_RS03860	MFS transporter	BTHUR0008_RS03860	1066.68	-0.899784	0.164757	-5.46127	4.72749e-08	6.02649e-07
BTHUR0008_RS03865	hypothetical protein	BTHUR0008_RS03865	1430.92	-0.841439	0.360119	-2.33656	0.0194623	0.0500711
BTHUR0008_RS03870	PTS fructose transporter subunit IIA	BTHUR0008_RS03870	341.794	-0.0242063	0.330698	-0.0731975	0.941649	0.962393
BTHUR0008_RS03875	PTS cellobiose transporter subunit IIA	BTHUR0008_RS03875	56.8424	-0.201448	0.345348	-0.583319	0.559679	0.676722
BTHUR0008_RS03880	PTS cellbiose transporter subunit IIB	BTHUR0008_RS03880	34.7739	0.822613	0.307081	2.67882	0.00738822	0.0223503
BTHUR0008_RS03885	PTS cellbiose transporter subunit IIC	BTHUR0008_RS03885	27.3023	0.998597	0.370548	2.69492	0.0070406	0.0214708
BTHUR0008_RS03890	hypothetical protein	BTHUR0008_RS03890	4.60451	0.614341	0.434879	1.41267	0.157752	NA
BTHUR0008_RS03895	hypothetical protein	BTHUR0008_RS03895	27.343	0.325406	0.339915	0.957317	0.338407	0.470726
BTHUR0008_RS03900	enterotoxin	BTHUR0008_RS03900	10051.7	-0.272727	0.291888	-0.934355	0.350121	0.483337
BTHUR0008_RS03905	ABC transporter permease	BTHUR0008_RS03905	10112	0.324586	0.218005	1.48889	0.136515	0.236799
BTHUR0008_RS03910	macrolide ABC transporter ATP-binding protein	BTHUR0008_RS03910	14307.5	-0.711928	0.235984	-3.01685	0.00255414	0.00910353
BTHUR0008_RS03915	ABC transporter substrate-binding protein	BTHUR0008_RS03915	13139.9	-0.14368	0.25163	-0.570996	0.568002	0.683293
BTHUR0008_RS03920	ABC transporter permease	BTHUR0008_RS03920	291.264	0.221955	0.141203	1.57188	0.115977	0.208988
BTHUR0008_RS03925	peptide ABC transporter permease	BTHUR0008_RS03925	26.7819	0.347275	0.274495	1.26514	0.205821	0.325041
BTHUR0008_RS03930	peptide ABC transporter permease	BTHUR0008_RS03930	157.088	-0.331194	0.23846	-1.38889	0.164867	0.273891
BTHUR0008_RS03935	branched-chain amino acid transporter	BTHUR0008_RS03935	1131.11	0.237701	0.347879	0.683286	0.494426	0.61776
BTHUR0008_RS03940	CotJC	BTHUR0008_RS03940	8.96857	-1.4028	0.403048	-3.48049	0.000500503	0.00229195
BTHUR0008_RS03945	spore coat protein CotJB	BTHUR0008_RS03945	1.1713	0.00356539	0.614186	0.00580506	0.995368	NA
BTHUR0008_RS03950	CotJA	BTHUR0008_RS03950	22.9338	-1.35284	0.329554	-4.10506	4.0421e-05	0.000256483
BTHUR0008_RS03955	lactoylglutathione lyase	BTHUR0008_RS03955	63.5356	-0.676914	0.247859	-2.73104	0.0063135	0.0195631
BTHUR0008_RS03960	hypothetical protein	BTHUR0008_RS03960	91.7085	-0.284836	0.149408	-1.90643	0.0565945	0.118897
BTHUR0008_RS03965	DNA repair protein	BTHUR0008_RS03965	17.6743	-0.419905	0.31789	-1.32091	0.18653	0.30113
BTHUR0008_RS03970	membrane protein	BTHUR0008_RS03970	11.1955	-0.184139	0.331648	-0.555222	0.578743	0.693413
BTHUR0008_RS03975	alkaline phosphatase	BTHUR0008_RS03975	99.0153	-0.0656033	0.200962	-0.326447	0.744086	0.827412
BTHUR0008_RS03980	hypothetical protein	BTHUR0008_RS03980	120.153	0.0235755	0.235485	0.100114	0.920253	0.948922
BTHUR0008_RS03985	hypothetical protein	BTHUR0008_RS03985	14.9209	0.0559707	0.27309	0.204953	0.837608	0.893828
BTHUR0008_RS03990	hypothetical protein	BTHUR0008_RS03990	42.1755	-0.762066	0.293018	-2.60075	0.00930215	0.0270974
BTHUR0008_RS03995	purple acid phosphatase	BTHUR0008_RS03995	162.126	-0.379838	0.159026	-2.38853	0.0169159	0.0448661
BTHUR0008_RS04000	hypothetical protein	BTHUR0008_RS04000	363.266	0.575376	0.203707	2.82453	0.00473497	0.0153405
BTHUR0008_RS04005	RpiR family transcriptional regulator	BTHUR0008_RS04005	30.0036	0.29468	0.32429	0.908692	0.363513	0.496497
BTHUR0008_RS04010	amino acid permease	BTHUR0008_RS04010	36.8906	-0.194414	0.23801	-0.81683	0.414025	0.545735
BTHUR0008_RS04015	sodium:proton antiporter	BTHUR0008_RS04015	50.5994	0.49947	0.194747	2.56471	0.0103261	0.0296394
BTHUR0008_RS04020	hypothetical protein	BTHUR0008_RS04020	122.258	0.0492066	0.181205	0.271552	0.785966	0.857969
BTHUR0008_RS04025	RpiR family transcriptional regulator	BTHUR0008_RS04025	339.758	0.377578	0.165912	2.27578	0.0228591	0.0572235
murQ	N-acetylmuramic acid-6-phosphate etherase	BTHUR0008_RS04030	78.9996	0.91133	0.21378	4.26293	2.01761e-05	0.000137586
BTHUR0008_RS04035	permease	BTHUR0008_RS04035	35.2004	0.400408	0.221496	1.80774	0.0706466	0.141193
BTHUR0008_RS04040	hypothetical protein	BTHUR0008_RS04040	35.4092	0.0222905	0.243592	0.0915077	0.927089	0.952846
BTHUR0008_RS04045	hypothetical protein	BTHUR0008_RS04045	2.03847	0.737173	0.557224	1.32294	0.185856	NA
BTHUR0008_RS04050	ketosteroid isomerase	BTHUR0008_RS04050	3.17159	0.105096	0.520978	0.201728	0.84013	NA
BTHUR0008_RS04055	hypothetical protein	BTHUR0008_RS04055	3.95195	0.0995061	0.451634	0.220325	0.825618	NA
BTHUR0008_RS04060	transporter	BTHUR0008_RS04060	22.3401	0.277279	0.24111	1.15001	0.250139	0.377241
BTHUR0008_RS04065	AsnC family transcriptional regulator	BTHUR0008_RS04065	32.1795	0.266261	0.254277	1.04713	0.295041	0.427092
BTHUR0008_RS04070	acetyltransferase	BTHUR0008_RS04070	11.4244	0.594295	0.335769	1.76995	0.0767355	0.150964
BTHUR0008_RS04075	oxidoreductase	BTHUR0008_RS04075	51.0366	-0.339585	0.22015	-1.54251	0.122949	0.218769
BTHUR0008_RS04080	MerR family transcriptional regulator	BTHUR0008_RS04080	13.7537	-0.178327	0.372024	-0.479343	0.631695	0.737803
BTHUR0008_RS04085	multidrug resistance protein SMR	BTHUR0008_RS04085	43.573	-0.960488	0.290301	-3.30859	0.000937679	0.00394299
BTHUR0008_RS04090	multidrug resistance protein SMR	BTHUR0008_RS04090	57.7324	-0.563631	0.295657	-1.90637	0.0566027	0.118897
BTHUR0008_RS04095	TetR family transcriptional regulator	BTHUR0008_RS04095	1541.5	0.552549	0.199005	2.77655	0.00549391	0.0173912
BTHUR0008_RS04100	multidrug MFS transporter	BTHUR0008_RS04100	752.935	0.952026	0.176322	5.39936	6.68784e-08	8.26488e-07
BTHUR0008_RS04105	MarR family transcriptional regulator	BTHUR0008_RS04105	65.1633	-0.745369	0.149669	-4.9801	6.35513e-07	6.389e-06
BTHUR0008_RS04110	hypothetical protein	BTHUR0008_RS04110	32.6453	0.273651	0.219796	1.24502	0.213123	0.333409
BTHUR0008_RS04115	flavodoxin	BTHUR0008_RS04115	24.8129	0.347256	0.293424	1.18346	0.236627	0.360902
BTHUR0008_RS04120	ABC transporter substrate-binding protein	BTHUR0008_RS04120	212.57	-0.651389	0.194265	-3.3531	0.000799127	0.00343264
BTHUR0008_RS04125	MFS transporter	BTHUR0008_RS04125	16.1466	0.110737	0.269379	0.411082	0.681012	0.776653
BTHUR0008_RS04130	hypothetical protein	BTHUR0008_RS04130	1.67035	-0.973692	0.55739	-1.74688	0.0806583	NA
BTHUR0008_RS04135	general stress protein	BTHUR0008_RS04135	35.9552	0.108165	0.246953	0.437998	0.661388	0.761329
BTHUR0008_RS04140	catalase	BTHUR0008_RS04140	89.5572	0.0808291	0.147382	0.548432	0.583396	0.696775
BTHUR0008_RS04145	permease	BTHUR0008_RS04145	90.8573	0.493726	0.231431	2.13337	0.0328947	0.0773774
BTHUR0008_RS04150	arginine:ornithine antiporter	BTHUR0008_RS04150	1269.74	0.652452	0.360111	1.81181	0.0700158	0.140131
BTHUR0008_RS04155	glutamate racemase	BTHUR0008_RS04155	197.111	-0.161705	0.163589	-0.988483	0.322916	0.457075
BTHUR0008_RS04160	hypothetical protein	BTHUR0008_RS04160	409.17	0.00520047	0.126849	0.0409973	0.967298	0.978361
BTHUR0008_RS04165	glyceraldehyde-3-phosphate dehydrogenase	BTHUR0008_RS04165	3221.61	0.532103	0.186995	2.84554	0.0044336	0.0145137
BTHUR0008_RS04170	multidrug ABC transporter ATP-binding protein	BTHUR0008_RS04170	84.9965	0.18324	0.194279	0.943181	0.345589	0.47895
BTHUR0008_RS04175	multidrug ABC transporter permease	BTHUR0008_RS04175	201.978	0.0576154	0.123962	0.464782	0.642088	0.746092
BTHUR0008_RS04180	amino acid ABC transporter substrate-binding protein	BTHUR0008_RS04180	4097.72	-0.774879	0.3098	-2.50122	0.0123766	0.0346446
BTHUR0008_RS04185	cysteine ABC transporter permease	BTHUR0008_RS04185	1892.79	-0.0729433	0.332644	-0.219283	0.826429	0.885752
BTHUR0008_RS04190	arginine ABC transporter ATP-binding protein	BTHUR0008_RS04190	2436.34	-0.692079	0.292136	-2.36903	0.017835	0.0466695
BTHUR0008_RS04195	spore protein	BTHUR0008_RS04195	1.32158	-0.773999	0.60256	-1.28452	0.198961	NA
BTHUR0008_RS04200	hypothetical protein	BTHUR0008_RS04200	3.0501	-0.178261	0.488184	-0.365151	0.714999	NA
BTHUR0008_RS04205	hypothetical protein	BTHUR0008_RS04205	8.51411	0.41472	0.36354	1.14078	0.25396	0.381683
BTHUR0008_RS04210	histidine kinase	BTHUR0008_RS04210	25.7358	0.018296	0.247712	0.0738599	0.941122	0.962202
BTHUR0008_RS04215	membrane protein	BTHUR0008_RS04215	654.204	0.15813	0.176506	0.895892	0.37031	0.502869
BTHUR0008_RS04220	hypothetical protein	BTHUR0008_RS04220	4564.22	-0.875479	0.146984	-5.95631	2.58003e-09	4.29499e-08
BTHUR0008_RS04225	hypothetical protein	BTHUR0008_RS04225	15.3552	-0.0034062	0.387032	-0.00880081	0.992978	0.99456
BTHUR0008_RS04230	hypothetical protein	BTHUR0008_RS04230	9.88558	0.266236	0.374493	0.710924	0.477131	0.60173
BTHUR0008_RS04235	acetolactate synthase	BTHUR0008_RS04235	830.771	-0.530001	0.152625	-3.47256	0.000515514	0.00235497
BTHUR0008_RS04240	alpha-acetolactate decarboxylase	BTHUR0008_RS04240	414.182	0.120895	0.13041	0.927038	0.353907	0.487138
BTHUR0008_RS04245	hypothetical protein	BTHUR0008_RS04245	59.215	1.29691	0.264656	4.90035	9.56665e-07	9.30365e-06
BTHUR0008_RS04250	3-methyladenine DNA glycosylase	BTHUR0008_RS04250	129.677	-0.267795	0.127298	-2.10369	0.0354057	0.082144
BTHUR0008_RS04255	haloacid dehalogenase	BTHUR0008_RS04255	15.5898	0.291061	0.321159	0.906282	0.364787	0.497996
BTHUR0008_RS04260	hypothetical protein	BTHUR0008_RS04260	3940.05	-0.292386	0.195049	-1.49904	0.133864	0.233488
BTHUR0008_RS04265	N-acetylmuramoyl-L-alanine amidase	BTHUR0008_RS04265	14676.3	0.336895	0.162879	2.06838	0.0386042	0.0878568
BTHUR0008_RS04270	coproporphyrinogen III oxidase	BTHUR0008_RS04270	6357.78	0.242887	0.18334	1.32479	0.185241	0.299561
BTHUR0008_RS04275	long-chain fatty acid--CoA ligase	BTHUR0008_RS04275	244.493	0.158537	0.123079	1.28809	0.197715	0.315052
BTHUR0008_RS04280	hypothetical protein	BTHUR0008_RS04280	0.9484	-0.379854	0.613925	-0.61873	0.536094	NA
BTHUR0008_RS04285	hypothetical protein	BTHUR0008_RS04285	659.903	0.900328	0.269375	3.34228	0.000830935	0.00354415
BTHUR0008_RS04290	sulfate transporter	BTHUR0008_RS04290	657.287	0.877959	0.247667	3.54492	0.000392732	0.00187425
BTHUR0008_RS04295	polysaccharide biosynthesis protein	BTHUR0008_RS04295	1042.74	0.516098	0.217288	2.37518	0.0175405	0.0461548
BTHUR0008_RS04300	CsaB protein	BTHUR0008_RS04300	593.173	0.4435	0.176997	2.5057	0.0122209	0.0342428
BTHUR0008_RS04305	glucosaminidase	BTHUR0008_RS04305	12794.9	0.0215158	0.132659	0.162189	0.871157	0.915815
BTHUR0008_RS04310	membrane protein	BTHUR0008_RS04310	1172.99	-0.237806	0.14846	-1.60182	0.109196	0.199113
BTHUR0008_RS04315	enoyl-CoA hydratase	BTHUR0008_RS04315	163.002	-0.70189	0.183781	-3.81916	0.000133906	0.000730865
BTHUR0008_RS04320	hypothetical protein	BTHUR0008_RS04320	1631.32	0.440305	0.217228	2.02692	0.0426704	0.0953472
BTHUR0008_RS04325	phosphoribosyl-ATP pyrophosphohydrolase	BTHUR0008_RS04325	110.505	0.0354676	0.193747	0.183062	0.85475	0.90489
BTHUR0008_RS04330	hypothetical protein	BTHUR0008_RS04330	2.5341	-0.878655	0.550175	-1.59705	0.110255	NA
BTHUR0008_RS04335	aminopeptidase	BTHUR0008_RS04335	926.405	-0.440631	0.163167	-2.70049	0.00692364	0.0211712
BTHUR0008_RS04340	amidase	BTHUR0008_RS04340	3605.84	0.395162	0.201425	1.96184	0.0497815	0.107625
BTHUR0008_RS04345	RNA methyltransferase	BTHUR0008_RS04345	1749.81	0.370127	0.177705	2.08282	0.0372672	0.0853632
BTHUR0008_RS04350	hypothetical protein	BTHUR0008_RS04350	0.728068	0.795509	0.612842	1.29807	0.194265	NA
BTHUR0008_RS04355	proline racemase	BTHUR0008_RS04355	18.2857	0.885647	0.274577	3.22549	0.00125756	0.00502315
BTHUR0008_RS04360	ornithine cyclodeaminase	BTHUR0008_RS04360	45.0336	-1.02689	0.242962	-4.22656	2.37293e-05	0.000158944
BTHUR0008_RS04365	hypothetical protein	BTHUR0008_RS04365	181.617	-0.639898	0.120766	-5.29866	1.16653e-07	1.3784e-06
BTHUR0008_RS04370	peptide ABC transporter substrate-binding protein	BTHUR0008_RS04370	4691.84	-1.79307	0.544939	-3.2904	0.00100044	0.00414836
BTHUR0008_RS04375	peptide ABC transporter permease	BTHUR0008_RS04375	451.639	-2.2578	0.563377	-4.00762	6.13337e-05	0.000366577
BTHUR0008_RS04380	peptide ABC transporter permease	BTHUR0008_RS04380	190.854	-1.86123	0.547984	-3.39651	0.000682523	0.00299464
BTHUR0008_RS04385	peptide ABC transporter ATP-binding protein	BTHUR0008_RS04385	522.634	-2.38128	0.553258	-4.3041	1.67666e-05	0.000117449
BTHUR0008_RS04390	peptide ABC transporter substrate-binding protein	BTHUR0008_RS04390	488.753	-1.82337	0.534818	-3.40932	0.000651254	0.00287976
BTHUR0008_RS04395	hypothetical protein	BTHUR0008_RS04395	46.0043	0.105188	0.226816	0.46376	0.64282	0.746487
BTHUR0008_RS04400	hypothetical protein	BTHUR0008_RS04400	199.83	-0.29206	0.192801	-1.51483	0.129817	0.228295
BTHUR0008_RS04405	hypothetical protein	BTHUR0008_RS04405	11.5762	-0.323286	0.363526	-0.889308	0.373838	0.506443
BTHUR0008_RS04410	thioredoxin	BTHUR0008_RS04410	17.297	0.930389	0.305883	3.04165	0.00235288	0.00849317
BTHUR0008_RS04415	hypothetical protein	BTHUR0008_RS04415	32.3434	0.495502	0.255312	1.94077	0.0522864	0.111676
BTHUR0008_RS04420	ketosteroid isomerase	BTHUR0008_RS04420	33.6074	0.132332	0.278329	0.47545	0.634466	0.739362
BTHUR0008_RS04425	hypothetical protein	BTHUR0008_RS04425	21.9431	0.580366	0.283557	2.04673	0.0406844	0.0917059
BTHUR0008_RS04430	major facilitator transporter	BTHUR0008_RS04430	64.8405	-0.222339	0.255727	-0.86944	0.384606	0.517038
BTHUR0008_RS04435	ATPase	BTHUR0008_RS04435	34.2904	-0.922895	0.266808	-3.45902	0.000542138	0.00246496
BTHUR0008_RS04440	transcriptional regulator	BTHUR0008_RS04440	10.2848	-0.56267	0.376458	-1.49464	0.135008	0.234965
BTHUR0008_RS04445	membrane protein	BTHUR0008_RS04445	36.4815	-0.46324	0.254429	-1.82071	0.0686515	0.137888
BTHUR0008_RS04450	DNA mismatch repair protein MutT	BTHUR0008_RS04450	359.584	0.556659	0.161306	3.45095	0.000558625	0.0025234
BTHUR0008_RS04455	helicase	BTHUR0008_RS04455	2596.07	0.278486	0.1413	1.97089	0.0487363	0.105934
BTHUR0008_RS04460	XRE family transcriptional regulator	BTHUR0008_RS04460	10.1875	0.737535	0.412982	1.78588	0.0741192	0.146735
BTHUR0008_RS04465	replicative DNA helicase	BTHUR0008_RS04465	14.2169	0.107605	0.304215	0.353714	0.723553	0.811528
BTHUR0008_RS04470	transcriptional regulator	BTHUR0008_RS04470	104.395	-0.130816	0.182289	-0.717628	0.472987	0.597806
BTHUR0008_RS04475	transcriptional regulator	BTHUR0008_RS04475	209.403	0.389274	0.17683	2.2014	0.0277074	0.0670474
BTHUR0008_RS04480	membrane protein	BTHUR0008_RS04480	177.612	1.23191	0.167768	7.34294	2.08945e-13	6.79671e-12
BTHUR0008_RS04485	multidrug transporter	BTHUR0008_RS04485	65.2876	0.0410048	0.219625	0.186704	0.851893	0.90345
BTHUR0008_RS04490	TetR family transcriptional regulator	BTHUR0008_RS04490	66.7811	-0.234253	0.190043	-1.23263	0.217713	0.338625
BTHUR0008_RS04495	multidrug MFS transporter	BTHUR0008_RS04495	48.4222	0.150939	0.199431	0.75685	0.44914	0.577318
BTHUR0008_RS04500	hypothetical protein	BTHUR0008_RS04500	559.854	-0.997772	0.168088	-5.93602	2.92026e-09	4.81886e-08
BTHUR0008_RS04505	hypothetical protein	BTHUR0008_RS04505	2033.12	0.197078	0.170239	1.15765	0.247005	0.373012
BTHUR0008_RS04510	hypothetical protein	BTHUR0008_RS04510	27.1896	0.931368	0.321605	2.896	0.0037795	0.0127333
BTHUR0008_RS04515	hydrolase	BTHUR0008_RS04515	59.9681	-0.117453	0.159945	-0.734329	0.462748	0.589104
BTHUR0008_RS04520	hypothetical protein	BTHUR0008_RS04520	7.6727	-0.648559	0.392816	-1.65105	0.0987284	0.184241
BTHUR0008_RS04525	transporter	BTHUR0008_RS04525	10.7681	-1.78999	0.343695	-5.20808	1.90801e-07	2.13848e-06
BTHUR0008_RS04530	carboxylic ester hydrolase	BTHUR0008_RS04530	221.037	-0.239784	0.149534	-1.60354	0.108816	0.198677
BTHUR0008_RS04535	RNA-binding protein	BTHUR0008_RS04535	256.924	-0.176979	0.20434	-0.866099	0.386436	0.518669
BTHUR0008_RS04540	membrane protein	BTHUR0008_RS04540	245.199	1.08382	0.128914	8.40732	4.19475e-17	2.30508e-15
BTHUR0008_RS04545	hypothetical protein	BTHUR0008_RS04545	39.2705	0.535311	0.26638	2.00958	0.0444759	0.0985259
BTHUR0008_RS04550	MarR family transcriptional regulator	BTHUR0008_RS04550	25.5531	0.0312985	0.289262	0.108201	0.913836	0.945658
BTHUR0008_RS04555	CDP-diacylglycerol--serine O-phosphatidyltransferase	BTHUR0008_RS04555	69.9307	0.269262	0.150576	1.78822	0.0737405	0.146241
BTHUR0008_RS04560	ATP synthase subunit I	BTHUR0008_RS04560	53.21	-0.0413873	0.207434	-0.19952	0.841856	0.896333
BTHUR0008_RS04565	hypothetical protein	BTHUR0008_RS04565	6360.19	-0.725406	0.135819	-5.34099	9.24389e-08	1.11557e-06
BTHUR0008_RS04570	integrase	BTHUR0008_RS04570	30.1118	-0.249617	0.335262	-0.744541	0.456549	0.58397
BTHUR0008_RS04575	transposase	BTHUR0008_RS04575	92.482	-0.907962	0.289679	-3.13437	0.00172223	0.00656863
BTHUR0008_RS04580	ATPase	BTHUR0008_RS04580	384.982	0.143271	0.324328	0.441747	0.658672	0.75913
BTHUR0008_RS04585	hypothetical protein	BTHUR0008_RS04585	155.962	0.761634	0.160621	4.7418	2.11823e-06	1.87039e-05
BTHUR0008_RS04590	hypothetical protein	BTHUR0008_RS04590	3.49845	-0.689142	0.519572	-1.32636	0.184719	NA
BTHUR0008_RS04595	hypothetical protein	BTHUR0008_RS04595	70.2275	-0.492667	0.179327	-2.74731	0.00600859	0.0188205
BTHUR0008_RS04600	hypothetical protein	BTHUR0008_RS04600	73.8898	0.652023	0.248559	2.62321	0.00871043	0.0256509
BTHUR0008_RS04605	hypothetical protein	BTHUR0008_RS04605	28.6842	-0.602817	0.370862	-1.62545	0.104067	0.1918
BTHUR0008_RS04610	ArpU family transcriptional regulator	BTHUR0008_RS04610	4.05139	0.204131	0.545776	0.374019	0.70839	NA
BTHUR0008_RS04615	recombinase RecU	BTHUR0008_RS04615	8.83555	-0.480947	0.500112	-0.961678	0.336211	0.469056
BTHUR0008_RS04620	hypothetical protein	BTHUR0008_RS04620	2.06274	-0.705582	0.562851	-1.25359	0.209993	NA
BTHUR0008_RS04625	chromosome segregation ATPase	BTHUR0008_RS04625	743.925	0.233767	0.209271	1.11706	0.26397	0.392763
BTHUR0008_RS04630	hypothetical protein	BTHUR0008_RS04630	215.463	-0.068956	0.175514	-0.392881	0.694407	0.788529
BTHUR0008_RS04635	hypothetical protein	BTHUR0008_RS04635	80.5164	0.119014	0.22635	0.525799	0.599028	0.710011
BTHUR0008_RS04640	hypothetical protein	BTHUR0008_RS04640	14.9608	-0.0041639	0.280003	-0.0148709	0.988135	0.991288
BTHUR0008_RS04645	hypothetical protein	BTHUR0008_RS04645	3.85515	-0.412162	0.441671	-0.933188	0.350723	NA
BTHUR0008_RS04650	hypothetical protein	BTHUR0008_RS04650	9.82162	0.838984	0.413567	2.02865	0.0424935	0.0950269
BTHUR0008_RS04655	hypothetical protein	BTHUR0008_RS04655	5.56558	0.0876215	0.424071	0.20662	0.836306	NA
BTHUR0008_RS04660	hypothetical protein	BTHUR0008_RS04660	2.62304	0.288415	0.554057	0.52055	0.60268	NA
BTHUR0008_RS04665	hypothetical protein	BTHUR0008_RS04665	17.5122	0.274607	0.278607	0.985642	0.324309	0.458209
BTHUR0008_RS04670	hypothetical protein	BTHUR0008_RS04670	17.2053	-1.01287	0.332102	-3.04987	0.0022894	0.00832068
BTHUR0008_RS04675	hypothetical protein	BTHUR0008_RS04675	14.809	-0.0287386	0.332438	-0.0864481	0.93111	0.954733
BTHUR0008_RS04680	hypothetical protein	BTHUR0008_RS04680	5.07972	0.320298	0.481631	0.665029	0.506032	NA
BTHUR0008_RS04685	hypothetical protein	BTHUR0008_RS04685	34.5745	0.888331	0.29139	3.0486	0.00229908	0.00833087
BTHUR0008_RS04690	plasmid partitioning protein ParA	BTHUR0008_RS04690	7.76413	0.244516	0.427333	0.57219	0.567193	0.683045
BTHUR0008_RS04695	pilus assembly protein CpaB	BTHUR0008_RS04695	10.2039	0.577586	0.330663	1.74675	0.0806805	0.157195
BTHUR0008_RS04700	hypothetical protein	BTHUR0008_RS04700	2.56324	1.13952	0.567722	2.00719	0.0447299	NA
BTHUR0008_RS04705	hypothetical protein	BTHUR0008_RS04705	325.92	0.115504	0.175578	0.65785	0.510635	0.632843
BTHUR0008_RS04710	hypothetical protein	BTHUR0008_RS04710	4069.24	-0.443735	0.293344	-1.51268	0.130361	0.228865
BTHUR0008_RS04715	hypothetical protein	BTHUR0008_RS04715	29.2469	0.388064	0.251994	1.53997	0.123567	0.219658
BTHUR0008_RS04720	hypothetical protein	BTHUR0008_RS04720	12.6829	0.0918048	0.304089	0.301901	0.762728	0.840872
BTHUR0008_RS04725	hypothetical protein	BTHUR0008_RS04725	68.6797	0.132172	0.203142	0.650642	0.515278	0.636645
BTHUR0008_RS04730	hypothetical protein	BTHUR0008_RS04730	21.1774	-0.185339	0.321245	-0.57694	0.56398	0.680386
BTHUR0008_RS04735	alcohol dehydrogenase	BTHUR0008_RS04735	322.952	-0.149978	0.174281	-0.860554	0.389484	0.521523
BTHUR0008_RS04740	choloylglycine hydrolase	BTHUR0008_RS04740	435.27	-0.67505	0.186875	-3.61231	0.000303479	0.00149105
BTHUR0008_RS04745	hypothetical protein	BTHUR0008_RS04745	4.15048	-0.205092	0.463766	-0.442233	0.658321	NA
BTHUR0008_RS04750	hypothetical protein	BTHUR0008_RS04750	317.351	-0.45262	0.174121	-2.59946	0.00933714	0.0271853
BTHUR0008_RS04755	hypothetical protein	BTHUR0008_RS04755	30.0048	-0.97346	0.257392	-3.78201	0.000155568	0.000830677
BTHUR0008_RS04760	DNA repair exonuclease	BTHUR0008_RS04760	310.789	0.0433942	0.164977	0.263031	0.792527	0.862303
BTHUR0008_RS04765	hypothetical protein	BTHUR0008_RS04765	1359.95	0.325953	0.142331	2.29011	0.0220152	0.0553805
BTHUR0008_RS04770	3'-5' exoribonuclease	BTHUR0008_RS04770	2853.81	-0.577826	0.140011	-4.12699	3.67541e-05	0.000235326
BTHUR0008_RS04775	hypothetical protein	BTHUR0008_RS04775	252.086	0.515184	0.181862	2.83283	0.00461377	0.0149822
BTHUR0008_RS04780	amino acid transporter LysE	BTHUR0008_RS04780	357.112	-0.0121897	0.15201	-0.08019	0.936086	0.958438
BTHUR0008_RS04785	glyoxalase	BTHUR0008_RS04785	758.53	-1.12896	0.304754	-3.70451	0.000211802	0.0010958
BTHUR0008_RS04790	glyoxalase	BTHUR0008_RS04790	318.937	-0.576571	0.175156	-3.29175	0.00099566	0.00413155
BTHUR0008_RS04795	hypothetical protein	BTHUR0008_RS04795	0.233034	0.371418	0.505616	0.734584	0.462593	NA
BTHUR0008_RS04800	hisitidine kinase	BTHUR0008_RS04800	5.87724	0.343902	0.387359	0.88781	0.374643	0.507049
BTHUR0008_RS04805	phosphatase	BTHUR0008_RS04805	10.9464	-1.12293	0.368301	-3.04896	0.00229639	0.00832845
BTHUR0008_RS04810	alpha/beta hydrolase	BTHUR0008_RS04810	59.4562	-0.576833	0.238042	-2.42324	0.0153826	0.0414795
BTHUR0008_RS04815	hypothetical protein	BTHUR0008_RS04815	19.5882	-0.75267	0.254279	-2.96001	0.00307626	0.0106233
BTHUR0008_RS04820	hypothetical protein	BTHUR0008_RS04820	16.6203	-0.189313	0.32827	-0.576698	0.564143	0.680386
BTHUR0008_RS04825	hypothetical protein	BTHUR0008_RS04825	635.502	-1.11924	0.239973	-4.66405	3.10041e-06	2.6508e-05
BTHUR0008_RS04830	membrane protein	BTHUR0008_RS04830	1317.35	-0.978717	0.241491	-4.05281	5.06052e-05	0.000310638
BTHUR0008_RS04835	oxalate decarboxylase	BTHUR0008_RS04835	32.4593	0.646875	0.218583	2.95941	0.00308231	0.0106377
BTHUR0008_RS04840	XRE family transcriptional regulator	BTHUR0008_RS04840	20.5744	0.201492	0.250715	0.803672	0.421586	0.552928
BTHUR0008_RS04845	glycerol-3-phosphate responsive antiterminator	BTHUR0008_RS04845	1180.37	-0.427044	0.176381	-2.42115	0.0154716	0.0416601
BTHUR0008_RS04850	glycerol transporter	BTHUR0008_RS04850	9765.32	-0.249289	0.308735	-0.807453	0.419406	0.551158
glpK	glycerol kinase	BTHUR0008_RS04855	24293.7	0.113942	0.171577	0.664086	0.506635	0.629442
BTHUR0008_RS04860	glycerol-3-phosphate dehydrogenase	BTHUR0008_RS04860	72144.4	0.404166	0.225365	1.79338	0.0729119	0.144801
BTHUR0008_RS04865	PadR family transcriptional regulator	BTHUR0008_RS04865	90.1427	0.707932	0.215512	3.28489	0.00102024	0.00422116
BTHUR0008_RS04870	teicoplanin resistance protein vanZ	BTHUR0008_RS04870	110.645	0.160742	0.164601	0.976556	0.328789	0.462461
BTHUR0008_RS04875	RNA polymerase subunit sigma	BTHUR0008_RS04875	31.0688	0.499144	0.28051	1.77942	0.0751714	0.148196
lstR	PadR family transcriptional regulator	BTHUR0008_RS04880	343.962	0.641331	0.253737	2.52754	0.0114864	0.0324595
BTHUR0008_RS04885	cell division protein FtsW	BTHUR0008_RS04885	137.614	0.863224	0.196985	4.38218	1.17499e-05	8.65941e-05
BTHUR0008_RS04890	helicase	BTHUR0008_RS04890	681.06	0.0298921	0.160542	0.186195	0.852292	0.903704
BTHUR0008_RS04895	hypothetical protein	BTHUR0008_RS04895	43.0935	0.265525	0.236849	1.12108	0.262255	0.390417
prsA_1	cis/trans isomerase of peptidylprolyl; PPIase	BTHUR0008_RS04900	19033.2	0.170423	0.156129	1.09155	0.27503	0.4057
BTHUR0008_RS04905	hypothetical protein	BTHUR0008_RS04905	226.327	-0.0526422	0.174922	-0.300947	0.763455	0.841511
BTHUR0008_RS04910	hypothetical protein	BTHUR0008_RS04910	140.289	-0.257435	0.20387	-1.26274	0.206681	0.32591
BTHUR0008_RS04915	transcriptional regulator	BTHUR0008_RS04915	2121.6	-0.771498	0.153284	-5.03311	4.82584e-07	5.00261e-06
BTHUR0008_RS04920	general stress protein	BTHUR0008_RS04920	1612.21	0.902459	0.141277	6.38789	1.68194e-10	3.55215e-09
BTHUR0008_RS04925	protein hit	BTHUR0008_RS04925	340.514	-0.609624	0.193461	-3.15115	0.00162628	0.00626207
BTHUR0008_RS04930	ABC transporter ATP-binding protein	BTHUR0008_RS04930	1127.85	0.12765	0.120835	1.0564	0.290785	0.422011
BTHUR0008_RS04935	ABC transporter permease	BTHUR0008_RS04935	3046.12	-0.271356	0.193303	-1.40378	0.160383	0.268652
BTHUR0008_RS04940	ecsC	BTHUR0008_RS04940	3603.14	-1.19002	0.247189	-4.81422	1.47778e-06	1.37119e-05
BTHUR0008_RS04945	hypothetical protein	BTHUR0008_RS04945	2.80441	0.0495492	0.542625	0.0913139	0.927243	NA
BTHUR0008_RS04950	hypothetical protein	BTHUR0008_RS04950	82.7682	-1.11222	0.200444	-5.54876	2.87708e-08	3.83159e-07
BTHUR0008_RS04955	hypothetical protein	BTHUR0008_RS04955	5.12263	0.707	0.513895	1.37577	0.168894	NA
BTHUR0008_RS04960	hypothetical protein	BTHUR0008_RS04960	64.4476	0.414692	0.252029	1.64541	0.0998847	0.185847
BTHUR0008_RS04965	hypothetical protein	BTHUR0008_RS04965	232.917	-0.138007	0.173545	-0.79522	0.426486	0.556821
BTHUR0008_RS04970	hypothetical protein	BTHUR0008_RS04970	309.211	-0.0422973	0.198541	-0.213041	0.831295	0.888934
BTHUR0008_RS04975	hypothetical protein	BTHUR0008_RS04975	19.9292	0.406552	0.277853	1.46319	0.143414	0.246127
BTHUR0008_RS04980	TetR family transcriptional regulator	BTHUR0008_RS04980	119.553	-0.553716	0.174342	-3.17604	0.00149298	0.00581974
BTHUR0008_RS04985	hypothetical protein	BTHUR0008_RS04985	27.5097	0.104095	0.263525	0.39501	0.692835	0.787123
BTHUR0008_RS04990	membrane protein	BTHUR0008_RS04990	384.37	-0.193687	0.148136	-1.30749	0.191046	0.307019
BTHUR0008_RS04995	membrane protein	BTHUR0008_RS04995	1456.94	0.0848503	0.13528	0.627222	0.530514	0.650218
BTHUR0008_RS05000	membrane protein	BTHUR0008_RS05000	869.823	-0.259621	0.123094	-2.10913	0.0349334	0.0812337
BTHUR0008_RS05005	hypothetical protein	BTHUR0008_RS05005	238.295	-0.475894	0.241361	-1.97171	0.0486423	0.105809
BTHUR0008_RS05010	membrane protein	BTHUR0008_RS05010	116.864	0.60546	0.211903	2.85725	0.00427328	0.0140785
BTHUR0008_RS05015	hypothetical protein	BTHUR0008_RS05015	89.7036	0.676158	0.236259	2.86193	0.00421069	0.0139127
BTHUR0008_RS05020	TetR family transcriptional regulator	BTHUR0008_RS05020	22.6787	-0.0189645	0.301031	-0.0629984	0.949768	0.966815
BTHUR0008_RS05025	adhesin	BTHUR0008_RS05025	5957.46	0.0412888	0.387343	0.106595	0.91511	0.945768
BTHUR0008_RS05030	collagen adhesion protein	BTHUR0008_RS05030	212.156	-0.240766	0.388595	-0.619582	0.535533	0.654904
BTHUR0008_RS05035	hypothetical protein	BTHUR0008_RS05035	193.283	-0.854803	0.27329	-3.12782	0.00176106	0.00669867
BTHUR0008_RS05040	3-oxoacyl-ACP reductase	BTHUR0008_RS05040	169.637	-0.172908	0.19324	-0.894784	0.370902	0.503552
BTHUR0008_RS05045	transporter	BTHUR0008_RS05045	69.6673	0.153577	0.215072	0.71407	0.475184	0.599675
BTHUR0008_RS05050	membrane protein	BTHUR0008_RS05050	408.937	0.869667	0.184654	4.70972	2.48053e-06	2.16664e-05
BTHUR0008_RS05055	membrane protein	BTHUR0008_RS05055	683.578	0.0961068	0.129974	0.739433	0.459644	0.586207
BTHUR0008_RS05060	histidine kinase	BTHUR0008_RS05060	517.269	0.104713	0.200765	0.521568	0.601971	0.712198
BTHUR0008_RS05065	penicillin-binding protein 1F	BTHUR0008_RS05065	90.5566	0.223532	0.211968	1.05456	0.291629	0.42291
BTHUR0008_RS05070	uroporphyrinogen decarboxylase	BTHUR0008_RS05070	3423.24	0.717407	0.168956	4.24612	2.17503e-05	0.000147433
BTHUR0008_RS05075	ferrochelatase	BTHUR0008_RS05075	5089.66	0.433466	0.218995	1.97934	0.0477778	0.104093
BTHUR0008_RS05080	protoporphyrinogen oxidase	BTHUR0008_RS05080	2710.07	1.202	0.186704	6.43796	1.21088e-10	2.64618e-09
BTHUR0008_RS05085	hypothetical protein	BTHUR0008_RS05085	455.218	-1.13412	0.17111	-6.628	3.40261e-11	7.89294e-10
BTHUR0008_RS05090	endonuclease	BTHUR0008_RS05090	404.961	0.43379	0.267595	1.62107	0.105003	0.193211
BTHUR0008_RS05095	hypothetical protein	BTHUR0008_RS05095	3.13886	-0.28462	0.517114	-0.5504	0.582045	NA
BTHUR0008_RS05100	membrane protein	BTHUR0008_RS05100	400.891	-0.297116	0.197654	-1.50322	0.132783	0.232103
BTHUR0008_RS05105	beta-lactamase repressor	BTHUR0008_RS05105	50.9026	0.842333	0.255503	3.29677	0.000978033	0.00407035
BTHUR0008_RS05110	regulatory protein BlaR1	BTHUR0008_RS05110	434.72	0.0780757	0.115999	0.673075	0.5009	0.624332
BTHUR0008_RS05115	TetR family transcriptional regulator	BTHUR0008_RS05115	348.325	0.415899	0.186186	2.23379	0.0254972	0.062718
BTHUR0008_RS05120	phage infection protein	BTHUR0008_RS05120	19.7989	0.201192	0.273258	0.736274	0.461564	0.587993
BTHUR0008_RS05125	hypothetical protein	BTHUR0008_RS05125	1.47529	0.13864	0.583371	0.237654	0.81215	NA
BTHUR0008_RS05130	transcriptional regulator	BTHUR0008_RS05130	3.3049	-0.965688	0.526693	-1.83349	0.0667296	NA
BTHUR0008_RS05135	PlcR-regulated protein PRP2	BTHUR0008_RS05135	382.907	-1.90445	0.183618	-10.3718	3.3315e-25	4.48959e-23
BTHUR0008_RS05140	acetyltransferase	BTHUR0008_RS05140	73.9479	0.171826	0.228255	0.752779	0.451583	0.579256
BTHUR0008_RS05145	LacI family transcription regulator	BTHUR0008_RS05145	9077.25	-0.784872	0.174894	-4.4877	7.19976e-06	5.63274e-05
BTHUR0008_RS05150	hypothetical protein	BTHUR0008_RS05150	16.2093	-1.29492	0.433276	-2.98867	0.00280196	0.00981379
BTHUR0008_RS05155	hypothetical protein	BTHUR0008_RS05155	1039.45	-0.0751785	0.130354	-0.576726	0.564125	0.680386
BTHUR0008_RS05160	lipoate-protein ligase A	BTHUR0008_RS05160	1408.85	0.590788	0.124825	4.73291	2.21321e-06	1.94818e-05
BTHUR0008_RS05165	hypothetical protein	BTHUR0008_RS05165	6.23993	-0.136019	0.404918	-0.335916	0.736934	0.821072
BTHUR0008_RS05170	long-chain fatty acid--CoA ligase	BTHUR0008_RS05170	22.9505	-1.16542	0.241908	-4.81761	1.45289e-06	1.35434e-05
BTHUR0008_RS05175	S-layer protein	BTHUR0008_RS05175	0.256294	0.217635	0.514217	0.423236	0.672123	NA
BTHUR0008_RS05180	sulfate transporter subunit	BTHUR0008_RS05180	8.13547	0.488519	0.447135	1.09255	0.27459	0.405156
BTHUR0008_RS05185	sulfate ABC transporter permease	BTHUR0008_RS05185	4.72314	-0.0130759	0.411438	-0.031781	0.974647	NA
BTHUR0008_RS05190	sulfate ABC transporter permease	BTHUR0008_RS05190	8.73399	-0.162256	0.349317	-0.464495	0.642293	0.746178
BTHUR0008_RS05195	sulfate ABC transporter ATP-binding protein	BTHUR0008_RS05195	37.6707	-0.498235	0.246422	-2.02188	0.0431887	0.0962712
BTHUR0008_RS05200	cytotoxin	BTHUR0008_RS05200	12732.4	-1.76625	0.368986	-4.78677	1.69489e-06	1.54977e-05
BTHUR0008_RS05205	phosphoesterase	BTHUR0008_RS05205	319.312	-0.586987	0.145256	-4.04104	5.32139e-05	0.000322474
BTHUR0008_RS05210	hypothetical protein	BTHUR0008_RS05210	53.5437	0.230326	0.207722	1.10882	0.26751	0.396887
BTHUR0008_RS05215	hypothetical protein	BTHUR0008_RS05215	195.696	-0.123972	0.169459	-0.731576	0.464427	0.59071
BTHUR0008_RS05220	RNA polymerase sigma factor	BTHUR0008_RS05220	79.3489	-0.520959	0.146981	-3.54439	0.000393529	0.00187648
BTHUR0008_RS05225	AraC family transcriptional regulator	BTHUR0008_RS05225	226.368	0.137212	0.138818	0.988433	0.32294	0.457075
BTHUR0008_RS05230	sensor histidine kinase	BTHUR0008_RS05230	385.44	0.11037	0.129754	0.850609	0.394987	0.526801
BTHUR0008_RS05235	transcriptional regulator	BTHUR0008_RS05235	123.953	-0.192778	0.158602	-1.21548	0.224182	0.346236
BTHUR0008_RS05240	CAAX amino protease	BTHUR0008_RS05240	204.871	0.623481	0.211867	2.9428	0.00325256	0.011198
BTHUR0008_RS05245	hypothetical protein	BTHUR0008_RS05245	18.5906	0.455908	0.319107	1.4287	0.153091	0.259238
BTHUR0008_RS05250	hypothetical protein	BTHUR0008_RS05250	107.403	2.14218	0.311612	6.87452	6.22001e-12	1.58567e-10
BTHUR0008_RS05255	peptidase M48	BTHUR0008_RS05255	114.18	0.14343	0.191361	0.749524	0.453541	0.581038
BTHUR0008_RS05260	chemotaxis protein	BTHUR0008_RS05260	2829.53	-0.165453	0.184591	-0.896323	0.37008	0.502677
BTHUR0008_RS05265	hypothetical protein	BTHUR0008_RS05265	308.362	-0.831802	0.149656	-5.55811	2.72711e-08	3.65768e-07
BTHUR0008_RS05270	hypothetical protein	BTHUR0008_RS05270	856.996	0.78764	0.326178	2.41475	0.0157458	0.0422777
BTHUR0008_RS05275	malate synthase	BTHUR0008_RS05275	79.3756	-0.34695	0.232587	-1.4917	0.135778	0.235786
BTHUR0008_RS05280	isocitrate lyase	BTHUR0008_RS05280	93.1888	-0.872486	0.159534	-5.46898	4.52634e-08	5.78309e-07
BTHUR0008_RS05285	trifolitoxin immunity domain-containing protein	BTHUR0008_RS05285	208.868	0.280359	0.127911	2.19183	0.0283915	0.0684979
BTHUR0008_RS05290	hypothetical protein	BTHUR0008_RS05290	198.816	0.0103276	0.125673	0.0821778	0.934505	0.957339
BTHUR0008_RS05295	cold-shock protein	BTHUR0008_RS05295	1367.25	0.208344	0.249337	0.835594	0.403383	0.535448
BTHUR0008_RS05300	hypothetical protein	BTHUR0008_RS05300	33.9453	-0.345806	0.313697	-1.10236	0.270307	0.400088
BTHUR0008_RS05305	ATPase	BTHUR0008_RS05305	268.316	-0.740169	0.165663	-4.46791	7.8989e-06	6.09929e-05
BTHUR0008_RS05310	competence protein	BTHUR0008_RS05310	140.881	-0.704159	0.135608	-5.1926	2.07377e-07	2.30148e-06
BTHUR0008_RS05315	hypothetical protein	BTHUR0008_RS05315	58.1958	0.0228894	0.181887	0.125844	0.899855	0.936227
BTHUR0008_RS05320	signal peptidase	BTHUR0008_RS05320	132.51	0.0294681	0.142978	0.206102	0.836711	0.893285
BTHUR0008_RS05325	ATP-dependent helicase	BTHUR0008_RS05325	2344.29	-0.319872	0.128294	-2.49326	0.0126576	0.0353089
BTHUR0008_RS05330	ATP-dependent helicase	BTHUR0008_RS05330	4707.17	-0.306889	0.134499	-2.28171	0.0225062	0.056415
BTHUR0008_RS05335	hypothetical protein	BTHUR0008_RS05335	30.1382	1.15504	0.377408	3.06047	0.0022099	0.00808536
BTHUR0008_RS05340	spore germination protein GerPF	BTHUR0008_RS05340	42.2035	-0.814671	0.225261	-3.61656	0.000298541	0.00147162
BTHUR0008_RS05345	spore germination protein gerPE	BTHUR0008_RS05345	35.4969	-0.187157	0.242816	-0.770777	0.440839	0.570711
BTHUR0008_RS05350	spore germination protein GerPD	BTHUR0008_RS05350	2.44171	0.37467	0.536294	0.698627	0.484785	NA
BTHUR0008_RS05355	spore germination protein GerPC	BTHUR0008_RS05355	11.725	-0.634155	0.338779	-1.87189	0.0612221	0.126282
BTHUR0008_RS05360	spore germination protein GerPB	BTHUR0008_RS05360	7.99751	0.410901	0.407666	1.00793	0.313486	0.448183
BTHUR0008_RS05365	spore germination protein GerPA	BTHUR0008_RS05365	8.90159	-0.423135	0.342614	-1.23502	0.216823	0.337704
BTHUR0008_RS05370	stage 0 sporulation protein	BTHUR0008_RS05370	43.6067	-0.404328	0.263761	-1.53293	0.125292	0.222014
BTHUR0008_RS05375	hypothetical protein	BTHUR0008_RS05375	64.5378	-0.911658	0.208196	-4.37884	1.19311e-05	8.7701e-05
BTHUR0008_RS05380	hypothetical protein	BTHUR0008_RS05380	4.70589	-1.10391	0.475348	-2.32232	0.0202159	NA
rocD	ornithine-oxoacid aminotransferase	BTHUR0008_RS05385	2970.01	-1.15969	0.197842	-5.86169	4.58193e-09	7.18385e-08
BTHUR0008_RS05390	hypothetical protein	BTHUR0008_RS05390	285.394	0.0121369	0.216824	0.0559761	0.955361	0.971146
BTHUR0008_RS05395	hypothetical protein	BTHUR0008_RS05395	4.7063	0.22742	0.463482	0.490678	0.623654	NA
BTHUR0008_RS05400	asparagine synthase	BTHUR0008_RS05400	37.4916	0.244715	0.257217	0.951398	0.341402	0.474193
BTHUR0008_RS05405	ferrochelatase	BTHUR0008_RS05405	388.592	0.0163042	0.308173	0.0529059	0.957807	0.972208
BTHUR0008_RS05410	catalase	BTHUR0008_RS05410	1622.32	-0.0564382	0.202919	-0.278132	0.780911	0.853933
BTHUR0008_RS05415	ammonia channel protein	BTHUR0008_RS05415	79.7581	-1.08423	0.225402	-4.81022	1.50765e-06	1.39433e-05
BTHUR0008_RS05420	alpha-amylase	BTHUR0008_RS05420	40.095	-0.373937	0.275368	-1.35795	0.17448	0.285586
BTHUR0008_RS05425	DNA-binding protein	BTHUR0008_RS05425	91.2231	-0.136302	0.223484	-0.609894	0.541932	0.661491
BTHUR0008_RS05430	hypothetical protein	BTHUR0008_RS05430	844.919	0.690477	0.156139	4.4222	9.77014e-06	7.36338e-05
BTHUR0008_RS05435	hypothetical protein	BTHUR0008_RS05435	2994.72	0.173155	0.237928	0.727763	0.466758	0.592609
prsA_2	cis/trans isomerase of peptidylprolyl; PPIase	BTHUR0008_RS05440	877.947	-1.55438	0.23726	-6.55139	5.70048e-11	1.301e-09
BTHUR0008_RS05445	membrane protein	BTHUR0008_RS05445	116.491	-0.456671	0.174086	-2.62325	0.00870961	0.0256509
BTHUR0008_RS05450	hypothetical protein	BTHUR0008_RS05450	23.0123	-0.949671	0.297525	-3.1919	0.00141341	0.00555612
BTHUR0008_RS05455	competence protein	BTHUR0008_RS05455	74.5045	0.541416	0.198121	2.73276	0.00628067	0.0195108
BTHUR0008_RS05460	haloacid dehalogenase	BTHUR0008_RS05460	353.72	-0.0614287	0.173592	-0.353868	0.723438	0.811528
BTHUR0008_RS05465	hypothetical protein	BTHUR0008_RS05465	70.974	-0.461441	0.270403	-1.70649	0.0879168	0.168054
BTHUR0008_RS05470	ATP-dependent Clp protease ATP-binding protein	BTHUR0008_RS05470	3855.4	-0.39331	0.162624	-2.41853	0.0155834	0.0419212
BTHUR0008_RS05475	DeoR family transcriptional regulator	BTHUR0008_RS05475	12437.7	-2.6754	0.304735	-8.77944	1.64286e-18	1.03318e-16
BTHUR0008_RS05480	hydrolase	BTHUR0008_RS05480	16.4431	-0.163322	0.257665	-0.633853	0.526177	0.646442
BTHUR0008_RS05485	UDP-glucose 4-epimerase	BTHUR0008_RS05485	37.4935	-0.414707	0.207845	-1.99527	0.0460138	0.100789
BTHUR0008_RS05490	competence protein ComG	BTHUR0008_RS05490	40.3551	-0.0488869	0.362193	-0.134975	0.892632	0.932158
BTHUR0008_RS05495	3-oxoacyl-ACP synthase	BTHUR0008_RS05495	6305.54	-0.189005	0.178555	-1.05852	0.289816	0.421362
BTHUR0008_RS05500	3-oxoacyl-ACP synthase	BTHUR0008_RS05500	11073.4	-0.371695	0.128287	-2.89738	0.00376295	0.0126941
BTHUR0008_RS05505	hypothetical protein	BTHUR0008_RS05505	177.269	-0.120262	0.220672	-0.544981	0.585767	0.69887
BTHUR0008_RS05510	hypothetical protein	BTHUR0008_RS05510	35.9319	-0.778088	0.203343	-3.82648	0.000129988	0.00071292
BTHUR0008_RS05515	tryptophanyl-tRNA synthetase	BTHUR0008_RS05515	1955.43	0.604734	0.135554	4.46121	8.14998e-06	6.26751e-05
BTHUR0008_RS05520	hypothetical protein	BTHUR0008_RS05520	227.514	-1.47893	0.189173	-7.81789	5.37144e-15	2.32079e-13
BTHUR0008_RS05525	peptide ABC transporter substrate-binding protein	BTHUR0008_RS05525	1412.09	-1.1333	0.201928	-5.61239	1.99554e-08	2.78883e-07
BTHUR0008_RS05530	peptide ABC transporter permease	BTHUR0008_RS05530	502.146	-1.3889	0.248739	-5.58377	2.35354e-08	3.24113e-07
BTHUR0008_RS05535	peptide ABC transporter permease	BTHUR0008_RS05535	770.427	-1.94751	0.225816	-8.62436	6.44529e-18	3.68488e-16
BTHUR0008_RS05540	peptide ABC transporter ATP-binding protein	BTHUR0008_RS05540	1277.78	-1.46456	0.220651	-6.63743	3.19206e-11	7.46573e-10
BTHUR0008_RS05545	peptide ABC transporter substrate-binding protein	BTHUR0008_RS05545	2273.63	-2.33204	0.248627	-9.37968	6.61762e-21	5.94535e-19
BTHUR0008_RS05550	multidrug transporter MatE	BTHUR0008_RS05550	935.213	0.431865	0.223613	1.93131	0.053445	0.113593
BTHUR0008_RS05555	peptide ABC transporter substrate-binding protein	BTHUR0008_RS05555	7970.69	-0.648643	0.145627	-4.45414	8.42305e-06	6.4338e-05
BTHUR0008_RS05560	hypothetical protein	BTHUR0008_RS05560	13.3352	-0.121312	0.355403	-0.341337	0.73285	0.817971
BTHUR0008_RS05565	transcriptional regulator	BTHUR0008_RS05565	1954.68	0.0725659	0.160466	0.452221	0.65111	0.753174
BTHUR0008_RS05570	membrane protein	BTHUR0008_RS05570	51.538	-0.425899	0.277454	-1.53502	0.124778	0.221254
BTHUR0008_RS05575	adapter protein MecA	BTHUR0008_RS05575	2873.43	-0.284377	0.113224	-2.51162	0.0120177	0.0337704
BTHUR0008_RS05580	cardiolipin synthetase	BTHUR0008_RS05580	726.291	0.652908	0.13005	5.02044	5.15531e-07	5.31495e-06
BTHUR0008_RS05585	competence protein	BTHUR0008_RS05585	58.1947	-0.256307	0.183797	-1.39451	0.163164	0.272167
BTHUR0008_RS05590	oligopeptidase PepB	BTHUR0008_RS05590	7437.33	-0.119308	0.1379	-0.865177	0.386941	0.519028
BTHUR0008_RS05595	hypothetical protein	BTHUR0008_RS05595	1023.09	-0.936968	0.202231	-4.63316	3.60134e-06	3.02877e-05
BTHUR0008_RS05600	hypothetical protein	BTHUR0008_RS05600	473.591	0.363431	0.208637	1.74193	0.0815199	0.158555
BTHUR0008_RS05605	hypothetical protein	BTHUR0008_RS05605	491.279	-0.0687631	0.126966	-0.541586	0.588103	0.701067
BTHUR0008_RS05610	hypothetical protein	BTHUR0008_RS05610	501.871	1.64116	0.192012	8.54717	1.26145e-17	7.06913e-16
BTHUR0008_RS05615	GTP pyrophosphokinase	BTHUR0008_RS05615	1488.22	0.894421	0.151444	5.90594	3.50637e-09	5.70288e-08
ppnK_1	catalyzes the phosphorylation of NAD to NADP	BTHUR0008_RS05620	2670.9	1.53416	0.152831	10.0383	1.03438e-23	1.24565e-21
BTHUR0008_RS05625	RNA pseudouridine synthase	BTHUR0008_RS05625	5444.88	0.0690557	0.145023	0.476172	0.633952	0.739218
BTHUR0008_RS05630	peptidase G2	BTHUR0008_RS05630	61.6631	0.344099	0.164451	2.09241	0.0364016	0.0839238
BTHUR0008_RS05635	metallophosphatase	BTHUR0008_RS05635	165.477	0.128702	0.129017	0.997562	0.318492	0.452703
BTHUR0008_RS05640	cell division protein FtsW	BTHUR0008_RS05640	34.4464	-0.462535	0.199362	-2.32008	0.0203366	0.0519097
BTHUR0008_RS05645	glycosyl transferase family 2	BTHUR0008_RS05645	11.566	0.0146847	0.310256	0.0473308	0.96225	0.974474
BTHUR0008_RS05650	methyltransferase	BTHUR0008_RS05650	11.7434	0.685193	0.343152	1.99676	0.0458509	0.10051
BTHUR0008_RS05655	macrocin-O-methyltransferase	BTHUR0008_RS05655	4.086	-0.111665	0.444242	-0.251362	0.801535	NA
BTHUR0008_RS05660	triple helix repeat-containing collagen	BTHUR0008_RS05660	9.25152	-0.825848	0.440492	-1.87483	0.060816	0.125804
BTHUR0008_RS05665	beta 1,4 glucosyltransferase	BTHUR0008_RS05665	20.8451	0.0365341	0.294444	0.124078	0.901253	0.936918
BTHUR0008_RS05670	SAM-dependent methyltransferase	BTHUR0008_RS05670	15.8001	-0.291502	0.252225	-1.15572	0.247794	0.374104
BTHUR0008_RS05675	hypothetical protein	BTHUR0008_RS05675	16.5168	0.834074	0.286628	2.90995	0.00361482	0.0122799
BTHUR0008_RS05680	streptomycin biosynthesis protein StrF	BTHUR0008_RS05680	7.60484	0.339794	0.37125	0.91527	0.36005	0.493673
BTHUR0008_RS05685	spore coat protein	BTHUR0008_RS05685	14.5271	0.707897	0.346055	2.04562	0.0407936	0.0918521
BTHUR0008_RS05690	dTDP-4-dehydrorhamnose 3,5-epimerase	BTHUR0008_RS05690	9.01866	0.203116	0.336339	0.603903	0.545908	0.66534
BTHUR0008_RS05695	dTDP-glucose 4,6-dehydratase	BTHUR0008_RS05695	120.4	-0.582614	0.190366	-3.0605	0.00220966	0.00808536
BTHUR0008_RS05700	spore coat protein	BTHUR0008_RS05700	87.6893	0.0969521	0.150684	0.643414	0.519956	0.640529
BTHUR0008_RS05705	enoyl-ACP reductase	BTHUR0008_RS05705	19801.1	-0.1795	0.0962831	-1.86429	0.0622804	0.127998
BTHUR0008_RS05710	hypothetical protein	BTHUR0008_RS05710	11.5321	-0.289353	0.32432	-0.892183	0.372295	0.504958
BTHUR0008_RS05715	spore coat protein	BTHUR0008_RS05715	11.4277	-0.316935	0.390593	-0.811419	0.417125	0.548415
BTHUR0008_RS05720	membrane protein	BTHUR0008_RS05720	17.6759	0.177837	0.24546	0.724506	0.468755	0.593946
BTHUR0008_RS05725	hypothetical protein	BTHUR0008_RS05725	14.9464	-0.30043	0.324349	-0.926255	0.354313	0.487403
BTHUR0008_RS05730	membrane protein	BTHUR0008_RS05730	9.94234	0.480606	0.356731	1.34725	0.177899	0.289154
BTHUR0008_RS05735	spore coat protein	BTHUR0008_RS05735	2.98206	0.347564	0.504556	0.688852	0.490916	NA
BTHUR0008_RS05740	ATP-dependent DNA helicase	BTHUR0008_RS05740	1515.45	-0.0212651	0.224434	-0.0947497	0.924514	0.951063
BTHUR0008_RS05745	hypothetical protein	BTHUR0008_RS05745	346.851	-0.378429	0.235768	-1.60509	0.108475	0.198222
BTHUR0008_RS05750	hypothetical protein	BTHUR0008_RS05750	1164.88	-0.67851	0.219064	-3.09731	0.00195283	0.00732923
BTHUR0008_RS05755	hypothetical protein	BTHUR0008_RS05755	1404.43	-0.424664	0.151282	-2.80711	0.00499886	0.0160394
BTHUR0008_RS05760	multidrug transporter	BTHUR0008_RS05760	222.512	0.193683	0.223224	0.867663	0.385579	0.517798
BTHUR0008_RS05765	hypothetical protein	BTHUR0008_RS05765	5.26027	0.644622	0.434917	1.48217	0.138294	NA
BTHUR0008_RS05770	hypothetical protein	BTHUR0008_RS05770	4.31893	-0.210992	0.511849	-0.412215	0.680182	NA
BTHUR0008_RS05775	proline:sodium symporter	BTHUR0008_RS05775	2387.88	-0.344594	0.145174	-2.37366	0.0176126	0.0462776
BTHUR0008_RS05780	hypothetical protein	BTHUR0008_RS05780	874.12	-2.05079	0.180699	-11.3492	7.48593e-30	1.41234e-27
BTHUR0008_RS05785	anthranilate synthase subunit I	BTHUR0008_RS05785	86.9867	-0.582999	0.177534	-3.28388	0.0010239	0.00423013
BTHUR0008_RS05790	anthranilate synthase subunit II	BTHUR0008_RS05790	16.1266	-0.676572	0.321293	-2.10578	0.0352238	0.0818081
BTHUR0008_RS05795	anthranilate phosphoribosyltransferase	BTHUR0008_RS05795	20.1247	-0.72437	0.305312	-2.37256	0.0176654	0.0463328
BTHUR0008_RS05800	indole-3-glycerol phosphate synthase	BTHUR0008_RS05800	6.4875	-0.39541	0.381124	-1.03748	0.299511	0.432564
BTHUR0008_RS05805	N-(5'-phosphoribosyl)anthranilate isomerase	BTHUR0008_RS05805	12.5754	-1.35085	0.329837	-4.09551	4.21234e-05	0.000266092
BTHUR0008_RS05810	tryptophan synthase subunit beta	BTHUR0008_RS05810	48.6629	-1.246	0.226786	-5.49418	3.92521e-08	5.08391e-07
BTHUR0008_RS05815	tryptophan synthase subunit alpha	BTHUR0008_RS05815	34.4788	-0.865704	0.21935	-3.94669	7.92405e-05	0.000460473
BTHUR0008_RS05820	hypothetical protein	BTHUR0008_RS05820	13.5935	1.01262	0.345228	2.93319	0.00335504	0.0115298
BTHUR0008_RS05825	lactate permease	BTHUR0008_RS05825	51.4395	-0.456169	0.231933	-1.96681	0.0492048	0.106669
BTHUR0008_RS05830	hypothetical protein	BTHUR0008_RS05830	58.9466	-0.377433	0.243295	-1.55134	0.12082	0.216199
BTHUR0008_RS05835	membrane protein	BTHUR0008_RS05835	45.806	-0.210305	0.230552	-0.912179	0.361675	0.49531
BTHUR0008_RS05840	hypothetical protein	BTHUR0008_RS05840	3.51902	0.0309628	0.446328	0.0693721	0.944693	NA
BTHUR0008_RS05845	hypothetical protein	BTHUR0008_RS05845	39.2939	-0.369526	0.222698	-1.65932	0.0970519	0.181892
BTHUR0008_RS05850	hypothetical protein	BTHUR0008_RS05850	6.07344	-0.502929	0.485307	-1.03631	0.300057	0.433107
BTHUR0008_RS05855	NADH dehydrogenase	BTHUR0008_RS05855	2322.74	-0.373394	0.178739	-2.08905	0.0367034	0.0843448
BTHUR0008_RS05860	acetyltransferase; disrupted	BTHUR0008_RS05860	8.73647	-0.0951216	0.338044	-0.281388	0.778412	0.852024
BTHUR0008_RS05865	hypothetical protein	BTHUR0008_RS05865	249.226	1.16929	0.224426	5.21014	1.88701e-07	2.11914e-06
BTHUR0008_RS05870	SAM-dependent methlyltransferase	BTHUR0008_RS05870	20.7593	0.254273	0.263602	0.96461	0.33474	0.46781
BTHUR0008_RS05875	NADH oxidase	BTHUR0008_RS05875	73.5313	-0.677752	0.156357	-4.33464	1.46001e-05	0.000104471
BTHUR0008_RS05880	SagD family biosynthesis docking scaffold protein	BTHUR0008_RS05880	22.1403	0.575633	0.334759	1.71955	0.0855148	0.164575
BTHUR0008_RS05885	hypothetical protein	BTHUR0008_RS05885	31.1924	-0.139957	0.265477	-0.52719	0.598062	0.709453
BTHUR0008_RS05890	dihydrolipoamide succinyltransferase	BTHUR0008_RS05890	4082.6	-0.508314	0.165841	-3.06507	0.00217617	0.00799814
BTHUR0008_RS05895	2-oxoglutarate dehydrogenase E1	BTHUR0008_RS05895	21439.5	-1.23345	0.193399	-6.37774	1.79717e-10	3.75351e-09
BTHUR0008_RS05900	DNA-binding protein	BTHUR0008_RS05900	37.5608	-0.746781	0.223389	-3.34297	0.000828879	0.00353805
BTHUR0008_RS05905	permease	BTHUR0008_RS05905	52.5708	-0.51102	0.311025	-1.64302	0.100379	0.186631
BTHUR0008_RS05910	hypothetical protein	BTHUR0008_RS05910	15.9868	0.342331	0.321704	1.06412	0.287274	0.418499
BTHUR0008_RS05915	hypothetical protein; disrupted	BTHUR0008_RS05915	82.804	-0.784199	0.264479	-2.96507	0.00302613	0.0104886
BTHUR0008_RS05920	hypothetical protein	BTHUR0008_RS05920	20.4954	-0.0973012	0.257312	-0.378145	0.705323	0.797204
BTHUR0008_RS05925	type VII secretion protein	BTHUR0008_RS05925	938.199	-0.131875	0.200122	-0.658971	0.509914	0.632504
BTHUR0008_RS05930	hypothetical protein	BTHUR0008_RS05930	175.034	0.0320706	0.170391	0.188217	0.850706	0.902638
BTHUR0008_RS05935	hypothetical protein	BTHUR0008_RS05935	431.242	-0.0671641	0.15811	-0.424794	0.670987	0.769761
BTHUR0008_RS05940	hypothetical protein	BTHUR0008_RS05940	332.344	0.634041	0.207796	3.05127	0.00227875	0.00829435
BTHUR0008_RS05945	tRNA-Val	BTHUR0008_RS05945	3.01731	-0.270759	0.538997	-0.502339	0.615429	NA
BTHUR0008_RS05950	signal peptide protein	BTHUR0008_RS05950	263.629	-0.527073	0.269252	-1.95754	0.0502835	0.108462
BTHUR0008_RS05955	hypothetical protein	BTHUR0008_RS05955	14.5255	-0.18166	0.267843	-0.678234	0.497623	0.621069
BTHUR0008_RS05960	methyltransferase	BTHUR0008_RS05960	89.8195	-0.194385	0.173328	-1.12149	0.262081	0.390261
BTHUR0008_RS05965	hypothetical protein	BTHUR0008_RS05965	37.7752	0.696173	0.260843	2.66894	0.0076091	0.0229204
BTHUR0008_RS05970	D-alanyl-D-alanine carboxypeptidase	BTHUR0008_RS05970	1894.19	0.257058	0.111332	2.30893	0.0209472	0.0531426
BTHUR0008_RS05975	signal peptidase	BTHUR0008_RS05975	24.7549	-0.574742	0.435685	-1.31917	0.187112	0.301983
BTHUR0008_RS05980	cell division protein FtsN	BTHUR0008_RS05980	62.8625	-1.18365	0.321354	-3.68333	0.000230203	0.00117595
BTHUR0008_RS05985	hypothetical protein	BTHUR0008_RS05985	10.5449	0.0390764	0.413442	0.0945148	0.9247	0.951082
BTHUR0008_RS05990	cell division protein FtsN	BTHUR0008_RS05990	228.848	-0.229014	0.28933	-0.79153	0.428635	0.558745
BTHUR0008_RS05995	transcriptional regulator	BTHUR0008_RS05995	1031.32	0.15397	0.210763	0.730536	0.465063	0.591385
BTHUR0008_RS06000	SinI protein	BTHUR0008_RS06000	42.4135	-0.548961	0.302146	-1.81687	0.0692364	0.138816
BTHUR0008_RS06005	peptidase M6	BTHUR0008_RS06005	340.718	-0.2928	0.155835	-1.87891	0.0602572	0.12502
BTHUR0008_RS06010	aldehyde dehydrogenase	BTHUR0008_RS06010	535.02	0.414389	0.159822	2.59281	0.00951956	0.0276488
BTHUR0008_RS06015	spermidine/putrescine ABC transporter ATP-binding protein	BTHUR0008_RS06015	2041.07	1.23716	0.251246	4.92411	8.47466e-07	8.2701e-06
BTHUR0008_RS06020	ABC transporter permease	BTHUR0008_RS06020	1898	0.173073	0.225566	0.76728	0.442915	0.57244
BTHUR0008_RS06025	putrescine/spermidine ABC transporter permease	BTHUR0008_RS06025	3715.93	1.2512	0.171412	7.29935	2.89158e-13	9.0924e-12
BTHUR0008_RS06030	spermidine/putrescine ABC transporter substrate-binding protein	BTHUR0008_RS06030	8772.02	0.623323	0.192285	3.24167	0.00118833	0.00478714
BTHUR0008_RS06035	PAP2 family phosphoesterase	BTHUR0008_RS06035	450.384	0.327379	0.170283	1.92256	0.0545354	0.115607
BTHUR0008_RS06040	MMPL family protein	BTHUR0008_RS06040	1058.56	-0.163998	0.124417	-1.31814	0.187457	0.302368
BTHUR0008_RS06045	histidinol dehydrogenase	BTHUR0008_RS06045	21.5465	-0.226095	0.273475	-0.826748	0.40838	0.541318
BTHUR0008_RS06050	RNA pseudouridine synthase	BTHUR0008_RS06050	431.135	0.573511	0.139902	4.09939	4.14247e-05	0.000262264
BTHUR0008_RS06055	membrane protein	BTHUR0008_RS06055	79.1906	0.924389	0.375031	2.46483	0.0137076	0.0376445
BTHUR0008_RS06060	serine protease	BTHUR0008_RS06060	23.9509	-0.308379	0.262836	-1.17328	0.240685	0.365417
BTHUR0008_RS06065	glycolate oxidase	BTHUR0008_RS06065	728.212	-0.959731	0.127024	-7.55552	4.17178e-14	1.50397e-12
BTHUR0008_RS06070	FAD-binding protein	BTHUR0008_RS06070	589.84	-0.982642	0.245558	-4.00166	6.28989e-05	0.00037514
BTHUR0008_RS06075	carbohydrate diacid regulator	BTHUR0008_RS06075	107.365	-0.0829182	0.184633	-0.449097	0.653362	0.754717
BTHUR0008_RS06080	hypothetical protein	BTHUR0008_RS06080	205.76	0.822531	0.151094	5.44383	5.21482e-08	6.60311e-07
BTHUR0008_RS06085	transcriptional regulator	BTHUR0008_RS06085	287.548	0.909279	0.175388	5.18439	2.16724e-07	2.39581e-06
BTHUR0008_RS06090	sensor histidine kinase	BTHUR0008_RS06090	521.598	0.824536	0.128637	6.40979	1.45718e-10	3.11231e-09
BTHUR0008_RS06095	GntR family transcriptional regulator	BTHUR0008_RS06095	6787.8	-0.629256	0.204559	-3.07615	0.00209689	0.00777237
BTHUR0008_RS06100	Fe-S oxidoreductase	BTHUR0008_RS06100	578.136	0.0517602	0.17435	0.296875	0.766562	0.843293
BTHUR0008_RS06105	lactate utilization protein B	BTHUR0008_RS06105	600.015	-0.00861808	0.208422	-0.0413492	0.967017	0.978252
BTHUR0008_RS06110	lactate utilization protein C	BTHUR0008_RS06110	301.001	-0.122585	0.246559	-0.497182	0.619061	0.725893
BTHUR0008_RS06115	peptidase A24	BTHUR0008_RS06115	111.38	0.580084	0.148839	3.89739	9.72349e-05	0.000547067
BTHUR0008_RS06120	hypothetical protein	BTHUR0008_RS06120	128.36	0.093988	0.224055	0.419487	0.67486	0.772798
BTHUR0008_RS06125	transporter	BTHUR0008_RS06125	7174	-0.6455	0.350923	-1.83944	0.0658509	0.133734
BTHUR0008_RS06130	membrane protein	BTHUR0008_RS06130	1124.84	0.67751	0.204208	3.31775	0.00090746	0.00383873
BTHUR0008_RS06135	potassium transporter TrkH	BTHUR0008_RS06135	45.9942	0.000165341	0.292164	0.00056592	0.999548	0.999725
BTHUR0008_RS06140	acid-soluble spore protein	BTHUR0008_RS06140	12.7225	-0.775402	0.322486	-2.40445	0.0161967	0.0432422
BTHUR0008_RS06145	3-hydroxybutyryl-CoA dehydratase	BTHUR0008_RS06145	190.551	-0.308881	0.251682	-1.22727	0.219722	0.341118
BTHUR0008_RS06150	DNA recombinase	BTHUR0008_RS06150	1228.54	-1.48025	0.148315	-9.98044	1.85642e-23	2.18903e-21
BTHUR0008_RS06155	PadR family transcriptional regulator	BTHUR0008_RS06155	521.737	-1.73496	0.196521	-8.82836	1.06219e-18	6.75505e-17
BTHUR0008_RS06160	PhaR protein	BTHUR0008_RS06160	83.1551	-1.92979	0.203363	-9.48939	2.32395e-21	2.12154e-19
BTHUR0008_RS06165	acetoacetyl-CoA reductase	BTHUR0008_RS06165	160.879	-2.05112	0.163333	-12.5579	3.59807e-36	1.19794e-33
BTHUR0008_RS06170	poly(R)-hydroxyalkanoic acid synthase	BTHUR0008_RS06170	120.05	-1.92679	0.166901	-11.5445	7.86812e-31	1.59048e-28
BTHUR0008_RS06175	oxidoreductase	BTHUR0008_RS06175	1016.25	0.0303965	0.140452	0.216419	0.828661	0.886955
BTHUR0008_RS06180	ATP synthase	BTHUR0008_RS06180	2919.76	-0.444157	0.192599	-2.30613	0.0211036	0.0535154
BTHUR0008_RS06185	hypothetical protein	BTHUR0008_RS06185	1.31438	0.499267	0.591281	0.84438	0.398457	NA
BTHUR0008_RS06190	hypothetical protein	BTHUR0008_RS06190	1.28489	-0.727116	0.598923	-1.21404	0.224732	NA
BTHUR0008_RS06195	phosphonate ABC transporter substrate-binding protein	BTHUR0008_RS06195	12.9668	-0.494369	0.338386	-1.46096	0.144027	0.246878
BTHUR0008_RS06200	phosphonate ABC transporter ATP-binding protein	BTHUR0008_RS06200	7.13814	0.500812	0.4115	1.21704	0.223589	0.345516
BTHUR0008_RS06205	phosphonate ABC transporter permease	BTHUR0008_RS06205	10.7991	0.36635	0.330741	1.10766	0.268007	0.397515
BTHUR0008_RS06210	phosphonoacetaldehyde hydrolase	BTHUR0008_RS06210	22.7091	0.419579	0.268279	1.56397	0.117826	0.211511
BTHUR0008_RS06215	2-aminoethylphosphonate:pyruvate aminotransferase	BTHUR0008_RS06215	33.7134	0.941937	0.277394	3.39566	0.00068463	0.00300155
BTHUR0008_RS06220	saccharopine dehydrogenase	BTHUR0008_RS06220	51.137	0.34301	0.20129	1.70405	0.0883712	0.168752
BTHUR0008_RS06225	cytochrome C	BTHUR0008_RS06225	28.6502	0.742736	0.23104	3.21475	0.00130557	0.00518766
BTHUR0008_RS06230	hypothetical protein	BTHUR0008_RS06230	0	NA	NA	NA	NA	NA
BTHUR0008_RS06235	internalin	BTHUR0008_RS06235	129.723	3.48813	0.297114	11.7401	7.94379e-32	1.95486e-29
BTHUR0008_RS06240	hypothetical protein	BTHUR0008_RS06240	22.5207	0.0855169	0.279407	0.306065	0.759555	0.838886
BTHUR0008_RS06245	hypothetical protein	BTHUR0008_RS06245	30.7076	-0.0373281	0.230866	-0.161688	0.871552	0.91606
BTHUR0008_RS06250	dihydroorotate dehydrogenase	BTHUR0008_RS06250	47.8948	-1.46142	0.34546	-4.23037	2.33312e-05	0.000156913
BTHUR0008_RS06255	stage 0 sporulation protein	BTHUR0008_RS06255	11.2664	0.482724	0.361784	1.33429	0.18211	0.295089
BTHUR0008_RS06260	sensor histidine kinase	BTHUR0008_RS06260	636.092	0.312744	0.150087	2.08375	0.0371832	0.0852124
BTHUR0008_RS06265	MarR family transcriptional regulator	BTHUR0008_RS06265	715.932	1.36377	0.150835	9.04152	1.54508e-19	1.13574e-17
BTHUR0008_RS06270	oligoendopeptidase F	BTHUR0008_RS06270	3137	-0.233702	0.146918	-1.5907	0.111677	0.202593
BTHUR0008_RS06275	hypothetical protein	BTHUR0008_RS06275	97.5323	-1.03976	0.25997	-3.99956	6.34609e-05	0.000377696
BTHUR0008_RS06280	glutamate dehydrogenase	BTHUR0008_RS06280	0.124085	-0.214721	0.406352	-0.528412	0.597213	NA
BTHUR0008_RS06285	sporulation kinase	BTHUR0008_RS06285	155.162	0.00125028	0.229743	0.0054421	0.995658	0.996538
BTHUR0008_RS06290	7-cyano-7-deazaguanine synthase	BTHUR0008_RS06290	1730.83	-0.488607	0.304262	-1.60588	0.108301	0.198121
BTHUR0008_RS06295	6-pyruvoyl tetrahydrobiopterin synthase	BTHUR0008_RS06295	728.284	-0.154627	0.288878	-0.535269	0.592464	0.704638
BTHUR0008_RS06300	7-carboxy-7-deazaguanine synthase	BTHUR0008_RS06300	2335.02	0.620283	0.286115	2.16795	0.0301623	0.0721549
BTHUR0008_RS06305	7-cyano-7-deazaguanine reductase	BTHUR0008_RS06305	389.594	0.553337	0.175936	3.14511	0.00166025	0.00637517
BTHUR0008_RS06310	hypothetical protein	BTHUR0008_RS06310	287.363	-0.0780538	0.330403	-0.236238	0.813248	0.876389
BTHUR0008_RS06315	ABC transporter permease	BTHUR0008_RS06315	35.1644	0.942815	0.246695	3.82179	0.000132489	0.000724527
BTHUR0008_RS06320	phosphoglycerate mutase	BTHUR0008_RS06320	121.141	-0.146062	0.17353	-0.84171	0.39995	0.531764
BTHUR0008_RS06325	acetyltransferase	BTHUR0008_RS06325	1078.39	0.281405	0.216209	1.30154	0.193072	0.309134
BTHUR0008_RS06330	abortive phage infection protein	BTHUR0008_RS06330	720.637	1.50178	0.161572	9.29481	1.47473e-20	1.2647e-18
BTHUR0008_RS06335	hypothetical protein	BTHUR0008_RS06335	386.063	0.149694	0.155435	0.963066	0.335515	0.468537
BTHUR0008_RS06340	ribonucleotide reductase	BTHUR0008_RS06340	6527.2	-0.261936	0.233121	-1.12361	0.26118	0.389123
BTHUR0008_RS06345	ribonucleotide-diphosphate reductase subunit alpha	BTHUR0008_RS06345	13825.7	0.600207	0.130603	4.59565	4.31406e-06	3.54907e-05
BTHUR0008_RS06350	ribonucleotide-diphosphate reductase	BTHUR0008_RS06350	4256.54	0.51823	0.161536	3.20815	0.00133593	0.00528027
BTHUR0008_RS06355	GntR family transcriptional regulator	BTHUR0008_RS06355	182.223	0.159656	0.254126	0.628254	0.529837	0.649671
BTHUR0008_RS06360	ABC transporter	BTHUR0008_RS06360	132.886	0.338619	0.200144	1.69187	0.0906698	0.172443
BTHUR0008_RS06365	ABC transporter permease	BTHUR0008_RS06365	62.0211	0.027809	0.211129	0.131716	0.895209	0.933299
BTHUR0008_RS06370	bacitracin ABC transporter ATP-binding protein	BTHUR0008_RS06370	511.37	-0.146325	0.175635	-0.833119	0.404777	0.537047
BTHUR0008_RS06375	ABC transporter permease	BTHUR0008_RS06375	158.062	0.289431	0.134902	2.14549	0.0319134	0.0755182
BTHUR0008_RS06380	AbrB family transcriptional regulator	BTHUR0008_RS06380	307.049	-0.187857	0.130765	-1.4366	0.150833	0.256525
BTHUR0008_RS06385	hypothetical protein	BTHUR0008_RS06385	29.9704	-0.156453	0.231225	-0.676627	0.498643	0.622067
BTHUR0008_RS06390	AsnC family transcriptional regulator	BTHUR0008_RS06390	51.554	0.36042	0.275308	1.30915	0.190484	0.306289
BTHUR0008_RS06395	alkylhydroperoxidase	BTHUR0008_RS06395	27.11	-0.13219	0.255882	-0.516606	0.605431	0.714649
BTHUR0008_RS06400	isochorismatase	BTHUR0008_RS06400	44.353	0.280474	0.271553	1.03285	0.301674	0.435025
BTHUR0008_RS06405	SSEB protein	BTHUR0008_RS06405	1105.22	-0.655802	0.17726	-3.69967	0.000215881	0.00111384
BTHUR0008_RS06410	hypothetical protein	BTHUR0008_RS06410	12.2671	0.27339	0.313253	0.872743	0.382803	0.515015
BTHUR0008_RS06415	nitronate monooxygenase	BTHUR0008_RS06415	68.0241	-1.35582	0.254719	-5.32282	1.02172e-07	1.22003e-06
BTHUR0008_RS06420	alanine transporter	BTHUR0008_RS06420	9938.78	0.12154	0.135268	0.898515	0.368911	0.50145
BTHUR0008_RS06425	D-alanine--poly(phosphoribitol) ligase	BTHUR0008_RS06425	2221.38	0.0244974	0.13314	0.183997	0.854016	0.904515
BTHUR0008_RS06430	alanine transporter	BTHUR0008_RS06430	9060.79	-0.87515	0.138731	-6.30824	2.82229e-10	5.64459e-09
BTHUR0008_RS06435	D-alanine--poly(phosphoribitol) ligase	BTHUR0008_RS06435	16879.7	0.696761	0.112078	6.21675	5.07573e-10	9.67293e-09
BTHUR0008_RS06440	cytochrome C553	BTHUR0008_RS06440	3808.6	-0.370399	0.145406	-2.54734	0.0108547	0.0309822
BTHUR0008_RS06445	N-acyl-L-amino acid amidohydrolase	BTHUR0008_RS06445	73.1729	0.244674	0.228697	1.06986	0.284683	0.415606
BTHUR0008_RS06450	hypothetical protein	BTHUR0008_RS06450	191.334	4.81321	0.357158	13.4764	2.15288e-41	8.70378e-39
BTHUR0008_RS06455	flavodoxin	BTHUR0008_RS06455	491.762	4.4416	0.34358	12.9274	3.15206e-38	1.11504e-35
BTHUR0008_RS06460	hypothetical protein	BTHUR0008_RS06460	411.571	4.16037	0.268805	15.4773	4.93871e-54	2.79531e-51
BTHUR0008_RS06465	hypothetical protein	BTHUR0008_RS06465	1.34992	0.737072	0.585301	1.2593	0.20792	NA
BTHUR0008_RS06470	aminoglycoside phosphotransferase	BTHUR0008_RS06470	18.3281	0.441062	0.316621	1.39303	0.163611	0.272587
BTHUR0008_RS06475	biotin transporter BioY	BTHUR0008_RS06475	46.9218	0.992514	0.315271	3.14813	0.00164317	0.00632248
BTHUR0008_RS06480	hypothetical protein	BTHUR0008_RS06480	5.69708	0.46637	0.490115	0.951551	0.341325	NA
BTHUR0008_RS06485	hypothetical protein	BTHUR0008_RS06485	71.3109	-0.949107	0.212887	-4.45826	8.26294e-06	6.32004e-05
BTHUR0008_RS06490	multidrug transporter MatE	BTHUR0008_RS06490	213.808	0.452104	0.224496	2.01386	0.0440241	0.0977545
BTHUR0008_RS06495	UDP pyrophosphate phosphatase	BTHUR0008_RS06495	4648.11	0.435458	0.171473	2.53951	0.0111008	0.0315572
BTHUR0008_RS06500	thioredoxin	BTHUR0008_RS06500	819.707	0.527926	0.109284	4.83078	1.36002e-06	1.27869e-05
BTHUR0008_RS06505	hypothetical protein	BTHUR0008_RS06505	17.4359	-0.728777	0.285174	-2.55556	0.0106018	0.0303676
BTHUR0008_RS06510	MarR family transcriptional regulator	BTHUR0008_RS06510	216.387	0.177861	0.233451	0.761875	0.446135	0.57482
BTHUR0008_RS06515	hypothetical protein	BTHUR0008_RS06515	3.9269	0.0429636	0.53038	0.0810052	0.935438	NA
BTHUR0008_RS06520	sodium:dicarboxylate symporter	BTHUR0008_RS06520	62.9694	-0.504267	0.159192	-3.16766	0.00153672	0.00597787
BTHUR0008_RS06525	Ktr system potassium transporter B	BTHUR0008_RS06525	685.271	-0.305497	0.173968	-1.75605	0.0790792	0.154661
BTHUR0008_RS06530	imidazole glycerol phosphate synthase	BTHUR0008_RS06530	5.80563	-0.650672	0.356527	-1.82503	0.0679971	0.136865
BTHUR0008_RS06535	sporulation protein YtfJ	BTHUR0008_RS06535	10.2026	0.214271	0.425669	0.503374	0.614701	0.722427
BTHUR0008_RS06540	phosphoribosyl-ATP pyrophosphatase	BTHUR0008_RS06540	15.6128	-1.46142	0.445666	-3.27919	0.00104107	0.00429166
BTHUR0008_RS06545	hypothetical protein	BTHUR0008_RS06545	32.6246	-2.03605	0.369177	-5.5151	3.48579e-08	4.54598e-07
BTHUR0008_RS06550	hypothetical protein	BTHUR0008_RS06550	13.2358	-1.4153	0.349226	-4.05267	5.06374e-05	0.000310638
BTHUR0008_RS06555	branched-chain amino acid aminotransferase	BTHUR0008_RS06555	31.694	-1.32724	0.21343	-6.21863	5.01507e-10	9.62213e-09
BTHUR0008_RS06560	acetolactate synthase	BTHUR0008_RS06560	18.5608	-0.633926	0.321672	-1.97072	0.0487558	0.105934
BTHUR0008_RS06565	acetolactate synthase	BTHUR0008_RS06565	2.21708	-0.187473	0.530334	-0.3535	0.723714	NA
BTHUR0008_RS06570	ketol-acid reductoisomerase	BTHUR0008_RS06570	22.0938	-0.122322	0.267974	-0.45647	0.648052	0.750834
BTHUR0008_RS06575	2-isopropylmalate synthase	BTHUR0008_RS06575	26.7829	-0.735148	0.254756	-2.88569	0.00390552	0.0130569
BTHUR0008_RS06580	3-isopropylmalate dehydrogenase	BTHUR0008_RS06580	34.3471	-0.933488	0.272779	-3.42215	0.000621286	0.0027667
BTHUR0008_RS06585	isopropylmalate isomerase	BTHUR0008_RS06585	35.719	-1.08364	0.26057	-4.15872	3.20043e-05	0.000209415
leuD	isopropylmalate isomerase	BTHUR0008_RS06590	15.0559	0.0720334	0.26764	0.269143	0.78782	0.858998
BTHUR0008_RS06595	ATP phosphoribosyltransferase	BTHUR0008_RS06595	83.2895	-1.12781	0.324952	-3.47069	0.000519118	0.00236952
BTHUR0008_RS06600	ATP phosphoribosyltransferase	BTHUR0008_RS06600	33.0749	-0.248701	0.276767	-0.898595	0.368869	0.50145
BTHUR0008_RS06605	histidinol dehydrogenase	BTHUR0008_RS06605	22.7857	-0.332475	0.295527	-1.12502	0.260579	0.388599
hisB	imidazoleglycerol-phosphate dehydratase	BTHUR0008_RS06610	5.02293	-0.0863764	0.447197	-0.193151	0.846841	NA
BTHUR0008_RS06615	imidazole glycerol phosphate synthase	BTHUR0008_RS06615	9.61498	-0.41973	0.331953	-1.26443	0.206077	0.325354
BTHUR0008_RS06620	1-(5-phosphoribosyl)-5-[(5- phosphoribosylamino)methylideneamino] imidazole-4-carboxamide isomerase	BTHUR0008_RS06620	4.86209	0.230005	0.46986	0.489518	0.624475	NA
BTHUR0008_RS06625	imidazole glycerol phosphate synthase	BTHUR0008_RS06625	11.1921	-0.247614	0.360713	-0.686458	0.492424	0.615803
BTHUR0008_RS06630	phosphoribosyl-AMP cyclohydrolase	BTHUR0008_RS06630	3.57286	-0.386739	0.486779	-0.794486	0.426913	NA
BTHUR0008_RS06635	phosphoribosyl-ATP pyrophosphatase	BTHUR0008_RS06635	0.909146	1.6292	0.610953	2.66666	0.00766098	NA
BTHUR0008_RS06640	histidinol-phosphatase	BTHUR0008_RS06640	18.4519	0.190796	0.332477	0.573863	0.566061	0.681827
BTHUR0008_RS06645	hypothetical protein	BTHUR0008_RS06645	2.87804	0.168753	0.484477	0.34832	0.7276	NA
BTHUR0008_RS06650	2-hydroxyacid dehydrogenase	BTHUR0008_RS06650	3010.68	0.295201	0.218304	1.35224	0.176297	0.287562
BTHUR0008_RS06655	CDP-diacylglycerol--serine O-phosphatidyltransferase	BTHUR0008_RS06655	2219.77	-0.200675	0.181338	-1.10664	0.26845	0.39786
BTHUR0008_RS06660	hypothetical protein	BTHUR0008_RS06660	1884.11	0.638412	0.139066	4.5907	4.4176e-06	3.6189e-05
BTHUR0008_RS06665	hypothetical protein	BTHUR0008_RS06665	9.56635	0.168186	0.33792	0.49771	0.618689	0.725607
BTHUR0008_RS06670	diaminopimelate decarboxylase	BTHUR0008_RS06670	626.85	-1.07527	0.160335	-6.70639	1.99496e-11	4.72448e-10
BTHUR0008_RS06675	hypothetical protein	BTHUR0008_RS06675	119.659	-1.78617	0.395091	-4.52092	6.15707e-06	4.88766e-05
BTHUR0008_RS06680	phosphoadenosine phosphosulfate reductase	BTHUR0008_RS06680	7.6633	-1.16017	0.423608	-2.73879	0.00616661	0.0192091
sat	sulfate adenylyltransferase	BTHUR0008_RS06685	6.89398	-0.55178	0.487955	-1.1308	0.258139	0.386112
BTHUR0008_RS06690	adenylylsulfate kinase	BTHUR0008_RS06690	4.6326	-0.277078	0.450529	-0.615006	0.538551	NA
BTHUR0008_RS06695	ferredoxin-nitrite reductase	BTHUR0008_RS06695	12.8897	-0.0340375	0.334223	-0.101841	0.918883	0.9482
BTHUR0008_RS06700	hypothetical protein	BTHUR0008_RS06700	3.45429	0.426694	0.48595	0.878061	0.379911	NA
BTHUR0008_RS06705	uroporphyrin-III C-methyltransferase	BTHUR0008_RS06705	9.12516	0.0355832	0.329908	0.107858	0.914108	0.945658
BTHUR0008_RS06710	cobalamin biosynthesis protein CbiX	BTHUR0008_RS06710	12.1549	0.112775	0.297258	0.379385	0.704402	0.796586
BTHUR0008_RS06715	precorrin-2 dehydrogenase	BTHUR0008_RS06715	51.8367	-0.908491	0.287706	-3.15771	0.00159014	0.00614562
BTHUR0008_RS06720	hypothetical protein	BTHUR0008_RS06720	844.661	1.21966	0.134201	9.08831	1.00593e-19	7.90769e-18
BTHUR0008_RS06725	peptidase M24	BTHUR0008_RS06725	2387.85	-0.420877	0.216495	-1.94405	0.0518894	0.111079
BTHUR0008_RS06730	proton glutamate symport protein	BTHUR0008_RS06730	10855.3	0.178498	0.177765	1.00412	0.31532	0.449777
BTHUR0008_RS06735	hypothetical protein	BTHUR0008_RS06735	143.34	0.148106	0.227772	0.650239	0.515538	0.636688
BTHUR0008_RS06740	sodium:proton antiporter	BTHUR0008_RS06740	943.335	0.393475	0.27038	1.45527	0.145596	0.249052
BTHUR0008_RS06745	hypothetical protein	BTHUR0008_RS06745	1269.06	-2.52485	0.250098	-10.0954	5.78779e-24	7.27976e-22
BTHUR0008_RS06750	phage-shock protein	BTHUR0008_RS06750	555.644	-1.83042	0.272789	-6.71	1.94622e-11	4.62841e-10
BTHUR0008_RS06755	transporter	BTHUR0008_RS06755	222.192	1.11249	0.179385	6.2017	5.5855e-10	1.04682e-08
BTHUR0008_RS06760	sensor histidine kinase	BTHUR0008_RS06760	378.941	0.207635	0.191998	1.08145	0.279499	0.409305
BTHUR0008_RS06765	transcriptional regulator	BTHUR0008_RS06765	628.79	0.903608	0.115537	7.82093	5.24364e-15	2.283e-13
BTHUR0008_RS06770	hypothetical protein	BTHUR0008_RS06770	150.061	-0.504623	0.23919	-2.10972	0.0348829	0.0811496
BTHUR0008_RS06775	branched-chain amino acid transporter	BTHUR0008_RS06775	241.014	-0.394636	0.227099	-1.73773	0.0822589	0.159775
BTHUR0008_RS06780	hypothetical protein	BTHUR0008_RS06780	421.61	-0.904354	0.183551	-4.92698	8.35102e-07	8.17764e-06
BTHUR0008_RS06785	SAM-dependent methyltransferase	BTHUR0008_RS06785	194.043	-0.520226	0.195367	-2.66281	0.00774904	0.0233172
BTHUR0008_RS06790	hypothetical protein	BTHUR0008_RS06790	16.1347	-0.676267	0.295204	-2.29084	0.0219724	0.0553315
BTHUR0008_RS06795	hypothetical protein	BTHUR0008_RS06795	0.238088	-0.0253121	0.542752	-0.0466367	0.962803	NA
BTHUR0008_RS06800	membrane protein	BTHUR0008_RS06800	134.962	0.914882	0.183951	4.97352	6.57481e-07	6.57481e-06
BTHUR0008_RS06805	hypothetical protein	BTHUR0008_RS06805	68.7333	0.481533	0.227053	2.1208	0.033939	0.0795701
BTHUR0008_RS06810	dihydropteridine reductase	BTHUR0008_RS06810	3672.23	-0.493288	0.341247	-1.44555	0.148304	0.252908
BTHUR0008_RS06815	Crp/Fnr family transcriptional regulator	BTHUR0008_RS06815	61.2956	1.21078	0.363847	3.32771	0.000875614	0.00371529
BTHUR0008_RS06820	hypothetical protein	BTHUR0008_RS06820	32.9223	0.859816	0.370787	2.3189	0.0204007	0.0520127
BTHUR0008_RS06825	membrane protein	BTHUR0008_RS06825	1977.2	0.103985	0.266597	0.390044	0.696504	0.789668
BTHUR0008_RS06830	inorganic phosphate transporter	BTHUR0008_RS06830	6372.25	0.223328	0.185643	1.203	0.228977	0.351794
BTHUR0008_RS06835	hypothetical protein	BTHUR0008_RS06835	2663.74	-0.445549	0.170679	-2.61044	0.00904246	0.0264771
BTHUR0008_RS06840	peptidase	BTHUR0008_RS06840	474.636	0.232396	0.219755	1.05752	0.290273	0.421713
BTHUR0008_RS06845	hypothetical protein	BTHUR0008_RS06845	3.09791	0.254509	0.538552	0.47258	0.636513	NA
BTHUR0008_RS06850	hypothetical protein	BTHUR0008_RS06850	13.4893	-1.05045	0.382483	-2.7464	0.00602532	0.018852
BTHUR0008_RS06855	sporulation kinase	BTHUR0008_RS06855	272.855	0.171639	0.263895	0.650407	0.515429	0.636688
BTHUR0008_RS06860	hypothetical protein	BTHUR0008_RS06860	139.944	0.242521	0.126687	1.91433	0.0555782	0.117265
BTHUR0008_RS06865	hypothetical protein	BTHUR0008_RS06865	99.3269	0.314319	0.26902	1.16839	0.242651	0.367694
BTHUR0008_RS06870	integrase	BTHUR0008_RS06870	4300.97	-1.85851	0.182555	-10.1805	2.42234e-24	3.11601e-22
BTHUR0008_RS06875	sensor histidine kinase	BTHUR0008_RS06875	1497.06	-0.200102	0.111983	-1.78689	0.073955	0.146564
BTHUR0008_RS06880	purine nucleoside phosphorylase	BTHUR0008_RS06880	4719.43	-0.501612	0.114925	-4.36469	1.27302e-05	9.30919e-05
BTHUR0008_RS06885	hypothetical protein	BTHUR0008_RS06885	206.78	-0.220095	0.162345	-1.35572	0.175188	0.286414
BTHUR0008_RS06890	hypothetical protein	BTHUR0008_RS06890	5881.09	-0.0417495	0.128822	-0.324087	0.745872	0.829072
BTHUR0008_RS06895	hypothetical protein	BTHUR0008_RS06895	132.244	-1.12109	0.22934	-4.88831	1.01707e-06	9.84035e-06
BTHUR0008_RS06900	hypothetical protein	BTHUR0008_RS06900	242.091	-1.30016	0.234012	-5.55595	2.76107e-08	3.68577e-07
BTHUR0008_RS06905	superoxide dismutase	BTHUR0008_RS06905	17.5213	0.258587	0.274966	0.940432	0.346996	0.480195
BTHUR0008_RS06910	D-alanyl-D-alanine carboxypeptidase	BTHUR0008_RS06910	15.0767	0.100629	0.260431	0.386393	0.699206	0.792135
BTHUR0008_RS06915	spore maturation protein	BTHUR0008_RS06915	7.00397	0.412727	0.444561	0.928392	0.353204	0.486526
BTHUR0008_RS06920	spore maturation protein	BTHUR0008_RS06920	35.6637	-1.36737	0.232915	-5.87066	4.34053e-09	6.8624e-08
BTHUR0008_RS06925	ribosomal large subunit pseudouridine synthase B	BTHUR0008_RS06925	2308.27	-0.121342	0.189241	-0.641201	0.521392	0.641818
BTHUR0008_RS06930	thiol-disulfide oxidoreductase	BTHUR0008_RS06930	1300.55	0.432078	0.143518	3.01062	0.00260716	0.00925175
BTHUR0008_RS06935	cytochrome C biogenesis protein	BTHUR0008_RS06935	750.118	1.02569	0.244105	4.20184	2.64753e-05	0.000176502
BTHUR0008_RS06940	cytochrome C biogenesis protein	BTHUR0008_RS06940	1319.79	0.0915676	0.208528	0.439115	0.660578	0.760707
BTHUR0008_RS06945	PhoP family transcriptional regulator	BTHUR0008_RS06945	2454.94	0.446	0.0851108	5.24023	1.60376e-07	1.83751e-06
BTHUR0008_RS06950	sensor histidine kinase	BTHUR0008_RS06950	5172.26	0.911741	0.0870879	10.4692	1.19642e-25	1.69293e-23
BTHUR0008_RS06955	ATP:cob(I)alamin adenosyltransferase	BTHUR0008_RS06955	176.363	1.16417	0.183593	6.34105	2.282e-10	4.7139e-09
BTHUR0008_RS06960	peptidase M23	BTHUR0008_RS06960	59.5092	-0.634708	0.230252	-2.75658	0.00584093	0.0183767
BTHUR0008_RS06965	hypothetical protein	BTHUR0008_RS06965	1349.18	0.223109	0.217779	1.02447	0.305612	0.439822
BTHUR0008_RS06970	riboflavin transporter FmnP	BTHUR0008_RS06970	689.127	0.434765	0.218486	1.9899	0.0466025	0.101881
BTHUR0008_RS06975	ferredoxin	BTHUR0008_RS06975	1521.16	-1.04188	0.221268	-4.70869	2.49308e-06	2.17425e-05
BTHUR0008_RS06980	hypothetical protein	BTHUR0008_RS06980	231.503	0.402329	0.181017	2.22261	0.026242	0.0639387
BTHUR0008_RS06985	ATP-dependent DNA helicase RecQ	BTHUR0008_RS06985	692.258	0.142135	0.152351	0.93294	0.350851	0.483903
BTHUR0008_RS06990	CAAX amino protease	BTHUR0008_RS06990	197.918	1.20586	0.253109	4.76419	1.89609e-06	1.6954e-05
BTHUR0008_RS06995	peptidase M23B	BTHUR0008_RS06995	356.075	0.521352	0.154364	3.37742	0.000731695	0.00318324
BTHUR0008_RS07000	metallophosphoesterase	BTHUR0008_RS07000	599.981	0.682797	0.0877018	7.78544	6.94733e-15	2.95653e-13
BTHUR0008_RS07005	MerR family transcriptional regulator	BTHUR0008_RS07005	741.108	0.561062	0.128555	4.36437	1.27489e-05	9.31079e-05
BTHUR0008_RS07010	adapter protein MecA	BTHUR0008_RS07010	1596.94	0.284749	0.127432	2.23451	0.0254494	0.0626548
BTHUR0008_RS07015	glutamate dehydrogenase	BTHUR0008_RS07015	15087.6	0.0921605	0.157469	0.58526	0.558373	0.675968
BTHUR0008_RS07020	hypothetical protein	BTHUR0008_RS07020	14.3237	-0.415249	0.290422	-1.42981	0.152771	0.258921
BTHUR0008_RS07025	hypothetical protein	BTHUR0008_RS07025	338.619	-0.628638	0.241258	-2.60567	0.00916954	0.0268215
BTHUR0008_RS07030	N-acetylmuramoyl-L-alanine amidase	BTHUR0008_RS07030	472.916	-1.69894	0.222897	-7.62207	2.49633e-14	9.48272e-13
BTHUR0008_RS07035	hypothetical protein	BTHUR0008_RS07035	839.652	0.40282	0.128124	3.14398	0.00166666	0.00639547
BTHUR0008_RS07040	asparaginase	BTHUR0008_RS07040	2117	0.416247	0.122293	3.40367	0.000664864	0.00292623
BTHUR0008_RS07045	cytidylate kinase	BTHUR0008_RS07045	1937.59	0.919557	0.192316	4.78148	1.74006e-06	1.5834e-05
BTHUR0008_RS07050	30S ribosomal protein S1	BTHUR0008_RS07050	10948.8	0.195391	0.180119	1.08479	0.278016	0.407977
BTHUR0008_RS07055	isopentenyl pyrophosphate isomerase	BTHUR0008_RS07055	1574.14	-0.324025	0.120172	-2.69634	0.00701052	0.0214021
BTHUR0008_RS07060	hypothetical protein	BTHUR0008_RS07060	0.973669	-0.419808	0.613792	-0.683958	0.494002	NA
BTHUR0008_RS07065	membrane protein	BTHUR0008_RS07065	2.73258	-0.404454	0.546617	-0.739922	0.459348	NA
BTHUR0008_RS07070	membrane protein	BTHUR0008_RS07070	9.81879	0.232674	0.307978	0.755489	0.449956	0.578019
BTHUR0008_RS07075	hypothetical protein	BTHUR0008_RS07075	0.384497	-0.193563	0.562204	-0.344294	0.730625	NA
engA	ribosome-associated GTPase EngA	BTHUR0008_RS07080	6463.4	0.579776	0.209216	2.77118	0.00558537	0.017661
BTHUR0008_RS07085	glycerol-3-phosphate dehydrogenase	BTHUR0008_RS07085	11085.8	0.711064	0.185822	3.82658	0.000129935	0.00071292
BTHUR0008_RS07090	ATP synthase	BTHUR0008_RS07090	6.18043	1.19489	0.394507	3.02882	0.0024551	0.00880599
BTHUR0008_RS07095	hypothetical protein	BTHUR0008_RS07095	2.93006	-0.203245	0.498354	-0.407832	0.683397	NA
BTHUR0008_RS07100	hypothetical protein	BTHUR0008_RS07100	24.0551	-0.740151	0.288459	-2.56588	0.0102914	0.0295982
BTHUR0008_RS07105	stage IV sporulation protein A	BTHUR0008_RS07105	151.46	-0.691653	0.17503	-3.95163	7.76194e-05	0.000451981
BTHUR0008_RS07110	transcriptional regulator	BTHUR0008_RS07110	21176.4	0.155252	0.199826	0.776937	0.437196	0.566811
BTHUR0008_RS07115	GTP cyclohydrolase I	BTHUR0008_RS07115	6594.66	0.292458	0.110278	2.65201	0.00800147	0.0239115
BTHUR0008_RS07120	heptaprenyl diphosphate synthase subunit I	BTHUR0008_RS07120	2045.33	-0.193412	0.205757	-0.94	0.347218	0.480384
BTHUR0008_RS07125	ubiquinone/menaquinone biosynthesis methyltransferase	BTHUR0008_RS07125	2200.23	0.137902	0.132833	1.03816	0.299195	0.432331
BTHUR0008_RS07130	heptaprenyl diphosphate synthase subunit II	BTHUR0008_RS07130	4199.69	0.830016	0.141515	5.8652	4.48587e-09	7.05279e-08
BTHUR0008_RS07135	nucleoside diphosphate kinase	BTHUR0008_RS07135	3716.65	-0.138123	0.191365	-0.721778	0.470431	0.595669
BTHUR0008_RS07140	chorismate synthase	BTHUR0008_RS07140	1111.4	0.0204042	0.138582	0.147236	0.882946	0.925174
BTHUR0008_RS07145	3-dehydroquinate synthase	BTHUR0008_RS07145	1589.1	0.301771	0.121704	2.47955	0.0131547	0.0364009
BTHUR0008_RS07150	histidinol-phosphate aminotransferase	BTHUR0008_RS07150	848.397	-0.0357955	0.148755	-0.240634	0.809839	0.874048
BTHUR0008_RS07155	hypothetical protein	BTHUR0008_RS07155	3822.93	-0.215421	0.124062	-1.7364	0.0824937	0.160177
BTHUR0008_RS07160	hypothetical protein	BTHUR0008_RS07160	364.829	-0.387661	0.170577	-2.27265	0.0230475	0.0576443
BTHUR0008_RS07165	hypothetical protein	BTHUR0008_RS07165	37.5462	-0.709137	0.2469	-2.87216	0.00407672	0.0135333
BTHUR0008_RS07170	menaquinol-cytochrome C reductase iron-sulfur subunit	BTHUR0008_RS07170	260.145	-0.638764	0.224868	-2.84062	0.00450252	0.0147223
BTHUR0008_RS07175	cytochrome B6	BTHUR0008_RS07175	188.568	-0.264574	0.198253	-1.33453	0.182029	0.295045
BTHUR0008_RS07180	cytochrome CBB3	BTHUR0008_RS07180	399.48	-0.1866	0.17227	-1.08319	0.278725	0.408594
BTHUR0008_RS07185	membrane protein	BTHUR0008_RS07185	355.822	-0.82465	0.19114	-4.31438	1.60052e-05	0.000113237
BTHUR0008_RS07190	membrane protein	BTHUR0008_RS07190	164.788	0.352697	0.204504	1.72464	0.0845924	0.163522
BTHUR0008_RS07195	hypothetical protein	BTHUR0008_RS07195	67.7192	1.00716	0.209977	4.79653	1.61435e-06	1.48091e-05
BTHUR0008_RS07200	zinc metallopeptidase	BTHUR0008_RS07200	3647.52	-0.724138	0.174248	-4.1558	3.24149e-05	0.000211369
BTHUR0008_RS07205	uracil-DNA glycosylase	BTHUR0008_RS07205	22.662	0.125475	0.308978	0.406095	0.684673	0.779885
BTHUR0008_RS07210	hypothetical protein	BTHUR0008_RS07210	201.062	0.207655	0.124127	1.67293	0.094342	0.178051
BTHUR0008_RS07215	hypothetical protein	BTHUR0008_RS07215	545.327	0.350199	0.226652	1.5451	0.122323	0.21824
BTHUR0008_RS07220	dihydrodipicolinate reductase	BTHUR0008_RS07220	978.891	-0.116408	0.193892	-0.600379	0.548253	0.667193
BTHUR0008_RS07225	methylglyoxal synthase	BTHUR0008_RS07225	945.325	-0.884203	0.249137	-3.54906	0.000386613	0.00185443
BTHUR0008_RS07230	deacetylase	BTHUR0008_RS07230	703.651	0.685189	0.179572	3.81567	0.000135812	0.00073984
BTHUR0008_RS07235	N-acetyl-alpha-D-glucosaminyl L-malate synthase	BTHUR0008_RS07235	1990.42	0.438578	0.165453	2.65078	0.00803069	0.0239744
BTHUR0008_RS07240	tRNA CCA-pyrophosphorylase	BTHUR0008_RS07240	2100.41	0.672771	0.141081	4.76868	1.85439e-06	1.6662e-05
BTHUR0008_RS07245	biotin--acetyl-CoA-carboxylase ligase	BTHUR0008_RS07245	1928.8	-0.258165	0.183575	-1.40632	0.159629	0.267802
BTHUR0008_RS07250	cytochrome B561	BTHUR0008_RS07250	7.7749	0.595731	0.37904	1.57169	0.116024	0.209002
BTHUR0008_RS07255	3-methyl-2-oxobutanoate hydroxymethyltransferase	BTHUR0008_RS07255	2336.68	0.549675	0.1708	3.21823	0.00128985	0.00513763
BTHUR0008_RS07260	pantoate--beta-alanine ligase	BTHUR0008_RS07260	1199.19	0.209463	0.168558	1.24268	0.213985	0.334481
BTHUR0008_RS07265	aspartate decarboxylase	BTHUR0008_RS07265	1089.96	0.137843	0.163466	0.843248	0.39909	0.530869
BTHUR0008_RS07270	DNA polymerase III subunit epsilon	BTHUR0008_RS07270	1700.03	0.33976	0.0917434	3.70337	0.000212754	0.00109971
BTHUR0008_RS07275	hypothetical protein	BTHUR0008_RS07275	529.288	0.77922	0.186659	4.17456	2.98562e-05	0.000196496
BTHUR0008_RS07280	peptidase M4	BTHUR0008_RS07280	7622.42	0.346315	0.155577	2.22601	0.0260136	0.0636287
BTHUR0008_RS07285	aspartate aminotransferase	BTHUR0008_RS07285	13109.1	0.363319	0.168298	2.15879	0.0308664	0.0734015
BTHUR0008_RS07290	DNA replication protein dnaD	BTHUR0008_RS07290	319.571	0.414982	0.181971	2.28048	0.0225792	0.0565729
BTHUR0008_RS07295	endonuclease III	BTHUR0008_RS07295	385.39	0.773002	0.181616	4.25625	2.07885e-05	0.000141422
BTHUR0008_RS07300	hypothetical protein	BTHUR0008_RS07300	105.096	1.04447	0.198685	5.2569	1.46506e-07	1.70272e-06
BTHUR0008_RS07305	hypothetical protein	BTHUR0008_RS07305	12068.8	-0.00700547	0.151149	-0.046348	0.963033	0.975092
BTHUR0008_RS07310	recombinase RecU	BTHUR0008_RS07310	662.515	-0.167539	0.165226	-1.014	0.310584	0.445378
BTHUR0008_RS07315	hypothetical protein	BTHUR0008_RS07315	71.9645	-0.246668	0.193013	-1.27799	0.201254	0.319433
BTHUR0008_RS07320	hypothetical protein	BTHUR0008_RS07320	200.175	0.203109	0.136545	1.48749	0.136885	0.237223
BTHUR0008_RS07325	hypothetical protein	BTHUR0008_RS07325	53.9405	0.21999	0.228292	0.963637	0.335228	0.46826
BTHUR0008_RS07330	hypothetical protein	BTHUR0008_RS07330	223.937	-0.742656	0.271436	-2.73603	0.00621855	0.019339
BTHUR0008_RS07335	hypothetical protein	BTHUR0008_RS07335	31.1121	-0.182371	0.245926	-0.741571	0.458347	0.585487
BTHUR0008_RS07340	spore coat protein	BTHUR0008_RS07340	4.25877	0.336389	0.438281	0.76752	0.442773	NA
BTHUR0008_RS07345	hypothetical protein	BTHUR0008_RS07345	354.113	0.102101	0.214077	0.476939	0.633406	0.739039
BTHUR0008_RS07350	cell division protein GpsB	BTHUR0008_RS07350	762.441	0.623852	0.204526	3.05024	0.00228662	0.00831765
BTHUR0008_RS31745	bacterial RNase P	BTHUR0008_RS31745	449100	-0.780881	0.208242	-3.74987	0.00017693	0.000935908
BTHUR0008_RS07355	RNA methyltransferase	BTHUR0008_RS07355	6965.46	0.421038	0.234289	1.79709	0.0723221	0.143859
BTHUR0008_RS07360	hypothetical protein	BTHUR0008_RS07360	59.8667	0.441076	0.224653	1.96337	0.0496034	0.107281
BTHUR0008_RS07365	ATP-dependent helicase	BTHUR0008_RS07365	4112.19	0.525083	0.21758	2.41329	0.0158093	0.0424078
BTHUR0008_RS07370	peptidase M32	BTHUR0008_RS07370	2991.85	-0.381537	0.158633	-2.40515	0.0161659	0.0432005
BTHUR0008_RS07375	acetyltransferase	BTHUR0008_RS07375	60.2375	0.423851	0.204524	2.07238	0.0382302	0.087216
BTHUR0008_RS07380	methionine aminopeptidase	BTHUR0008_RS07380	148.969	0.523355	0.171124	3.05834	0.00222563	0.00812864
BTHUR0008_RS07385	xanthine phosphoribosyltransferase	BTHUR0008_RS07385	267.575	-0.929486	0.582504	-1.59567	0.110561	0.200956
BTHUR0008_RS07390	xanthine permease	BTHUR0008_RS07390	3474.24	-0.855758	0.593002	-1.44309	0.148994	0.253855
BTHUR0008_RS07395	membrane protein	BTHUR0008_RS07395	277.43	0.835766	0.229404	3.6432	0.000269269	0.00134279
BTHUR0008_RS07400	GTPase	BTHUR0008_RS07400	1557.7	-0.022082	0.181147	-0.121901	0.902977	0.937815
BTHUR0008_RS07405	hypothetical protein	BTHUR0008_RS07405	75.4985	-1.08123	0.241033	-4.48581	7.26388e-06	5.65537e-05
BTHUR0008_RS07410	N-acetyltransferase	BTHUR0008_RS07410	821.294	-0.00884997	0.164133	-0.0539196	0.956999	0.972208
BTHUR0008_RS07415	hypothetical protein	BTHUR0008_RS07415	593.279	-0.59449	0.192215	-3.09285	0.00198247	0.00742605
BTHUR0008_RS07420	3-mercaptopyruvate sulfurtransferase	BTHUR0008_RS07420	1505.94	0.400997	0.137202	2.92268	0.00347033	0.0118683
BTHUR0008_RS07425	hypothetical protein	BTHUR0008_RS07425	71.6563	0.133601	0.236748	0.564318	0.572538	0.68729
BTHUR0008_RS07430	hypothetical protein	BTHUR0008_RS07430	114.268	0.0761302	0.192492	0.395498	0.692475	0.787123
BTHUR0008_RS07435	hypothetical protein	BTHUR0008_RS07435	423.427	0.106553	0.161113	0.66136	0.508382	0.631156
BTHUR0008_RS07440	hypothetical protein	BTHUR0008_RS07440	230.313	0.386883	0.186411	2.07543	0.037947	0.086703
BTHUR0008_RS07445	magnesium transporter	BTHUR0008_RS07445	2178.69	0.547822	0.26591	2.06018	0.0393812	0.0893377
BTHUR0008_RS07450	5'-3' exonuclease	BTHUR0008_RS07450	1627.02	0.697282	0.178478	3.90682	9.35188e-05	0.000529317
BTHUR0008_RS07455	hypothetical protein	BTHUR0008_RS07455	15.7537	-0.876076	0.47515	-1.84379	0.0652139	0.132726
BTHUR0008_RS07460	O-acetyl transferase	BTHUR0008_RS07460	3.13185	0.0203291	0.466672	0.0435618	0.965254	NA
BTHUR0008_RS07465	capsule biosynthesis protein CapK	BTHUR0008_RS07465	2.79532	-0.124222	0.48941	-0.25382	0.799635	NA
BTHUR0008_RS07470	tyrosine protein kinase	BTHUR0008_RS07470	3.06495	0.427403	0.485796	0.879799	0.378968	NA
BTHUR0008_RS07475	capsular polysaccharide biosynthesis protein	BTHUR0008_RS07475	17.6438	-0.580966	0.261908	-2.21821	0.0265406	0.0645273
BTHUR0008_RS07480	sugar translocase	BTHUR0008_RS07480	24.0683	0.188092	0.250357	0.751296	0.452474	0.580069
BTHUR0008_RS07485	polysaccharide polymerase	BTHUR0008_RS07485	23.8457	-0.0331574	0.27451	-0.120788	0.903859	0.93817
BTHUR0008_RS07490	N-acetylgalactosaminyl-diphosphoundecaprenol glucuronosyltransferase	BTHUR0008_RS07490	36.9717	-0.912359	0.250415	-3.64339	0.000269066	0.00134279
BTHUR0008_RS07495	mannosyl transferase	BTHUR0008_RS07495	10.2927	0.303089	0.379787	0.79805	0.424841	0.555335
BTHUR0008_RS07500	hypothetical protein	BTHUR0008_RS07500	25.2894	0.956047	0.248822	3.84229	0.000121891	0.000671765
BTHUR0008_RS07505	cell surface protein	BTHUR0008_RS07505	417.285	0.144523	0.111762	1.29314	0.195964	0.312878
BTHUR0008_RS07510	acetyltransferase	BTHUR0008_RS07510	42.998	0.697211	0.226072	3.08402	0.00204222	0.00761461
BTHUR0008_RS07515	isochorismatase	BTHUR0008_RS07515	107.528	-0.16796	0.242094	-0.69378	0.48782	0.611395
BTHUR0008_RS07520	hypothetical protein	BTHUR0008_RS07520	254.868	-0.0142156	0.277358	-0.0512536	0.959123	0.972208
BTHUR0008_RS07525	membrane protein	BTHUR0008_RS07525	135.558	0.579125	0.184851	3.13293	0.00173071	0.00659649
rnhA	ribonuclease H	BTHUR0008_RS07530	232.127	0.12344	0.113625	1.08638	0.277311	0.407895
BTHUR0008_RS07535	LACX protein	BTHUR0008_RS07535	2494.82	0.418063	0.140459	2.97641	0.00291643	0.0101519
BTHUR0008_RS07540	membrane protein	BTHUR0008_RS07540	97.5125	0.794578	0.474235	1.6755	0.0938369	0.177388
BTHUR0008_RS07545	hypothetical protein	BTHUR0008_RS07545	136.345	-0.0776725	0.199433	-0.389467	0.696931	0.789873
BTHUR0008_RS07550	hypothetical protein	BTHUR0008_RS07550	9.03874	-0.28394	0.4103	-0.692029	0.488919	0.612637
BTHUR0008_RS07555	hypothetical protein	BTHUR0008_RS07555	123.397	-1.18624	0.163402	-7.25962	3.88186e-13	1.19409e-11
BTHUR0008_RS07560	cold-shock protein	BTHUR0008_RS07560	1496.63	0.20527	0.27583	0.744189	0.456762	0.584111
BTHUR0008_RS07565	hypothetical protein	BTHUR0008_RS07565	14.4095	-0.160282	0.320439	-0.500194	0.616938	0.724204
BTHUR0008_RS07570	Transporter, LysE family protein	BTHUR0008_RS07570	339.181	-1.03552	0.334194	-3.09855	0.00194469	0.0073057
BTHUR0008_RS07575	hypothetical protein	BTHUR0008_RS07575	47.5354	-0.972601	0.354587	-2.74291	0.00608971	0.0190325
BTHUR0008_RS07580	fatty acid hydroxylase	BTHUR0008_RS07580	14.6093	-0.205356	0.286329	-0.717201	0.47325	0.5979
BTHUR0008_RS07585	membrane protein; disrupted	BTHUR0008_RS07585	0.928854	0.549345	0.611732	0.898015	0.369177	NA
BTHUR0008_RS07590	symporter	BTHUR0008_RS07590	45.8439	0.3873	0.208557	1.85704	0.063305	0.12968
BTHUR0008_RS07595	aminotransferase	BTHUR0008_RS07595	90.2685	-1.65202	0.243524	-6.78378	1.17068e-11	2.8438e-10
BTHUR0008_RS07600	hypothetical protein	BTHUR0008_RS07600	4.34381	0.977039	0.474885	2.05742	0.0396457	NA
BTHUR0008_RS07605	sodium:proton antiporter	BTHUR0008_RS07605	1844.79	-0.0651006	0.215067	-0.3027	0.762119	0.84066
BTHUR0008_RS07610	MerR family transcriptional regulator	BTHUR0008_RS07610	119.148	-0.0397813	0.155421	-0.255957	0.797984	0.86591
BTHUR0008_RS07615	multidrug transporter MatE	BTHUR0008_RS07615	688.014	0.783608	0.104856	7.47315	7.82971e-14	2.76292e-12
BTHUR0008_RS07620	hypothetical protein	BTHUR0008_RS07620	26.9862	0.872638	0.238681	3.65609	0.000256093	0.00129073
BTHUR0008_RS07625	hypothetical protein	BTHUR0008_RS07625	412.739	0.201042	0.216789	0.927366	0.353737	0.487022
BTHUR0008_RS07630	membrane protein	BTHUR0008_RS07630	818.255	0.204947	0.280688	0.730159	0.465293	0.591545
BTHUR0008_RS07635	FMN reductase	BTHUR0008_RS07635	749.675	0.238666	0.183332	1.30183	0.192975	0.309134
BTHUR0008_RS07640	RNA polymerase sigma70 factor	BTHUR0008_RS07640	53.412	-0.561537	0.300597	-1.86807	0.061752	0.127094
BTHUR0008_RS07645	flagellar motor switch protein FliG	BTHUR0008_RS07645	62.5599	0.27368	0.348612	0.785057	0.43242	0.561739
BTHUR0008_RS07650	membrane protein	BTHUR0008_RS07650	82.3255	0.0433244	0.218526	0.198258	0.842843	0.896888
BTHUR0008_RS07655	permease	BTHUR0008_RS07655	109.446	-0.249439	0.172704	-1.44431	0.148652	0.253424
BTHUR0008_RS07660	hypothetical protein	BTHUR0008_RS07660	29.0318	-0.250393	0.318628	-0.785847	0.431957	0.561474
BTHUR0008_RS07665	macrolide transporter	BTHUR0008_RS07665	63.8931	-0.153619	0.194756	-0.788775	0.430244	0.560455
BTHUR0008_RS07670	glyoxalase	BTHUR0008_RS07670	10.033	0.825693	0.36723	2.24844	0.0245483	0.0607801
BTHUR0008_RS07675	hypothetical protein	BTHUR0008_RS07675	0.998684	0.185409	0.610989	0.303458	0.761541	NA
BTHUR0008_RS07680	hypothetical protein	BTHUR0008_RS07680	65.8674	0.126167	0.242922	0.519371	0.603502	0.713345
BTHUR0008_RS07685	iron-sulfur cluster assembly protein HesB	BTHUR0008_RS07685	64.8131	0.496358	0.38054	1.30435	0.192113	0.308471
BTHUR0008_RS07690	HAD family hydrolase	BTHUR0008_RS07690	1194	-0.513174	0.125539	-4.08776	4.35551e-05	0.000273913
BTHUR0008_RS07695	flagellar motor protein MotP	BTHUR0008_RS07695	699.083	-0.397347	0.207323	-1.91656	0.0552939	0.116865
BTHUR0008_RS07700	flagellar motor protein MotS	BTHUR0008_RS07700	861.251	-0.0373788	0.184529	-0.202563	0.839476	0.895139
BTHUR0008_RS07705	chemotaxis protein CheY	BTHUR0008_RS07705	6076.22	0.410255	0.166426	2.46508	0.0136981	0.0376365
BTHUR0008_RS07710	chemotaxis protein CheA	BTHUR0008_RS07710	11226.8	-0.180304	0.160514	-1.12329	0.261315	0.389221
BTHUR0008_RS07715	flagellar motor switch protein FliN	BTHUR0008_RS07715	2386.44	-0.0872121	0.2158	-0.404134	0.686114	0.781216
BTHUR0008_RS07720	transglycosylase	BTHUR0008_RS07720	4443.12	0.120861	0.214189	0.564272	0.572569	0.68729
BTHUR0008_RS07725	hypothetical protein	BTHUR0008_RS07725	813.86	0.128179	0.173121	0.740401	0.459057	0.585986
BTHUR0008_RS07730	chemotaxis protein CheR	BTHUR0008_RS07730	591.153	-0.378544	0.146	-2.59277	0.00952078	0.0276488
BTHUR0008_RS07735	flagellar motor switch protein FliG	BTHUR0008_RS07735	407.123	-0.366429	0.176777	-2.07283	0.0381879	0.0871547
BTHUR0008_RS07740	UDP-N-acetylenolpyruvoylglucosamine reductase	BTHUR0008_RS07740	362.823	-0.0964424	0.157292	-0.613142	0.539783	0.659152
BTHUR0008_RS07745	hypothetical protein	BTHUR0008_RS07745	140.26	0.357922	0.258931	1.38231	0.166877	0.276173
flgK	flagellar hook-associated protein FlgK	BTHUR0008_RS07750	4183.3	-0.227537	0.118425	-1.92137	0.0546856	0.115789
flgL	flagellar hook-associated protein FlgL	BTHUR0008_RS07755	3456.66	-0.109548	0.16398	-0.668056	0.504098	0.627352
fliD	flagellar cap protein FliD	BTHUR0008_RS07760	10202.2	0.500342	0.159209	3.14268	0.00167407	0.00641955
BTHUR0008_RS07765	flagellar biosynthesis protein FliS	BTHUR0008_RS07765	2290.86	1.32647	0.238488	5.56201	2.66692e-08	3.58546e-07
BTHUR0008_RS07770	hypothetical protein	BTHUR0008_RS07770	991.167	0.295764	0.198494	1.49004	0.136214	0.236349
flgB	flagellar basal body rod protein FlgB	BTHUR0008_RS07775	507.648	0.0111352	0.144798	0.0769021	0.938701	0.960074
BTHUR0008_RS07780	flagellar basal body rod protein FlgC	BTHUR0008_RS07780	1429.79	-0.53324	0.138723	-3.84393	0.000121079	0.000667939
fliE	flagellar hook-basal body protein FliE	BTHUR0008_RS07785	2902.06	0.259621	0.13788	1.88294	0.0597084	0.124109
BTHUR0008_RS07790	flagellar M-ring protein FliF	BTHUR0008_RS07790	9121.25	-0.44857	0.145908	-3.07432	0.00210981	0.00781003
BTHUR0008_RS07795	flagellar motor switch protein FliG	BTHUR0008_RS07795	3607.72	-0.153498	0.094988	-1.61597	0.1061	0.194913
fliH	flagellar assembly protein FliH	BTHUR0008_RS07800	1681.17	0.482643	0.156217	3.08957	0.00200445	0.00749848
fliI	ATP synthase	BTHUR0008_RS07805	4998.12	-0.0158725	0.130004	-0.122092	0.902826	0.937815
BTHUR0008_RS07810	hypothetical protein	BTHUR0008_RS07810	537.094	0.427327	0.206423	2.07015	0.0384383	0.0875849
BTHUR0008_RS07815	hypothetical protein	BTHUR0008_RS07815	1523.27	0.139629	0.126277	1.10574	0.268839	0.398332
flgD	flagellar basal body rod modification protein FlgD	BTHUR0008_RS07820	1627.67	0.632982	0.166176	3.8091	0.000139471	0.000754692
BTHUR0008_RS07825	flagellar hook protein FlgE	BTHUR0008_RS07825	5646.2	0.0543097	0.176031	0.308524	0.757684	0.837596
BTHUR0008_RS07830	hypothetical protein	BTHUR0008_RS07830	381.982	-0.123203	0.213519	-0.577011	0.563932	0.680386
BTHUR0008_RS07835	LysR family transcriptional regulator	BTHUR0008_RS07835	1072.4	-0.140784	0.164029	-0.858285	0.390735	0.522704
BTHUR0008_RS07840	chemotaxis protein CheV	BTHUR0008_RS07840	4229.34	-0.209604	0.168171	-1.24638	0.212626	0.332724
BTHUR0008_RS07845	hypothetical protein	BTHUR0008_RS07845	472.498	-1.22963	0.214054	-5.74447	9.22083e-09	1.36623e-07
BTHUR0008_RS07850	flagellin	BTHUR0008_RS07850	307.573	-1.13516	0.184513	-6.15219	7.64205e-10	1.40892e-08
BTHUR0008_RS07855	flagellin	BTHUR0008_RS07855	45663	-0.337093	0.244666	-1.37777	0.168275	0.277922
BTHUR0008_RS07860	lytic transglycosylase	BTHUR0008_RS07860	3191.61	-0.022308	0.132106	-0.168865	0.865903	0.911816
BTHUR0008_RS07865	flagellar motor switch protein FliN	BTHUR0008_RS07865	584.686	0.132238	0.166432	0.794544	0.426879	0.556969
BTHUR0008_RS07870	flagellar motor switch protein FliM	BTHUR0008_RS07870	3503.93	0.330304	0.113515	2.90979	0.0036167	0.0122799
BTHUR0008_RS07875	flagellar motor switch protein FliN	BTHUR0008_RS07875	1286.27	0.0363369	0.127019	0.286075	0.77482	0.849442
BTHUR0008_RS07880	flagellar motor switch protein FliN	BTHUR0008_RS07880	1163.09	0.425463	0.13573	3.13463	0.0017207	0.00656721
BTHUR0008_RS07885	flagellar biosynthesis protein FliP	BTHUR0008_RS07885	978.999	-0.128726	0.110289	-1.16717	0.243143	0.368162
BTHUR0008_RS07890	flagellar biosynthesis protein FliQ	BTHUR0008_RS07890	181.688	1.21358	0.166191	7.3023	2.82894e-13	8.97237e-12
BTHUR0008_RS07895	flagellar biosynthesis protein FliR	BTHUR0008_RS07895	1354.15	0.164713	0.151009	1.09075	0.275385	0.406117
BTHUR0008_RS07900	flagellar biosynthesis protein FlhB	BTHUR0008_RS07900	2873.43	0.482622	0.170978	2.82272	0.00476181	0.0154099
BTHUR0008_RS07905	flagellar biosynthesis protein FlhA	BTHUR0008_RS07905	4682.57	0.167599	0.102316	1.63805	0.101412	0.187988
flhF	flagellar biosynthesis regulator FlhF	BTHUR0008_RS07910	4563.28	-0.298744	0.120982	-2.46932	0.0135369	0.0373386
flgG	flagellar basal body rod protein FlgG	BTHUR0008_RS07915	5793.29	-0.437057	0.172686	-2.53092	0.0113762	0.0321947
BTHUR0008_RS07920	monooxygenase	BTHUR0008_RS07920	59.1771	1.20068	0.222203	5.4035	6.53518e-08	8.0939e-07
BTHUR0008_RS07925	alanyl tRNA synthetase	BTHUR0008_RS07925	117.984	-0.222309	0.180621	-1.2308	0.218396	0.339408
BTHUR0008_RS07930	transcriptional regulator	BTHUR0008_RS07930	80.1696	-0.164435	0.20922	-0.78594	0.431902	0.561474
BTHUR0008_RS07935	branched-chain amino acid ABC transporter permease	BTHUR0008_RS07935	84.4949	-0.453755	0.203677	-2.22782	0.0258926	0.0634424
BTHUR0008_RS07940	branched-chain amino acid ABC transporter	BTHUR0008_RS07940	73.8964	0.234212	0.22462	1.0427	0.297086	0.429832
BTHUR0008_RS07945	hypothetical protein	BTHUR0008_RS07945	12.4383	0.596885	0.458572	1.30162	0.193048	0.309134
BTHUR0008_RS07950	DeoR family transcriptional regulator	BTHUR0008_RS07950	127.74	-1.6142	0.208887	-7.7276	1.09594e-14	4.36832e-13
BTHUR0008_RS07955	hypothetical protein	BTHUR0008_RS07955	78.131	-0.320232	0.193836	-1.65208	0.0985187	0.18391
BTHUR0008_RS07960	cellulose synthase	BTHUR0008_RS07960	89.983	0.361819	0.160127	2.25958	0.0238473	0.059246
BTHUR0008_RS07965	spore protein	BTHUR0008_RS07965	6.10897	0.350231	0.38875	0.900916	0.367633	0.500674
BTHUR0008_RS07970	DNA-binding protein	BTHUR0008_RS07970	277.091	-0.522846	0.151256	-3.4567	0.000546838	0.00248403
BTHUR0008_RS07975	permease	BTHUR0008_RS07975	16.9768	0.320977	0.246584	1.3017	0.19302	0.309134
BTHUR0008_RS07980	hypothetical protein	BTHUR0008_RS07980	14.9559	0.540238	0.338761	1.59475	0.110769	0.201204
BTHUR0008_RS07985	LysR family transcriptional regulator	BTHUR0008_RS07985	37.3371	-0.974433	0.246296	-3.95635	7.61027e-05	0.000444981
BTHUR0008_RS07990	ABC transporter ATP-binding protein	BTHUR0008_RS07990	4.50537	-0.261151	0.421576	-0.619463	0.535611	NA
BTHUR0008_RS07995	ABC transporter substrate-binding protein	BTHUR0008_RS07995	9.94595	-0.183794	0.290841	-0.631941	0.527425	0.647695
BTHUR0008_RS08000	ABC transporter permease	BTHUR0008_RS08000	23.6065	-0.117109	0.224895	-0.520727	0.602557	0.712593
BTHUR0008_RS08005	metallo-beta-lactamase	BTHUR0008_RS08005	15.571	0.445623	0.361627	1.23227	0.217847	0.338741
BTHUR0008_RS08010	hypothetical protein	BTHUR0008_RS08010	14.2276	-0.287634	0.274333	-1.04848	0.294416	0.426297
BTHUR0008_RS08015	beta-lactamase	BTHUR0008_RS08015	1062.23	0.087476	0.365244	0.2395	0.810718	0.874364
BTHUR0008_RS08020	hypothetical protein	BTHUR0008_RS08020	823.624	-0.142957	0.318993	-0.448152	0.654043	0.754717
BTHUR0008_RS08025	hypothetical protein	BTHUR0008_RS08025	99.7975	-1.4364	0.279268	-5.14345	2.69733e-07	2.95298e-06
BTHUR0008_RS08030	D-alanyl-D-alanine carboxypeptidase	BTHUR0008_RS08030	114.487	0.0859078	0.196071	0.438147	0.661279	0.761329
BTHUR0008_RS08035	hypothetical protein	BTHUR0008_RS08035	22.6995	1.11976	0.312377	3.58466	0.000337523	0.00164263
BTHUR0008_RS08040	phosphoglycerate mutase	BTHUR0008_RS08040	48.8354	-0.597578	0.223856	-2.66947	0.007597	0.0229204
BTHUR0008_RS08045	hypothetical protein	BTHUR0008_RS08045	2114.96	-1.17487	0.299687	-3.92032	8.84311e-05	0.000505576
BTHUR0008_RS08050	alpha/beta hydrolase	BTHUR0008_RS08050	96.0885	-0.648844	0.160783	-4.03554	5.44775e-05	0.000329426
BTHUR0008_RS08055	sodium:proton antiporter	BTHUR0008_RS08055	43.8063	-1.06689	0.209721	-5.08719	3.6341e-07	3.88094e-06
BTHUR0008_RS08060	MarR family transcriptional regulator	BTHUR0008_RS08060	11.6051	-0.115993	0.340593	-0.340562	0.733434	0.818238
BTHUR0008_RS08065	hypothetical protein	BTHUR0008_RS08065	349.885	-0.507682	0.146002	-3.47724	0.000506609	0.00231803
BTHUR0008_RS08070	asparagine synthase	BTHUR0008_RS08070	38.5482	-0.346603	0.234735	-1.47657	0.13979	0.241297
BTHUR0008_RS08075	RNA polymerase sigma70 factor	BTHUR0008_RS08075	9.46606	0.823012	0.37118	2.21729	0.0266036	0.064625
BTHUR0008_RS08080	ECF-type sigma factor negative effector	BTHUR0008_RS08080	57.2675	-0.0650631	0.197977	-0.328639	0.742428	0.826055
BTHUR0008_RS08085	hypothetical protein	BTHUR0008_RS08085	5.37481	-0.12302	0.439596	-0.279847	0.779595	NA
BTHUR0008_RS08090	cation transporter	BTHUR0008_RS08090	35.2386	-0.598693	0.209033	-2.86411	0.00418188	0.0138418
BTHUR0008_RS08095	hisitidine kinase	BTHUR0008_RS08095	71.2208	2.39486	0.301844	7.93407	2.12072e-15	9.68007e-14
BTHUR0008_RS08100	GntR family transcriptional regulator	BTHUR0008_RS08100	77.8221	0.700964	0.16421	4.2687	1.96612e-05	0.000134724
BTHUR0008_RS08105	transporter	BTHUR0008_RS08105	185.027	0.522571	0.170472	3.06544	0.00217349	0.00799346
BTHUR0008_RS08110	multidrug ABC transporter permease	BTHUR0008_RS08110	5.46929	1.46476	0.482566	3.03536	0.00240248	NA
BTHUR0008_RS08115	4-hydroxytetrahydrobiopterin dehydratase	BTHUR0008_RS08115	183.295	-0.0633989	0.2009	-0.315574	0.752326	0.832811
BTHUR0008_RS08120	hypothetical protein	BTHUR0008_RS08120	4.2255	0.137196	0.445517	0.307948	0.758122	NA
BTHUR0008_RS08125	hypothetical protein	BTHUR0008_RS08125	12.8228	0.291255	0.28901	1.00777	0.313567	0.448183
BTHUR0008_RS08130	hypothetical protein	BTHUR0008_RS08130	20.7836	0.177076	0.270689	0.654167	0.513004	0.63476
BTHUR0008_RS08135	antiporter	BTHUR0008_RS08135	4941.11	0.690882	0.12474	5.53859	3.04922e-08	4.02298e-07
BTHUR0008_RS08140	MerR family transcriptional regulator	BTHUR0008_RS08140	52.7016	-0.470163	0.209553	-2.24365	0.0248552	0.0613789
BTHUR0008_RS08145	short-chain dehydrogenase	BTHUR0008_RS08145	17.4003	-0.21104	0.332841	-0.634057	0.526044	0.646419
BTHUR0008_RS08150	fumarate hydratase	BTHUR0008_RS08150	2216.38	1.096	0.13912	7.87811	3.3236e-15	1.49298e-13
BTHUR0008_RS08155	hypothetical protein	BTHUR0008_RS08155	475.746	-1.45957	0.185723	-7.85881	3.87791e-15	1.71477e-13
BTHUR0008_RS08160	transcriptional regulator	BTHUR0008_RS08160	386.518	-0.325358	0.117144	-2.77741	0.00547935	0.0173654
BTHUR0008_RS08165	multidrug transporter MatE	BTHUR0008_RS08165	485.064	0.620311	0.128488	4.82779	1.38055e-06	1.2937e-05
BTHUR0008_RS08170	hypothetical protein	BTHUR0008_RS08170	187.443	-0.420806	0.181755	-2.31523	0.0206003	0.052427
BTHUR0008_RS08175	hypothetical protein	BTHUR0008_RS08175	92.8589	-0.398033	0.252625	-1.57559	0.115121	0.207841
BTHUR0008_RS08180	transcriptional regulator	BTHUR0008_RS08180	430.613	0.584126	0.200464	2.91386	0.00356988	0.012172
BTHUR0008_RS08185	cell surface protein	BTHUR0008_RS08185	217.8	0.599359	0.245324	2.44313	0.0145606	0.0395835
BTHUR0008_RS08190	cytochrome C biogenesis protein CcdA	BTHUR0008_RS08190	396.671	1.67957	0.181736	9.24186	2.4226e-20	2.04656e-18
BTHUR0008_RS08195	thiol:disulfide interchange protein	BTHUR0008_RS08195	276.025	0.755615	0.187712	4.0254	5.68796e-05	0.000341761
BTHUR0008_RS08200	prolipoprotein diacylglyceryl transferase	BTHUR0008_RS08200	64.9754	1.70163	0.189319	8.98814	2.51456e-19	1.77905e-17
BTHUR0008_RS08205	hisitidine kinase	BTHUR0008_RS08205	44.4549	-0.653463	0.196946	-3.31798	0.000906699	0.00383838
BTHUR0008_RS08210	ATPase	BTHUR0008_RS08210	15.8429	0.894493	0.33706	2.65381	0.00795881	0.0238143
BTHUR0008_RS08215	DNA-binding protein	BTHUR0008_RS08215	63.1131	0.665534	0.296481	2.24478	0.0247824	0.0612454
BTHUR0008_RS08220	D-serine dehydratase	BTHUR0008_RS08220	787.814	-0.607522	0.187225	-3.24488	0.001175	0.00474695
BTHUR0008_RS08225	hypothetical protein	BTHUR0008_RS08225	351.613	-1.1295	0.139194	-8.11455	4.87576e-16	2.39972e-14
BTHUR0008_RS08230	hypothetical protein	BTHUR0008_RS08230	731.834	0.173427	0.121118	1.43189	0.152177	0.258344
BTHUR0008_RS08235	hypothetical protein	BTHUR0008_RS08235	727.352	0.0222293	0.109392	0.203207	0.838974	0.894947
BTHUR0008_RS08240	hypothetical protein	BTHUR0008_RS08240	191.526	0.713427	0.223699	3.18923	0.00142652	0.00559923
BTHUR0008_RS08245	RNA polymerase sigma factor SigW	BTHUR0008_RS08245	184.394	-0.849738	0.224868	-3.77883	0.000157568	0.000840561
BTHUR0008_RS08250	LuxR family transcriptional regulator	BTHUR0008_RS08250	165.95	1.04213	0.196454	5.30473	1.12842e-07	1.33896e-06
BTHUR0008_RS08255	sensor histidine kinase	BTHUR0008_RS08255	310.197	-0.00045785	0.132899	-0.0034451	0.997251	0.99778
BTHUR0008_RS08260	antibiotic ABC transporter ATP-binding protein	BTHUR0008_RS08260	65.5299	-0.179817	0.177416	-1.01353	0.310806	0.445417
BTHUR0008_RS08265	ABC transporter permease	BTHUR0008_RS08265	81.5604	0.128309	0.183145	0.700588	0.48356	0.608211
BTHUR0008_RS08270	ABC transporter permease	BTHUR0008_RS08270	62.9949	0.172208	0.17216	1.00028	0.317176	0.451627
BTHUR0008_RS08275	cardiolipin synthetase	BTHUR0008_RS08275	7.9063	-0.191821	0.385963	-0.496995	0.619193	0.725897
pyrH_1	Catalyzes the phosphorylation of UMP to UDP	BTHUR0008_RS08280	24.8536	-0.770479	0.236896	-3.2524	0.00114434	0.00464635
BTHUR0008_RS08285	proton glutamate symport protein	BTHUR0008_RS08285	12069	0.0132532	0.195918	0.0676466	0.946067	0.964992
aspA_2	catalyzes the formation of fumarate from aspartate	BTHUR0008_RS08290	11462.3	-0.160723	0.139967	-1.14829	0.250847	0.377896
BTHUR0008_RS08295	malate dehydrogenase	BTHUR0008_RS08295	11628.2	-0.638161	0.174541	-3.65622	0.000255965	0.00129073
BTHUR0008_RS08300	sensor histidine kinase	BTHUR0008_RS08300	608.193	0.0181565	0.216647	0.0838067	0.93321	0.956186
BTHUR0008_RS08305	transcriptional regulator	BTHUR0008_RS08305	572.662	-0.323947	0.235155	-1.37759	0.16833	0.277931
BTHUR0008_RS08310	helicase SNF	BTHUR0008_RS08310	892.342	-0.0600707	0.0954457	-0.62937	0.529107	0.649337
BTHUR0008_RS08315	hypothetical protein	BTHUR0008_RS08315	6.14966	1.86414	0.50287	3.707	0.000209728	0.00108805
BTHUR0008_RS08320	hypothetical protein	BTHUR0008_RS08320	134.61	-0.374292	0.137614	-2.71987	0.00653078	0.020166
BTHUR0008_RS08325	asparagine synthase	BTHUR0008_RS08325	584.415	0.414809	0.172193	2.40899	0.0159969	0.0428098
BTHUR0008_RS08330	DNA-binding protein	BTHUR0008_RS08330	15.6411	0.125261	0.320782	0.390487	0.696176	0.789594
BTHUR0008_RS08335	glyoxalase	BTHUR0008_RS08335	368.315	-1.37133	0.199755	-6.86507	6.64594e-12	1.67182e-10
BTHUR0008_RS08340	aspartate kinase	BTHUR0008_RS08340	124.603	-0.105809	0.156334	-0.676813	0.498525	0.622057
BTHUR0008_RS08345	membrane protein	BTHUR0008_RS08345	48.602	0.702345	0.256348	2.73981	0.00614745	0.0191811
BTHUR0008_RS08350	hypothetical protein	BTHUR0008_RS08350	10.3924	0.167295	0.351246	0.476289	0.633869	0.739218
BTHUR0008_RS08355	membrane protein	BTHUR0008_RS08355	161.301	-0.212197	0.157068	-1.35099	0.176699	0.287935
BTHUR0008_RS08360	hypothetical protein	BTHUR0008_RS08360	0.428248	0.728432	0.57917	1.25772	0.208495	NA
BTHUR0008_RS08365	UDP-galactose-lipid carrier transferase	BTHUR0008_RS08365	41.6987	-0.521325	0.199049	-2.61908	0.00881675	0.0258832
BTHUR0008_RS08370	PadR family transcriptional regulator	BTHUR0008_RS08370	17.7148	1.5235	0.279289	5.45494	4.89905e-08	6.21717e-07
BTHUR0008_RS08375	MFS transporter	BTHUR0008_RS08375	187.574	0.349957	0.155191	2.255	0.024133	0.0598567
BTHUR0008_RS08380	MFS transporter	BTHUR0008_RS08380	264.335	0.0217276	0.157796	0.137695	0.890482	0.930943
BTHUR0008_RS08385	3-oxoacyl-ACP synthase	BTHUR0008_RS08385	951.031	-1.60057	0.159089	-10.0609	8.22804e-24	1.01241e-21
BTHUR0008_RS08390	CbiN	BTHUR0008_RS08390	22.9132	-0.68433	0.278113	-2.46062	0.0138698	0.0379792
BTHUR0008_RS08395	GTP-binding protein	BTHUR0008_RS08395	309.58	-0.391362	0.180886	-2.16358	0.0304963	0.0727387
BTHUR0008_RS08400	Fosmidomycin resistance protein	BTHUR0008_RS08400	81.1808	0.00495974	0.195638	0.0253516	0.979775	0.986046
BTHUR0008_RS08405	cysteine synthase	BTHUR0008_RS08405	413.207	0.0472327	0.180102	0.262256	0.793124	0.862367
BTHUR0008_RS08410	acetyltransferase	BTHUR0008_RS08410	18.3966	1.00427	0.288248	3.48405	0.000493884	0.00227083
BTHUR0008_RS08415	hypothetical protein	BTHUR0008_RS08415	108.789	0.198744	0.197568	1.00595	0.31444	0.448974
BTHUR0008_RS08420	hypothetical protein	BTHUR0008_RS08420	25.0636	-0.0259528	0.24774	-0.104758	0.916568	0.94666
BTHUR0008_RS08425	hypothetical protein	BTHUR0008_RS08425	794.584	0.183349	0.174655	1.04977	0.293823	0.425655
BTHUR0008_RS08430	polysaccharide deacetylase	BTHUR0008_RS08430	202.162	-0.740519	0.133108	-5.56329	2.64736e-08	3.57615e-07
BTHUR0008_RS08435	hypothetical protein	BTHUR0008_RS08435	1113.29	-0.32368	0.230695	-1.40307	0.160597	0.268929
BTHUR0008_RS08440	membrane protein	BTHUR0008_RS08440	35.6689	0.40927	0.267538	1.52976	0.126075	0.222787
BTHUR0008_RS08445	ferrous iron transporter A	BTHUR0008_RS08445	326.295	-0.433626	0.156723	-2.76683	0.00566036	0.0178881
BTHUR0008_RS08450	beta-lactamase	BTHUR0008_RS08450	49.0126	0.249641	0.236049	1.05758	0.290247	0.421713
BTHUR0008_RS08455	hypothetical protein	BTHUR0008_RS08455	1.05147	-0.515217	0.606843	-0.849012	0.395875	NA
BTHUR0008_RS08460	methionine sulfoxide reductase A	BTHUR0008_RS08460	321.567	-1.22652	0.167029	-7.34313	2.08652e-13	6.79671e-12
BTHUR0008_RS08465	short-chain dehydrogenase	BTHUR0008_RS08465	4.80671	-0.143512	0.48875	-0.293632	0.769039	NA
BTHUR0008_RS08470	branched-chain amino acid aminotransferase	BTHUR0008_RS08470	12.0724	-0.671835	0.301474	-2.2285	0.0258472	0.0633587
BTHUR0008_RS08475	acetolactate synthase	BTHUR0008_RS08475	37.8652	1.46479	0.279402	5.24259	1.58342e-07	1.81788e-06
BTHUR0008_RS08480	acetolactate synthase	BTHUR0008_RS08480	2.04081	-0.335319	0.588449	-0.569835	0.568789	NA
BTHUR0008_RS08485	ketol-acid reductoisomerase	BTHUR0008_RS08485	13.4427	0.0895444	0.300111	0.298371	0.76542	0.842527
BTHUR0008_RS08490	dihydroxy-acid dehydratase	BTHUR0008_RS08490	88.3265	-0.444748	0.18668	-2.38241	0.0171997	0.0454907
BTHUR0008_RS08495	threonine dehydratase	BTHUR0008_RS08495	115.711	0.0214976	0.159242	0.135	0.892612	0.932158
BTHUR0008_RS08500	hypothetical protein	BTHUR0008_RS08500	2.94168	0.0255192	0.555961	0.0459011	0.963389	NA
BTHUR0008_RS08505	capsular polysaccharide biosynthesis protein	BTHUR0008_RS08505	236.021	-1.06013	0.198257	-5.34724	8.93062e-08	1.08238e-06
BTHUR0008_RS08510	membrane protein	BTHUR0008_RS08510	21.3725	0.184696	0.281465	0.656194	0.511699	0.633684
BTHUR0008_RS08515	acetyltransferase	BTHUR0008_RS08515	15.2568	-0.314109	0.324604	-0.967669	0.33321	0.466593
BTHUR0008_RS08520	MFS transporter	BTHUR0008_RS08520	328.943	-0.099996	0.130861	-0.76414	0.444784	0.573587
BTHUR0008_RS08525	MFS transporter	BTHUR0008_RS08525	48.6474	0.317702	0.229017	1.38724	0.165368	0.274401
BTHUR0008_RS08530	alpha/beta hydrolase	BTHUR0008_RS08530	3824.61	0.328315	0.131695	2.493	0.012667	0.0353178
BTHUR0008_RS08535	LytR family transcriptional regulator	BTHUR0008_RS08535	63.4524	0.471648	0.187462	2.51597	0.0118706	0.0334268
BTHUR0008_RS08540	acetyl-CoA hydrolase	BTHUR0008_RS08540	412.164	-1.0825	0.193091	-5.60613	2.06895e-08	2.8843e-07
BTHUR0008_RS08545	acetyltransferase	BTHUR0008_RS08545	11.1413	-1.3464	0.348782	-3.8603	0.000113248	0.000628418
BTHUR0008_RS08550	hypothetical protein	BTHUR0008_RS08550	11.7188	-1.27179	0.345659	-3.67932	0.000233856	0.00119138
BTHUR0008_RS08555	S-adenosylhomocysteine nucleosidase	BTHUR0008_RS08555	5603.22	1.62413	0.291574	5.57022	2.54411e-08	3.4449e-07
BTHUR0008_RS08560	MFS transporter	BTHUR0008_RS08560	121.584	0.324585	0.169806	1.9115	0.0559404	0.117967
BTHUR0008_RS08565	TetR family transcriptional regulator	BTHUR0008_RS08565	353.081	-0.555958	0.137898	-4.03168	5.53805e-05	0.000334172
BTHUR0008_RS08570	peptide ABC transporter substrate-binding protein	BTHUR0008_RS08570	1338.19	0.449442	0.16974	2.64784	0.00810089	0.0241194
BTHUR0008_RS08575	acetyltransferase	BTHUR0008_RS08575	55.6142	-0.77789	0.200036	-3.88875	0.000100763	0.000565794
BTHUR0008_RS08580	PhoB family transcriptional regulator	BTHUR0008_RS08580	58.1973	-0.209285	0.184148	-1.13651	0.255744	0.383244
BTHUR0008_RS08585	histidine kinase	BTHUR0008_RS08585	30.5296	-0.306475	0.217469	-1.40928	0.158751	0.266706
BTHUR0008_RS08590	peptidase M24	BTHUR0008_RS08590	93.6068	0.447762	0.165217	2.71015	0.00672535	0.0206541
BTHUR0008_RS08595	alpha/beta hydrolase	BTHUR0008_RS08595	64.307	-0.110304	0.172365	-0.639946	0.522208	0.642403
BTHUR0008_RS08600	manganese transporter	BTHUR0008_RS08600	383.07	-0.602621	0.302791	-1.99022	0.0465666	0.101842
BTHUR0008_RS08605	sulfurtransferase	BTHUR0008_RS08605	4692.53	-0.357216	0.22256	-1.60503	0.108487	0.198222
BTHUR0008_RS08610	hypothetical protein	BTHUR0008_RS08610	11.068	0.378459	0.322668	1.17291	0.240833	0.365545
BTHUR0008_RS08615	2-dehydropantoate 2-reductase	BTHUR0008_RS08615	231.71	-0.361503	0.180574	-2.00197	0.0452884	0.0995853
BTHUR0008_RS08620	bacitracin ABC transporter ATP-binding protein	BTHUR0008_RS08620	0.102831	-0.381987	0.374397	-1.02027	0.3076	NA
BTHUR0008_RS08625	amino acid permease	BTHUR0008_RS08625	3129.46	-0.570384	0.134611	-4.23729	2.26238e-05	0.000152988
BTHUR0008_RS08630	enterotoxin	BTHUR0008_RS08630	13049.5	-0.273287	0.312545	-0.874394	0.381903	0.514171
BTHUR0008_RS08635	enterotoxin	BTHUR0008_RS08635	8791.62	-0.326219	0.353881	-0.921832	0.356616	0.490152
BTHUR0008_RS08640	enterotoxin	BTHUR0008_RS08640	4326.27	-0.116116	0.339183	-0.342341	0.732095	0.817769
BTHUR0008_RS08645	fibronectin	BTHUR0008_RS08645	57.7771	0.280749	0.171072	1.64111	0.100774	0.187072
BTHUR0008_RS08650	fibronectin	BTHUR0008_RS08650	14.7867	-0.337269	0.290525	-1.1609	0.245683	0.371313
BTHUR0008_RS08655	peptidase M29	BTHUR0008_RS08655	95.7899	0.183199	0.165813	1.10485	0.269225	0.398591
BTHUR0008_RS08660	carboxylic ester hydrolase	BTHUR0008_RS08660	90.5798	0.0933068	0.194762	0.479082	0.63188	0.737867
BTHUR0008_RS08665	TetR family transcriptional regulator	BTHUR0008_RS08665	361.682	0.360717	0.106824	3.37673	0.000733541	0.00318637
BTHUR0008_RS08670	acetyltransferase	BTHUR0008_RS08670	299.447	-0.321728	0.138616	-2.321	0.0202868	0.0518858
BTHUR0008_RS08675	hypothetical protein	BTHUR0008_RS08675	23.5423	1.05209	0.255121	4.12388	3.72548e-05	0.000237993
BTHUR0008_RS08680	CAAX amino protease	BTHUR0008_RS08680	60.0734	1.90983	0.310842	6.14405	8.04449e-10	1.47352e-08
BTHUR0008_RS08685	TetR family transcriptional regulator	BTHUR0008_RS08685	116.544	-0.157636	0.148791	-1.05944	0.289399	0.421078
BTHUR0008_RS08690	RNA polymerase sigma70	BTHUR0008_RS08690	1150.23	0.379021	0.142865	2.65301	0.00797778	0.0238533
BTHUR0008_RS08695	deoxyribose-phosphate aldolase	BTHUR0008_RS08695	705.239	-0.302477	0.188911	-1.60116	0.109342	0.199316
BTHUR0008_RS08700	pyrimidine nucleoside transporter NupC	BTHUR0008_RS08700	585.255	-0.362095	0.247622	-1.46229	0.143661	0.246353
deoA_1	Catalyzes the reversible phosphorolysis of thymidine, deoxyuridine and their analogues to their respective bases and 2-deoxyribose 1-phosphate	BTHUR0008_RS08705	1503.4	-0.336546	0.239743	-1.40378	0.160384	0.268652
BTHUR0008_RS08710	cytidine deaminase	BTHUR0008_RS08710	361.687	-0.612618	0.260401	-2.35259	0.0186431	0.0484036
BTHUR0008_RS08715	membrane protein	BTHUR0008_RS08715	4.82468	0.0248616	0.484264	0.051339	0.959055	NA
BTHUR0008_RS08720	hypothetical protein	BTHUR0008_RS08720	4.93574	-0.0664437	0.546231	-0.12164	0.903184	NA
BTHUR0008_RS08725	membrane protein	BTHUR0008_RS08725	25.3234	-0.0940886	0.238082	-0.395193	0.6927	0.787123
BTHUR0008_RS08730	alpha/beta hydrolase	BTHUR0008_RS08730	62.8924	-0.360262	0.185086	-1.94646	0.0516	0.110669
BTHUR0008_RS08735	LysR family transcriptional regulator	BTHUR0008_RS08735	48.1306	0.0194052	0.29391	0.0660245	0.947358	0.965613
BTHUR0008_RS08740	cytochrome C biosynthesis protein	BTHUR0008_RS08740	11.2277	0.305881	0.391367	0.78157	0.434467	0.56401
BTHUR0008_RS08745	VPS10, VPS10 domain protein; disrupted	BTHUR0008_RS08745	10.6413	-0.664102	0.458126	-1.44961	0.147168	0.251273
BTHUR0008_RS08750	Xaa-Pro aminopeptidase	BTHUR0008_RS08750	769.09	-0.68908	0.172446	-3.99592	6.44438e-05	0.000382741
BTHUR0008_RS08755	quinolone resistance protein	BTHUR0008_RS08755	157.112	0.262581	0.218655	1.20089	0.229792	0.352759
BTHUR0008_RS08760	copper oxidase	BTHUR0008_RS08760	10.4751	0.156748	0.343502	0.456322	0.648158	0.750834
BTHUR0008_RS08765	membrane protein	BTHUR0008_RS08765	2.29323	0.362241	0.50212	0.721423	0.470649	NA
BTHUR0008_RS08770	DNA topoisomerase III	BTHUR0008_RS08770	1779.94	0.0999761	0.170834	0.585222	0.558398	0.675968
BTHUR0008_RS08775	membrane protein	BTHUR0008_RS08775	20.5696	0.363543	0.296926	1.22435	0.220818	0.342139
BTHUR0008_RS08780	arsenical-resistance protein ACR3	BTHUR0008_RS08780	266.775	-1.14395	0.158053	-7.23774	4.56238e-13	1.3663e-11
BTHUR0008_RS08785	azoreductase	BTHUR0008_RS08785	55.6189	-0.745101	0.209669	-3.55369	0.000379865	0.00182637
BTHUR0008_RS08790	branched-chain amino acid transporter	BTHUR0008_RS08790	1252.07	-1.08017	0.200915	-5.37627	7.60439e-08	9.31619e-07
BTHUR0008_RS08795	glyoxalase	BTHUR0008_RS08795	167.869	-0.203021	0.147969	-1.37205	0.170048	0.280195
BTHUR0008_RS08800	copper resistance protein	BTHUR0008_RS08800	109.803	1.24991	0.210785	5.92978	3.03334e-09	4.99091e-08
BTHUR0008_RS08805	hypothetical protein	BTHUR0008_RS08805	56.1222	1.395	0.261063	5.34353	9.11521e-08	1.1024e-06
BTHUR0008_RS08810	transporter	BTHUR0008_RS08810	141.863	0.380911	0.131357	2.89982	0.00373381	0.0126245
BTHUR0008_RS08815	LysR family transcriptional regulator	BTHUR0008_RS08815	154.999	0.907605	0.175899	5.15981	2.47206e-07	2.72215e-06
BTHUR0008_RS08820	Rrf2 family transcriptional regulator	BTHUR0008_RS08820	26.3024	-0.0651552	0.248396	-0.262303	0.793088	0.862367
BTHUR0008_RS08825	hypothetical protein	BTHUR0008_RS08825	10.1544	-0.913579	0.384432	-2.37644	0.0174806	0.0460603
BTHUR0008_RS08830	nitroreductase	BTHUR0008_RS08830	15.0408	0.171993	0.327451	0.525249	0.59941	0.710059
BTHUR0008_RS08835	hypothetical protein	BTHUR0008_RS08835	0.427529	-1.13365	0.547034	-2.07236	0.0382318	NA
BTHUR0008_RS08840	glutamyl-tRNA(Gln) amidotransferase	BTHUR0008_RS08840	19.4981	0.669451	0.305113	2.19411	0.0282274	0.06816
BTHUR0008_RS08845	XRE family transcriptional regulator	BTHUR0008_RS08845	121.33	0.0805393	0.251789	0.319868	0.749068	0.831326
BTHUR0008_RS08850	hypothetical protein	BTHUR0008_RS08850	361.235	-0.631794	0.160294	-3.94147	8.09851e-05	0.000469167
BTHUR0008_RS08855	XRE family transcriptional regulator	BTHUR0008_RS08855	320.413	-0.320534	0.143557	-2.23281	0.0255617	0.0628493
BTHUR0008_RS08860	transcriptional regulator	BTHUR0008_RS08860	10.7113	-2.32469	0.500111	-4.64835	3.34594e-06	2.8308e-05
BTHUR0008_RS08865	hypothetical protein	BTHUR0008_RS08865	721.159	0.0342808	0.172357	0.198894	0.842346	0.896685
BTHUR0008_RS08870	amidase; disrupted	BTHUR0008_RS08870	224.257	0.843061	0.144147	5.84861	4.95704e-09	7.68681e-08
BTHUR0008_RS08875	membrane protein	BTHUR0008_RS08875	115.501	1.09676	0.194514	5.63849	1.71547e-08	2.43347e-07
BTHUR0008_RS08880	lactate dehydrogenase	BTHUR0008_RS08880	1948.82	0.387778	0.126701	3.06057	0.00220916	0.00808536
BTHUR0008_RS08885	amine oxidase	BTHUR0008_RS08885	57.9217	-0.973354	0.31916	-3.04974	0.00229039	0.00832068
BTHUR0008_RS08890	cobalamin biosynthesis protein	BTHUR0008_RS08890	473.116	-0.452252	0.138365	-3.26854	0.00108104	0.00442421
BTHUR0008_RS08895	ABC transporter permease	BTHUR0008_RS08895	23.5645	0.488089	0.270879	1.80187	0.0715657	0.142527
BTHUR0008_RS08900	amino acid ABC transporter ATP-binding protein	BTHUR0008_RS08900	5.00793	-0.481858	0.417439	-1.15432	0.248369	NA
BTHUR0008_RS08905	branched-chain amino acid ABC transporter ATP-binding protein	BTHUR0008_RS08905	3.41705	0.172363	0.480727	0.358546	0.719935	NA
BTHUR0008_RS08910	ABC transporter permease	BTHUR0008_RS08910	11.7331	0.0370744	0.387335	0.0957165	0.923746	0.950618
BTHUR0008_RS08915	branched-chain amino acid ABC transporter permease	BTHUR0008_RS08915	86.3094	0.127003	0.166789	0.761461	0.446382	0.57482
BTHUR0008_RS08920	LysR family transcriptional regulator	BTHUR0008_RS08920	55.5369	0.347224	0.239602	1.44917	0.14729	0.25133
BTHUR0008_RS08925	hypothetical protein	BTHUR0008_RS08925	15.8761	-0.302451	0.350199	-0.863654	0.387778	0.519854
BTHUR0008_RS08930	hypothetical protein	BTHUR0008_RS08930	5.69514	0.247175	0.450505	0.548662	0.583237	NA
BTHUR0008_RS08935	carboxymuconolactone decarboxylase	BTHUR0008_RS08935	1.27911	0.635468	0.600592	1.05807	0.290024	NA
BTHUR0008_RS08940	MarR family transcriptional regulator	BTHUR0008_RS08940	305.051	0.342423	0.232324	1.4739	0.140509	0.241948
BTHUR0008_RS08945	luciferase	BTHUR0008_RS08945	595.883	-0.370544	0.225543	-1.64289	0.100405	0.186631
BTHUR0008_RS08950	cytochrome D ubiquinol oxidase subunit I	BTHUR0008_RS08950	4141.04	1.21838	0.525092	2.32031	0.0203241	0.0519097
BTHUR0008_RS08955	cytochrome C nitrate reductase	BTHUR0008_RS08955	11055.4	1.59677	0.575943	2.77245	0.00556357	0.0176019
BTHUR0008_RS08960	cysteine ABC transporter ATP-binding protein	BTHUR0008_RS08960	2995.45	2.22627	0.545547	4.08081	4.48797e-05	0.000281618
BTHUR0008_RS08965	ABC transporter ATP-binding protein	BTHUR0008_RS08965	1629.19	2.55739	0.503308	5.08116	3.7513e-07	3.98355e-06
BTHUR0008_RS08970	hypothetical protein	BTHUR0008_RS08970	4.92674	-0.234063	0.471527	-0.496393	0.619617	NA
BTHUR0008_RS08975	glycosyl transferase family 2	BTHUR0008_RS08975	28.8998	0.436301	0.237716	1.83539	0.0664477	0.134656
BTHUR0008_RS08980	aminotransferase DegT	BTHUR0008_RS08980	83.7418	0.491473	0.22022	2.23174	0.0256324	0.0629677
BTHUR0008_RS08985	galactoside O-acetyltransferase	BTHUR0008_RS08985	40.1622	-0.43436	0.232208	-1.87057	0.0614048	0.12652
BTHUR0008_RS08990	hypothetical protein	BTHUR0008_RS08990	0.84841	0.632977	0.613829	1.03119	0.30245	NA
BTHUR0008_RS08995	hypothetical protein	BTHUR0008_RS08995	154.058	0.0413683	0.204419	0.20237	0.839627	0.895139
BTHUR0008_RS09000	multidrug ABC transporter	BTHUR0008_RS09000	29.3962	1.49163	0.36786	4.05489	5.0157e-05	0.00030891
BTHUR0008_RS09005	hypothetical protein	BTHUR0008_RS09005	197.735	1.34486	0.301502	4.46053	8.17569e-06	6.2731e-05
BTHUR0008_RS09010	peptidase S66	BTHUR0008_RS09010	122.924	-0.28906	0.177034	-1.63279	0.102513	0.189553
BTHUR0008_RS09015	D-alanyl-D-alanine carboxypeptidase	BTHUR0008_RS09015	733.805	-0.156843	0.243018	-0.645398	0.518669	0.639311
BTHUR0008_RS09020	hypothetical protein	BTHUR0008_RS09020	227.164	-0.584801	0.304312	-1.92171	0.0546418	0.115746
BTHUR0008_RS09025	hypothetical protein	BTHUR0008_RS09025	3.10597	0.471587	0.560906	0.84076	0.400483	NA
BTHUR0008_RS09030	peptidase P60	BTHUR0008_RS09030	78679.1	-0.26681	0.13972	-1.90961	0.0561836	0.118303
BTHUR0008_RS09035	alpha/beta hydrolase	BTHUR0008_RS09035	394.967	0.20678	0.251637	0.821738	0.411226	0.542841
BTHUR0008_RS09040	multidrug ABC transporter permease	BTHUR0008_RS09040	308.992	0.0864859	0.156822	0.551492	0.581297	0.695443
BTHUR0008_RS09045	heme response regulator HssR	BTHUR0008_RS09045	149.701	-0.868029	0.192987	-4.49787	6.86373e-06	5.39566e-05
BTHUR0008_RS09050	membrane protein	BTHUR0008_RS09050	197.78	-0.182175	0.119048	-1.53027	0.12595	0.222635
BTHUR0008_RS09055	hypothetical protein	BTHUR0008_RS09055	23.115	-0.272773	0.331627	-0.822528	0.410776	0.542476
fabG_1	Catalyzes the first of the two reduction steps in the elongation cycle of fatty acid synthesis	BTHUR0008_RS09060	1976.7	-0.394137	0.139859	-2.81811	0.00483073	0.0155883
BTHUR0008_RS09065	O-methyltransferase	BTHUR0008_RS09065	131.684	-0.822929	0.22066	-3.7294	0.000191936	0.00100595
BTHUR0008_RS09070	aminoglycoside 6-adenylyltransferase	BTHUR0008_RS09070	390.246	-0.476301	0.124849	-3.81501	0.000136175	0.000740395
BTHUR0008_RS09075	polysaccharide deacetylase	BTHUR0008_RS09075	18.3534	-0.518013	0.322662	-1.60544	0.108397	0.198222
BTHUR0008_RS09080	membrane protein	BTHUR0008_RS09080	19.8409	-0.143481	0.319766	-0.448708	0.653642	0.754717
BTHUR0008_RS09085	DNA mismatch repair protein MutT	BTHUR0008_RS09085	94.6129	-0.560803	0.250209	-2.24134	0.0250043	0.0616663
BTHUR0008_RS09090	phosphohydrolase	BTHUR0008_RS09090	32.9605	-0.015878	0.248331	-0.063939	0.949019	0.966609
BTHUR0008_RS09095	homoserine dehydrogenase	BTHUR0008_RS09095	828.606	-0.440094	0.144806	-3.0392	0.00237208	0.00854068
BTHUR0008_RS09100	threonine synthase	BTHUR0008_RS09100	635.48	-0.0463214	0.108425	-0.427222	0.669218	0.768467
BTHUR0008_RS09105	homoserine kinase	BTHUR0008_RS09105	1896.93	-0.212036	0.134589	-1.57543	0.115157	0.207841
BTHUR0008_RS09110	phage capsid protein	BTHUR0008_RS09110	16.2832	0.143206	0.3406	0.420452	0.674156	0.772413
BTHUR0008_RS09115	hypothetical protein	BTHUR0008_RS09115	77.8181	-0.333921	0.248315	-1.34475	0.178707	0.290231
BTHUR0008_RS09120	LytR family transcriptional regulator	BTHUR0008_RS09120	5296.19	-1.37946	0.230953	-5.97288	2.33095e-09	3.93827e-08
BTHUR0008_RS09125	hypothetical protein	BTHUR0008_RS09125	585.904	0.481065	0.206794	2.3263	0.0200027	0.0512519
BTHUR0008_RS09130	PhoP family transcriptional regulator	BTHUR0008_RS09130	461.402	0.64674	0.162773	3.97327	7.08936e-05	0.000417977
BTHUR0008_RS09135	sensor histidine kinase	BTHUR0008_RS09135	1276.91	-0.121059	0.147838	-0.818862	0.412865	0.544664
BTHUR0008_RS09140	peptidoglycan N-acetylglucosamine deacetylase	BTHUR0008_RS09140	6057.07	-0.18029	0.181521	-0.993221	0.320602	0.454902
BTHUR0008_RS09145	hypothetical protein	BTHUR0008_RS09145	2124.09	-0.181159	0.126156	-1.43599	0.151006	0.256742
BTHUR0008_RS09150	methyltransferase	BTHUR0008_RS09150	214.836	0.532314	0.146563	3.63197	0.000281265	0.00139523
BTHUR0008_RS09155	acetyltransferase	BTHUR0008_RS09155	14.8226	-1.04288	0.315521	-3.30528	0.000948824	0.00398098
BTHUR0008_RS09160	Petrobactin biosynthesis protein AsbA	BTHUR0008_RS09160	161.715	1.81049	0.238586	7.58842	3.23828e-14	1.19017e-12
BTHUR0008_RS09165	siderophore biosynthesis protein	BTHUR0008_RS09165	87.1342	2.00278	0.269768	7.42408	1.13565e-13	3.84896e-12
BTHUR0008_RS09170	acyl-CoA synthetase	BTHUR0008_RS09170	83.6548	1.62824	0.260261	6.25616	3.94565e-10	7.72747e-09
BTHUR0008_RS09175	acyl carrier protein	BTHUR0008_RS09175	16.8181	1.56601	0.425078	3.68406	0.000229544	0.00117364
BTHUR0008_RS09180	Petrobactin biosynthesis protein AsbE	BTHUR0008_RS09180	132.412	2.07578	0.248703	8.34642	7.0365e-17	3.72211e-15
BTHUR0008_RS09185	3-dehydroshikimate dehydratase	BTHUR0008_RS09185	95.0282	0.744513	0.213198	3.49212	0.000479199	0.0022141
BTHUR0008_RS09190	hypothetical protein	BTHUR0008_RS09190	0.0769481	0.251078	0.365532	0.686885	0.492155	NA
BTHUR0008_RS09195	MFS transporter	BTHUR0008_RS09195	67.373	-0.630398	0.229268	-2.74961	0.00596653	0.0187095
BTHUR0008_RS09200	hypothetical protein	BTHUR0008_RS09200	11.1533	-0.926127	0.312484	-2.96376	0.00303904	0.0105076
BTHUR0008_RS09205	GntR family transcriptional regulator	BTHUR0008_RS09205	440.637	0.0907669	0.118578	0.765462	0.443996	0.572703
BTHUR0008_RS09210	hypothetical protein	BTHUR0008_RS09210	26.3938	0.676493	0.304575	2.22111	0.0263436	0.0641311
BTHUR0008_RS09215	phospholipase	BTHUR0008_RS09215	21.2459	-0.528503	0.31895	-1.65701	0.0975181	0.182403
BTHUR0008_RS09220	luciferase	BTHUR0008_RS09220	0.296055	-0.71948	0.552559	-1.30209	0.192887	NA
BTHUR0008_RS09225	hypothetical protein	BTHUR0008_RS09225	1074.63	1.10012	0.164579	6.68448	2.31746e-11	5.46534e-10
BTHUR0008_RS09230	peptidase	BTHUR0008_RS09230	10074.2	-0.799274	0.279154	-2.8632	0.00419384	0.0138732
BTHUR0008_RS09235	hypothetical protein	BTHUR0008_RS09235	0.963976	0.22759	0.604318	0.376606	0.706466	NA
BTHUR0008_RS09240	hypothetical protein	BTHUR0008_RS09240	69.1291	-0.898541	0.29063	-3.0917	0.00199011	0.00744975
BTHUR0008_RS09245	NAD synthetase	BTHUR0008_RS09245	3243.56	0.0591785	0.111457	0.530955	0.59545	0.707166
BTHUR0008_RS09250	ABC transporter permease	BTHUR0008_RS09250	1168.28	-0.299865	0.160675	-1.86628	0.0620018	0.127518
BTHUR0008_RS09255	transition state regulator Abh	BTHUR0008_RS09255	223.038	0.0358949	0.157138	0.228429	0.819313	0.880818
BTHUR0008_RS09260	serine protease	BTHUR0008_RS09260	354.736	-0.363183	0.176441	-2.05838	0.0395539	0.0896125
BTHUR0008_RS09265	ArsR family transcriptional regulator	BTHUR0008_RS09265	233.99	-1.27506	0.251189	-5.07609	3.85274e-07	4.07387e-06
BTHUR0008_RS09270	oxidoreductase ion channel protein IolS	BTHUR0008_RS09270	11.429	0.326864	0.340367	0.960328	0.33689	0.469433
BTHUR0008_RS09275	MFS transporter	BTHUR0008_RS09275	30.6684	0.168864	0.285187	0.592115	0.553774	0.672465
BTHUR0008_RS09280	hypothetical protein	BTHUR0008_RS09280	45.732	0.0990042	0.270201	0.366409	0.71406	0.804615
BTHUR0008_RS09285	hypothetical protein	BTHUR0008_RS09285	241.308	-0.335971	0.241705	-1.39001	0.164527	0.273568
BTHUR0008_RS09290	hypothetical protein	BTHUR0008_RS09290	6.79959	-0.461713	0.429661	-1.0746	0.282554	0.413245
BTHUR0008_RS09295	GTPase RsgA	BTHUR0008_RS09295	82.9823	-0.144193	0.220724	-0.653276	0.513579	0.634962
BTHUR0008_RS09300	chemotaxis protein	BTHUR0008_RS09300	3160.44	-0.128751	0.185314	-0.694773	0.487197	0.611156
BTHUR0008_RS09305	hypothetical protein	BTHUR0008_RS09305	178.617	-1.78133	0.257678	-6.91298	4.74561e-12	1.23861e-10
BTHUR0008_RS09310	hypothetical protein	BTHUR0008_RS09310	168.287	-0.620812	0.165805	-3.74424	0.000180943	0.000953572
BTHUR0008_RS09315	membrane protein	BTHUR0008_RS09315	8.42019	-0.06541	0.412513	-0.158565	0.874012	0.918075
BTHUR0008_RS09320	general stress protein	BTHUR0008_RS09320	3045.77	-0.575925	0.292612	-1.96822	0.0490431	0.106395
BTHUR0008_RS09325	hypothetical protein	BTHUR0008_RS09325	444.317	-0.817171	0.138005	-5.9213	3.19404e-09	5.22493e-08
BTHUR0008_RS09330	alpha/beta hydrolase	BTHUR0008_RS09330	146.902	-0.0136698	0.218007	-0.0627035	0.950003	0.966815
BTHUR0008_RS09335	hypothetical protein	BTHUR0008_RS09335	473.294	-1.70649	0.234984	-7.26212	3.81075e-13	1.17862e-11
BTHUR0008_RS09340	membrane protein	BTHUR0008_RS09340	0.695654	-0.476901	0.613892	-0.776847	0.437249	NA
BTHUR0008_RS09345	amine oxidase	BTHUR0008_RS09345	48.1935	0.614199	0.170406	3.60433	0.00031296	0.00153231
BTHUR0008_RS09350	acetyltransferase	BTHUR0008_RS09350	207.842	-0.45344	0.152363	-2.97606	0.0029198	0.0101574
BTHUR0008_RS09355	oxidoreductase	BTHUR0008_RS09355	1161.09	0.548239	0.17786	3.08242	0.00205327	0.00764072
BTHUR0008_RS09360	cobalamin biosynthesis protein CobW	BTHUR0008_RS09360	1037.05	-0.204356	0.172774	-1.18279	0.236891	0.361207
BTHUR0008_RS09365	spermidine acetyltransferase	BTHUR0008_RS09365	27.9849	-0.353142	0.349966	-1.00907	0.312939	0.44762
BTHUR0008_RS09370	adhesin	BTHUR0008_RS09370	1117.75	0.0932068	0.224571	0.415043	0.67811	0.775061
BTHUR0008_RS09375	oxidoreductase	BTHUR0008_RS09375	175.66	0.995556	0.260424	3.82283	0.000131927	0.000722153
BTHUR0008_RS09380	NADPH dehydrogenase	BTHUR0008_RS09380	302.189	-1.42759	0.196797	-7.25416	4.04155e-13	1.22327e-11
BTHUR0008_RS09385	cysteine methyltransferase; disrupted	BTHUR0008_RS09385	147.26	-0.249501	0.18274	-1.36533	0.172149	0.282597
BTHUR0008_RS09390	hypothetical protein	BTHUR0008_RS09390	421.209	-0.622854	0.149852	-4.15646	3.23223e-05	0.000211008
BTHUR0008_RS09395	peptide ABC transporter substrate-binding protein	BTHUR0008_RS09395	12.7458	-0.583475	0.343445	-1.69889	0.0893397	0.170142
BTHUR0008_RS09400	fosmidomycin resistance protein	BTHUR0008_RS09400	7.93455	-0.0446471	0.423422	-0.105444	0.916024	0.946458
BTHUR0008_RS09405	short-chain dehydrogenase	BTHUR0008_RS09405	24.011	0.0765348	0.262604	0.291445	0.770711	0.847033
BTHUR0008_RS09410	phosphatase	BTHUR0008_RS09410	38.0119	-0.114373	0.243262	-0.470166	0.638236	0.742625
BTHUR0008_RS09415	hypothetical protein	BTHUR0008_RS09415	10.4096	-0.257355	0.339394	-0.758276	0.448286	0.57679
BTHUR0008_RS09420	spore coat protein	BTHUR0008_RS09420	60.1906	0.107192	0.200943	0.533447	0.593724	0.705835
BTHUR0008_RS09425	ADP-ribose pyrophosphatase	BTHUR0008_RS09425	225.787	-0.0583801	0.168077	-0.347342	0.728335	0.814698
BTHUR0008_RS09430	membrane protein	BTHUR0008_RS09430	2315.72	-0.219112	0.259163	-0.845458	0.397855	0.5296
BTHUR0008_RS09435	transporter	BTHUR0008_RS09435	150.429	0.0707087	0.183537	0.385257	0.700047	0.792929
BTHUR0008_RS09440	magnesium transporter	BTHUR0008_RS09440	441.007	1.0228	0.253545	4.03398	5.484e-05	0.000331264
BTHUR0008_RS09445	hypothetical protein	BTHUR0008_RS09445	434.988	0.362738	0.165466	2.19222	0.0283636	0.0684596
BTHUR0008_RS09450	hypothetical protein	BTHUR0008_RS09450	1983.84	-0.122441	0.127725	-0.958631	0.337745	0.470036
BTHUR0008_RS09455	acyl-CoA hydrolase	BTHUR0008_RS09455	30.3864	-0.587118	0.262055	-2.24043	0.0250628	0.0617837
BTHUR0008_RS09460	cardiolipin synthetase	BTHUR0008_RS09460	9.45556	-0.173067	0.41559	-0.416437	0.67709	0.774452
BTHUR0008_RS09465	spore coat protein	BTHUR0008_RS09465	8.6027	-0.124297	0.31092	-0.399772	0.689325	0.784079
BTHUR0008_RS09470	hypothetical protein	BTHUR0008_RS09470	3.94862	-1.22469	0.486067	-2.5196	0.011749	NA
BTHUR0008_RS09475	hypothetical protein	BTHUR0008_RS09475	38.3777	-0.24589	0.196037	-1.2543	0.209732	0.32947
BTHUR0008_RS09480	membrane protein	BTHUR0008_RS09480	591.378	-0.127338	0.222814	-0.571498	0.567662	0.683249
BTHUR0008_RS09485	membrane protein	BTHUR0008_RS09485	384.167	0.106359	0.174964	0.607889	0.543261	0.662685
BTHUR0008_RS09490	membrane protein	BTHUR0008_RS09490	10.0999	-0.583028	0.299187	-1.94871	0.0513304	0.110258
BTHUR0008_RS09495	transcriptional regulator	BTHUR0008_RS09495	7.93033	0.637974	0.346128	1.84318	0.0653034	0.13286
BTHUR0008_RS09500	membrane protein	BTHUR0008_RS09500	4.88351	-0.196137	0.451786	-0.434136	0.66419	NA
BTHUR0008_RS09505	hypothetical protein	BTHUR0008_RS09505	124.834	-0.773264	0.373895	-2.06813	0.0386273	0.0878741
BTHUR0008_RS09510	branched-chain amino acid transporter	BTHUR0008_RS09510	1051.25	0.0602311	0.189561	0.317741	0.750682	0.831968
BTHUR0008_RS09515	tRNA-binding protein	BTHUR0008_RS09515	7.78753	-0.171817	0.366735	-0.468505	0.639423	0.743607
BTHUR0008_RS09520	hypothetical protein	BTHUR0008_RS09520	39.5991	-0.285535	0.202024	-1.41337	0.157546	0.264995
BTHUR0008_RS09525	hypothetical protein	BTHUR0008_RS09525	2.71485	-0.884905	0.544203	-1.62606	0.103937	NA
BTHUR0008_RS09530	stage II sporulation protein P	BTHUR0008_RS09530	88.4732	0.606919	0.200843	3.02186	0.0025123	0.00897139
BTHUR0008_RS09535	GCN5 family N-acetyltransferase	BTHUR0008_RS09535	5.59119	-0.344638	0.421266	-0.8181	0.4133	NA
BTHUR0008_RS09540	D-alanyl-D-alanine carboxypeptidase	BTHUR0008_RS09540	24.5644	-0.112846	0.319755	-0.352914	0.724153	0.811946
BTHUR0008_RS09545	DNA mismatch repair protein MutT	BTHUR0008_RS09545	14.4488	0.118118	0.327579	0.36058	0.718413	0.808233
BTHUR0008_RS09550	amidase	BTHUR0008_RS09550	16.4319	-0.111306	0.258377	-0.430787	0.666623	0.765953
BTHUR0008_RS09555	macrolide transporter	BTHUR0008_RS09555	45.1762	-0.440664	0.238658	-1.84643	0.06483	0.132135
BTHUR0008_RS09560	hypothetical protein	BTHUR0008_RS09560	788.999	-0.0564697	0.258046	-0.218836	0.826778	0.885945
BTHUR0008_RS09565	peptidase	BTHUR0008_RS09565	3481.49	-0.898049	0.274904	-3.26678	0.0010878	0.00443902
BTHUR0008_RS09570	stage II sporulation protein P; disrupted	BTHUR0008_RS09570	13.6811	1.27743	0.325004	3.93049	8.47736e-05	0.000487126
BTHUR0008_RS09575	phosphoglycerate mutase	BTHUR0008_RS09575	18.503	0.526375	0.339495	1.55046	0.12103	0.216439
BTHUR0008_RS09580	HAD family hydrolase	BTHUR0008_RS09580	32.9966	0.554816	0.285987	1.94	0.0523795	0.111832
BTHUR0008_RS09585	transcriptional regulator	BTHUR0008_RS09585	381.969	-0.345154	0.179926	-1.91831	0.0550715	0.116482
BTHUR0008_RS09590	hypothetical protein	BTHUR0008_RS09590	30.5031	-0.181388	0.25488	-0.711661	0.476675	0.601288
BTHUR0008_RS09595	hypothetical protein	BTHUR0008_RS09595	12.4974	-1.3231	0.29549	-4.47765	7.54701e-06	5.85954e-05
BTHUR0008_RS09600	alanine racemase	BTHUR0008_RS09600	1212.5	0.0773519	0.221967	0.348483	0.727477	0.814146
BTHUR0008_RS09605	methyltransferase	BTHUR0008_RS09605	35.881	-0.265559	0.246205	-1.07861	0.280762	0.411048
BTHUR0008_RS09610	acetyltransferase	BTHUR0008_RS09610	12.4667	-0.523913	0.344631	-1.52021	0.128458	0.226431
BTHUR0008_RS09615	nitrate reductase	BTHUR0008_RS09615	52.825	-0.867885	0.208245	-4.16761	3.0781e-05	0.000201878
BTHUR0008_RS09620	glycosyl transferase	BTHUR0008_RS09620	86.3351	0.0897607	0.157186	0.571048	0.567967	0.683293
BTHUR0008_RS09625	hypothetical protein	BTHUR0008_RS09625	2844.34	-2.44536	0.327241	-7.47266	7.85919e-14	2.76292e-12
BTHUR0008_RS09630	GntR family transcriptional regulator	BTHUR0008_RS09630	64.5509	-0.77954	0.217595	-3.58252	0.000340295	0.0016547
BTHUR0008_RS09635	N-acetyltransferase	BTHUR0008_RS09635	19.9989	-0.0663609	0.281991	-0.23533	0.813953	0.876851
BTHUR0008_RS09640	serine/threonine protein phosphatase	BTHUR0008_RS09640	124.057	-0.619493	0.154022	-4.02211	5.76792e-05	0.000346198
BTHUR0008_RS09645	membrane protein	BTHUR0008_RS09645	49.6356	-1.49001	0.250983	-5.93669	2.9083e-09	4.81315e-08
BTHUR0008_RS09650	acetyltransferase	BTHUR0008_RS09650	38.2128	-0.082459	0.312645	-0.263746	0.791975	0.861869
BTHUR0008_RS09655	hypothetical protein	BTHUR0008_RS09655	12.9013	-0.295353	0.299607	-0.985802	0.32423	0.458209
BTHUR0008_RS09660	GNAT family acetyltransferase	BTHUR0008_RS09660	62.6919	-0.686715	0.285834	-2.4025	0.0162835	0.0434124
BTHUR0008_RS09665	cupin	BTHUR0008_RS09665	6.33878	0.445531	0.504939	0.882347	0.377589	0.509696
BTHUR0008_RS09670	acetyltransferase	BTHUR0008_RS09670	8.32206	1.00222	0.37667	2.66073	0.00779724	0.0234248
BTHUR0008_RS09675	hypothetical protein	BTHUR0008_RS09675	6.96029	1.06004	0.386409	2.74332	0.00608211	0.0190192
BTHUR0008_RS09680	hypothetical protein	BTHUR0008_RS09680	1.7396	-0.262054	0.545906	-0.480035	0.631202	NA
BTHUR0008_RS09685	hypothetical protein	BTHUR0008_RS09685	33.3229	-0.31819	0.208211	-1.52821	0.126461	0.223329
BTHUR0008_RS09690	hypothetical protein	BTHUR0008_RS09690	15.7731	0.225915	0.311715	0.72475	0.468606	0.593945
BTHUR0008_RS09695	hypothetical protein	BTHUR0008_RS09695	23.9253	-0.831988	0.255896	-3.25127	0.00114891	0.00466151
BTHUR0008_RS09700	hypothetical protein	BTHUR0008_RS09700	44.0369	0.230917	0.189986	1.21544	0.224197	0.346236
BTHUR0008_RS09705	acetyltransferase	BTHUR0008_RS09705	72.6015	-1.61927	0.176986	-9.14918	5.7365e-20	4.70559e-18
BTHUR0008_RS09710	hypothetical protein	BTHUR0008_RS09710	4.27187	1.20272	0.432481	2.78097	0.00541965	NA
BTHUR0008_RS09715	oxalate:formate antiporter	BTHUR0008_RS09715	8651.92	-0.483526	0.246104	-1.96473	0.0494458	0.106981
BTHUR0008_RS09720	hypothetical protein	BTHUR0008_RS09720	265.143	0.444926	0.265849	1.67361	0.0942082	0.177858
BTHUR0008_RS09725	hypothetical protein	BTHUR0008_RS09725	0.520795	0.814385	0.609619	1.33589	0.181585	NA
BTHUR0008_RS09730	permease	BTHUR0008_RS09730	0.444879	-0.227781	0.50534	-0.450748	0.652171	NA
BTHUR0008_RS09735	methyltransferase	BTHUR0008_RS09735	75.8302	-0.637122	0.201323	-3.16468	0.00155253	0.00602697
BTHUR0008_RS09740	formate--tetrahydrofolate ligase	BTHUR0008_RS09740	5208.02	-0.490266	0.162867	-3.01022	0.00261063	0.00925245
BTHUR0008_RS09745	hypothetical protein	BTHUR0008_RS09745	1255.99	0.199106	0.268301	0.742099	0.458028	0.585332
BTHUR0008_RS09750	RNA helicase	BTHUR0008_RS09750	3028.45	0.0508382	0.228213	0.222767	0.823717	0.883837
BTHUR0008_RS09755	hypothetical protein	BTHUR0008_RS09755	160.36	0.103245	0.195797	0.527305	0.597982	0.709453
BTHUR0008_RS09760	glyoxalase	BTHUR0008_RS09760	46.969	-0.493516	0.21924	-2.25103	0.0243839	0.0604524
BTHUR0008_RS09765	hydrolase	BTHUR0008_RS09765	31.5081	0.291233	0.258219	1.12786	0.259381	0.387361
BTHUR0008_RS09770	quinone oxidoreductase	BTHUR0008_RS09770	37.7959	-0.12574	0.248275	-0.506454	0.612538	0.721233
BTHUR0008_RS09775	RNA polymerase sigma factor	BTHUR0008_RS09775	11.1821	-0.0974658	0.355295	-0.274324	0.783836	0.856469
BTHUR0008_RS09780	hypothetical protein	BTHUR0008_RS09780	79.1698	0.230836	0.139961	1.64929	0.099088	0.18479
BTHUR0008_RS09785	membrane protein	BTHUR0008_RS09785	95.1442	-0.275919	0.270124	-1.02145	0.307039	0.440965
BTHUR0008_RS09790	beta-lactamase	BTHUR0008_RS09790	447.401	-0.351583	0.147161	-2.38911	0.0168891	0.0448159
BTHUR0008_RS09795	hypothetical protein	BTHUR0008_RS09795	859.244	-0.246808	0.365183	-0.675849	0.499137	0.622546
BTHUR0008_RS09800	glutathione peroxidase	BTHUR0008_RS09800	287.603	0.23527	0.18867	1.24699	0.2124	0.332462
BTHUR0008_RS09805	protease	BTHUR0008_RS09805	93.3158	0.0209747	0.177666	0.118057	0.906022	0.939726
BTHUR0008_RS09810	hypothetical protein	BTHUR0008_RS09810	53.4075	0.028489	0.165112	0.172543	0.863011	0.910405
BTHUR0008_RS09815	magnesium chelatase	BTHUR0008_RS09815	11.0761	-0.365884	0.331043	-1.10525	0.269053	0.398477
narZ	nitrate reductase	BTHUR0008_RS09820	133.563	-1.00155	0.380024	-2.63549	0.00840163	0.02491
narH	nitrate reductase	BTHUR0008_RS09825	16.4284	-0.120436	0.331551	-0.363251	0.716418	0.806789
BTHUR0008_RS09830	nitrate reductase	BTHUR0008_RS09830	4.92611	0.665844	0.442065	1.50621	0.132013	NA
BTHUR0008_RS09835	nitrate reductase subunit gamma	BTHUR0008_RS09835	16.9095	0.390176	0.251189	1.55332	0.120347	0.215472
BTHUR0008_RS09840	Crp/Fnr family transcriptional regulator	BTHUR0008_RS09840	228.216	0.463266	0.180099	2.57228	0.0101032	0.0291755
BTHUR0008_RS09845	molybdenum cofactor biosynthesis protein A	BTHUR0008_RS09845	129.761	-1.418	0.538915	-2.63121	0.00850818	0.0251864
BTHUR0008_RS09850	thiamine/molybdopterin biosynthesis protein MoeB	BTHUR0008_RS09850	76.6294	-1.67053	0.531778	-3.14141	0.00168135	0.0064431
BTHUR0008_RS09855	molybdopterin molybdenumtransferase	BTHUR0008_RS09855	50.7984	-0.554874	0.28585	-1.94114	0.0522412	0.111621
BTHUR0008_RS09860	molybdopterin (MPT) converting factor, subunit 2	BTHUR0008_RS09860	15.3423	-0.445786	0.389006	-1.14596	0.251811	0.378854
BTHUR0008_RS09865	molybdenum cofactor biosynthesis protein MoaD	BTHUR0008_RS09865	2.24329	0.674751	0.602894	1.11919	0.26306	NA
BTHUR0008_RS09870	MFS transporter	BTHUR0008_RS09870	29.9848	-0.375635	0.25074	-1.49811	0.134106	0.233766
BTHUR0008_RS09875	transporter	BTHUR0008_RS09875	16.3148	0.878587	0.304783	2.88266	0.00394333	0.0131755
BTHUR0008_RS09880	hypothetical protein	BTHUR0008_RS09880	2.32494	-0.859787	0.524051	-1.64066	0.100869	NA
BTHUR0008_RS09885	precorrin-2 dehydrogenase	BTHUR0008_RS09885	1.97818	-0.742859	0.57953	-1.28183	0.199903	NA
BTHUR0008_RS09890	cobalamin biosynthesis protein CbiX	BTHUR0008_RS09890	4.85903	-0.49921	0.510765	-0.977378	0.328382	NA
BTHUR0008_RS09895	bifunctional uroporphyrinogen-III methyltransferase/uroporphyrinogen-III synthase	BTHUR0008_RS09895	20.2074	-0.341705	0.284857	-1.19957	0.230307	0.353453
BTHUR0008_RS09900	nitrite reductase NAD(P)H small subunit	BTHUR0008_RS09900	10.5192	-1.3188	0.485375	-2.71707	0.00658619	0.020326
BTHUR0008_RS09905	nitrite reductase	BTHUR0008_RS09905	612.445	-1.46206	0.515139	-2.83818	0.00453713	0.0148012
BTHUR0008_RS09910	ScdA	BTHUR0008_RS09910	7.56982	-0.817956	0.436623	-1.87337	0.0610174	0.125951
BTHUR0008_RS09915	calcium-binding protein; disrupted	BTHUR0008_RS09915	105.479	0.109223	0.274809	0.397451	0.691035	0.785866
BTHUR0008_RS09920	hypothetical protein	BTHUR0008_RS09920	1.43355	-0.903087	0.56605	-1.59542	0.110619	NA
BTHUR0008_RS09925	hypothetical protein	BTHUR0008_RS09925	3.32557	0.486047	0.522322	0.93055	0.352086	NA
BTHUR0008_RS09930	acetyltransferase	BTHUR0008_RS09930	11.02	0.0422049	0.289563	0.145754	0.884116	0.925998
BTHUR0008_RS09935	hypothetical protein	BTHUR0008_RS09935	117.554	0.159985	0.181185	0.882994	0.37724	0.509588
BTHUR0008_RS09940	hypothetical protein	BTHUR0008_RS09940	5.23526	-1.57812	0.409442	-3.85433	0.000116046	NA
BTHUR0008_RS09945	stage V sporulation protein S	BTHUR0008_RS09945	35.0819	-0.928737	0.257957	-3.60036	0.000317775	0.00155454
BTHUR0008_RS09950	hypothetical protein	BTHUR0008_RS09950	208.927	1.14787	0.259898	4.4166	1.00267e-05	7.5367e-05
BTHUR0008_RS09955	type VII secretion protein	BTHUR0008_RS09955	525.67	-0.404644	0.133653	-3.02756	0.00246536	0.00882043
BTHUR0008_RS09960	hypothetical protein	BTHUR0008_RS09960	4.69419	-0.0678964	0.413157	-0.164336	0.869467	NA
BTHUR0008_RS09965	phosphohydrolase	BTHUR0008_RS09965	2034.15	-0.0517214	0.171138	-0.30222	0.762484	0.840768
BTHUR0008_RS09970	multidrug ABC transporter ATP-binding protein	BTHUR0008_RS09970	5807.03	-0.0174248	0.162134	-0.107472	0.914415	0.945658
BTHUR0008_RS09975	membrane protein	BTHUR0008_RS09975	8194.99	-0.583546	0.229586	-2.54174	0.0110303	0.0314286
BTHUR0008_RS09980	hypothetical protein	BTHUR0008_RS09980	119.062	-1.26453	0.282822	-4.4711	7.78184e-06	6.02534e-05
BTHUR0008_RS09985	single-stranded DNA-binding protein	BTHUR0008_RS09985	6.63385	0.162298	0.411136	0.394755	0.693024	0.78718
BTHUR0008_RS09990	hypothetical protein	BTHUR0008_RS09990	1.52766	-0.195598	0.56486	-0.346277	0.729135	NA
[truncated: 4,350 more rows]

## Sheet: 10792_filtered(2fold+padj)
Name	Product	Locus_tag	baseMean	log2FoldChange	lfcSE	stat	pvalue	padj
BTHUR0008_RS00045	deoxycytidine kinase	BTHUR0008_RS00045	1517.26	1.05751	0.183936	5.74936	8.95812e-09	1.33781e-07
BTHUR0008_RS00080	hypothetical protein	BTHUR0008_RS00080	67.3052	1.2679	0.333121	3.80612	0.000141165	0.00076191
BTHUR0008_RS00120	hypothetical protein	BTHUR0008_RS00120	689.042	1.02424	0.163138	6.27837	3.42144e-10	6.77111e-09
BTHUR0008_RS00240	spore coat protein	BTHUR0008_RS00240	363.103	1.03208	0.163634	6.30727	2.84001e-10	5.66002e-09
BTHUR0008_RS00250	cell division protein DIVIC	BTHUR0008_RS00250	3584.85	1.09381	0.150744	7.25607	3.98497e-13	1.21263e-11
BTHUR0008_RS00320	dihydropteroate synthase	BTHUR0008_RS00320	480.687	1.15655	0.297451	3.88821	0.000100986	0.000566482
BTHUR0008_RS00330	2-amino-4-hydroxy-6- hydroxymethyldihydropteridine pyrophosphokinase	BTHUR0008_RS00330	371.938	1.62937	0.273416	5.9593	2.53314e-09	4.22938e-08
BTHUR0008_RS00415	50S ribosomal protein L17	BTHUR0008_RS00415	46178.1	-1.31395	0.237686	-5.52809	3.23731e-08	4.2612e-07
BTHUR0008_RS00460	50S ribosomal protein L15	BTHUR0008_RS00460	77611.6	-1.13654	0.250432	-4.53832	5.67048e-06	4.53318e-05
BTHUR0008_RS00750	arginase	BTHUR0008_RS00750	258.243	-1.35727	0.343408	-3.95236	7.73826e-05	0.000451532
BTHUR0008_RS00830	diguanylate cyclase	BTHUR0008_RS00830	22.9387	-1.40804	0.394269	-3.57126	0.000355263	0.00171715
BTHUR0008_RS00920	peptide ABC transporter substrate-binding protein	BTHUR0008_RS00920	206.453	-1.60629	0.341787	-4.69968	2.60571e-06	2.26548e-05
BTHUR0008_RS00925	peptide ABC transporter ATP-binding protein	BTHUR0008_RS00925	154.429	-1.43944	0.385334	-3.73556	0.000187301	0.000985247
BTHUR0008_RS00930	peptide ABC transporter permease	BTHUR0008_RS00930	97.6075	-1.64996	0.375952	-4.38874	1.1401e-05	8.41327e-05
BTHUR0008_RS00935	peptide ABC transporter permease	BTHUR0008_RS00935	173.571	-2.23608	0.401134	-5.57439	2.48399e-08	3.38224e-07
BTHUR0008_RS00940	ABC transporter substrate-binding protein	BTHUR0008_RS00940	490.841	-2.11904	0.520031	-4.07484	4.60467e-05	0.000287665
BTHUR0008_RS01055	glyoxal reductase	BTHUR0008_RS01055	1286.74	-1.07369	0.19116	-5.61674	1.94593e-08	2.73299e-07
BTHUR0008_RS01065	peptide ABC transporter substrate-binding protein	BTHUR0008_RS01065	1130.67	-2.05107	0.288627	-7.10629	1.19205e-12	3.35671e-11
BTHUR0008_RS01120	tRNA-Ser	BTHUR0008_RS01120	1883.23	-1.8473	0.366371	-5.04216	4.60295e-07	4.7891e-06
BTHUR0008_RS01270	peptidase	BTHUR0008_RS01270	2215.35	-1.31888	0.164727	-8.00644	1.18074e-15	5.56914e-14
BTHUR0008_RS01295	alanine acetyltransferase	BTHUR0008_RS01295	675.041	1.37728	0.205149	6.71357	1.89921e-11	4.53568e-10
BTHUR0008_RS01345	UDP-glucose 4-epimerase	BTHUR0008_RS01345	72.5793	1.02587	0.211528	4.84982	1.23573e-06	1.17352e-05
BTHUR0008_RS01365	phosphoribosylaminoimidazole carboxylase	BTHUR0008_RS01365	10960.7	-2.26182	0.293871	-7.69664	1.3969e-14	5.4154e-13
BTHUR0008_RS01370	adenylosuccinate lyase	BTHUR0008_RS01370	8615.39	-1.12385	0.269457	-4.1708	3.03533e-05	0.000199304
BTHUR0008_RS01375	phosphoribosylaminoimidazole-succinocarboxamide synthase	BTHUR0008_RS01375	466.383	-1.49715	0.55168	-2.71381	0.0066515	0.020494
BTHUR0008_RS01430	hypothetical protein	BTHUR0008_RS01430	1599.01	-1.41222	0.242601	-5.82115	5.84449e-09	8.91639e-08
BTHUR0008_RS01470	1-pyrroline-5-carboxylate dehydrogenase	BTHUR0008_RS01470	9700.97	-1.2151	0.281541	-4.31587	1.58973e-05	0.000112875
BTHUR0008_RS01485	methionine ABC transporter ATP-binding protein	BTHUR0008_RS01485	147.073	-2.20287	0.301686	-7.30189	2.83755e-13	8.97237e-12
BTHUR0008_RS01490	ABC transporter permease	BTHUR0008_RS01490	84.0826	-3.39745	0.38339	-8.86162	7.88617e-19	5.1902e-17
BTHUR0008_RS01495	methionine ABC transporter substrate-binding protein	BTHUR0008_RS01495	53.0078	-2.16926	0.346971	-6.25199	4.0526e-10	7.88237e-09
BTHUR0008_RS01515	hypothetical protein	BTHUR0008_RS01515	299.838	-1.37805	0.13316	-10.3488	4.2356e-25	5.57524e-23
BTHUR0008_RS01630	amidohydrolase	BTHUR0008_RS01630	1155.11	-1.15254	0.17948	-6.42157	1.34873e-10	2.8916e-09
BTHUR0008_RS01670	iron ABC transporter permease	BTHUR0008_RS01670	1519.99	2.66905	0.22313	11.9618	5.63016e-33	1.51746e-30
BTHUR0008_RS01675	ferrichrome ABC transporter permease	BTHUR0008_RS01675	813.467	2.70416	0.216273	12.5034	7.15063e-36	2.24848e-33
BTHUR0008_RS01680	ABC transporter substrate-binding protein	BTHUR0008_RS01680	4742.61	2.93896	0.189182	15.535	2.00939e-54	1.26368e-51
BTHUR0008_RS01685	ferredoxin--NADP reductase	BTHUR0008_RS01685	1916.85	2.56431	0.163558	15.6782	2.1305e-55	1.50733e-52
BTHUR0008_RS01715	hypothetical protein	BTHUR0008_RS01715	124.286	1.16138	0.174378	6.66011	2.7362e-11	6.4261e-10
BTHUR0008_RS01910	methanol dehydrogenase	BTHUR0008_RS01910	35.2307	-1.17106	0.244709	-4.78552	1.70549e-06	1.55694e-05
BTHUR0008_RS01945	hypothetical protein	BTHUR0008_RS01945	113.088	-1.17231	0.296063	-3.95965	7.50587e-05	0.00043933
BTHUR0008_RS01965	stress protein	BTHUR0008_RS01965	26147	-1.02706	0.216581	-4.74214	2.11472e-06	1.87021e-05
BTHUR0008_RS01970	chemical-damaging agent resistance protein C	BTHUR0008_RS01970	26163.9	-1.39366	0.24254	-5.74612	9.13137e-09	1.36009e-07
BTHUR0008_RS02070	hypothetical protein	BTHUR0008_RS02070	15.1087	1.02413	0.370998	2.76048	0.00577157	0.0181787
BTHUR0008_RS02180	membrane protein	BTHUR0008_RS02180	9.71378	1.201	0.399419	3.00686	0.00263958	0.0093317
BTHUR0008_RS02280	hypothetical protein	BTHUR0008_RS02280	34.463	-1.25497	0.268938	-4.66639	3.06534e-06	2.62478e-05
BTHUR0008_RS02385	23S ribosomal RNA	BTHUR0008_RS02385	12477.5	-1.39349	0.371652	-3.74945	0.000177223	0.000936582
BTHUR0008_RS02430	disulfide bond formation protein DsbD	BTHUR0008_RS02430	3592.34	1.09566	0.226266	4.84235	1.28315e-06	1.21471e-05
BTHUR0008_RS02435	peptidoglycan transglycosylase	BTHUR0008_RS02435	2179.06	-1.06476	0.134089	-7.94064	2.01134e-15	9.25542e-14
BTHUR0008_RS02440	DNA mismatch repair protein MutT	BTHUR0008_RS02440	206.698	-1.71498	0.213863	-8.01904	1.06574e-15	5.06901e-14
BTHUR0008_RS02480	tRNA-Trp	BTHUR0008_RS02480	21.805	-1.23406	0.358971	-3.43777	0.000586531	0.00263265
BTHUR0008_RS02530	5S ribosomal RNA	BTHUR0008_RS02530	109.735	-2.59418	0.530612	-4.88903	1.01335e-06	9.82112e-06
BTHUR0008_RS02550	hypothetical protein	BTHUR0008_RS02550	654.336	-1.14352	0.280186	-4.08127	4.47901e-05	0.000281367
BTHUR0008_RS02575	transcriptional regulator; disrupted	BTHUR0008_RS02575	930.805	-1.23309	0.356912	-3.45488	0.000550542	0.00249685
BTHUR0008_RS02665	malate dehydrogenase	BTHUR0008_RS02665	61.889	2.08067	0.418061	4.97695	6.45924e-07	6.47067e-06
BTHUR0008_RS02670	L-malate permease	BTHUR0008_RS02670	203.764	2.53562	0.340121	7.45505	8.98369e-14	3.11949e-12
BTHUR0008_RS02715	glycerol-3-phosphate ABC transporter substrate-binding protein	BTHUR0008_RS02715	246.895	-1.07499	0.231806	-4.63747	3.52696e-06	2.97063e-05
BTHUR0008_RS02750	hypothetical protein	BTHUR0008_RS02750	82.298	2.46394	0.276399	8.91441	4.90434e-19	3.42699e-17
BTHUR0008_RS02795	glycine/betaine ABC transporter	BTHUR0008_RS02795	494.314	-1.05408	0.173993	-6.05814	1.37702e-09	2.40554e-08
BTHUR0008_RS02815	methyltransferase	BTHUR0008_RS02815	171.84	-1.32202	0.146842	-9.00298	2.1967e-19	1.57384e-17
BTHUR0008_RS02820	iron-enterobactin transporter ATP-binding protein	BTHUR0008_RS02820	615.414	1.28553	0.14993	8.57422	9.97572e-18	5.64626e-16
BTHUR0008_RS02825	iron ABC transporter permease	BTHUR0008_RS02825	1494.96	1.45015	0.157538	9.2051	3.41357e-20	2.8413e-18
BTHUR0008_RS02835	iron siderophore-binding protein	BTHUR0008_RS02835	3640.64	1.22909	0.125125	9.82295	8.96799e-23	9.57714e-21
BTHUR0008_RS02890	peptide ABC transporter ATP-binding protein	BTHUR0008_RS02890	58.9883	-1.32485	0.204132	-6.49017	8.57388e-11	1.90306e-09
BTHUR0008_RS02895	peptide ABC transporter substrate-binding protein	BTHUR0008_RS02895	98.886	-1.76597	0.202433	-8.72373	2.69184e-18	1.62083e-16
BTHUR0008_RS02910	ABC transporter substrate-binding protein	BTHUR0008_RS02910	507.228	-1.07834	0.150044	-7.1868	6.63287e-13	1.93516e-11
BTHUR0008_RS02930	membrane protein	BTHUR0008_RS02930	181.7	1.01994	0.209802	4.86144	1.16533e-06	1.11228e-05
BTHUR0008_RS02935	hypothetical protein	BTHUR0008_RS02935	162.577	1.14653	0.274793	4.17233	3.01507e-05	0.000198203
BTHUR0008_RS02985	amino acid permease	BTHUR0008_RS02985	274.944	-1.44934	0.206825	-7.00757	2.42492e-12	6.50476e-11
BTHUR0008_RS03370	hypothetical protein	BTHUR0008_RS03370	1401.61	-2.16943	0.238693	-9.08878	1.00155e-19	7.90769e-18
BTHUR0008_RS03385	phospholipase C	BTHUR0008_RS03385	7467.41	-1.09447	0.461639	-2.37084	0.0177479	0.0464998
BTHUR0008_RS03405	peptidase M6	BTHUR0008_RS03405	1025.77	-1.38911	0.439722	-3.15906	0.00158277	0.00612755
BTHUR0008_RS03465	iron transporter FeoA	BTHUR0008_RS03465	1662.37	-1.23331	0.311053	-3.96494	7.34133e-05	0.00043059
BTHUR0008_RS03530	tRNA-Thr	BTHUR0008_RS03530	17.2607	1.45667	0.399685	3.64455	0.00026786	0.00133812
BTHUR0008_RS03630	hypothetical protein	BTHUR0008_RS03630	55.5981	-1.03115	0.211711	-4.87058	1.1127e-06	1.06925e-05
BTHUR0008_RS03635	hypothetical protein	BTHUR0008_RS03635	13.4648	-2.34639	0.420934	-5.57426	2.48588e-08	3.38224e-07
BTHUR0008_RS03645	potassium-transporting ATPase subunit A	BTHUR0008_RS03645	429.727	-3.24879	0.267408	-12.1492	5.79553e-34	1.72646e-31
BTHUR0008_RS03650	potassium-transporting ATPase subunit B	BTHUR0008_RS03650	701.52	-2.50714	0.254708	-9.84318	7.33538e-23	7.98428e-21
BTHUR0008_RS03655	potassium transporter KtrA	BTHUR0008_RS03655	255.577	-2.79673	0.267586	-10.4517	1.43916e-25	1.98674e-23
BTHUR0008_RS03660	histidine kinase	BTHUR0008_RS03660	97.5696	-1.98716	0.228576	-8.69367	3.50911e-18	2.06891e-16
BTHUR0008_RS03765	hypothetical protein	BTHUR0008_RS03765	14.5493	-1.33673	0.305884	-4.37004	1.24222e-05	9.10749e-05
BTHUR0008_RS03770	nitroreductase	BTHUR0008_RS03770	2720.62	1.92694	0.250016	7.70725	1.28557e-14	5.053e-13
BTHUR0008_RS03775	stage V sporulation protein R	BTHUR0008_RS03775	66.5723	1.67785	0.240533	6.97555	3.04683e-12	8.13446e-11
BTHUR0008_RS03790	hypothetical protein	BTHUR0008_RS03790	68.5049	1.14173	0.201834	5.6568	1.54219e-08	2.19869e-07
BTHUR0008_RS03940	CotJC	BTHUR0008_RS03940	8.96857	-1.4028	0.403048	-3.48049	0.000500503	0.00229195
BTHUR0008_RS03950	CotJA	BTHUR0008_RS03950	22.9338	-1.35284	0.329554	-4.10506	4.0421e-05	0.000256483
BTHUR0008_RS04245	hypothetical protein	BTHUR0008_RS04245	59.215	1.29691	0.264656	4.90035	9.56665e-07	9.30365e-06
BTHUR0008_RS04360	ornithine cyclodeaminase	BTHUR0008_RS04360	45.0336	-1.02689	0.242962	-4.22656	2.37293e-05	0.000158944
BTHUR0008_RS04370	peptide ABC transporter substrate-binding protein	BTHUR0008_RS04370	4691.84	-1.79307	0.544939	-3.2904	0.00100044	0.00414836
BTHUR0008_RS04375	peptide ABC transporter permease	BTHUR0008_RS04375	451.639	-2.2578	0.563377	-4.00762	6.13337e-05	0.000366577
BTHUR0008_RS04380	peptide ABC transporter permease	BTHUR0008_RS04380	190.854	-1.86123	0.547984	-3.39651	0.000682523	0.00299464
BTHUR0008_RS04385	peptide ABC transporter ATP-binding protein	BTHUR0008_RS04385	522.634	-2.38128	0.553258	-4.3041	1.67666e-05	0.000117449
BTHUR0008_RS04390	peptide ABC transporter substrate-binding protein	BTHUR0008_RS04390	488.753	-1.82337	0.534818	-3.40932	0.000651254	0.00287976
BTHUR0008_RS04480	membrane protein	BTHUR0008_RS04480	177.612	1.23191	0.167768	7.34294	2.08945e-13	6.79671e-12
BTHUR0008_RS04525	transporter	BTHUR0008_RS04525	10.7681	-1.78999	0.343695	-5.20808	1.90801e-07	2.13848e-06
BTHUR0008_RS04540	membrane protein	BTHUR0008_RS04540	245.199	1.08382	0.128914	8.40732	4.19475e-17	2.30508e-15
BTHUR0008_RS04670	hypothetical protein	BTHUR0008_RS04670	17.2053	-1.01287	0.332102	-3.04987	0.0022894	0.00832068
BTHUR0008_RS04785	glyoxalase	BTHUR0008_RS04785	758.53	-1.12896	0.304754	-3.70451	0.000211802	0.0010958
BTHUR0008_RS04805	phosphatase	BTHUR0008_RS04805	10.9464	-1.12293	0.368301	-3.04896	0.00229639	0.00832845
BTHUR0008_RS04825	hypothetical protein	BTHUR0008_RS04825	635.502	-1.11924	0.239973	-4.66405	3.10041e-06	2.6508e-05
BTHUR0008_RS04940	ecsC	BTHUR0008_RS04940	3603.14	-1.19002	0.247189	-4.81422	1.47778e-06	1.37119e-05
BTHUR0008_RS04950	hypothetical protein	BTHUR0008_RS04950	82.7682	-1.11222	0.200444	-5.54876	2.87708e-08	3.83159e-07
BTHUR0008_RS05080	protoporphyrinogen oxidase	BTHUR0008_RS05080	2710.07	1.202	0.186704	6.43796	1.21088e-10	2.64618e-09
BTHUR0008_RS05085	hypothetical protein	BTHUR0008_RS05085	455.218	-1.13412	0.17111	-6.628	3.40261e-11	7.89294e-10
BTHUR0008_RS05135	PlcR-regulated protein PRP2	BTHUR0008_RS05135	382.907	-1.90445	0.183618	-10.3718	3.3315e-25	4.48959e-23
BTHUR0008_RS05150	hypothetical protein	BTHUR0008_RS05150	16.2093	-1.29492	0.433276	-2.98867	0.00280196	0.00981379
BTHUR0008_RS05170	long-chain fatty acid--CoA ligase	BTHUR0008_RS05170	22.9505	-1.16542	0.241908	-4.81761	1.45289e-06	1.35434e-05
BTHUR0008_RS05200	cytotoxin	BTHUR0008_RS05200	12732.4	-1.76625	0.368986	-4.78677	1.69489e-06	1.54977e-05
BTHUR0008_RS05250	hypothetical protein	BTHUR0008_RS05250	107.403	2.14218	0.311612	6.87452	6.22001e-12	1.58567e-10
BTHUR0008_RS05335	hypothetical protein	BTHUR0008_RS05335	30.1382	1.15504	0.377408	3.06047	0.0022099	0.00808536
rocD	ornithine-oxoacid aminotransferase	BTHUR0008_RS05385	2970.01	-1.15969	0.197842	-5.86169	4.58193e-09	7.18385e-08
BTHUR0008_RS05415	ammonia channel protein	BTHUR0008_RS05415	79.7581	-1.08423	0.225402	-4.81022	1.50765e-06	1.39433e-05
prsA_2	cis/trans isomerase of peptidylprolyl; PPIase	BTHUR0008_RS05440	877.947	-1.55438	0.23726	-6.55139	5.70048e-11	1.301e-09
BTHUR0008_RS05475	DeoR family transcriptional regulator	BTHUR0008_RS05475	12437.7	-2.6754	0.304735	-8.77944	1.64286e-18	1.03318e-16
BTHUR0008_RS05520	hypothetical protein	BTHUR0008_RS05520	227.514	-1.47893	0.189173	-7.81789	5.37144e-15	2.32079e-13
BTHUR0008_RS05525	peptide ABC transporter substrate-binding protein	BTHUR0008_RS05525	1412.09	-1.1333	0.201928	-5.61239	1.99554e-08	2.78883e-07
BTHUR0008_RS05530	peptide ABC transporter permease	BTHUR0008_RS05530	502.146	-1.3889	0.248739	-5.58377	2.35354e-08	3.24113e-07
BTHUR0008_RS05535	peptide ABC transporter permease	BTHUR0008_RS05535	770.427	-1.94751	0.225816	-8.62436	6.44529e-18	3.68488e-16
BTHUR0008_RS05540	peptide ABC transporter ATP-binding protein	BTHUR0008_RS05540	1277.78	-1.46456	0.220651	-6.63743	3.19206e-11	7.46573e-10
BTHUR0008_RS05545	peptide ABC transporter substrate-binding protein	BTHUR0008_RS05545	2273.63	-2.33204	0.248627	-9.37968	6.61762e-21	5.94535e-19
BTHUR0008_RS05610	hypothetical protein	BTHUR0008_RS05610	501.871	1.64116	0.192012	8.54717	1.26145e-17	7.06913e-16
ppnK_1	catalyzes the phosphorylation of NAD to NADP	BTHUR0008_RS05620	2670.9	1.53416	0.152831	10.0383	1.03438e-23	1.24565e-21
BTHUR0008_RS05780	hypothetical protein	BTHUR0008_RS05780	874.12	-2.05079	0.180699	-11.3492	7.48593e-30	1.41234e-27
BTHUR0008_RS05805	N-(5'-phosphoribosyl)anthranilate isomerase	BTHUR0008_RS05805	12.5754	-1.35085	0.329837	-4.09551	4.21234e-05	0.000266092
BTHUR0008_RS05810	tryptophan synthase subunit beta	BTHUR0008_RS05810	48.6629	-1.246	0.226786	-5.49418	3.92521e-08	5.08391e-07
BTHUR0008_RS05820	hypothetical protein	BTHUR0008_RS05820	13.5935	1.01262	0.345228	2.93319	0.00335504	0.0115298
BTHUR0008_RS05865	hypothetical protein	BTHUR0008_RS05865	249.226	1.16929	0.224426	5.21014	1.88701e-07	2.11914e-06
BTHUR0008_RS05895	2-oxoglutarate dehydrogenase E1	BTHUR0008_RS05895	21439.5	-1.23345	0.193399	-6.37774	1.79717e-10	3.75351e-09
BTHUR0008_RS05980	cell division protein FtsN	BTHUR0008_RS05980	62.8625	-1.18365	0.321354	-3.68333	0.000230203	0.00117595
BTHUR0008_RS06015	spermidine/putrescine ABC transporter ATP-binding protein	BTHUR0008_RS06015	2041.07	1.23716	0.251246	4.92411	8.47466e-07	8.2701e-06
BTHUR0008_RS06025	putrescine/spermidine ABC transporter permease	BTHUR0008_RS06025	3715.93	1.2512	0.171412	7.29935	2.89158e-13	9.0924e-12
BTHUR0008_RS06150	DNA recombinase	BTHUR0008_RS06150	1228.54	-1.48025	0.148315	-9.98044	1.85642e-23	2.18903e-21
BTHUR0008_RS06155	PadR family transcriptional regulator	BTHUR0008_RS06155	521.737	-1.73496	0.196521	-8.82836	1.06219e-18	6.75505e-17
BTHUR0008_RS06160	PhaR protein	BTHUR0008_RS06160	83.1551	-1.92979	0.203363	-9.48939	2.32395e-21	2.12154e-19
BTHUR0008_RS06165	acetoacetyl-CoA reductase	BTHUR0008_RS06165	160.879	-2.05112	0.163333	-12.5579	3.59807e-36	1.19794e-33
BTHUR0008_RS06170	poly(R)-hydroxyalkanoic acid synthase	BTHUR0008_RS06170	120.05	-1.92679	0.166901	-11.5445	7.86812e-31	1.59048e-28
BTHUR0008_RS06235	internalin	BTHUR0008_RS06235	129.723	3.48813	0.297114	11.7401	7.94379e-32	1.95486e-29
BTHUR0008_RS06250	dihydroorotate dehydrogenase	BTHUR0008_RS06250	47.8948	-1.46142	0.34546	-4.23037	2.33312e-05	0.000156913
BTHUR0008_RS06265	MarR family transcriptional regulator	BTHUR0008_RS06265	715.932	1.36377	0.150835	9.04152	1.54508e-19	1.13574e-17
BTHUR0008_RS06275	hypothetical protein	BTHUR0008_RS06275	97.5323	-1.03976	0.25997	-3.99956	6.34609e-05	0.000377696
BTHUR0008_RS06330	abortive phage infection protein	BTHUR0008_RS06330	720.637	1.50178	0.161572	9.29481	1.47473e-20	1.2647e-18
BTHUR0008_RS06415	nitronate monooxygenase	BTHUR0008_RS06415	68.0241	-1.35582	0.254719	-5.32282	1.02172e-07	1.22003e-06
BTHUR0008_RS06450	hypothetical protein	BTHUR0008_RS06450	191.334	4.81321	0.357158	13.4764	2.15288e-41	8.70378e-39
BTHUR0008_RS06455	flavodoxin	BTHUR0008_RS06455	491.762	4.4416	0.34358	12.9274	3.15206e-38	1.11504e-35
BTHUR0008_RS06460	hypothetical protein	BTHUR0008_RS06460	411.571	4.16037	0.268805	15.4773	4.93871e-54	2.79531e-51
BTHUR0008_RS06540	phosphoribosyl-ATP pyrophosphatase	BTHUR0008_RS06540	15.6128	-1.46142	0.445666	-3.27919	0.00104107	0.00429166
BTHUR0008_RS06545	hypothetical protein	BTHUR0008_RS06545	32.6246	-2.03605	0.369177	-5.5151	3.48579e-08	4.54598e-07
BTHUR0008_RS06550	hypothetical protein	BTHUR0008_RS06550	13.2358	-1.4153	0.349226	-4.05267	5.06374e-05	0.000310638
BTHUR0008_RS06555	branched-chain amino acid aminotransferase	BTHUR0008_RS06555	31.694	-1.32724	0.21343	-6.21863	5.01507e-10	9.62213e-09
BTHUR0008_RS06585	isopropylmalate isomerase	BTHUR0008_RS06585	35.719	-1.08364	0.26057	-4.15872	3.20043e-05	0.000209415
BTHUR0008_RS06595	ATP phosphoribosyltransferase	BTHUR0008_RS06595	83.2895	-1.12781	0.324952	-3.47069	0.000519118	0.00236952
BTHUR0008_RS06670	diaminopimelate decarboxylase	BTHUR0008_RS06670	626.85	-1.07527	0.160335	-6.70639	1.99496e-11	4.72448e-10
BTHUR0008_RS06675	hypothetical protein	BTHUR0008_RS06675	119.659	-1.78617	0.395091	-4.52092	6.15707e-06	4.88766e-05
BTHUR0008_RS06680	phosphoadenosine phosphosulfate reductase	BTHUR0008_RS06680	7.6633	-1.16017	0.423608	-2.73879	0.00616661	0.0192091
BTHUR0008_RS06720	hypothetical protein	BTHUR0008_RS06720	844.661	1.21966	0.134201	9.08831	1.00593e-19	7.90769e-18
BTHUR0008_RS06745	hypothetical protein	BTHUR0008_RS06745	1269.06	-2.52485	0.250098	-10.0954	5.78779e-24	7.27976e-22
BTHUR0008_RS06750	phage-shock protein	BTHUR0008_RS06750	555.644	-1.83042	0.272789	-6.71	1.94622e-11	4.62841e-10
BTHUR0008_RS06755	transporter	BTHUR0008_RS06755	222.192	1.11249	0.179385	6.2017	5.5855e-10	1.04682e-08
BTHUR0008_RS06815	Crp/Fnr family transcriptional regulator	BTHUR0008_RS06815	61.2956	1.21078	0.363847	3.32771	0.000875614	0.00371529
BTHUR0008_RS06850	hypothetical protein	BTHUR0008_RS06850	13.4893	-1.05045	0.382483	-2.7464	0.00602532	0.018852
BTHUR0008_RS06870	integrase	BTHUR0008_RS06870	4300.97	-1.85851	0.182555	-10.1805	2.42234e-24	3.11601e-22
BTHUR0008_RS06895	hypothetical protein	BTHUR0008_RS06895	132.244	-1.12109	0.22934	-4.88831	1.01707e-06	9.84035e-06
BTHUR0008_RS06900	hypothetical protein	BTHUR0008_RS06900	242.091	-1.30016	0.234012	-5.55595	2.76107e-08	3.68577e-07
BTHUR0008_RS06920	spore maturation protein	BTHUR0008_RS06920	35.6637	-1.36737	0.232915	-5.87066	4.34053e-09	6.8624e-08
BTHUR0008_RS06935	cytochrome C biogenesis protein	BTHUR0008_RS06935	750.118	1.02569	0.244105	4.20184	2.64753e-05	0.000176502
BTHUR0008_RS06955	ATP:cob(I)alamin adenosyltransferase	BTHUR0008_RS06955	176.363	1.16417	0.183593	6.34105	2.282e-10	4.7139e-09
BTHUR0008_RS06975	ferredoxin	BTHUR0008_RS06975	1521.16	-1.04188	0.221268	-4.70869	2.49308e-06	2.17425e-05
BTHUR0008_RS06990	CAAX amino protease	BTHUR0008_RS06990	197.918	1.20586	0.253109	4.76419	1.89609e-06	1.6954e-05
BTHUR0008_RS07030	N-acetylmuramoyl-L-alanine amidase	BTHUR0008_RS07030	472.916	-1.69894	0.222897	-7.62207	2.49633e-14	9.48272e-13
BTHUR0008_RS07090	ATP synthase	BTHUR0008_RS07090	6.18043	1.19489	0.394507	3.02882	0.0024551	0.00880599
BTHUR0008_RS07195	hypothetical protein	BTHUR0008_RS07195	67.7192	1.00716	0.209977	4.79653	1.61435e-06	1.48091e-05
BTHUR0008_RS07300	hypothetical protein	BTHUR0008_RS07300	105.096	1.04447	0.198685	5.2569	1.46506e-07	1.70272e-06
BTHUR0008_RS07405	hypothetical protein	BTHUR0008_RS07405	75.4985	-1.08123	0.241033	-4.48581	7.26388e-06	5.65537e-05
BTHUR0008_RS07555	hypothetical protein	BTHUR0008_RS07555	123.397	-1.18624	0.163402	-7.25962	3.88186e-13	1.19409e-11
BTHUR0008_RS07570	Transporter, LysE family protein	BTHUR0008_RS07570	339.181	-1.03552	0.334194	-3.09855	0.00194469	0.0073057
BTHUR0008_RS07595	aminotransferase	BTHUR0008_RS07595	90.2685	-1.65202	0.243524	-6.78378	1.17068e-11	2.8438e-10
BTHUR0008_RS07765	flagellar biosynthesis protein FliS	BTHUR0008_RS07765	2290.86	1.32647	0.238488	5.56201	2.66692e-08	3.58546e-07
BTHUR0008_RS07845	hypothetical protein	BTHUR0008_RS07845	472.498	-1.22963	0.214054	-5.74447	9.22083e-09	1.36623e-07
BTHUR0008_RS07850	flagellin	BTHUR0008_RS07850	307.573	-1.13516	0.184513	-6.15219	7.64205e-10	1.40892e-08
BTHUR0008_RS07890	flagellar biosynthesis protein FliQ	BTHUR0008_RS07890	181.688	1.21358	0.166191	7.3023	2.82894e-13	8.97237e-12
BTHUR0008_RS07920	monooxygenase	BTHUR0008_RS07920	59.1771	1.20068	0.222203	5.4035	6.53518e-08	8.0939e-07
BTHUR0008_RS07950	DeoR family transcriptional regulator	BTHUR0008_RS07950	127.74	-1.6142	0.208887	-7.7276	1.09594e-14	4.36832e-13
BTHUR0008_RS08025	hypothetical protein	BTHUR0008_RS08025	99.7975	-1.4364	0.279268	-5.14345	2.69733e-07	2.95298e-06
BTHUR0008_RS08035	hypothetical protein	BTHUR0008_RS08035	22.6995	1.11976	0.312377	3.58466	0.000337523	0.00164263
BTHUR0008_RS08045	hypothetical protein	BTHUR0008_RS08045	2114.96	-1.17487	0.299687	-3.92032	8.84311e-05	0.000505576
BTHUR0008_RS08055	sodium:proton antiporter	BTHUR0008_RS08055	43.8063	-1.06689	0.209721	-5.08719	3.6341e-07	3.88094e-06
BTHUR0008_RS08095	hisitidine kinase	BTHUR0008_RS08095	71.2208	2.39486	0.301844	7.93407	2.12072e-15	9.68007e-14
BTHUR0008_RS08150	fumarate hydratase	BTHUR0008_RS08150	2216.38	1.096	0.13912	7.87811	3.3236e-15	1.49298e-13
BTHUR0008_RS08155	hypothetical protein	BTHUR0008_RS08155	475.746	-1.45957	0.185723	-7.85881	3.87791e-15	1.71477e-13
BTHUR0008_RS08190	cytochrome C biogenesis protein CcdA	BTHUR0008_RS08190	396.671	1.67957	0.181736	9.24186	2.4226e-20	2.04656e-18
BTHUR0008_RS08200	prolipoprotein diacylglyceryl transferase	BTHUR0008_RS08200	64.9754	1.70163	0.189319	8.98814	2.51456e-19	1.77905e-17
BTHUR0008_RS08225	hypothetical protein	BTHUR0008_RS08225	351.613	-1.1295	0.139194	-8.11455	4.87576e-16	2.39972e-14
BTHUR0008_RS08250	LuxR family transcriptional regulator	BTHUR0008_RS08250	165.95	1.04213	0.196454	5.30473	1.12842e-07	1.33896e-06
BTHUR0008_RS08315	hypothetical protein	BTHUR0008_RS08315	6.14966	1.86414	0.50287	3.707	0.000209728	0.00108805
BTHUR0008_RS08335	glyoxalase	BTHUR0008_RS08335	368.315	-1.37133	0.199755	-6.86507	6.64594e-12	1.67182e-10
BTHUR0008_RS08370	PadR family transcriptional regulator	BTHUR0008_RS08370	17.7148	1.5235	0.279289	5.45494	4.89905e-08	6.21717e-07
BTHUR0008_RS08385	3-oxoacyl-ACP synthase	BTHUR0008_RS08385	951.031	-1.60057	0.159089	-10.0609	8.22804e-24	1.01241e-21
BTHUR0008_RS08410	acetyltransferase	BTHUR0008_RS08410	18.3966	1.00427	0.288248	3.48405	0.000493884	0.00227083
BTHUR0008_RS08460	methionine sulfoxide reductase A	BTHUR0008_RS08460	321.567	-1.22652	0.167029	-7.34313	2.08652e-13	6.79671e-12
BTHUR0008_RS08475	acetolactate synthase	BTHUR0008_RS08475	37.8652	1.46479	0.279402	5.24259	1.58342e-07	1.81788e-06
BTHUR0008_RS08505	capsular polysaccharide biosynthesis protein	BTHUR0008_RS08505	236.021	-1.06013	0.198257	-5.34724	8.93062e-08	1.08238e-06
BTHUR0008_RS08540	acetyl-CoA hydrolase	BTHUR0008_RS08540	412.164	-1.0825	0.193091	-5.60613	2.06895e-08	2.8843e-07
BTHUR0008_RS08545	acetyltransferase	BTHUR0008_RS08545	11.1413	-1.3464	0.348782	-3.8603	0.000113248	0.000628418
BTHUR0008_RS08550	hypothetical protein	BTHUR0008_RS08550	11.7188	-1.27179	0.345659	-3.67932	0.000233856	0.00119138
BTHUR0008_RS08555	S-adenosylhomocysteine nucleosidase	BTHUR0008_RS08555	5603.22	1.62413	0.291574	5.57022	2.54411e-08	3.4449e-07
BTHUR0008_RS08675	hypothetical protein	BTHUR0008_RS08675	23.5423	1.05209	0.255121	4.12388	3.72548e-05	0.000237993
BTHUR0008_RS08680	CAAX amino protease	BTHUR0008_RS08680	60.0734	1.90983	0.310842	6.14405	8.04449e-10	1.47352e-08
BTHUR0008_RS08780	arsenical-resistance protein ACR3	BTHUR0008_RS08780	266.775	-1.14395	0.158053	-7.23774	4.56238e-13	1.3663e-11
BTHUR0008_RS08790	branched-chain amino acid transporter	BTHUR0008_RS08790	1252.07	-1.08017	0.200915	-5.37627	7.60439e-08	9.31619e-07
BTHUR0008_RS08800	copper resistance protein	BTHUR0008_RS08800	109.803	1.24991	0.210785	5.92978	3.03334e-09	4.99091e-08
BTHUR0008_RS08805	hypothetical protein	BTHUR0008_RS08805	56.1222	1.395	0.261063	5.34353	9.11521e-08	1.1024e-06
BTHUR0008_RS08860	transcriptional regulator	BTHUR0008_RS08860	10.7113	-2.32469	0.500111	-4.64835	3.34594e-06	2.8308e-05
BTHUR0008_RS08875	membrane protein	BTHUR0008_RS08875	115.501	1.09676	0.194514	5.63849	1.71547e-08	2.43347e-07
BTHUR0008_RS08955	cytochrome C nitrate reductase	BTHUR0008_RS08955	11055.4	1.59677	0.575943	2.77245	0.00556357	0.0176019
BTHUR0008_RS08960	cysteine ABC transporter ATP-binding protein	BTHUR0008_RS08960	2995.45	2.22627	0.545547	4.08081	4.48797e-05	0.000281618
BTHUR0008_RS08965	ABC transporter ATP-binding protein	BTHUR0008_RS08965	1629.19	2.55739	0.503308	5.08116	3.7513e-07	3.98355e-06
BTHUR0008_RS09000	multidrug ABC transporter	BTHUR0008_RS09000	29.3962	1.49163	0.36786	4.05489	5.0157e-05	0.00030891
BTHUR0008_RS09005	hypothetical protein	BTHUR0008_RS09005	197.735	1.34486	0.301502	4.46053	8.17569e-06	6.2731e-05
BTHUR0008_RS09120	LytR family transcriptional regulator	BTHUR0008_RS09120	5296.19	-1.37946	0.230953	-5.97288	2.33095e-09	3.93827e-08
BTHUR0008_RS09155	acetyltransferase	BTHUR0008_RS09155	14.8226	-1.04288	0.315521	-3.30528	0.000948824	0.00398098
BTHUR0008_RS09160	Petrobactin biosynthesis protein AsbA	BTHUR0008_RS09160	161.715	1.81049	0.238586	7.58842	3.23828e-14	1.19017e-12
BTHUR0008_RS09165	siderophore biosynthesis protein	BTHUR0008_RS09165	87.1342	2.00278	0.269768	7.42408	1.13565e-13	3.84896e-12
BTHUR0008_RS09170	acyl-CoA synthetase	BTHUR0008_RS09170	83.6548	1.62824	0.260261	6.25616	3.94565e-10	7.72747e-09
BTHUR0008_RS09175	acyl carrier protein	BTHUR0008_RS09175	16.8181	1.56601	0.425078	3.68406	0.000229544	0.00117364
BTHUR0008_RS09180	Petrobactin biosynthesis protein AsbE	BTHUR0008_RS09180	132.412	2.07578	0.248703	8.34642	7.0365e-17	3.72211e-15
BTHUR0008_RS09225	hypothetical protein	BTHUR0008_RS09225	1074.63	1.10012	0.164579	6.68448	2.31746e-11	5.46534e-10
BTHUR0008_RS09265	ArsR family transcriptional regulator	BTHUR0008_RS09265	233.99	-1.27506	0.251189	-5.07609	3.85274e-07	4.07387e-06
BTHUR0008_RS09305	hypothetical protein	BTHUR0008_RS09305	178.617	-1.78133	0.257678	-6.91298	4.74561e-12	1.23861e-10
BTHUR0008_RS09335	hypothetical protein	BTHUR0008_RS09335	473.294	-1.70649	0.234984	-7.26212	3.81075e-13	1.17862e-11
BTHUR0008_RS09380	NADPH dehydrogenase	BTHUR0008_RS09380	302.189	-1.42759	0.196797	-7.25416	4.04155e-13	1.22327e-11
BTHUR0008_RS09440	magnesium transporter	BTHUR0008_RS09440	441.007	1.0228	0.253545	4.03398	5.484e-05	0.000331264
BTHUR0008_RS09570	stage II sporulation protein P; disrupted	BTHUR0008_RS09570	13.6811	1.27743	0.325004	3.93049	8.47736e-05	0.000487126
BTHUR0008_RS09595	hypothetical protein	BTHUR0008_RS09595	12.4974	-1.3231	0.29549	-4.47765	7.54701e-06	5.85954e-05
BTHUR0008_RS09625	hypothetical protein	BTHUR0008_RS09625	2844.34	-2.44536	0.327241	-7.47266	7.85919e-14	2.76292e-12
BTHUR0008_RS09645	membrane protein	BTHUR0008_RS09645	49.6356	-1.49001	0.250983	-5.93669	2.9083e-09	4.81315e-08
BTHUR0008_RS09670	acetyltransferase	BTHUR0008_RS09670	8.32206	1.00222	0.37667	2.66073	0.00779724	0.0234248
BTHUR0008_RS09675	hypothetical protein	BTHUR0008_RS09675	6.96029	1.06004	0.386409	2.74332	0.00608211	0.0190192
BTHUR0008_RS09705	acetyltransferase	BTHUR0008_RS09705	72.6015	-1.61927	0.176986	-9.14918	5.7365e-20	4.70559e-18
narZ	nitrate reductase	BTHUR0008_RS09820	133.563	-1.00155	0.380024	-2.63549	0.00840163	0.02491
BTHUR0008_RS09845	molybdenum cofactor biosynthesis protein A	BTHUR0008_RS09845	129.761	-1.418	0.538915	-2.63121	0.00850818	0.0251864
BTHUR0008_RS09850	thiamine/molybdopterin biosynthesis protein MoeB	BTHUR0008_RS09850	76.6294	-1.67053	0.531778	-3.14141	0.00168135	0.0064431
BTHUR0008_RS09900	nitrite reductase NAD(P)H small subunit	BTHUR0008_RS09900	10.5192	-1.3188	0.485375	-2.71707	0.00658619	0.020326
BTHUR0008_RS09905	nitrite reductase	BTHUR0008_RS09905	612.445	-1.46206	0.515139	-2.83818	0.00453713	0.0148012
BTHUR0008_RS09950	hypothetical protein	BTHUR0008_RS09950	208.927	1.14787	0.259898	4.4166	1.00267e-05	7.5367e-05
BTHUR0008_RS09980	hypothetical protein	BTHUR0008_RS09980	119.062	-1.26453	0.282822	-4.4711	7.78184e-06	6.02534e-05
BTHUR0008_RS10050	hypothetical protein	BTHUR0008_RS10050	23.9928	-1.79412	0.312965	-5.73267	9.88616e-09	1.45718e-07
BTHUR0008_RS10060	aspartyl-tRNA synthetase	BTHUR0008_RS10060	128.18	-1.1688	0.202024	-5.78546	7.23137e-09	1.09145e-07
BTHUR0008_RS10085	type VII secretion protein	BTHUR0008_RS10085	2302.01	-1.08229	0.210449	-5.14274	2.70758e-07	2.95847e-06
BTHUR0008_RS10090	hypothetical protein	BTHUR0008_RS10090	938.326	-1.26345	0.206909	-6.10632	1.01958e-09	1.82044e-08
BTHUR0008_RS10095	Fe-S oxidoreductase	BTHUR0008_RS10095	43.4839	-1.43167	0.263422	-5.4349	5.4828e-08	6.85047e-07
BTHUR0008_RS10100	hypothetical protein	BTHUR0008_RS10100	465.646	-1.08804	0.2209	-4.92549	8.41479e-07	8.22586e-06
BTHUR0008_RS10115	hypothetical protein	BTHUR0008_RS10115	539.809	-1.00494	0.197486	-5.08869	3.60541e-07	3.85758e-06
BTHUR0008_RS10295	preprotein translocase subunit TatC	BTHUR0008_RS10295	51.9486	-1.18327	0.279138	-4.23901	2.24512e-05	0.000152002
BTHUR0008_RS10335	hypothetical protein	BTHUR0008_RS10335	43.7129	1.33209	0.275695	4.83176	1.35331e-06	1.27449e-05
BTHUR0008_RS10345	iron(III) dicitrate-binding protein	BTHUR0008_RS10345	2130.36	1.96594	0.186505	10.5409	5.59312e-26	8.55596e-24
BTHUR0008_RS10415	membrane protein	BTHUR0008_RS10415	12.0902	1.01037	0.332353	3.04005	0.00236537	0.00852737
BTHUR0008_RS10465	monooxygenase	BTHUR0008_RS10465	78.3601	1.35583	0.315769	4.29375	1.75678e-05	0.00012201
BTHUR0008_RS10540	gluconokinase	BTHUR0008_RS10540	747.423	-1.49563	0.343095	-4.35923	1.3052e-05	9.5076e-05
BTHUR0008_RS10665	acetylornithine deacetylase	BTHUR0008_RS10665	187.826	-1.68918	0.261727	-6.45397	1.08954e-10	2.40891e-09
BTHUR0008_RS10680	lysine 2,3-aminomutase	BTHUR0008_RS10680	81.9146	-2.17392	0.251989	-8.62702	6.29702e-18	3.63685e-16
BTHUR0008_RS10685	hypothetical protein	BTHUR0008_RS10685	35.015	-1.4498	0.256407	-5.65427	1.56513e-08	2.22579e-07
BTHUR0008_RS10705	hypothetical protein	BTHUR0008_RS10705	111.45	1.55276	0.299066	5.19205	2.07986e-07	2.30372e-06
BTHUR0008_RS10785	spore germination protein GerPF	BTHUR0008_RS10785	13.6916	-1.38361	0.354598	-3.90191	9.54374e-05	0.000539097
BTHUR0008_RS10830	MFS transporter	BTHUR0008_RS10830	61.5036	2.15677	0.245843	8.77294	1.74059e-18	1.08261e-16
BTHUR0008_RS10835	hypothetical protein	BTHUR0008_RS10835	154.055	1.36238	0.245856	5.54135	3.00156e-08	3.96971e-07
BTHUR0008_RS10905	ArsR family transcriptional regulator	BTHUR0008_RS10905	1691.53	-1.4104	0.256545	-5.49766	3.8486e-08	4.99612e-07
BTHUR0008_RS10915	membrane protein	BTHUR0008_RS10915	6609.54	-1.06033	0.376518	-2.81615	0.00486023	0.0156478
BTHUR0008_RS10920	2,3-dihydroxybenzoate-2,3-dehydrogenase	BTHUR0008_RS10920	56.5861	1.45613	0.2791	5.21722	1.81626e-07	2.0519e-06
BTHUR0008_RS10925	isochorismate synthase	BTHUR0008_RS10925	61.837	2.77807	0.317935	8.73784	2.37607e-18	1.4618e-16
entE	enterobactin synthase subunit E	BTHUR0008_RS10930	231.755	1.95037	0.258098	7.55669	4.13454e-14	1.5001e-12
BTHUR0008_RS10935	Isochorismatase	BTHUR0008_RS10935	87.9402	2.75289	0.28129	9.78665	1.28479e-22	1.32217e-20
BTHUR0008_RS10940	diguanylate cyclase	BTHUR0008_RS10940	457.828	1.65248	0.233513	7.07662	1.47709e-12	4.11839e-11
BTHUR0008_RS10950	DSBA oxidoreductase	BTHUR0008_RS10950	89.4756	1.57607	0.250662	6.28763	3.22357e-10	6.4019e-09
BTHUR0008_RS10965	DNA-binding protein	BTHUR0008_RS10965	40.6936	-1.60309	0.214323	-7.47976	7.44563e-14	2.65046e-12
BTHUR0008_RS11065	hypothetical protein	BTHUR0008_RS11065	47.753	1.31589	0.305665	4.30499	1.66992e-05	0.000117267
BTHUR0008_RS11080	membrane protein	BTHUR0008_RS11080	7.70172	1.45577	0.461983	3.15114	0.00162637	0.00626207
BTHUR0008_RS11175	cold-shock protein	BTHUR0008_RS11175	984.436	1.06456	0.300219	3.54595	0.000391204	0.0018717
BTHUR0008_RS11300	RNA polymerase sigma factor SigJ	BTHUR0008_RS11300	100.49	-1.31821	0.229691	-5.73904	9.52169e-09	1.40712e-07
BTHUR0008_RS11350	ATPase	BTHUR0008_RS11350	10.4101	1.15737	0.344177	3.36272	0.000771785	0.00332607
BTHUR0008_RS11500	hypothetical protein	BTHUR0008_RS11500	38.3414	1.10608	0.294314	3.75817	0.000171162	0.000909652
BTHUR0008_RS11525	hypothetical protein	BTHUR0008_RS11525	139.955	1.13835	0.244366	4.65838	3.18707e-06	2.71669e-05
BTHUR0008_RS11585	DNA-binding protein	BTHUR0008_RS11585	432.353	1.30626	0.228271	5.72242	1.05017e-08	1.54389e-07
BTHUR0008_RS11625	RNA polymerase subunit sigma-24	BTHUR0008_RS11625	11.4595	1.14654	0.376004	3.04928	0.00229387	0.00832799
BTHUR0008_RS11630	ECF-type sigma factor negative effector	BTHUR0008_RS11630	22.8771	1.72282	0.308111	5.59155	2.25047e-08	3.11434e-07
BTHUR0008_RS11655	phosphoesterase	BTHUR0008_RS11655	71.4104	-1.15052	0.205283	-5.60456	2.08779e-08	2.90341e-07
BTHUR0008_RS11700	acetyl-CoA carboxylase	BTHUR0008_RS11700	11.2445	-1.4722	0.362806	-4.05782	4.95329e-05	0.000305732
BTHUR0008_RS11760	HAD family hydrolase	BTHUR0008_RS11760	129.116	-1.01317	0.230269	-4.39992	1.0829e-05	8.06472e-05
BTHUR0008_RS11790	AraC family transcriptional regulator	BTHUR0008_RS11790	21.8082	-1.17149	0.307476	-3.81002	0.000138955	0.000753337
BTHUR0008_RS11860	oligoendopeptidase F	BTHUR0008_RS11860	38.3438	-1.15731	0.285181	-4.05816	4.94616e-05	0.000305625
BTHUR0008_RS11895	alcohol dehydrogenase	BTHUR0008_RS11895	16.3388	1.06092	0.270774	3.91809	8.92539e-05	0.000509765
BTHUR0008_RS12030	hypothetical protein	BTHUR0008_RS12030	8.27606	-1.4873	0.351511	-4.23117	2.32476e-05	0.000156832
BTHUR0008_RS12050	hypothetical protein	BTHUR0008_RS12050	527.883	-1.33806	0.218413	-6.12628	8.99575e-10	1.61638e-08
BTHUR0008_RS12060	hypothetical protein	BTHUR0008_RS12060	11.0278	-1.16324	0.38248	-3.04132	0.00235546	0.00849706
BTHUR0008_RS12145	aspartate racemase	BTHUR0008_RS12145	41.5171	-1.39655	0.401787	-3.47583	0.000509272	0.00232834
BTHUR0008_RS12200	PAP2 family phosphoesterase	BTHUR0008_RS12200	445.361	-1.00409	0.184586	-5.43968	5.33771e-08	6.70363e-07
BTHUR0008_RS12220	teicoplanin resistance protein vanZ	BTHUR0008_RS12220	130.807	1.50842	0.318966	4.72909	2.25527e-06	1.98211e-05
BTHUR0008_RS12230	ABC transporter	BTHUR0008_RS12230	23.2567	1.06641	0.312587	3.41157	0.000645889	0.00286051
BTHUR0008_RS12245	DNA-binding protein	BTHUR0008_RS12245	108.677	1.21597	0.155335	7.82808	4.9538e-15	2.17353e-13
BTHUR0008_RS12275	glycerophosphoryl diester phosphodiesterase	BTHUR0008_RS12275	255.652	-1.10698	0.157739	-7.01777	2.25443e-12	6.1643e-11
BTHUR0008_RS12285	alcohol dehydrogenase; disrupted	BTHUR0008_RS12285	452.04	-2.04656	0.271985	-7.52455	5.29024e-14	1.89511e-12
BTHUR0008_RS12510	ATP-dependent Clp protease proteolytic subunit	BTHUR0008_RS12510	40.4994	-1.02376	0.265032	-3.86277	0.00011211	0.000623938
BTHUR0008_RS12605	Rrf2 family transcriptional regulator	BTHUR0008_RS12605	1050.6	-1.40198	0.211467	-6.62979	3.36171e-11	7.83015e-10
BTHUR0008_RS12665	TetR family transcriptional regulator	BTHUR0008_RS12665	43.1809	-2.11805	0.285892	-7.40857	1.27668e-13	4.30118e-12
BTHUR0008_RS12670	kynureninase	BTHUR0008_RS12670	182.932	-1.54534	0.244745	-6.31409	2.71762e-10	5.47393e-09
BTHUR0008_RS12715	hypothetical protein	BTHUR0008_RS12715	41.8358	-1.09216	0.284544	-3.83829	0.000123893	0.000682133
BTHUR0008_RS12730	hypothetical protein	BTHUR0008_RS12730	20.1682	1.13159	0.422136	2.68063	0.00734835	0.0222732
BTHUR0008_RS12740	peptide ABC transporter substrate-binding protein	BTHUR0008_RS12740	25.36	1.30374	0.290526	4.48752	7.20562e-06	5.63274e-05
BTHUR0008_RS12775	TetR family transcriptional regulator	BTHUR0008_RS12775	115.589	1.37205	0.220518	6.22194	4.91044e-10	9.45344e-09
BTHUR0008_RS12800	bacillolysin	BTHUR0008_RS12800	233.964	-1.63662	0.3311	-4.94298	7.69356e-07	7.58633e-06
BTHUR0008_RS12805	pullulanase	BTHUR0008_RS12805	170.978	-1.62107	0.271031	-5.98112	2.2161e-09	3.76671e-08
BTHUR0008_RS12825	lipase	BTHUR0008_RS12825	94.0576	-1.13951	0.174113	-6.54466	5.96302e-11	1.35545e-09
BTHUR0008_RS12860	hypothetical protein	BTHUR0008_RS12860	17.0168	-1.5461	0.302172	-5.11662	3.11052e-07	3.35983e-06
BTHUR0008_RS12865	hypothetical protein	BTHUR0008_RS12865	73.9299	-2.1801	0.267973	-8.13554	4.10102e-16	2.05414e-14
BTHUR0008_RS12940	membrane protein	BTHUR0008_RS12940	7.2773	1.34952	0.391576	3.44637	0.000568177	0.00255634
BTHUR0008_RS12985	hypothetical protein	BTHUR0008_RS12985	2078.23	-1.36675	0.209678	-6.51832	7.10979e-11	1.59688e-09
BTHUR0008_RS13105	oxidoreductase	BTHUR0008_RS13105	56.5763	-1.45416	0.291682	-4.98542	6.18274e-07	6.24898e-06
BTHUR0008_RS13115	hypothetical protein	BTHUR0008_RS13115	7.48942	-1.73676	0.36433	-4.76699	1.86995e-06	1.67467e-05
BTHUR0008_RS13190	pyridine nucleotide-disulfide oxidoreductase	BTHUR0008_RS13190	61.627	-1.33321	0.265692	-5.01787	5.2248e-07	5.3768e-06
BTHUR0008_RS13245	hypothetical protein	BTHUR0008_RS13245	6.34897	-1.04078	0.387155	-2.68827	0.00718235	0.0218636
BTHUR0008_RS13265	hypothetical protein	BTHUR0008_RS13265	517.731	-1.10403	0.24753	-4.46019	8.18871e-06	6.2731e-05
BTHUR0008_RS13280	hypothetical protein	BTHUR0008_RS13280	14.332	-1.02737	0.359659	-2.85652	0.00428307	0.0140943
BTHUR0008_RS13420	hypothetical protein	BTHUR0008_RS13420	14.1164	-1.74275	0.353344	-4.93215	8.13297e-07	7.97792e-06
BTHUR0008_RS13525	polyketide synthase	BTHUR0008_RS13525	6.58116	-1.69343	0.409988	-4.13043	3.62086e-05	0.000232887
BTHUR0008_RS13545	GntR family transcriptional regulator	BTHUR0008_RS13545	28.5681	1.33744	0.333787	4.00685	6.15332e-05	0.000367382
BTHUR0008_RS13580	diaminopimelate aminotransferase	BTHUR0008_RS13580	1007.45	-1.59151	0.191418	-8.31432	9.2283e-17	4.83631e-15
BTHUR0008_RS13600	hypothetical protein	BTHUR0008_RS13600	6.36398	-1.19743	0.43116	-2.77722	0.00548268	0.0173654
BTHUR0008_RS13655	MFS transporter	BTHUR0008_RS13655	25.0035	-1.1745	0.300208	-3.91229	9.14256e-05	0.000519547
BTHUR0008_RS13685	hypothetical protein	BTHUR0008_RS13685	3145.78	-1.16206	0.149795	-7.7577	8.64834e-15	3.54707e-13
BTHUR0008_RS13695	zwittermicin A resistance protein ZmaR	BTHUR0008_RS13695	128.637	-1.13134	0.19397	-5.83256	5.45838e-09	8.34985e-08
BTHUR0008_RS13705	hypothetical protein	BTHUR0008_RS13705	2785.98	-1.06601	0.168793	-6.31551	2.69268e-10	5.44306e-09
BTHUR0008_RS13795	hypothetical protein	BTHUR0008_RS13795	12.8793	-1.28414	0.366603	-3.50281	0.000460375	0.00213935
BTHUR0008_RS13855	glycine/betaine MFS transporter	BTHUR0008_RS13855	3023.83	-1.35006	0.210007	-6.42867	1.28727e-10	2.78166e-09
BTHUR0008_RS13870	magnesium chelatase	BTHUR0008_RS13870	22.0347	-1.11422	0.248767	-4.47896	7.50068e-06	5.83157e-05
BTHUR0008_RS13900	uridine kinase	BTHUR0008_RS13900	89.9532	-1.1431	0.255838	-4.46808	7.89243e-06	6.09929e-05
BTHUR0008_RS13930	hypothetical protein	BTHUR0008_RS13930	49.1038	-1.12386	0.416504	-2.69832	0.00696895	0.0212867
BTHUR0008_RS13935	peptidase M6	BTHUR0008_RS13935	257.071	-1.5994	0.377904	-4.23229	2.31328e-05	0.000156243
BTHUR0008_RS13990	gamma-glutamyl kinase	BTHUR0008_RS13990	320.866	1.11276	0.257886	4.31493	1.59656e-05	0.000113098
BTHUR0008_RS13995	gamma-glutamyl phosphate reductase	BTHUR0008_RS13995	710.541	1.00341	0.220017	4.56057	5.1014e-06	4.13494e-05
BTHUR0008_RS14015	antibiotic biosynthesis monooxygenase	BTHUR0008_RS14015	268.495	2.12187	0.260141	8.15662	3.44536e-16	1.74114e-14
BTHUR0008_RS14095	hypothetical protein; disrupted	#N/A	116.46	-1.07976	0.215507	-5.01032	5.4339e-07	5.56165e-06
BTHUR0008_RS14145	NAD(P)H nitroreductase	BTHUR0008_RS14145	296.505	-1.13079	0.178947	-6.31916	2.62989e-10	5.33519e-09
BTHUR0008_RS14170	regulatory protein	BTHUR0008_RS14170	377.251	-1.09495	0.185472	-5.90359	3.55677e-09	5.76828e-08
BTHUR0008_RS14230	ABC transporter permease	BTHUR0008_RS14230	137.707	1.32647	0.225751	5.87583	4.20739e-09	6.68928e-08
BTHUR0008_RS14245	membrane protein	BTHUR0008_RS14245	134.835	1.29998	0.350259	3.71148	0.00020605	0.00106995
BTHUR0008_RS14265	NADPH dehydrogenase	BTHUR0008_RS14265	39.6461	-1.48081	0.306873	-4.82547	1.39677e-06	1.30673e-05
BTHUR0008_RS14310	3-oxoadipate enol-lactonase	BTHUR0008_RS14310	1059.39	-2.28111	0.214072	-10.6558	1.63838e-26	2.6495e-24
BTHUR0008_RS14315	hypothetical protein	BTHUR0008_RS14315	39.9107	-1.75134	0.235702	-7.43034	1.0832e-13	3.71569e-12
BTHUR0008_RS14340	hypothetical protein	BTHUR0008_RS14340	515.597	-1.01464	0.167483	-6.05816	1.37687e-09	2.40554e-08
BTHUR0008_RS14370	AraC family transcriptional regulator	BTHUR0008_RS14370	67.0364	1.46234	0.206015	7.09823	1.26366e-12	3.54074e-11
BTHUR0008_RS14375	hypothetical protein	BTHUR0008_RS14375	72.8241	1.90405	0.246006	7.73985	9.95351e-15	4.02406e-13
BTHUR0008_RS14380	hypothetical protein	BTHUR0008_RS14380	468.765	1.14113	0.140708	8.10991	5.06554e-16	2.47164e-14
BTHUR0008_RS14410	hypothetical protein	BTHUR0008_RS14410	8.40337	-1.20201	0.348518	-3.44891	0.00056286	0.00253848
BTHUR0008_RS14575	histidine kinase	BTHUR0008_RS14575	61.8105	1.11531	0.193283	5.77034	7.91135e-09	1.19091e-07
BTHUR0008_RS14740	MerR family transcriptional regulator; disrupted	BTHUR0008_RS14740	16.9834	-1.29792	0.332968	-3.89803	9.69788e-05	0.000546169
BTHUR0008_RS14810	arsenic resistance protein ArsB	BTHUR0008_RS14810	356.19	-1.12438	0.222765	-5.04737	4.47934e-07	4.67768e-06
BTHUR0008_RS14930	MarR family transcriptional regulator	BTHUR0008_RS14930	11.4168	-1.30624	0.380634	-3.43174	0.000599718	0.00268757
BTHUR0008_RS14950	hydrolase	BTHUR0008_RS14950	34.8306	-1.10964	0.194252	-5.71237	1.11412e-08	1.62524e-07
BTHUR0008_RS15080	hypothetical protein	BTHUR0008_RS15080	7.8687	-1.08994	0.395171	-2.75814	0.00581308	0.0182992
BTHUR0008_RS15085	membrane protein	BTHUR0008_RS15085	12.2236	-2.3015	0.363622	-6.32938	2.46147e-10	5.0478e-09
BTHUR0008_RS15090	permease	BTHUR0008_RS15090	6.60379	-1.73845	0.359013	-4.84231	1.28338e-06	1.21471e-05
BTHUR0008_RS15105	penicillin-binding protein	BTHUR0008_RS15105	437.902	-1.42166	0.246507	-5.76721	8.05932e-09	1.20677e-07
BTHUR0008_RS15270	alginate lyase	BTHUR0008_RS15270	13.3975	-2.34599	0.440558	-5.32504	1.00931e-07	1.20776e-06
BTHUR0008_RS15360	hypothetical protein	BTHUR0008_RS15360	24.8812	-1.00926	0.295505	-3.41538	0.000636934	0.00282527
BTHUR0008_RS15370	hypothetical protein	BTHUR0008_RS15370	32.767	-2.70579	0.324067	-8.34948	6.85668e-17	3.66121e-15
BTHUR0008_RS15535	sugar MFS transporter	BTHUR0008_RS15535	232.024	-1.81908	0.394973	-4.60559	4.11304e-06	3.41346e-05
BTHUR0008_RS15540	glyoxal reductase	BTHUR0008_RS15540	244.052	-1.98081	0.376721	-5.25803	1.45609e-07	1.7022e-06
BTHUR0008_RS15590	oxidoreductase	BTHUR0008_RS15590	371.932	-1.63796	0.308594	-5.3078	1.10954e-07	1.31932e-06
BTHUR0008_RS15600	hypothetical protein	BTHUR0008_RS15600	71.8968	-1.2434	0.388523	-3.20032	0.00137274	0.00541821
BTHUR0008_RS15605	NADPH:quinone reductase	BTHUR0008_RS15605	182.212	-1.34941	0.368988	-3.65705	0.000255132	0.00128818
BTHUR0008_RS15740	hypothetical protein	BTHUR0008_RS15740	136.74	-1.47034	0.322376	-4.56095	5.09237e-06	4.13494e-05
BTHUR0008_RS15775	ferrichrome ABC transporter permease	BTHUR0008_RS15775	401.821	2.47913	0.230584	10.7515	5.82784e-27	9.70164e-25
BTHUR0008_RS15780	iron ABC transporter permease	BTHUR0008_RS15780	1211.63	2.34342	0.246591	9.50327	2.03397e-21	1.88726e-19
BTHUR0008_RS15785	iron-hydroxamate ABC transporter substrate-binding protein	BTHUR0008_RS15785	646.183	2.51082	0.18115	13.8604	1.10015e-43	4.78989e-41
BTHUR0008_RS15840	alanine glycine permease	BTHUR0008_RS15840	133.329	-1.17682	0.14954	-7.86963	3.5569e-15	1.5852e-13
BTHUR0008_RS15980	RNA polymerase sigma factor SigI	BTHUR0008_RS15980	18.0577	-1.11988	0.307564	-3.64111	0.000271463	0.00135254
BTHUR0008_RS15990	flavodoxin	BTHUR0008_RS15990	305.995	4.53165	0.265656	17.0583	3.0318e-65	5.71999e-62
BTHUR0008_RS15995	hypothetical protein	BTHUR0008_RS15995	379.182	4.30812	0.271071	15.893	7.0876e-57	6.68597e-54
BTHUR0008_RS16020	hypothetical protein	BTHUR0008_RS16020	75.6898	-2.10712	0.211882	-9.94479	2.65724e-23	3.06938e-21
BTHUR0008_RS16035	arginine ABC transporter ATP-binding protein	BTHUR0008_RS16035	10.7059	-1.36376	0.430972	-3.16439	0.00155408	0.00602885
BTHUR0008_RS16045	glyoxalase	BTHUR0008_RS16045	248.435	-1.1566	0.162458	-7.11941	1.08387e-12	3.09835e-11
BTHUR0008_RS16050	GNAT family acetyltraansferase	BTHUR0008_RS16050	43.5506	-1.62048	0.229935	-7.04756	1.82089e-12	5.02742e-11
BTHUR0008_RS16100	N-acetylmuramoyl-L-alanine amidase	BTHUR0008_RS16100	865.941	-1.02601	0.226918	-4.5215	6.14043e-06	4.88766e-05
BTHUR0008_RS16130	glycosyl hydrolase family 5	BTHUR0008_RS16130	144.033	-1.69679	0.461244	-3.67873	0.000234397	0.00119306
BTHUR0008_RS16220	hypothetical protein	BTHUR0008_RS16220	7.2995	-1.55004	0.374014	-4.14433	3.40804e-05	0.000220704
BTHUR0008_RS16320	N-hydroxyarylamine O-acetyltransferase	BTHUR0008_RS16320	337.558	-1.00577	0.179191	-5.61282	1.99061e-08	2.78883e-07
BTHUR0008_RS16370	DNA damage-inducible protein DinB	BTHUR0008_RS16370	35.1522	-1.64657	0.249458	-6.60058	4.0954e-11	9.46121e-10
BTHUR0008_RS16635	peptide ABC transporter substrate-binding protein	BTHUR0008_RS16635	750.622	-2.2968	0.21257	-10.8049	3.26358e-27	5.59754e-25
BTHUR0008_RS16645	histidine kinase	BTHUR0008_RS16645	14.0751	1.49259	0.424391	3.51702	0.000436415	0.00204818
BTHUR0008_RS16705	hypothetical protein	BTHUR0008_RS16705	36.1048	-1.05366	0.245745	-4.28764	1.80584e-05	0.000124952
BTHUR0008_RS16720	urocanate hydratase	BTHUR0008_RS16720	89.9381	-1.27943	0.233826	-5.47173	4.45657e-08	5.70683e-07
BTHUR0008_RS16835	hypothetical protein	BTHUR0008_RS16835	35.037	-1.13929	0.188049	-6.05851	1.37392e-09	2.40554e-08
BTHUR0008_RS16850	hypothetical protein	BTHUR0008_RS16850	17.7621	-1.15312	0.309455	-3.72631	0.000194306	0.00101737
BTHUR0008_RS16885	aconitate hydratase	BTHUR0008_RS16885	16992.4	-1.15461	0.179425	-6.43507	1.23416e-10	2.68667e-09
BTHUR0008_RS16950	ribonucleoside-triphosphate reductase activating protein	BTHUR0008_RS16950	477.704	-1.30966	0.227966	-5.74499	9.19279e-09	1.36565e-07
BTHUR0008_RS16990	alkaline phosphatase	BTHUR0008_RS16990	43.8549	1.09365	0.271287	4.03133	5.54613e-05	0.000334303
BTHUR0008_RS17000	phosphonate ABC transporter substrate-binding protein	BTHUR0008_RS17000	50.997	1.38488	0.353805	3.91424	9.06899e-05	0.000516403
BTHUR0008_RS17085	holin	BTHUR0008_RS17085	311.664	-1.15069	0.235108	-4.89431	9.86508e-07	9.57742e-06
BTHUR0008_RS17095	integrase	BTHUR0008_RS17095	167.832	-1.02829	0.21428	-4.79883	1.59593e-06	1.46878e-05
BTHUR0008_RS17105	hypothetical protein	BTHUR0008_RS17105	10.3453	-1.44049	0.344889	-4.17668	2.95793e-05	0.000195127
BTHUR0008_RS17125	transcriptional regulator	BTHUR0008_RS17125	17375.9	-1.15768	0.291662	-3.96925	7.20986e-05	0.000424446
BTHUR0008_RS17240	hypothetical protein	BTHUR0008_RS17240	37.4012	-1.49751	0.249044	-6.01302	1.82095e-09	3.1232e-08
BTHUR0008_RS17335	aryl-phospho-beta-D-glucosidase	BTHUR0008_RS17335	4603	2.88263	0.244874	11.7719	5.44852e-32	1.40175e-29
BTHUR0008_RS17340	GntR family transcriptional regulator	BTHUR0008_RS17340	1011.57	2.97451	0.256651	11.5897	4.6487e-31	1.09632e-28
BTHUR0008_RS17355	holin	BTHUR0008_RS17355	40.8959	1.21351	0.219604	5.5259	3.27792e-08	4.30113e-07
BTHUR0008_RS17410	hypothetical protein	BTHUR0008_RS17410	71.8021	1.00005	0.247457	4.04131	5.31532e-05	0.000322452
BTHUR0008_RS17430	methylated-DNA--protein-cysteine S-methyltransferase	BTHUR0008_RS17430	66.6835	1.21819	0.17869	6.81737	9.27194e-12	2.27183e-10
BTHUR0008_RS17440	exodeoxyribonuclease III	BTHUR0008_RS17440	287.283	1.16128	0.210352	5.52068	3.37684e-08	4.41407e-07
BTHUR0008_RS17445	iron-uptake system-binding protein	BTHUR0008_RS17445	1325.24	3.45551	0.179094	19.2944	5.98566e-83	3.38788e-79
BTHUR0008_RS17450	ferrichrome ABC transporter permease	BTHUR0008_RS17450	583.163	2.88352	0.197478	14.6017	2.73966e-48	1.40968e-45
BTHUR0008_RS17455	iron ABC transporter permease	BTHUR0008_RS17455	607.436	3.7191	0.216847	17.1508	6.20061e-66	1.75477e-62
BTHUR0008_RS17460	ABC transporter ATP-binding protein	BTHUR0008_RS17460	309.436	3.40586	0.211557	16.0991	2.58999e-58	2.93187e-55
BTHUR0008_RS17465	IroE protein	BTHUR0008_RS17465	596.689	2.47703	0.217559	11.3856	4.93392e-30	9.62966e-28
BTHUR0008_RS17470	methyltransferase	BTHUR0008_RS17470	60.0646	1.20111	0.210394	5.70884	1.13746e-08	1.65503e-07
BTHUR0008_RS17475	LuxR family transcriptional regulator	BTHUR0008_RS17475	146.991	1.58545	0.189032	8.38722	4.97773e-17	2.70903e-15
BTHUR0008_RS17555	phosphofructokinase	BTHUR0008_RS17555	4841.75	1.36006	0.464095	2.93057	0.0033834	0.0116061
BTHUR0008_RS17560	PTS fructose transporter subunit IIC	BTHUR0008_RS17560	4052.93	2.21101	0.491883	4.495	6.95697e-06	5.46136e-05
BTHUR0008_RS17610	DNA-directed RNA polymerase subunit omega	BTHUR0008_RS17610	94.4273	1.03891	0.273652	3.79646	0.000146777	0.000788195
BTHUR0008_RS17625	peptide deformylase	BTHUR0008_RS17625	687.865	1.01002	0.204458	4.93999	7.81284e-07	7.69055e-06
BTHUR0008_RS17750	hypothetical protein	BTHUR0008_RS17750	5266.34	1.41581	0.162084	8.73499	2.43688e-18	1.48309e-16
BTHUR0008_RS17810	tyrosine recombinase XerC	BTHUR0008_RS17810	6355.78	1.31711	0.159556	8.2548	1.52153e-16	7.9008e-15
BTHUR0008_RS17850	UDP pyrophosphate synthase	BTHUR0008_RS17850	8886.7	-1.10319	0.246988	-4.46658	7.94783e-06	6.12871e-05
BTHUR0008_RS17900	hypothetical protein	BTHUR0008_RS17900	5988.17	1.03782	0.110775	9.36868	7.34441e-21	6.49521e-19
BTHUR0008_RS18080	regulator	BTHUR0008_RS18080	3089.17	-1.01362	0.193855	-5.22874	1.70673e-07	1.93978e-06
BTHUR0008_RS18125	hypothetical protein	BTHUR0008_RS18125	165302	-1.17883	0.246427	-4.78368	1.72114e-06	1.5687e-05
rpmF	50S ribosomal protein L32	BTHUR0008_RS18130	15752.1	1.02745	0.182739	5.62247	1.88244e-08	2.6504e-07
BTHUR0008_RS18295	uracil transporter	BTHUR0008_RS18295	7604.24	-1.04912	0.349478	-3.00197	0.00268237	0.00947113
BTHUR0008_RS18300	aspartate carbamoyltransferase catalytic subunit	BTHUR0008_RS18300	4782.86	-1.95843	0.360036	-5.43955	5.34159e-08	6.70363e-07
BTHUR0008_RS18380	exonuclease SbcC	BTHUR0008_RS18380	26.9532	-1.06973	0.323679	-3.3049	0.000950094	0.00398336
BTHUR0008_RS18395	chromosome segregation ATPase	BTHUR0008_RS18395	10.9362	-1.49091	0.410711	-3.63007	0.000283345	0.00140432
BTHUR0008_RS18405	exonuclease SbcD	BTHUR0008_RS18405	10.3812	-1.53391	0.429159	-3.57423	0.000351262	0.00170072
BTHUR0008_RS18425	type III restriction endonuclease subunit R	BTHUR0008_RS18425	25.4539	-1.55954	0.363375	-4.29182	1.77216e-05	0.000122922
BTHUR0008_RS18440	hypothetical protein	BTHUR0008_RS18440	27.286	-1.13048	0.337571	-3.34887	0.000811421	0.00347138
BTHUR0008_RS18585	scaffold protein	BTHUR0008_RS18585	16.7489	-1.30069	0.292722	-4.44344	8.85339e-06	6.73524e-05
BTHUR0008_RS18655	phage tail protein	BTHUR0008_RS18655	37.0632	-1.74774	0.313716	-5.57108	2.53171e-08	3.43633e-07
BTHUR0008_RS18680	N-acetylmuramoyl-L-alanine amidase	BTHUR0008_RS18680	30.3565	-1.47762	0.236853	-6.23858	4.41555e-10	8.5297e-09
BTHUR0008_RS18755	cytochrome C oxidase assembly protein	BTHUR0008_RS18755	104.431	1.00807	0.215856	4.67009	3.01068e-06	2.58973e-05
BTHUR0008_RS18770	cytochrome C oxidase	BTHUR0008_RS18770	1031.91	1.02832	0.195797	5.25197	1.50482e-07	1.74177e-06
BTHUR0008_RS18775	cytochrome B	BTHUR0008_RS18775	2655.21	1.44687	0.194804	7.42731	1.10826e-13	3.77877e-12
BTHUR0008_RS18780	protoheme IX farnesyltransferase	BTHUR0008_RS18780	2814.32	1.22203	0.175236	6.97363	3.0886e-12	8.20726e-11
BTHUR0008_RS18815	hypothetical protein	BTHUR0008_RS18815	276.768	-1.77058	0.317147	-5.58283	2.36636e-08	3.25087e-07
BTHUR0008_RS18830	membrane protein	BTHUR0008_RS18830	25.2824	-1.18573	0.268656	-4.41356	1.01684e-05	7.61286e-05
BTHUR0008_RS18850	hypothetical protein	BTHUR0008_RS18850	32.4911	-1.48223	0.335161	-4.42244	9.75947e-06	7.36338e-05
BTHUR0008_RS18895	hypothetical protein	BTHUR0008_RS18895	40.8085	-1.28572	0.298795	-4.30301	1.68495e-05	0.000117884
BTHUR0008_RS18940	hypothetical protein	BTHUR0008_RS18940	1037.83	-1.66436	0.149468	-11.1352	8.4539e-29	1.54352e-26
BTHUR0008_RS19075	5-methyltetrahydropteroyltriglutamate-- homocysteine methyltransferase	BTHUR0008_RS19075	530.873	-1.55698	0.176281	-8.83234	1.02504e-18	6.59286e-17
BTHUR0008_RS19080	competence protein	BTHUR0008_RS19080	271.394	1.05863	0.189212	5.59496	2.20674e-08	3.06131e-07
BTHUR0008_RS19120	arabinogalactan ABC transporter permease	BTHUR0008_RS19120	541.35	-1.38895	0.464955	-2.98727	0.00281479	0.00984047
BTHUR0008_RS19125	cyclodextrin-binding protein	BTHUR0008_RS19125	1509.28	-1.78574	0.537229	-3.32398	0.000887432	0.00376245
BTHUR0008_RS19130	cyclomaltodextrinase	BTHUR0008_RS19130	157.305	-1.42086	0.405391	-3.50492	0.000456743	0.00212771
BTHUR0008_RS19135	oligo-1,6-glucosidase	BTHUR0008_RS19135	1365.44	-1.25954	0.465222	-2.70739	0.00678144	0.020815
BTHUR0008_RS19140	sugar ABC transporter ATP-binding protein	BTHUR0008_RS19140	595.067	-1.22186	0.44748	-2.73054	0.00632314	0.0195782
BTHUR0008_RS19175	diaminopimelate aminotransferase	BTHUR0008_RS19175	184.536	-1.8468	0.185815	-9.93889	2.81949e-23	3.19166e-21
BTHUR0008_RS19195	acireductone dioxygenase	BTHUR0008_RS19195	25.8789	-1.26048	0.228907	-5.50653	3.65966e-08	4.76177e-07
BTHUR0008_RS19280	competence protein ComE	BTHUR0008_RS19280	64.6143	1.48494	0.192918	7.69729	1.38982e-14	5.4154e-13
BTHUR0008_RS19365	RNA polymerase sigma70	BTHUR0008_RS19365	143.497	-1.01789	0.243472	-4.18073	2.90569e-05	0.000192129
BTHUR0008_RS19405	hypothetical protein	BTHUR0008_RS19405	58.0792	1.43445	0.29497	4.86305	1.15589e-06	1.10512e-05
BTHUR0008_RS19410	MarR family transcriptional regulator	BTHUR0008_RS19410	1749.43	-1.01389	0.160702	-6.30914	2.80597e-10	5.63184e-09
BTHUR0008_RS19490	glyoxal reductase	BTHUR0008_RS19490	1433.6	-1.00235	0.216659	-4.62641	3.72067e-06	3.11063e-05
BTHUR0008_RS19545	hypothetical protein	BTHUR0008_RS19545	494.643	-1.54085	0.246188	-6.25885	3.87815e-10	7.62164e-09
BTHUR0008_RS19710	pyrroline-5-carboxylate reductase	BTHUR0008_RS19710	25.968	-1.53834	0.335642	-4.58327	4.57762e-06	3.74412e-05
BTHUR0008_RS19850	butyrate kinase	BTHUR0008_RS19850	11036.9	1.0386	0.27425	3.78705	0.000152445	0.000815536
BTHUR0008_RS20050	peptidase U32	BTHUR0008_RS20050	1074.84	1.19191	0.278761	4.27575	1.90497e-05	0.000130693
BTHUR0008_RS20155	glycine dehydrogenase subunit 1	BTHUR0008_RS20155	10661.9	-1.10284	0.300067	-3.67532	0.000237551	0.00120695
BTHUR0008_RS20250	L-cystine transporter tcyP	BTHUR0008_RS20250	1166.8	-2.43362	0.5604	-4.34264	1.40782e-05	0.000101378
BTHUR0008_RS20340	membrane protein	BTHUR0008_RS20340	163.179	-2.28263	0.235637	-9.68707	3.42219e-22	3.28298e-20
BTHUR0008_RS20350	hypothetical protein	BTHUR0008_RS20350	633.528	-1.29259	0.260517	-4.96162	6.99061e-07	6.95375e-06
BTHUR0008_RS20425	4-hydroxy-3-methylbut-2-en-1-yl diphosphate synthase	BTHUR0008_RS20425	35053.9	-1.46623	0.211379	-6.93649	4.01966e-12	1.0582e-10
BTHUR0008_RS20480	SAM-dependent methyltransferase	BTHUR0008_RS20480	460.885	1.53298	0.250021	6.13142	8.70982e-10	1.575e-08
BTHUR0008_RS20710	hypothetical protein	BTHUR0008_RS20710	35.0905	1.02897	0.315817	3.25813	0.00112149	0.00456666
BTHUR0008_RS20720	RNA polymerase sigma 70	BTHUR0008_RS20720	164.967	-1.39378	0.24726	-5.63688	1.73157e-08	2.45017e-07
BTHUR0008_RS20735	50S ribosomal protein L33	BTHUR0008_RS20735	106.399	1.81633	0.311302	5.83462	5.39145e-09	8.26981e-08
BTHUR0008_RS20770	hypothetical protein	BTHUR0008_RS20770	4710.88	1.24372	0.248941	4.99605	5.85153e-07	5.94608e-06
BTHUR0008_RS20845	ankyrin	BTHUR0008_RS20845	75.8775	2.67339	0.342957	7.79511	6.43503e-15	2.75926e-13
BTHUR0008_RS20850	iron ABC transporter ATP-binding protein	BTHUR0008_RS20850	207.589	3.68507	0.280076	13.1574	1.54297e-39	5.82213e-37
BTHUR0008_RS20855	iron ABC transporter permease	BTHUR0008_RS20855	184.021	3.24963	0.280754	11.5747	5.53842e-31	1.2539e-28
BTHUR0008_RS20860	iron-hydroxamate ABC transporter substrate-binding protein	BTHUR0008_RS20860	427.308	4.02314	0.253711	15.8572	1.25411e-56	1.01404e-53
BTHUR0008_RS20875	cystathionine beta-lyase	BTHUR0008_RS20875	3078.85	-2.19906	0.456764	-4.81444	1.47617e-06	1.37119e-05
BTHUR0008_RS20880	cysteine synthase	BTHUR0008_RS20880	5516.82	-1.96508	0.404441	-4.85876	1.18121e-06	1.12553e-05
BTHUR0008_RS20890	SAM-dependent methyltransferase	BTHUR0008_RS20890	1666.77	-1.64038	0.269618	-6.08408	1.17161e-09	2.07878e-08
BTHUR0008_RS20895	hypothetical protein	BTHUR0008_RS20895	32.4607	1.15596	0.328671	3.51706	0.000436351	0.00204818
BTHUR0008_RS20930	SAM-dependent methyltransferase	BTHUR0008_RS20930	762.3	1.01465	0.250207	4.05522	5.00867e-05	0.000308813
BTHUR0008_RS21080	membrane protein	BTHUR0008_RS21080	53.2227	1.32752	0.252507	5.25733	1.46161e-07	1.7022e-06
BTHUR0008_RS21120	ferrichrome ABC transporter substrate-binding protein	BTHUR0008_RS21120	3973.21	2.69306	0.165293	16.2927	1.11221e-59	1.57378e-56
BTHUR0008_RS21140	peptigoglycan-binding protein LysM	BTHUR0008_RS21140	14.3261	-1.17906	0.343884	-3.42865	0.000606597	0.00271571
BTHUR0008_RS21165	cysteine desulfarase	BTHUR0008_RS21165	208.706	-1.07643	0.178155	-6.04212	1.52104e-09	2.64082e-08
BTHUR0008_RS21170	transcriptional regulator	BTHUR0008_RS21170	597.332	-1.03209	0.1362	-7.57773	3.51646e-14	1.28408e-12
BTHUR0008_RS21245	peptidase M23	BTHUR0008_RS21245	60.6202	1.08038	0.294202	3.67224	0.000240438	0.00121942
BTHUR0008_RS21320	uroporphyrinogen-III synthase	BTHUR0008_RS21320	1166.44	1.00455	0.186644	5.38219	7.35831e-08	9.03428e-07
BTHUR0008_RS21325	porphobilinogen deaminase	BTHUR0008_RS21325	2989.98	1.12527	0.214465	5.24686	1.54715e-07	1.78347e-06
BTHUR0008_RS21495	metallophosphatase	BTHUR0008_RS21495	1106.17	1.09044	0.140967	7.73544	1.03049e-14	4.13657e-13
sdhB	succinate dehydrogenase	BTHUR0008_RS21615	3148.76	-1.09835	0.213612	-5.14178	2.72152e-07	2.96798e-06
BTHUR0008_RS21630	hypothetical protein	BTHUR0008_RS21630	2324.59	1.11177	0.190299	5.8422	5.15173e-09	7.94517e-08
BTHUR0008_RS21645	electron transfer flavoprotein subunit alpha	BTHUR0008_RS21645	306.037	-1.45868	0.205053	-7.1137	1.12969e-12	3.21308e-11
BTHUR0008_RS21650	electron transfer flavoprotein subunit beta	BTHUR0008_RS21650	398.32	-1.38	0.253778	-5.43781	5.39405e-08	6.7545e-07
BTHUR0008_RS21670	hypothetical protein	BTHUR0008_RS21670	56.8221	-2.22882	0.261833	-8.51237	1.70415e-17	9.45634e-16
BTHUR0008_RS21675	ferrichrome ABC transporter substrate-binding protein	BTHUR0008_RS21675	675.748	1.57229	0.265194	5.92883	3.05105e-09	5.00549e-08
BTHUR0008_RS21690	hypothetical protein	BTHUR0008_RS21690	103.326	-1.79822	0.184591	-9.74167	2.00242e-22	1.98837e-20
BTHUR0008_RS21745	heme-degrading monooxygenase IsdG	BTHUR0008_RS21745	351.81	2.41647	0.199076	12.1384	6.60938e-34	1.87045e-31
BTHUR0008_RS21760	ABC transporter permease	BTHUR0008_RS21760	86.9588	1.37205	0.212993	6.44175	1.18106e-10	2.60108e-09
BTHUR0008_RS21765	heme ABC transporter substrate-binding protein	BTHUR0008_RS21765	49.3534	2.31609	0.3011	7.69209	1.44752e-14	5.57343e-13
BTHUR0008_RS21770	cell surface protein; disrupted	BTHUR0008_RS21770	128.663	1.72188	0.230895	7.45741	8.82397e-14	3.08294e-12
BTHUR0008_RS21780	cell surface protein	BTHUR0008_RS21780	39.8159	1.97177	0.314621	6.26714	3.67745e-10	7.25238e-09
BTHUR0008_RS21830	asparaginyl-tRNA synthetase	BTHUR0008_RS21830	20508.7	-1.05201	0.185863	-5.66012	1.51271e-08	2.16757e-07
BTHUR0008_RS21860	CAAX amino protease	BTHUR0008_RS21860	529.784	-1.17763	0.226209	-5.20593	1.93028e-07	2.15916e-06
BTHUR0008_RS21875	MFS transporter	BTHUR0008_RS21875	316.03	-1.28717	0.148385	-8.67458	4.15092e-18	2.42208e-16
BTHUR0008_RS21880	multidrug effluc protein	BTHUR0008_RS21880	100.41	-1.03658	0.175607	-5.90286	3.57263e-09	5.77745e-08
BTHUR0008_RS22040	acetyl-CoA carboxylase carboxyl transferase subunit beta	BTHUR0008_RS22040	9531.53	1.06327	0.129205	8.22933	1.88258e-16	9.59948e-15
BTHUR0008_RS22045	GntR family transcriptional regulator	BTHUR0008_RS22045	5595.59	1.08632	0.140266	7.74476	9.57653e-15	3.89951e-13
BTHUR0008_RS22190	radical SAM protein	BTHUR0008_RS22190	814.992	-1.38376	0.274338	-5.04401	4.55876e-07	4.75186e-06
BTHUR0008_RS22215	DNA mismatch repair protein MutT	BTHUR0008_RS22215	28.8186	-1.10956	0.318559	-3.48305	0.000495739	0.0022775
BTHUR0008_RS22225	hypothetical protein	BTHUR0008_RS22225	1590.01	1.13826	0.165553	6.87546	6.179e-12	1.5825e-10
ppnK_2	catalyzes the phosphorylation of NAD to NADP	BTHUR0008_RS22245	261.41	-1.15794	0.350491	-3.30378	0.00095392	0.00399644
BTHUR0008_RS22295	transcriptional regulator	BTHUR0008_RS22295	44.755	-1.47792	0.295297	-5.00485	5.59049e-07	5.7013e-06
BTHUR0008_RS22320	transporter	BTHUR0008_RS22320	29.9158	-1.35994	0.453436	-2.99918	0.00270704	0.00953446
BTHUR0008_RS22520	thioredoxin	BTHUR0008_RS22520	1918.13	-1.05614	0.181778	-5.81004	6.24568e-09	9.47737e-08
BTHUR0008_RS22625	molybdenum cofactor biosynthesis protein MoaD	BTHUR0008_RS22625	90.9339	1.23551	0.268564	4.60042	4.21648e-06	3.49419e-05
BTHUR0008_RS22755	membrane protein	BTHUR0008_RS22755	1385.04	1.05093	0.234019	4.4908	7.0957e-06	5.56256e-05
BTHUR0008_RS22805	sulfite reductase subunit alpha	BTHUR0008_RS22805	371.28	1.88599	0.177215	10.6424	1.8917e-26	2.97417e-24
BTHUR0008_RS22855	S-adenosylmethionine synthetase	BTHUR0008_RS22855	74390.1	-1.05714	0.205932	-5.13346	2.84471e-07	3.09041e-06
BTHUR0008_RS22880	hypothetical protein	BTHUR0008_RS22880	80.6969	1.18374	0.21811	5.42729	5.7216e-08	7.13309e-07
BTHUR0008_RS22890	cell surface protein	BTHUR0008_RS22890	67.0521	-1.50789	0.206204	-7.31259	2.62044e-13	8.3795e-12
BTHUR0008_RS22895	cell surface protein	BTHUR0008_RS22895	45.0498	-2.49354	0.236854	-10.5278	6.43524e-26	9.58513e-24
BTHUR0008_RS22900	cell surface protein	BTHUR0008_RS22900	28.4532	-2.10689	0.276809	-7.61135	2.71242e-14	1.01671e-12
BTHUR0008_RS22905	cell wall anchor	BTHUR0008_RS22905	10.5259	-1.45566	0.351781	-4.13796	3.50412e-05	0.000226149
BTHUR0008_RS22910	cell surface protein	BTHUR0008_RS22910	25.9398	-1.06588	0.363018	-2.93617	0.00332297	0.0114323
BTHUR0008_RS23035	S-ribosylhomocysteinase	BTHUR0008_RS23035	2225.17	-1.45476	0.503484	-2.88939	0.00385987	0.0129271
BTHUR0008_RS23100	hydrolase	BTHUR0008_RS23100	64.6848	1.83059	0.345321	5.30114	1.15084e-07	1.36271e-06
BTHUR0008_RS23110	iron transporter FeoA	BTHUR0008_RS23110	1047.75	1.13163	0.142081	7.96467	1.65661e-15	7.74908e-14
BTHUR0008_RS23190	SAM-dependent methyltransferase	BTHUR0008_RS23190	95.1639	-1.4607	0.290878	-5.02168	5.12205e-07	5.2903e-06
BTHUR0008_RS23385	glycogen synthase	BTHUR0008_RS23385	238.206	1.04154	0.182876	5.69531	1.23147e-08	1.77809e-07
BTHUR0008_RS23470	tRNA-Ser	BTHUR0008_RS23470	6.05295	1.55576	0.422633	3.68111	0.000232221	0.00118412
BTHUR0008_RS23515	NUDIX hydrolase	BTHUR0008_RS23515	75.9212	-1.59642	0.271263	-5.88515	3.97704e-09	6.3949e-08
BTHUR0008_RS23530	aminopeptidase A	BTHUR0008_RS23530	6161.16	-1.13877	0.263872	-4.31564	1.59141e-05	0.000112875
BTHUR0008_RS23540	transporter	BTHUR0008_RS23540	378.896	1.0194	0.176701	5.76905	7.97182e-09	1.19683e-07
BTHUR0008_RS23575	ferritin	BTHUR0008_RS23575	76.6753	-1.5795	0.196609	-8.03374	9.45419e-16	4.53481e-14
BTHUR0008_RS23700	hypothetical protein	BTHUR0008_RS23700	25824.4	-1.35286	0.18537	-7.2982	2.91649e-13	9.12007e-12
BTHUR0008_RS23710	sugar MFS transporter	BTHUR0008_RS23710	9087.12	-1.72413	0.494058	-3.48973	0.000483515	0.00222649
BTHUR0008_RS23715	glyoxal reductase	BTHUR0008_RS23715	3732.12	-2.03652	0.441675	-4.61092	4.009e-06	3.332e-05
BTHUR0008_RS23780	DNA damage-inducible protein DinB	BTHUR0008_RS23780	21.0613	-1.05858	0.306547	-3.45326	0.000553865	0.0025059
BTHUR0008_RS23810	membrane protein	BTHUR0008_RS23810	49.8939	1.07804	0.196375	5.48974	4.02535e-08	5.2017e-07
BTHUR0008_RS23825	pirin	BTHUR0008_RS23825	216.538	-1.04362	0.169973	-6.1399	8.25745e-10	1.50765e-08
BTHUR0008_RS23835	DNA methyltransferase	BTHUR0008_RS23835	661.466	1.5279	0.185505	8.23641	1.77455e-16	9.13088e-15
BTHUR0008_RS23850	methyltransferase	BTHUR0008_RS23850	70.9771	1.44542	0.321052	4.50214	6.72715e-06	5.29564e-05
BTHUR0008_RS23860	hypothetical protein	BTHUR0008_RS23860	6.72247	1.08458	0.455826	2.37938	0.0173418	0.0457597
BTHUR0008_RS23865	multidrug transporter	BTHUR0008_RS23865	119.934	1.20979	0.24385	4.9612	7.00587e-07	6.9567e-06
BTHUR0008_RS23950	major facilitator transporter	BTHUR0008_RS23950	386.351	2.1931	0.310836	7.0555	1.7198e-12	4.77161e-11
BTHUR0008_RS23980	proline dehydrogenase	BTHUR0008_RS23980	1321.22	-1.16465	0.333624	-3.49092	0.000481353	0.00222042
BTHUR0008_RS23995	3-hydroxyacyl-CoA dehydrogenase	BTHUR0008_RS23995	1159.95	-1.10764	0.241005	-4.59593	4.3083e-06	3.54907e-05
BTHUR0008_RS24000	acetyl-CoA acetyltransferase	BTHUR0008_RS24000	881.619	-2.24099	0.226128	-9.91028	3.75587e-23	4.16828e-21
BTHUR0008_RS24005	acyl-CoA dehydrogenase	BTHUR0008_RS24005	587.149	-1.57805	0.169368	-9.31727	1.19367e-20	1.03941e-18
BTHUR0008_RS24095	methionine ABC transporter ATP-binding protein	BTHUR0008_RS24095	982.551	-1.8623	0.209125	-8.90521	5.32854e-19	3.67799e-17
BTHUR0008_RS24100	methionine import system permease MetP	BTHUR0008_RS24100	552.013	-1.32551	0.193938	-6.8347	8.21761e-12	2.03999e-10
BTHUR0008_RS24105	methionine ABC transporter substrate-binding protein	BTHUR0008_RS24105	388.059	-1.10864	0.162205	-6.83476	8.2141e-12	2.03999e-10
BTHUR0008_RS24170	phosphoglycerate mutase	BTHUR0008_RS24170	166.951	-1.28438	0.218379	-5.88141	4.06789e-09	6.49457e-08
BTHUR0008_RS24205	hypothetical protein	BTHUR0008_RS24205	76.5118	-2.26215	0.321712	-7.0316	2.04186e-12	5.61015e-11
BTHUR0008_RS24230	haloacid dehalogenase	BTHUR0008_RS24230	975.793	1.26971	0.18399	6.90101	5.16339e-12	1.34059e-10
BTHUR0008_RS24280	nitrogen-fixing protein NifU	BTHUR0008_RS24280	7125.61	1.06727	0.182427	5.85037	4.9047e-09	7.62654e-08
BTHUR0008_RS24295	CAAX amino terminal protease	BTHUR0008_RS24295	31.5316	1.37348	0.312858	4.39009	1.13303e-05	8.3829e-05
BTHUR0008_RS24300	hypothetical protein	BTHUR0008_RS24300	94.8269	1.40241	0.238967	5.86864	4.39371e-09	6.92714e-08
BTHUR0008_RS24330	NADH dehydrogenase	BTHUR0008_RS24330	2049.79	-1.30069	0.210721	-6.17258	6.71835e-10	1.24675e-08
BTHUR0008_RS24335	hypothetical protein	BTHUR0008_RS24335	76.0845	-1.22294	0.292016	-4.18794	2.815e-05	0.000186787
BTHUR0008_RS24345	hypothetical protein	BTHUR0008_RS24345	2356.88	-1.13164	0.176097	-6.42622	1.30814e-10	2.81524e-09
BTHUR0008_RS24380	hypothetical protein	BTHUR0008_RS24380	97.7029	-2.40142	0.399998	-6.00358	1.93017e-09	3.2906e-08
BTHUR0008_RS24410	hypothetical protein	BTHUR0008_RS24410	120.083	1.25506	0.252554	4.96948	6.7133e-07	6.70146e-06
BTHUR0008_RS24425	hypothetical protein	BTHUR0008_RS24425	148.397	-1.05863	0.18818	-5.62561	1.84855e-08	2.60917e-07
BTHUR0008_RS24565	sodium:proton antiporter	BTHUR0008_RS24565	290.38	1.03625	0.294476	3.51895	0.000433256	0.00203674
BTHUR0008_RS24605	PTS mannose transporter subunit IIA	BTHUR0008_RS24605	33.4708	1.0825	0.253732	4.26631	1.98729e-05	0.000135846
BTHUR0008_RS24610	diacetylchitobiose-6-phosphate hydrolase	BTHUR0008_RS24610	86.8907	1.14522	0.217825	5.25754	1.45997e-07	1.7022e-06
BTHUR0008_RS24720	cell division protein FtsX	BTHUR0008_RS24720	3961.15	1.17848	0.184006	6.40457	1.5079e-10	3.20854e-09
BTHUR0008_RS24735	multidrug ABC transporter ATP-binding protein	BTHUR0008_RS24735	1537.37	1.34657	0.183153	7.35214	1.95065e-13	6.419e-12
BTHUR0008_RS24740	hypothetical protein	BTHUR0008_RS24740	112.038	1.6707	0.184142	9.07292	1.15873e-19	8.74452e-18
BTHUR0008_RS24755	MerR family transcriptional regulator	BTHUR0008_RS24755	106.855	-1.0003	0.159915	-6.2552	3.97017e-10	7.74867e-09
BTHUR0008_RS24805	ATP synthase F1 subunit delta	BTHUR0008_RS24805	88.7985	1.29459	0.223355	5.79611	6.78705e-09	1.02713e-07
BTHUR0008_RS24870	phosphate ABC transporter permease	BTHUR0008_RS24870	225.717	1.2165	0.244047	4.9847	6.20573e-07	6.26103e-06
BTHUR0008_RS25010	GNAT family acetyltransferase	BTHUR0008_RS25010	913.761	1.21105	0.31221	3.87895	0.00010491	0.000586747
BTHUR0008_RS25020	iron ABC transporter substrate-binding protein	BTHUR0008_RS25020	6387.9	2.17405	0.224023	9.70459	2.88219e-22	2.81262e-20
BTHUR0008_RS25025	iron ABC transporter permease	BTHUR0008_RS25025	3725.3	1.70719	0.239484	7.12864	1.01367e-12	2.91236e-11
BTHUR0008_RS25030	iron ABC transporter permease	BTHUR0008_RS25030	1572.03	1.3103	0.172548	7.59382	3.10606e-14	1.1566e-12
BTHUR0008_RS25035	iron ABC transporter ATP-binding protein	BTHUR0008_RS25035	2050.53	1.10774	0.180689	6.13065	8.7519e-10	1.57757e-08
BTHUR0008_RS25080	spermidine N1-acetyltransferase	BTHUR0008_RS25080	192.83	1.4436	0.245046	5.89114	3.83538e-09	6.18469e-08
BTHUR0008_RS25085	group-specific protein	BTHUR0008_RS25085	8.50536	1.10548	0.382443	2.89058	0.00384526	0.0128935
BTHUR0008_RS25265	glycosyl transferase	BTHUR0008_RS25265	1421.23	1.20787	0.175752	6.8726	6.30439e-12	1.59298e-10
BTHUR0008_RS25285	mannose-6-phosphate isomerase	BTHUR0008_RS25285	1036.93	1.14706	0.220407	5.20427	1.94759e-07	2.17424e-06
BTHUR0008_RS25310	PTS mannose transporter subunit IIABC	BTHUR0008_RS25310	659.516	2.52178	0.283805	8.88561	6.35732e-19	4.33481e-17
BTHUR0008_RS25315	mannose-6-phosphate isomerase	BTHUR0008_RS25315	361.801	2.84531	0.297676	9.5584	1.19589e-21	1.12812e-19
BTHUR0008_RS25450	stage II sporulation protein R	BTHUR0008_RS25450	33.0716	1.15679	0.25595	4.51957	6.19646e-06	4.91204e-05
BTHUR0008_RS25485	PTS glucose transporter subunit IIA	BTHUR0008_RS25485	32542.7	-1.28425	0.1975	-6.50255	7.89685e-11	1.75969e-09
BTHUR0008_RS25515	hypothetical protein	BTHUR0008_RS25515	9380.08	-2.54476	0.331264	-7.68197	1.56655e-14	5.99099e-13
BTHUR0008_RS25660	hypothetical protein	BTHUR0008_RS25660	289.603	-1.12954	0.20584	-5.48747	4.07726e-08	5.24483e-07
BTHUR0008_RS25665	acetyl-CoA acetyltransferase	BTHUR0008_RS25665	25.3797	-1.27414	0.252231	-5.05149	4.38385e-07	4.58643e-06
BTHUR0008_RS25670	3-hydroxybutyryl-CoA dehydrogenase	BTHUR0008_RS25670	24.7768	-1.21974	0.29151	-4.18422	2.86152e-05	0.000189651
BTHUR0008_RS25700	hypothetical protein	BTHUR0008_RS25700	587.797	1.04621	0.20063	5.21461	1.84208e-07	2.07371e-06
BTHUR0008_RS25785	azoreductase	BTHUR0008_RS25785	2236.51	2.55981	0.221545	11.5544	7.01661e-31	1.52746e-28
BTHUR0008_RS25810	homoserine O-succinyltransferase	BTHUR0008_RS25810	31.4437	-1.39554	0.237277	-5.88149	4.06593e-09	6.49457e-08
BTHUR0008_RS25815	homoserine dehydrogenase	BTHUR0008_RS25815	172.194	-1.65287	0.157053	-10.5243	6.67763e-26	9.69113e-24
BTHUR0008_RS25820	membrane protein	BTHUR0008_RS25820	52.4638	1.09686	0.288828	3.79764	0.000146077	0.00078593
BTHUR0008_RS25875	membrane protein	BTHUR0008_RS25875	1357.19	-1.5081	0.235843	-6.39452	1.6105e-10	3.41403e-09
BTHUR0008_RS25890	D-alanyl-D-alanine carboxypeptidase	BTHUR0008_RS25890	1259.55	1.00356	0.139329	7.20284	5.8973e-13	1.73847e-11
BTHUR0008_RS25920	ferrichrome ABC transporter permease	BTHUR0008_RS25920	1486.93	1.74773	0.192388	9.08437	1.043e-19	8.08682e-18
BTHUR0008_RS25930	iron-dicitrate ABC transporter ATP-binding protein	BTHUR0008_RS25930	4285.04	1.30641	0.188982	6.91289	4.74874e-12	1.23861e-10
BTHUR0008_RS25935	ferrichrome ABC transporter substrate-binding protein	BTHUR0008_RS25935	24470.1	2.72731	0.187484	14.5469	6.10935e-48	2.88158e-45
BTHUR0008_RS26020	RNA polymerase sigma factor	BTHUR0008_RS26020	7.65309	1.18392	0.419424	2.82273	0.00476162	0.0154099
BTHUR0008_RS26030	ECF-type sigma factor negative effector	BTHUR0008_RS26030	22.2176	1.09027	0.298779	3.64909	0.000263167	0.001321
BTHUR0008_RS26055	hypothetical protein	BTHUR0008_RS26055	18.2799	2.42261	0.413348	5.86094	4.60259e-09	7.19631e-08
BTHUR0008_RS26060	acetamide transporter	BTHUR0008_RS26060	93.9882	1.3985	0.330663	4.22937	2.34343e-05	0.000157341
BTHUR0008_RS26100	murein hydrolase regulator LrgA	BTHUR0008_RS26100	2989.43	-2.06488	0.442419	-4.66725	3.05254e-06	2.61778e-05
BTHUR0008_RS26170	hemolysin	BTHUR0008_RS26170	261.083	1.56488	0.227656	6.87389	6.24744e-12	1.58567e-10
BTHUR0008_RS26225	tRNA modification GTPase	BTHUR0008_RS26225	3914.1	1.03155	0.14072	7.3305	2.29296e-13	7.37396e-12
BTHUR0008_RS26255	sporulation protein	BTHUR0008_RS26255	95.4816	-1.17361	0.259811	-4.51717	6.26728e-06	4.9543e-05
BTHUR0008_RS26290	membrane protein	BTHUR0008_RS26290	488.696	1.20558	0.164316	7.33697	2.18484e-13	7.0664e-12
BTHUR0008_RS26430	hypothetical protein	BTHUR0008_RS26430	1291.31	-1.1814	0.303867	-3.88788	0.000101125	0.000566699
BTHUR0008_RS26440	hypothetical protein	BTHUR0008_RS26440	691.979	1.14242	0.143635	7.95365	1.81097e-15	8.40169e-14
BTHUR0008_RS26465	hypothetical protein	BTHUR0008_RS26465	821.699	1.33499	0.180613	7.39144	1.45252e-13	4.86466e-12
BTHUR0008_RS26500	Cro/Cl family transcriptional regulator	BTHUR0008_RS26500	983.495	-1.22284	0.172034	-7.10813	1.17622e-12	3.3287e-11
BTHUR0008_RS26505	transcriptional regulator	BTHUR0008_RS26505	209.471	-1.73181	0.347484	-4.98387	6.23248e-07	6.27684e-06
BTHUR0008_RS26510	Rha family transcriptional regulator	BTHUR0008_RS26510	829.582	-1.33947	0.328624	-4.076	4.58166e-05	0.000286861
BTHUR0008_RS26515	hypothetical protein	BTHUR0008_RS26515	2245.5	-1.77661	0.323748	-5.48763	4.07351e-08	5.24483e-07
BTHUR0008_RS26520	hypothetical protein	BTHUR0008_RS26520	1874.72	-1.74324	0.331892	-5.25242	1.5011e-07	1.74103e-06
BTHUR0008_RS26525	hypothetical protein	BTHUR0008_RS26525	463.942	-1.62927	0.357457	-4.55795	5.16552e-06	4.16479e-05
BTHUR0008_RS26535	hypothetical protein	BTHUR0008_RS26535	212.662	-1.28792	0.345915	-3.72322	0.000196694	0.00102739
BTHUR0008_RS26540	hypothetical protein	BTHUR0008_RS26540	390.772	-1.64099	0.359665	-4.56253	5.05397e-06	4.10998e-05
BTHUR0008_RS26550	hypothetical protein	BTHUR0008_RS26550	96.2506	-1.43637	0.364509	-3.94057	8.12893e-05	0.000470447
BTHUR0008_RS26555	dUTPase	BTHUR0008_RS26555	115.481	-1.54106	0.324668	-4.74658	2.06887e-06	1.83252e-05
BTHUR0008_RS26575	hypothetical protein	BTHUR0008_RS26575	84.8187	-1.41807	0.480117	-2.95359	0.00314099	0.010827
BTHUR0008_RS26580	hypothetical protein	BTHUR0008_RS26580	33.2154	-1.0604	0.426472	-2.48646	0.0129021	0.0358498
BTHUR0008_RS26585	hypothetical protein	BTHUR0008_RS26585	72.0935	-1.31247	0.40828	-3.21464	0.00130608	0.00518766
BTHUR0008_RS26590	hypothetical protein	BTHUR0008_RS26590	9.40408	-2.20983	0.452411	-4.88456	1.03661e-06	9.99529e-06
BTHUR0008_RS26595	hypothetical protein	BTHUR0008_RS26595	82.7014	-1.58849	0.386466	-4.11029	3.9516e-05	0.000251304
BTHUR0008_RS26600	hypothetical protein	BTHUR0008_RS26600	109.303	-1.35112	0.338164	-3.99547	6.45668e-05	0.000383069
BTHUR0008_RS26605	recombinase RecU	BTHUR0008_RS26605	226.774	-2.362	0.361878	-6.52706	6.70718e-11	1.51246e-09
BTHUR0008_RS26625	transposase	BTHUR0008_RS26625	229.133	-1.04559	0.208638	-5.0115	5.40066e-07	5.53764e-06
BTHUR0008_RS26685	conjugation transfer protein	BTHUR0008_RS26685	6811.32	1.14783	0.304522	3.76929	0.000163714	0.000871703
BTHUR0008_RS26830	hypothetical protein	BTHUR0008_RS26830	20.3509	1.28744	0.413554	3.11311	0.00185124	0.00699935
BTHUR0008_RS26895	hypothetical protein	BTHUR0008_RS26895	724.984	1.09039	0.3238	3.36748	0.000758591	0.0032851
BTHUR0008_RS26980	hypothetical protein	BTHUR0008_RS26980	88.7654	-1.00112	0.212352	-4.71442	2.424e-06	2.12053e-05
BTHUR0008_RS27055	hypothetical protein	BTHUR0008_RS27055	41.2301	-2.31602	0.297956	-7.77304	7.66241e-15	3.21254e-13
BTHUR0008_RS27185	NTD biosynthesis operon protein NtdA	BTHUR0008_RS27185	317.452	1.08572	0.241958	4.48724	7.21508e-06	5.63274e-05
BTHUR0008_RS27190	HAD family hydrolase	BTHUR0008_RS27190	441.933	1.52613	0.359124	4.24959	2.14159e-05	0.000145341
BTHUR0008_RS27195	NTD biosynthesis operon oxidoreductase NtdC	BTHUR0008_RS27195	413.059	1.76452	0.376345	4.68858	2.75101e-06	2.38449e-05
BTHUR0008_RS27200	membrane protein	BTHUR0008_RS27200	56.4346	1.16215	0.301297	3.85715	0.000114717	0.000635942
BTHUR0008_RS27205	ornithine carbamoyltransferase	BTHUR0008_RS27205	134.444	1.06968	0.294495	3.63225	0.00028096	0.00139494
BTHUR0008_RS27260	Putative UV-damage repair protein uvrX	BTHUR0008_RS27260	222.069	-1.32348	0.247912	-5.33851	9.37123e-08	1.12854e-06
BTHUR0008_RS27300	hypothetical protein	BTHUR0008_RS27300	108.486	1.58141	0.364992	4.33273	1.47274e-05	0.000105116
BTHUR0008_RS27415	hypothetical protein	BTHUR0008_RS27415	101.676	1.26375	0.381016	3.31679	0.000910586	0.00384334
BTHUR0008_RS27445	hypothetical protein	BTHUR0008_RS27445	7.81367	1.01451	0.400409	2.53367	0.0112875	0.0319756
BTHUR0008_RS27455	metallo-beta-lactamase	BTHUR0008_RS27455	45.8544	2.4252	0.267133	9.07865	1.09932e-19	8.40829e-18
BTHUR0008_RS27615	DNA-binding protein HU	BTHUR0008_RS27615	357.911	-1.18559	0.131205	-9.0362	1.62218e-19	1.17712e-17
BTHUR0008_RS27680	transposase	BTHUR0008_RS27680	53.8731	1.40658	0.353646	3.97737	6.96819e-05	0.000411691
BTHUR0008_RS27795	acetyl-CoA acetyltransferase	BTHUR0008_RS27795	278.802	-1.28173	0.206508	-6.20667	5.41196e-10	1.02106e-08
BTHUR0008_RS27805	hypothetical protein	BTHUR0008_RS27805	204.696	1.26314	0.323396	3.90587	9.3886e-05	0.000530864
BTHUR0008_RS27945	hypothetical protein	BTHUR0008_RS27945	7.50297	-1.15544	0.383328	-3.01424	0.00257622	0.00915918
BTHUR0008_RS28020	quinol oxidase subunit 1	BTHUR0008_RS28020	54712.3	1.0592	0.143623	7.37491	1.64457e-13	5.47547e-12
BTHUR0008_RS28040	hypothetical protein	BTHUR0008_RS28040	51.152	-1.63003	0.209494	-7.78082	7.20567e-15	3.04359e-13
BTHUR0008_RS28065	alanine glycine permease	BTHUR0008_RS28065	47.0321	-1.17913	0.223201	-5.2828	1.27224e-07	1.49396e-06
BTHUR0008_RS28160	hypothetical protein	BTHUR0008_RS28160	2391.08	-1.60449	0.614089	-2.61279	0.00898052	0.0263366
BTHUR0008_RS28170	hypothetical protein	BTHUR0008_RS28170	12.3155	-1.42929	0.371682	-3.84547	0.000120321	0.000665057
BTHUR0008_RS28210	membrane protein	BTHUR0008_RS28210	604.195	-1.71745	0.611292	-2.80954	0.00496127	0.0159369
BTHUR0008_RS28225	hypothetical protein	BTHUR0008_RS28225	450.655	-1.44497	0.611413	-2.36333	0.0181116	0.0472633
BTHUR0008_RS28300	hypothetical protein	BTHUR0008_RS28300	145.17	1.21189	0.335512	3.61205	0.000303783	0.00149125
BTHUR0008_RS28365	hypothetical protein	BTHUR0008_RS28365	346.775	-1.24406	0.161304	-7.7125	1.23381e-14	4.88349e-13
BTHUR0008_RS28425	hypothetical protein	BTHUR0008_RS28425	36.3047	1.71297	0.401695	4.26435	2.00486e-05	0.000136882
BTHUR0008_RS28490	hypothetical protein	BTHUR0008_RS28490	717.166	-1.64564	0.25849	-6.36636	1.93572e-10	4.02801e-09
BTHUR0008_RS28500	16S ribosomal RNA	BTHUR0008_RS28500	11650	-1.06161	0.367063	-2.89217	0.00382593	0.0128515
BTHUR0008_RS28565	ArsR family transcriptional regulator	BTHUR0008_RS28565	41.1475	1.10985	0.359656	3.08587	0.00202956	0.00757738
BTHUR0008_RS28570	hypothetical protein	BTHUR0008_RS28570	14.1488	1.1048	0.443242	2.49254	0.0126834	0.0353462
BTHUR0008_RS28615	flagellar hook-length control protein FliK	BTHUR0008_RS28615	306.007	1.33515	0.295536	4.51773	6.25055e-06	4.94799e-05
BTHUR0008_RS28630	transposase	BTHUR0008_RS28630	4279.55	-1.35585	0.218053	-6.21798	5.03592e-10	9.6295e-09
BTHUR0008_RS28645	hypothetical protein	BTHUR0008_RS28645	16.5884	-1.12468	0.346992	-3.24122	0.00119017	0.00479116
BTHUR0008_RS28650	hypothetical protein	BTHUR0008_RS28650	964.376	-2.95093	0.332152	-8.88429	6.43328e-19	4.33481e-17
BTHUR0008_RS28685	transposase Tnp167A	BTHUR0008_RS28685	967.048	1.18759	0.199271	5.95967	2.52741e-09	4.22938e-08
BTHUR0008_RS28790	triple helix repeat-containing collagen	BTHUR0008_RS28790	52.7283	-1.35842	0.214853	-6.32255	2.57275e-10	5.25696e-09
BTHUR0008_RS28795	hypothetical protein	BTHUR0008_RS28795	158.533	-1.55667	0.34489	-4.51351	6.37624e-06	5.0264e-05
BTHUR0008_RS28915	chloramphenicol acetyltransferase	BTHUR0008_RS28915	285.054	1.18823	0.208353	5.70296	1.17741e-08	1.70876e-07
BTHUR0008_RS28920	D-alanyl-D-alanine carboxypeptidase	BTHUR0008_RS28920	52.935	1.32627	0.218603	6.06702	1.30302e-09	2.30471e-08
BTHUR0008_RS28990	transcriptional regulator	BTHUR0008_RS28990	218.719	-1.16411	0.178898	-6.50714	7.6594e-11	1.71353e-09
BTHUR0008_RS29020	hemolysin BL lytic component L1	BTHUR0008_RS29020	10823	-1.02101	0.374291	-2.72784	0.00637505	0.0197174
BTHUR0008_RS29070	hypothetical protein	BTHUR0008_RS29070	18.582	1.37459	0.351536	3.91026	9.21981e-05	0.000523386
BTHUR0008_RS29075	hypothetical protein	BTHUR0008_RS29075	36.4052	-1.18955	0.255699	-4.65216	3.28483e-06	2.78742e-05
BTHUR0008_RS29110	hypothetical protein	BTHUR0008_RS29110	1520.68	-1.23369	0.175972	-7.01068	2.37154e-12	6.39187e-11
BTHUR0008_RS29150	hypothetical protein	BTHUR0008_RS29150	20.5215	1.39281	0.417197	3.33849	0.000842354	0.00358745
BTHUR0008_RS29170	tRNA-Ala	BTHUR0008_RS29170	717.702	-1.2066	0.312422	-3.86208	0.000112426	0.000624464
BTHUR0008_RS29195	hypothetical protein	BTHUR0008_RS29195	246.216	-1.0694	0.238397	-4.4858	7.26405e-06	5.65537e-05
BTHUR0008_RS29355	hypothetical protein	BTHUR0008_RS29355	60.4872	1.43234	0.353911	4.04716	5.18419e-05	0.00031585
BTHUR0008_RS29465	hypothetical protein	BTHUR0008_RS29465	31.9385	2.31077	0.459742	5.02623	5.00208e-07	5.17583e-06
BTHUR0008_RS29525	hypothetical protein	BTHUR0008_RS29525	102.46	-2.53129	0.350784	-7.21609	5.35025e-13	1.59381e-11
BTHUR0008_RS29530	hypothetical protein	BTHUR0008_RS29530	208.836	-2.1972	0.242409	-9.064	1.25754e-19	9.36535e-18
BTHUR0008_RS29560	NADH dehydrogenase	BTHUR0008_RS29560	9.90969	1.18621	0.416074	2.85097	0.00435863	0.0143092
BTHUR0008_RS29580	hypothetical protein	BTHUR0008_RS29580	1180.35	-1.34656	0.253691	-5.30787	1.10914e-07	1.31932e-06
BTHUR0008_RS29700	hypothetical protein	BTHUR0008_RS29700	11.5481	1.05187	0.418134	2.51564	0.0118817	0.0334412
BTHUR0008_RS29930	oxidoreductase	BTHUR0008_RS29930	7.8465	1.15098	0.383726	2.99949	0.00270433	0.00953081
BTHUR0008_RS30005	hypothetical protein	BTHUR0008_RS30005	23.0284	-1.48843	0.242718	-6.13235	8.6591e-10	1.57085e-08
BTHUR0008_RS30120	hypothetical protein	BTHUR0008_RS30120	49.6187	1.38504	0.51616	2.68335	0.00728896	0.0221209
BTHUR0008_RS30235	hypothetical protein	BTHUR0008_RS30235	10.4308	-1.68767	0.412767	-4.08868	4.33829e-05	0.000273438
BTHUR0008_RS30350	Putative transition state regulator Abh	BTHUR0008_RS30350	14.8376	1.11622	0.439027	2.54249	0.0110065	0.0313903
BTHUR0008_RS30365	LysR family transcriptional regulator	BTHUR0008_RS30365	44.6957	1.05859	0.323589	3.27141	0.00107012	0.00438585
BTHUR0008_RS30475	hypothetical protein	BTHUR0008_RS30475	116.286	1.05251	0.192903	5.45618	4.86487e-08	6.18767e-07
BTHUR0008_RS30550	hypothetical protein	BTHUR0008_RS30550	21.2527	-2.23576	0.591027	-3.78285	0.000155045	0.000828663
BTHUR0008_RS30560	hypothetical protein	BTHUR0008_RS30560	429.459	-1.98317	0.545043	-3.63856	0.000274166	0.0013648
BTHUR0008_RS30565	transposase	BTHUR0008_RS30565	202.253	-1.5377	0.609981	-2.5209	0.0117055	0.0330274
BTHUR0008_RS30570	peptidase M23	BTHUR0008_RS30570	200.95	-1.7162	0.605893	-2.83251	0.00461844	0.0149846
BTHUR0008_RS30575	hypothetical protein	BTHUR0008_RS30575	690.77	-1.92829	0.600955	-3.2087	0.00133336	0.00527381
BTHUR0008_RS30585	DNA recombination protein RmuC	BTHUR0008_RS30585	844.444	-1.86625	0.606779	-3.07566	0.00210035	0.00778009
BTHUR0008_RS30600	transposase	BTHUR0008_RS30600	522.885	-1.91904	0.608902	-3.15163	0.00162359	0.0062599
BTHUR0008_RS30660	hypothetical protein	BTHUR0008_RS30660	1059.95	-1.28939	0.293644	-4.39101	1.12825e-05	8.3585e-05
BTHUR0008_RS30700	hypothetical protein	BTHUR0008_RS30700	28.3695	1.76505	0.318524	5.54133	3.00183e-08	3.96971e-07
BTHUR0008_RS30705	transcriptional regulator	BTHUR0008_RS30705	18.8441	2.9959	0.39338	7.6158	2.6206e-14	9.88839e-13
BTHUR0008_RS30710	Rha family transcriptional regulator	BTHUR0008_RS30710	29.5551	2.62461	0.356216	7.36804	1.73156e-13	5.73136e-12
BTHUR0008_RS30715	hypothetical protein	BTHUR0008_RS30715	46.149	2.10122	0.412184	5.09778	3.43667e-07	3.69801e-06
BTHUR0008_RS30720	hypothetical protein	BTHUR0008_RS30720	7.61018	1.34068	0.423844	3.16314	0.00156079	0.0060466
BTHUR0008_RS30725	DNA replication protein	BTHUR0008_RS30725	22.6602	2.18535	0.36064	6.05964	1.36426e-09	2.40552e-08
BTHUR0008_RS30735	RNA polymerase subunit sigma-28	BTHUR0008_RS30735	13.6195	2.06716	0.403566	5.12223	3.0194e-07	3.27097e-06
BTHUR0008_RS30740	hypothetical protein	BTHUR0008_RS30740	27.0424	1.43656	0.277767	5.17181	2.31832e-07	2.55783e-06
BTHUR0008_RS30745	hypothetical protein	BTHUR0008_RS30745	12.173	1.39804	0.33888	4.12547	3.69981e-05	0.00023662
BTHUR0008_RS30785	hypothetical protein	BTHUR0008_RS30785	13.8871	1.56872	0.413506	3.7937	0.000148422	0.000796272
BTHUR0008_RS30815	hypothetical protein	BTHUR0008_RS30815	12.8356	1.584	0.363706	4.35517	1.32961e-05	9.66062e-05
BTHUR0008_RS30835	hypothetical protein	BTHUR0008_RS30835	24.3969	1.23134	0.298934	4.1191	3.80357e-05	0.000242708
BTHUR0008_RS30895	DNA-binding protein	BTHUR0008_RS30895	239.405	-1.34926	0.282964	-4.76833	1.8576e-06	1.66625e-05
BTHUR0008_RS30940	DNA-binding protein	BTHUR0008_RS30940	690.656	-1.28102	0.110923	-11.5487	7.49476e-31	1.57112e-28
BTHUR0008_RS31080	hypothetical protein	BTHUR0008_RS31080	51.8414	-1.17149	0.225339	-5.19878	2.00603e-07	2.23068e-06
BTHUR0008_RS31130	hypothetical protein	BTHUR0008_RS31130	40.5518	1.84439	0.454096	4.06166	4.8724e-05	0.000301396
BTHUR0008_RS31165	hypothetical protein	BTHUR0008_RS31165	159.994	-1.78049	0.294553	-6.04474	1.49651e-09	2.60624e-08
BTHUR0008_RS31190	hypothetical protein	BTHUR0008_RS31190	60.6685	-1.83498	0.266473	-6.88618	5.73108e-12	1.47445e-10
BTHUR0008_RS31195	hypothetical protein	BTHUR0008_RS31195	45.5039	-1.18538	0.255263	-4.64378	3.42093e-06	2.88561e-05
BTHUR0008_RS31240	hypothetical protein	BTHUR0008_RS31240	97.5232	-1.22825	0.331482	-3.70532	0.000211123	0.00109428
BTHUR0008_RS31245	hypothetical protein	BTHUR0008_RS31245	2507.73	-1.75774	0.244434	-7.19104	6.42985e-13	1.88564e-11
BTHUR0008_RS31305	membrane protein	BTHUR0008_RS31305	102.65	2.0697	0.417094	4.96218	6.9705e-07	6.94595e-06
BTHUR0008_RS31310	RNA polymerase sigma factor SigX	BTHUR0008_RS31310	42.5052	1.29937	0.552915	2.35003	0.0187717	0.0486788
BTHUR0008_RS31330	hypothetical protein	BTHUR0008_RS31330	47.4759	-1.15179	0.281386	-4.09327	4.2533e-05	0.00026838
BTHUR0008_RS31350	methyltransferase	BTHUR0008_RS31350	10.8724	-1.29673	0.417828	-3.1035	0.00191244	0.00721145
BTHUR0008_RS31395	hypothetical protein	BTHUR0008_RS31395	43.199	-1.23737	0.235255	-5.25973	1.4427e-07	1.69062e-06
BTHUR0008_RS31445	hypothetical protein	BTHUR0008_RS31445	6.48227	1.67515	0.406953	4.11633	3.84949e-05	0.000245085
BTHUR0008_RS31655	hypothetical protein	BTHUR0008_RS31655	168.958	-1.25385	0.240043	-5.22341	1.75654e-07	1.99238e-06
BTHUR0008_RS31665	hypothetical protein	BTHUR0008_RS31665	550.931	-1.70796	0.249832	-6.83646	8.11742e-12	2.03295e-10
BTHUR0008_RS31670	hypothetical protein	BTHUR0008_RS31670	70.8647	-1.56077	0.256038	-6.09586	1.08854e-09	1.93746e-08
BTHUR0008_RS31690	hypothetical protein	BTHUR0008_RS31690	7150.02	-1.14415	0.18734	-6.10733	1.01314e-09	1.81467e-08
BTHUR0008_RS31700	hypothetical protein	BTHUR0008_RS31700	538.113	-1.06615	0.187873	-5.67484	1.38822e-08	1.99931e-07
BTHUR0008_RS31735	hypothetical protein	BTHUR0008_RS31735	266.057	-1.62468	0.319594	-5.08359	3.7037e-07	3.9404e-06

## Sheet: CT43_No_filter_applied
	baseMean	log2FoldChange	lfcSE	stat	pvalue	padj
CT43_RS00005	8759.36	-0.0750204	0.140636	-0.533437	0.593731	0.686266
CT43_RS00010	7707.82	-0.398637	0.153119	-2.60344	0.00922936	0.0210059
CT43_RS00015	1439.5	0.826783	0.190745	4.3345	1.46095e-05	6.38624e-05
CT43_RS00020	4303.99	1.07389	0.142808	7.51981	5.48562e-14	7.76678e-13
gyrB_1	13446.3	0.0907938	0.0643893	1.41008	0.158517	0.241093
CT43_RS00030	24806.1	0.0622153	0.0864924	0.719316	0.471946	0.576253
CT43_RS00035	0	NA	NA	NA	NA	NA
CT43_RS00040	0	NA	NA	NA	NA	NA
CT43_RS00045	0	NA	NA	NA	NA	NA
CT43_RS00050	6.20073	0.169739	0.413923	0.410073	0.681752	0.760588
CT43_RS00055	16422	-0.846565	0.147358	-5.74494	9.19548e-09	6.95209e-08
CT43_RS00060	5592.74	-0.0495264	0.15289	-0.323935	0.745987	0.812138
CT43_RS00065	18115.6	-0.480313	0.119795	-4.00946	6.08584e-05	0.000235945
CT43_RS00070	7111.92	0.0879811	0.100355	0.876698	0.380651	0.490875
CT43_RS00075	12709.3	-0.18993	0.0845066	-2.24751	0.0246072	0.0498825
CT43_RS00080	6720.92	-2.41907	0.230056	-10.5151	7.35944e-26	2.9282e-24
CT43_RS00085	2905.86	0.342629	0.139075	2.46362	0.0137543	0.0298958
CT43_RS00090	1363.32	0.813742	0.136067	5.98044	2.22538e-09	1.85767e-08
CT43_RS00095	1023.29	0.0747368	0.138535	0.53948	0.589556	0.682018
CT43_RS00100	107.106	0.33308	0.154522	2.15556	0.0311184	0.061237
CT43_RS00105	187.443	0.644801	0.141823	4.54652	5.45409e-06	2.60107e-05
CT43_RS00110	15550.9	-0.05445	0.0672791	-0.809316	0.418334	0.52615
CT43_RS00115	6595.2	0.188796	0.0993925	1.8995	0.0574986	0.103783
CT43_RS00120	8941.94	-0.151109	0.111874	-1.35072	0.176786	0.264379
CT43_RS00125	69.5626	1.55221	0.28205	5.50334	3.72667e-08	2.55202e-07
CT43_RS00130	2.34431	0.14053	0.631699	0.222463	0.823953	0.87042
CT43_RS00135	0	NA	NA	NA	NA	NA
CT43_RS00140	0	NA	NA	NA	NA	NA
CT43_RS00145	0	NA	NA	NA	NA	NA
CT43_RS00150	1.15794	0.856008	0.66789	1.28166	0.199962	0.291832
CT43_RS00155	1057.47	0.412391	0.0890396	4.63155	3.62938e-06	1.79363e-05
CT43_RS00160	1012.43	0.856295	0.108851	7.86668	3.64177e-15	5.80447e-14
CT43_RS00165	2907.2	0.192612	0.115954	1.6611	0.0966929	0.160139
CT43_RS00170	8223.67	-0.132487	0.142451	-0.930052	0.352344	0.462802
CT43_RS00175	3689.64	0.751567	0.142928	5.25836	1.45349e-07	9.08597e-07
CT43_RS00180	554.941	1.10095	0.153267	7.18321	6.80915e-13	8.63178e-12
CT43_RS00185	300.537	0.71598	0.194871	3.67413	0.000238664	0.000803059
CT43_RS00190	1021.32	0.623926	0.144728	4.31102	1.62503e-05	7.00241e-05
CT43_RS00195	2152.08	-0.145105	0.199318	-0.728008	0.466609	0.571441
CT43_RS00200	12220.6	-0.245823	0.0922755	-2.66401	0.0077216	0.0179635
CT43_RS00205	803.414	0.491527	0.0963326	5.1024	3.35377e-07	1.98603e-06
CT43_RS00210	1751.57	-0.372902	0.190047	-1.96216	0.0497439	0.0912669
CT43_RS00215	947.628	-0.174799	0.18599	-0.939832	0.347304	0.458058
CT43_RS00220	68.9131	0.663743	0.156919	4.22986	2.33841e-05	9.83538e-05
CT43_RS00225	12.6389	0.240867	0.383596	0.62792	0.530057	0.629486
CT43_RS00230	15.9048	0.448336	0.348692	1.28576	0.198525	0.290201
ipk	2986.42	0.107367	0.134637	0.797461	0.425183	0.532676
CT43_RS00240	13163.3	-0.282791	0.0825587	-3.42533	0.000614045	0.00186575
CT43_RS00245	7695.15	-0.53479	0.148655	-3.59751	0.000321273	0.00104366
CT43_RS00250	1681.63	-0.756817	0.131547	-5.75322	8.75605e-09	6.63828e-08
CT43_RS00255	30754.3	-0.218488	0.0854523	-2.55684	0.0105628	0.0236849
CT43_RS00260	36909.2	-0.926777	0.0944501	-9.81235	9.96207e-23	3.06798e-21
CT43_RS00265	1128.64	0.099637	0.0728616	1.36748	0.171474	0.257352
CT43_RS00270	368.714	0.483726	0.157588	3.06956	0.00214377	0.00573109
CT43_RS00275	9004.89	-0.205102	0.104022	-1.97172	0.0486411	0.0894105
CT43_RS00280	894.73	0.0393293	0.118124	0.332949	0.739173	0.806007
CT43_RS00285	2140.97	0.802713	0.122109	6.57375	4.90638e-11	5.03667e-10
CT43_RS00290	3055.81	0.303599	0.100907	3.00871	0.0026236	0.00684597
CT43_RS00295	306.546	0.638118	0.161954	3.94011	8.14444e-05	0.000304913
CT43_RS00300	329.021	0.998271	0.166393	5.99947	1.97958e-09	1.66267e-08
CT43_RS00305	2963.32	-0.557299	0.0998353	-5.58218	2.37523e-08	1.67495e-07
CT43_RS00310	2991.97	1.19119	0.16101	7.39827	1.37966e-13	1.88958e-12
CT43_RS00315	32528.8	0.0341648	0.115648	0.295421	0.767672	0.827483
CT43_RS00320	1273.6	-2.10633	0.166327	-12.6638	9.38471e-37	8.82001e-35
CT43_RS00325	0	NA	NA	NA	NA	NA
CT43_RS00330	105.27	0.773747	0.220762	3.50489	0.000456794	0.00142448
CT43_RS00335	60851.8	-0.0218031	0.0734729	-0.296751	0.766657	0.826879
CT43_RS00340	29774.8	-1.04432	0.0603291	-17.3104	3.92977e-67	1.19006e-64
CT43_RS00345	92512.1	-0.838002	0.103384	-8.10572	5.24359e-16	9.19062e-15
CT43_RS00350	1201.66	0.172016	0.159093	1.08123	0.279597	0.3839
CT43_RS00355	3841.35	-0.229054	0.163717	-1.39908	0.161788	0.245403
CT43_RS00360	9598.2	-1.29173	0.208722	-6.18874	6.06473e-10	5.50981e-09
CT43_RS00365	2477.75	-0.623267	0.221631	-2.81218	0.00492068	0.0120227
CT43_RS00370	537.524	-0.169307	0.191161	-0.885679	0.375791	0.486218
CT43_RS00375	231.685	0.583309	0.204483	2.85261	0.0043362	0.0107439
CT43_RS00380	556.558	0.588427	0.176872	3.32686	0.000878315	0.00258236
CT43_RS00385	192.485	0.206352	0.183121	1.12686	0.2598	0.363027
CT43_RS00390	420.22	1.05957	0.168866	6.27461	3.50508e-10	3.26601e-09
CT43_RS00395	127.714	0.437013	0.160067	2.73019	0.00632986	0.0150739
CT43_RS00400	1985.47	-0.110582	0.0931707	-1.18687	0.235277	0.334768
CT43_RS00405	25561.2	-8.57214e-05	0.119648	-0.000716449	0.999428	0.999612
CT43_RS00410	0	NA	NA	NA	NA	NA
CT43_RS00415	0	NA	NA	NA	NA	NA
CT43_RS00420	0	NA	NA	NA	NA	NA
CT43_RS00425	248.702	-0.553747	0.141148	-3.92318	8.73892e-05	0.000325604
CT43_RS00430	169.964	-0.695923	0.163469	-4.25721	2.06993e-05	8.78071e-05
CT43_RS00435	0	NA	NA	NA	NA	NA
CT43_RS00440	0	NA	NA	NA	NA	NA
CT43_RS00445	0	NA	NA	NA	NA	NA
CT43_RS00450	1033.59	-0.00821952	0.13577	-0.06054	0.951726	0.962318
CT43_RS00455	1001.81	0.538401	0.106789	5.04172	4.61363e-07	2.68112e-06
CT43_RS00460	2680.94	-0.700194	0.0913808	-7.66238	1.82521e-14	2.70359e-13
CT43_RS00465	6536.03	-0.571326	0.0985445	-5.79765	6.72521e-09	5.17054e-08
CT43_RS00470	1965.79	0.133341	0.075778	1.75963	0.0784709	0.134765
CT43_RS00475	1955.97	-0.145636	0.115608	-1.25974	0.207764	0.301415
CT43_RS00480	6014.44	-0.0710834	0.0797077	-0.891801	0.3725	0.483567
CT43_RS00485	9243.6	0.0441143	0.101483	0.434695	0.663784	0.746316
CT43_RS00490	1290.76	-0.313118	0.115422	-2.71282	0.00667139	0.0157906
CT43_RS00495	31207	-0.0180531	0.139455	-0.129455	0.896998	0.923425
CT43_RS00500	2635.41	-1.06216	0.153871	-6.90292	5.09427e-12	5.82157e-11
CT43_RS00505	1839.63	-0.403127	0.107379	-3.75425	0.000173862	0.000605575
CT43_RS00510	885.303	-0.178284	0.145535	-1.22503	0.220565	0.316896
CT43_RS00515	2265.47	-0.629028	0.112923	-5.57042	2.54126e-08	1.77823e-07
CT43_RS00520	3337.82	-0.814394	0.098591	-8.26033	1.45267e-16	2.74947e-15
CT43_RS00525	1150.44	-1.18108	0.20035	-5.89505	3.74558e-09	2.96761e-08
CT43_RS00530	813.007	-0.703003	0.22422	-3.13532	0.00171664	0.00469751
CT43_RS00535	6105.23	0.635838	0.192628	3.30086	0.000963903	0.00281577
CT43_RS00540	54584.2	-0.478161	0.0757963	-6.3085	2.8175e-10	2.64797e-09
CT43_RS00545	31062.1	-0.552968	0.118882	-4.65138	3.2972e-06	1.65012e-05
CT43_RS00550	117288	0.0460081	0.113974	0.403673	0.686453	0.76458
rplL	83096.8	-0.291739	0.107126	-2.72334	0.00646261	0.0153364
CT43_RS00560	4386.75	0.412021	0.103157	3.99412	6.49345e-05	0.000248916
CT43_RS00565	153291	-0.247157	0.103284	-2.393	0.0167114	0.0356392
CT43_RS00570	119348	-0.246136	0.14615	-1.68414	0.0921555	0.153527
CT43_RS00575	18226.4	0.765899	0.134452	5.69646	1.22323e-08	9.03501e-08
CT43_RS00580	69733.4	-0.445697	0.090408	-4.92984	8.22976e-07	4.61053e-06
CT43_RS00585	40817.8	-0.542446	0.121957	-4.44786	8.67288e-06	3.96667e-05
fusA	521102	-0.613279	0.0833848	-7.35481	1.91201e-13	2.60559e-12
tuf	578918	-0.797802	0.0821266	-9.71429	2.62069e-22	7.72184e-21
CT43_RS00600	145694	-0.726108	0.161896	-4.48502	7.29079e-06	3.38231e-05
CT43_RS00605	116188	-0.246352	0.123196	-1.99968	0.0455353	0.0847432
CT43_RS00610	70317.3	-1.26061	0.113539	-11.103	1.21363e-28	6.12547e-27
CT43_RS00615	82120.8	-0.18713	0.162106	-1.15437	0.248348	0.350235
rplB	109594	-0.139066	0.151492	-0.917975	0.358632	0.46946
CT43_RS00625	42103.2	-0.39993	0.219865	-1.81898	0.0689145	0.121022
CT43_RS00630	41986	-0.137055	0.192633	-0.711482	0.476786	0.580384
CT43_RS00635	65813.4	-0.205841	0.186776	-1.10207	0.27043	0.374235
CT43_RS00640	119969	-1.01442	0.211471	-4.797	1.61063e-06	8.52381e-06
CT43_RS00645	23543.5	-0.586364	0.239825	-2.44497	0.0144866	0.0312862
CT43_RS00650	8509.26	0.437955	0.236526	1.85161	0.0640812	0.113744
CT43_RS00655	29641.7	-0.00811345	0.237965	-0.0340951	0.972801	0.97945
CT43_RS00660	10898.7	-0.478313	0.21566	-2.21791	0.026561	0.0533079
CT43_RS00665	47764.7	0.180828	0.213588	0.846618	0.397208	0.506238
rpsN	8365.59	-0.140242	0.200852	-0.698237	0.485029	0.588055
CT43_RS00675	31416.9	0.324522	0.225533	1.43891	0.150175	0.231179
CT43_RS00680	47810.3	-0.326093	0.221181	-1.47433	0.140394	0.21803
CT43_RS00685	28009.6	-0.44751	0.229956	-1.94607	0.0516468	0.0941562
CT43_RS00690	112694	-0.0769948	0.197272	-0.390297	0.696317	0.77241
CT43_RS00695	6142.56	0.765033	0.1901	4.02438	5.7126e-05	0.000223542
CT43_RS00700	86250.1	-1.59431	0.184855	-8.62462	6.43049e-18	1.35863e-16
CT43_RS00705	247047	-0.189818	0.220225	-0.861928	0.388727	0.498929
CT43_RS00710	43949.8	-0.0503901	0.213288	-0.236254	0.813236	0.862594
CT43_RS00715	115740	-0.145896	0.192925	-0.756231	0.449511	0.556503
infA	19013.7	-0.401073	0.228069	-1.75856	0.0786521	0.134906
rpmJ	21227.8	-0.0812395	0.234387	-0.346605	0.728888	0.797025
CT43_RS00730	31294.9	0.826365	0.206151	4.00855	6.10936e-05	0.000236689
CT43_RS00735	27142.8	-0.924699	0.189358	-4.88335	1.043e-06	5.71397e-06
CT43_RS00740	176246	-0.160086	0.154924	-1.03332	0.301456	0.406943
CT43_RS00745	51373.2	-1.76555	0.170866	-10.3329	5.00001e-25	1.87966e-23
cbiO_1	1827.09	0.398537	0.276234	1.44275	0.149091	0.229769
cbiO_2	1212.79	0.246274	0.278309	0.884894	0.376214	0.486649
CT43_RS00760	1262.65	0.784308	0.187877	4.17457	2.98543e-05	0.000122358
CT43_RS00765	1414.65	-0.360946	0.216295	-1.66877	0.0951636	0.157959
CT43_RS00770	40387.7	0.42755	0.141018	3.03188	0.00243039	0.00640002
CT43_RS00775	18543.4	-0.3706	0.123431	-3.00249	0.00267777	0.00698064
CT43_RS00780	22.6797	-0.420605	0.266472	-1.57842	0.114469	0.183954
CT43_RS00785	105.923	-0.299391	0.163893	-1.82675	0.0677379	0.119394
CT43_RS00790	6193.45	-0.74197	0.137801	-5.38434	7.27098e-08	4.82167e-07
CT43_RS00795	40.3391	0.172936	0.233323	0.741186	0.45858	0.564017
CT43_RS00800	142.436	0.903977	0.173698	5.20429	1.94739e-07	1.19406e-06
CT43_RS00805	31.5021	0.408901	0.263509	1.55175	0.120721	0.192469
CT43_RS00810	2.57533	-0.824384	0.593341	-1.38939	0.164713	0.249196
CT43_RS00815	0	NA	NA	NA	NA	NA
CT43_RS00820	0	NA	NA	NA	NA	NA
CT43_RS00825	0	NA	NA	NA	NA	NA
CT43_RS00830	0	NA	NA	NA	NA	NA
CT43_RS00835	262.468	-0.635555	0.149796	-4.2428	2.20749e-05	9.32793e-05
CT43_RS00840	0	NA	NA	NA	NA	NA
CT43_RS00845	0	NA	NA	NA	NA	NA
CT43_RS00850	0	NA	NA	NA	NA	NA
CT43_RS00855	0	NA	NA	NA	NA	NA
CT43_RS00860	1.37107	2.53137	0.704762	3.59181	0.000328394	0.00106236
CT43_RS00865	0	NA	NA	NA	NA	NA
CT43_RS00870	0	NA	NA	NA	NA	NA
CT43_RS00875	112.352	-0.535291	0.14035	-3.81397	0.00013675	0.000490087
CT43_RS00880	227.953	-1.8303	0.323392	-5.65969	1.51645e-08	1.10955e-07
CT43_RS00885	2615.31	0.525832	0.11508	4.56928	4.8941e-06	2.35669e-05
CT43_RS00890	7125.29	0.617104	0.0694046	8.8914	6.03419e-19	1.40566e-17
CT43_RS00895	11365.1	0.0408909	0.0938468	0.435719	0.66304	0.745753
CT43_RS00900	684.886	0.80573	0.291058	2.76828	0.00563531	0.0135981
CT43_RS00905	9072.17	0.881252	0.233718	3.77058	0.000162872	0.000573152
CT43_RS00910	119.666	0.282803	0.169713	1.66636	0.0956422	0.158705
CT43_RS00915	672.967	0.0432372	0.20444	0.211491	0.832504	0.877315
CT43_RS00920	22106.6	-0.503699	0.288821	-1.74399	0.0811614	0.138557
CT43_RS00925	257.5	-1.21224	0.242101	-5.00715	5.52432e-07	3.16647e-06
CT43_RS00930	717.472	-0.67725	0.106782	-6.34237	2.26256e-10	2.1524e-09
CT43_RS00935	12.9392	-0.705377	0.296151	-2.38181	0.0172276	0.0366112
CT43_RS00940	7.17847	1.01803	0.419843	2.4248	0.015317	0.0328842
CT43_RS00945	3.91062	0.62067	0.50842	1.22078	0.222168	0.318862
CT43_RS00950	4.52323	1.09496	0.51144	2.14094	0.0322792	0.0632246
CT43_RS00955	678.583	-0.37492	0.11903	-3.1498	0.00163384	0.00450808
CT43_RS00960	261.738	0.184626	0.141103	1.30844	0.190723	0.281514
CT43_RS00965	224.03	0.260736	0.11274	2.31272	0.0207382	0.0430152
CT43_RS00970	3276.5	-0.208687	0.112157	-1.86067	0.0627907	0.111671
CT43_RS00975	234.605	-0.352253	0.102933	-3.42215	0.00062128	0.00188668
CT43_RS00980	29.6298	1.46527	0.307825	4.76006	1.93538e-06	1.00762e-05
CT43_RS00985	753.697	-1.16092	0.191387	-6.06581	1.31293e-09	1.1342e-08
CT43_RS00990	59.3332	-1.01402	0.263807	-3.84381	0.000121141	0.000439641
CT43_RS00995	4.37855	0.386672	0.598728	0.645822	0.518395	0.619279
CT43_RS01000	15.1599	-0.587663	0.35364	-1.66175	0.096562	0.160036
CT43_RS01005	4.72602	0.221058	0.515919	0.428474	0.668306	0.750347
CT43_RS01010	2.71648	-0.196667	0.509259	-0.386183	0.699361	0.774999
CT43_RS01015	56.3758	0.500836	0.193711	2.58548	0.00972441	0.0219949
CT43_RS01020	9.61592	1.58344	0.484788	3.26625	0.00108982	0.00313655
CT43_RS01025	23.7331	-0.153802	0.245441	-0.626636	0.530898	0.630073
CT43_RS01030	376.367	-0.697908	0.352769	-1.97837	0.0478867	0.088395
CT43_RS01035	408.222	0.0847475	0.199873	0.424007	0.671561	0.752607
CT43_RS01040	1410.8	-1.66679	0.136431	-12.2171	2.51938e-34	1.93424e-32
CT43_RS01045	1809.25	-1.18614	0.169845	-6.98369	2.87536e-12	3.41299e-11
CT43_RS01050	153.074	-0.403067	0.174041	-2.31593	0.0205619	0.0427308
CT43_RS01055	580.158	1.76656	0.261204	6.76314	1.35032e-11	1.46334e-10
CT43_RS01060	254.015	-0.405387	0.251352	-1.61283	0.106782	0.1737
CT43_RS01065	226.094	0.321432	0.239447	1.34239	0.179469	0.267877
CT43_RS01070	931.755	-0.455682	0.0991842	-4.5943	4.34207e-06	2.11705e-05
CT43_RS01075	79.8993	0.201149	0.192041	1.04743	0.294901	0.399976
CT43_RS01080	49.8127	0.215352	0.213203	1.01008	0.312455	0.419196
CT43_RS01085	2.04165	2.43509	0.675688	3.60387	0.000313513	0.00102027
CT43_RS01090	4730.99	0.164202	0.211919	0.77483	0.43844	0.545772
CT43_RS01095	154.636	0.347367	0.123254	2.8183	0.00482786	0.0118224
CT43_RS01100	4.43207	-0.108389	0.444286	-0.243961	0.807261	0.858946
CT43_RS01105	468.238	-1.21915	0.167265	-7.28873	3.1289e-13	4.14979e-12
CT43_RS01110	54.4474	1.38688	0.371805	3.73013	0.000191381	0.000659012
CT43_RS01115	25.3879	0.880196	0.288749	3.04831	0.00230136	0.0061015
CT43_RS01120	67.8243	0.388011	0.239248	1.62179	0.104847	0.171323
CT43_RS01125	379.64	1.10012	0.178877	6.15019	7.73909e-10	6.9157e-09
CT43_RS01130	147.362	0.83886	0.17897	4.68716	2.77025e-06	1.40733e-05
CT43_RS01135	30.3581	0.7047	0.238724	2.95194	0.00315783	0.00808136
CT43_RS01140	0.275054	0.866571	0.651545	1.33002	0.18351	0.272638
CT43_RS01145	105.944	-0.432697	0.276575	-1.56448	0.117704	0.188486
CT43_RS01150	19.2462	0.263897	0.278004	0.949256	0.342491	0.452665
CT43_RS01155	313.48	-2.34671	0.530647	-4.42236	9.7628e-06	4.40903e-05
CT43_RS01160	162.162	-2.42769	0.457256	-5.30926	1.1007e-07	7.00108e-07
CT43_RS01165	79.649	-1.26825	0.398793	-3.18021	0.00147167	0.00410351
CT43_RS01170	128.028	-1.63911	0.438675	-3.73651	0.000186594	0.000644157
CT43_RS01175	161.438	-1.73905	0.384384	-4.52425	6.061e-06	2.8644e-05
CT43_RS01180	4233.37	-0.857953	0.157276	-5.45509	4.89485e-08	3.3104e-07
CT43_RS01185	5809.92	0.363373	0.192986	1.8829	0.0597144	0.107285
CT43_RS01190	2370.27	0.117455	0.231944	0.506391	0.612582	0.702525
CT43_RS01195	135.697	1.44133	0.335608	4.29469	1.74936e-05	7.52032e-05
CT43_RS01200	60.5352	-0.233665	0.254583	-0.917835	0.358705	0.46946
CT43_RS01205	54.9762	0.271113	0.176297	1.53782	0.124093	0.197095
CT43_RS01210	70.8131	-0.39107	0.17507	-2.23379	0.0254967	0.0514352
CT43_RS01215	90.4075	0.122337	0.175374	0.697577	0.485441	0.588293
CT43_RS01220	8.55294	0.0802847	0.366878	0.218832	0.826781	0.872257
CT43_RS01225	87.2473	-0.0299632	0.147813	-0.202711	0.839361	0.881912
ddl	11828.4	-0.0627114	0.138735	-0.452022	0.651253	0.736663
CT43_RS01235	7026.63	-0.357663	0.084894	-4.21305	2.51948e-05	0.000105239
CT43_RS01240	44192.3	-0.16883	0.159509	-1.05843	0.289857	0.394774
CT43_RS01245	300.767	-0.906043	0.160946	-5.62947	1.80767e-08	1.31206e-07
CT43_RS01250	18.8496	0.0869808	0.267536	0.325118	0.745092	0.811488
CT43_RS01255	52.5513	0.856106	0.195732	4.37388	1.22058e-05	5.42689e-05
CT43_RS01260	183.668	-0.0654315	0.11839	-0.552677	0.580485	0.674531
CT43_RS01265	305.808	0.192028	0.0911329	2.10712	0.0351073	0.0678858
CT43_RS01270	5789.38	0.571133	0.117109	4.87693	1.07749e-06	5.87929e-06
CT43_RS01275	3612.68	0.814147	0.120834	6.73772	1.60897e-11	1.72988e-10
CT43_RS01280	4025.79	-0.188661	0.0915398	-2.06097	0.039306	0.0747493
CT43_RS01285	231.772	-0.140314	0.146397	-0.95845	0.337836	0.447628
CT43_RS01290	0	NA	NA	NA	NA	NA
CT43_RS01295	1485.82	-1.96611	0.167517	-11.7368	8.25241e-32	5.55357e-30
CT43_RS01300	0	NA	NA	NA	NA	NA
CT43_RS01305	0	NA	NA	NA	NA	NA
CT43_RS01310	0	NA	NA	NA	NA	NA
CT43_RS01315	0	NA	NA	NA	NA	NA
CT43_RS01320	0	NA	NA	NA	NA	NA
CT43_RS01325	0	NA	NA	NA	NA	NA
CT43_RS01330	366.95	-0.0835388	0.268896	-0.310673	0.756049	0.818238
CT43_RS01335	57.6854	0.180112	0.238291	0.755848	0.44974	0.556661
CT43_RS01340	12.4437	1.23787	0.411191	3.01044	0.0026087	0.00681362
CT43_RS01345	0	NA	NA	NA	NA	NA
CT43_RS01350	0	NA	NA	NA	NA	NA
CT43_RS01355	0	NA	NA	NA	NA	NA
CT43_RS01360	0	NA	NA	NA	NA	NA
CT43_RS01365	0	NA	NA	NA	NA	NA
CT43_RS01370	0	NA	NA	NA	NA	NA
CT43_RS01375	1639.95	0.0975259	0.114219	0.85385	0.393188	0.502321
CT43_RS01380	1270.33	0.618998	0.11032	5.61092	2.01258e-08	1.44922e-07
CT43_RS01385	675.276	1.37814	0.150446	9.16037	5.17215e-20	1.31745e-18
CT43_RS01390	3823.23	0.244104	0.107138	2.2784	0.0227028	0.0464888
CT43_RS01395	2005.64	-0.375027	0.0887114	-4.22749	2.3631e-05	9.93159e-05
CT43_RS01400	3719.99	-0.203222	0.156987	-1.29451	0.195488	0.28707
CT43_RS01405	109.499	0.205158	0.220263	0.931426	0.351633	0.462159
CT43_RS01410	1845.19	-1.2981	0.126712	-10.2445	1.25227e-24	4.5206e-23
CT43_RS01415	15667.4	-0.211879	0.14838	-1.42794	0.153309	0.234743
groEL	45266.8	-0.99727	0.156817	-6.35943	2.025e-10	1.93445e-09
CT43_RS01425	138.695	-0.575914	0.148571	-3.87635	0.000106036	0.000388442
CT43_RS01430	789.18	-0.0936229	0.119198	-0.785441	0.432195	0.539477
CT43_RS01435	159.314	0.23419	0.132056	1.77342	0.0761598	0.131417
CT43_RS01440	24762.5	-0.673963	0.150266	-4.48513	7.28691e-06	3.38231e-05
CT43_RS01445	5036.88	-1.8286	0.341178	-5.35966	8.33795e-08	5.46276e-07
CT43_RS01450	120.123	-0.283571	0.136073	-2.08396	0.0371639	0.071457
CT43_RS01455	353.242	0.52785	0.0971423	5.43378	5.51723e-08	3.71289e-07
CT43_RS01460	0	NA	NA	NA	NA	NA
CT43_RS01465	0	NA	NA	NA	NA	NA
CT43_RS01470	1.99968	-0.555005	0.700048	-0.79281	0.427889	0.535579
CT43_RS01475	939.465	0.62633	0.125328	4.99753	5.80694e-07	3.32496e-06
CT43_RS01480	455.527	0.414091	0.137911	3.0026	0.00267685	0.00698064
CT43_RS01485	0	NA	NA	NA	NA	NA
CT43_RS01490	0	NA	NA	NA	NA	NA
CT43_RS01495	0	NA	NA	NA	NA	NA
CT43_RS01500	5.65654	0.242733	0.478036	0.507772	0.611613	0.701813
CT43_RS01505	0	NA	NA	NA	NA	NA
CT43_RS01510	0	NA	NA	NA	NA	NA
CT43_RS01515	10.8651	1.10038	0.399277	2.75592	0.00585268	0.014079
CT43_RS01520	10.698	0.589437	0.410629	1.43545	0.151159	0.232496
CT43_RS01525	20.9248	0.750623	0.264143	2.84173	0.00448693	0.0110571
CT43_RS01530	26.532	0.953374	0.258942	3.6818	0.000231592	0.000781677
CT43_RS01535	50.3502	1.43547	0.200293	7.16686	7.67359e-13	9.68257e-12
CT43_RS01540	13.8819	0.83156	0.336466	2.47145	0.0134565	0.0293054
CT43_RS01545	62.7638	0.243158	0.233932	1.03944	0.2986	0.403688
CT43_RS01550	0	NA	NA	NA	NA	NA
CT43_RS01555	0	NA	NA	NA	NA	NA
CT43_RS01560	0	NA	NA	NA	NA	NA
CT43_RS01565	89.5852	0.187198	0.183167	1.02201	0.306778	0.413411
CT43_RS01570	11.1874	-0.353849	0.40947	-0.864163	0.387498	0.497821
CT43_RS01575	0	NA	NA	NA	NA	NA
CT43_RS01580	0	NA	NA	NA	NA	NA
CT43_RS01585	0	NA	NA	NA	NA	NA
CT43_RS01590	474.37	-0.562894	0.192903	-2.91801	0.00352269	0.00891882
CT43_RS01595	14056	-3.0314	0.164576	-18.4195	9.1618e-76	4.9941e-73
CT43_RS01600	10986.4	-2.02544	0.187614	-10.7958	3.60354e-27	1.5841e-25
CT43_RS01605	570.187	-2.48258	0.350989	-7.0731	1.51507e-12	1.86848e-11
CT43_RS01610	49.3646	-2.23119	0.41468	-5.38052	7.42718e-08	4.90734e-07
CT43_RS01615	440.575	-2.1808	0.433969	-5.02525	5.02786e-07	2.90327e-06
CT43_RS01620	1388.14	-2.59579	0.416637	-6.23034	4.65419e-10	4.27824e-09
CT43_RS01625	760.871	-2.22848	0.414115	-5.38129	7.39539e-08	4.89226e-07
CT43_RS01630	710.104	-2.33246	0.414772	-5.62348	1.87145e-08	1.35655e-07
CT43_RS01635	274.836	-1.97448	0.425025	-4.64557	3.39137e-06	1.68825e-05
purH	844.889	-1.54176	0.251898	-6.12055	9.32505e-10	8.17966e-09
CT43_RS01645	978.832	-0.909816	0.234467	-3.88035	0.000104304	0.000382613
CT43_RS01650	87.4391	-0.366416	0.246184	-1.48838	0.136649	0.212822
CT43_RS01655	113.869	0.112498	0.146326	0.768818	0.442002	0.549327
CT43_RS01660	1538.31	-2.08681	0.146605	-14.2342	5.6217e-46	7.47411e-44
CT43_RS01665	2364.14	-0.670775	0.0824269	-8.13782	4.02464e-16	7.19289e-15
CT43_RS01670	21.5239	0.0679331	0.284474	0.238802	0.811259	0.861015
CT43_RS01675	700.852	0.422841	0.106088	3.98577	6.72613e-05	0.000256752
CT43_RS01680	5205.73	0.599345	0.0923148	6.4924	8.4479e-11	8.35744e-10
ligA	6718.08	0.0799952	0.0761014	1.05117	0.293182	0.397942
CT43_RS01690	5567.21	-0.501289	0.0815988	-6.14334	8.08052e-10	7.18547e-09
CT43_RS01695	317.71	-0.152228	0.130477	-1.1667	0.243332	0.344609
CT43_RS01700	10033.4	-1.86368	0.228937	-8.14057	3.93406e-16	7.05413e-15
CT43_RS01705	7.02901	1.00894	0.436985	2.30887	0.0209509	0.0434232
CT43_RS01710	1.26603	-0.279817	0.680859	-0.410977	0.681089	0.760004
CT43_RS01715	92.763	-1.78997	0.342259	-5.22986	1.69634e-07	1.05077e-06
CT43_RS01720	60.5113	-2.93943	0.411565	-7.14208	9.19283e-13	1.14407e-11
CT43_RS01725	24.8633	-1.05499	0.414612	-2.54452	0.0109427	0.0244578
CT43_RS01730	13.5857	0.137528	0.308047	0.446452	0.655271	0.739053
CT43_RS01735	41.9864	0.297346	0.177019	1.67974	0.0930086	0.154806
CT43_RS01740	45.4225	1.20772	0.251591	4.80034	1.584e-06	8.39918e-06
CT43_RS01745	210.74	-1.15704	0.116518	-9.93013	3.07854e-23	1.01091e-21
CT43_RS01750	1376.61	-0.228739	0.126368	-1.81011	0.0702791	0.123062
gatA	8724.98	-0.693879	0.0741665	-9.3557	8.30491e-21	2.21912e-19
CT43_RS01760	7514.43	-0.127561	0.0966434	-1.31991	0.186865	0.276794
CT43_RS01765	1143.38	0.318019	0.104404	3.04605	0.00231868	0.00614145
CT43_RS01770	78.2531	0.140436	0.156361	0.89815	0.369106	0.480305
CT43_RS01775	15.8433	-0.131386	0.411159	-0.31955	0.749309	0.814291
CT43_RS01780	64.8117	-0.813295	0.161148	-5.04689	4.49063e-07	2.61243e-06
gabD	75.9966	-0.0324327	0.175867	-0.184416	0.853687	0.891616
CT43_RS01790	6.60192	2.37323	0.568352	4.17563	2.97157e-05	0.000121881
CT43_RS01795	38.37	0.52994	0.252187	2.10138	0.0356075	0.0687554
CT43_RS01800	1700.24	0.122116	0.140209	0.870955	0.383779	0.493973
CT43_RS01805	1010.93	0.197564	0.084289	2.34388	0.0190841	0.0401185
CT43_RS01810	29.9819	-0.0626368	0.268712	-0.2331	0.815683	0.863693
CT43_RS01815	827.395	0.624226	0.512323	1.21842	0.223064	0.319895
CT43_RS01820	939.794	0.465962	0.206114	2.2607	0.0237776	0.0484349
CT43_RS01825	4192.84	-0.0103699	0.117964	-0.0879069	0.929951	0.947684
CT43_RS01830	214.132	0.0712019	0.229229	0.310615	0.756093	0.818238
CT43_RS01835	211.834	0.25592	0.155994	1.64057	0.100887	0.165893
CT43_RS01840	517.395	-1.1349	0.142862	-7.94403	1.95722e-15	3.21349e-14
CT43_RS01845	192.791	-0.367338	0.105066	-3.49625	0.000471847	0.0014689
CT43_RS01850	146.857	0.257221	0.246528	1.04338	0.296774	0.401617
CT43_RS01855	79.6462	-0.295376	0.15147	-1.95007	0.0511678	0.0934705
CT43_RS01860	878.208	-1.23546	0.156655	-7.88651	3.10763e-15	4.99696e-14
CT43_RS01865	112.096	0.720872	0.24402	2.95414	0.00313537	0.00803145
CT43_RS01870	195.781	0.484647	0.257526	1.88193	0.0598449	0.107449
CT43_RS01875	37472.9	-0.699757	0.151268	-4.62593	3.72928e-06	1.83634e-05
CT43_RS01880	47328.8	-0.639746	0.159541	-4.00992	6.0738e-05	0.000235789
CT43_RS01885	179.061	-0.0890395	0.242085	-0.367803	0.71302	0.786617
CT43_RS01890	374.16	-1.18376	0.283813	-4.17092	3.03373e-05	0.000124244
CT43_RS01895	161.421	-0.0577374	0.287687	-0.200695	0.840937	0.883088
CT43_RS01900	1342.55	2.96206	0.185109	16.0017	1.24354e-57	2.51057e-55
CT43_RS01905	692.594	2.83983	0.210047	13.52	1.19188e-41	1.32744e-39
CT43_RS01910	3806.95	2.99501	0.21357	14.0236	1.11839e-44	1.38553e-42
CT43_RS01915	1534.48	2.62145	0.163888	15.9954	1.37656e-57	2.67986e-55
CT43_RS01920	46.4591	-0.868599	0.238932	-3.63533	0.000277622	0.00091995
CT43_RS01925	333.642	1.12261	0.194865	5.76098	8.36264e-09	6.34885e-08
CT43_RS01930	21.1487	0.15513	0.251664	0.616418	0.537619	0.636387
CT43_RS01935	18.1487	1.0245	0.259745	3.94424	8.00518e-05	0.000300112
CT43_RS01940	17.2313	1.03039	0.286122	3.60122	0.000316726	0.0010295
CT43_RS01945	99.0749	1.22887	0.204384	6.01255	1.82625e-09	1.54101e-08
CT43_RS01950	333.495	0.167022	0.215756	0.774123	0.438858	0.546168
CT43_RS01955	153.648	-0.781097	0.19507	-4.00419	6.22311e-05	0.000240072
CT43_RS01960	7.71111	0.857055	0.462958	1.85126	0.0641323	0.113797
CT43_RS01965	50.1026	0.860249	0.227459	3.78199	0.000155581	0.00055177
CT43_RS01970	154.122	0.23222	0.135484	1.71401	0.0865271	0.145844
CT43_RS01975	89.3299	0.436432	0.146485	2.97937	0.00288837	0.00749382
CT43_RS01980	27.9466	0.208415	0.243483	0.855976	0.392011	0.501541
CT43_RS01985	31182.6	0.222048	0.102809	2.15982	0.0307867	0.0606938
CT43_RS01990	100.621	0.513131	0.269603	1.90329	0.0570032	0.10295
CT43_RS01995	0	NA	NA	NA	NA	NA
CT43_RS02000	38.5321	-1.51409	0.283333	-5.34384	9.09984e-08	5.91219e-07
CT43_RS02005	7.57606	0.879739	0.463215	1.8992	0.0575377	0.103819
CT43_RS02010	4.10815	0.727712	0.495313	1.4692	0.14178	0.21962
CT43_RS02015	389.517	0.95869	0.323722	2.96146	0.00306183	0.00787267
CT43_RS02020	128.383	-0.720536	0.266838	-2.70028	0.0069281	0.0163273
CT43_RS02025	35.0785	0.26646	0.315463	0.844664	0.398298	0.507272
CT43_RS02030	16.0966	0.04277	0.303125	0.141097	0.887793	0.917588
CT43_RS02035	23.6012	-0.024303	0.276098	-0.0880231	0.929858	0.947684
CT43_RS02040	33.1919	-0.245389	0.186188	-1.31797	0.187514	0.277529
CT43_RS02045	1337.71	0.873851	0.332427	2.6287	0.00857109	0.0196777
CT43_RS02050	90.9741	1.46374	0.331405	4.41676	1.00189e-05	4.50977e-05
CT43_RS02055	17.1791	0.55839	0.307631	1.81513	0.0695042	0.121861
CT43_RS02060	202.777	-0.0442079	0.125136	-0.353279	0.723879	0.792979
CT43_RS02065	243.209	0.0186937	0.178932	0.104474	0.916793	0.937782
CT43_RS02070	123.326	0.758642	0.209917	3.61401	0.000301494	0.000988835
CT43_RS02075	7869.86	0.158533	0.110848	1.43019	0.152662	0.23428
CT43_RS02080	4046.65	-0.423453	0.0968461	-4.37243	1.2287e-05	5.45856e-05
CT43_RS02085	191.15	0.0186109	0.140747	0.13223	0.894803	0.921687
thiE	64.7564	0.50857	0.162841	3.1231	0.00178955	0.00488231
CT43_RS02095	1322.65	0.178606	0.117846	1.51559	0.129622	0.204021
CT43_RS02100	1910.91	1.45219	0.239989	6.05106	1.43895e-09	1.23523e-08
CT43_RS02105	342.864	2.46418	0.430553	5.72329	1.0448e-08	7.81232e-08
CT43_RS02110	251.532	-0.458428	0.143951	-3.18461	0.00144948	0.00404771
CT43_RS02115	1040.72	-0.361851	0.0988816	-3.65943	0.000252772	0.000844795
CT43_RS02120	4544.84	-0.981341	0.121329	-8.08823	6.05365e-16	1.04757e-14
CT43_RS02125	1332.08	-0.177777	0.0963459	-1.8452	0.0650091	0.115166
CT43_RS02130	61.565	0.372012	0.205224	1.81271	0.0698759	0.122434
CT43_RS02135	58.5715	-0.209524	0.224974	-0.931325	0.351685	0.462159
CT43_RS02140	114.144	-0.658179	0.226004	-2.91225	0.00358836	0.00905667
CT43_RS02145	87.2685	-0.512139	0.194102	-2.63851	0.00832705	0.0191765
CT43_RS02150	24.4677	-1.48034	0.241135	-6.13905	8.3017e-10	7.3462e-09
CT43_RS02155	12.8867	0.687146	0.336244	2.04359	0.0409939	0.0776165
CT43_RS02160	136.244	0.0531429	0.199564	0.266295	0.790012	0.846193
CT43_RS02165	127.659	0.128544	0.172724	0.744213	0.456747	0.562397
CT43_RS02170	113.834	-0.129937	0.180126	-0.721368	0.470683	0.575139
CT43_RS02175	884.596	0.833072	0.140372	5.93473	2.94321e-09	2.39812e-08
CT43_RS02180	1968.21	0.356895	0.152877	2.33452	0.0195686	0.0410105
CT43_RS02185	111.178	-1.42931	0.256414	-5.57423	2.48623e-08	1.74196e-07
CT43_RS02190	945.214	0.494717	0.0830989	5.95336	2.627e-09	2.16966e-08
CT43_RS02195	14.3038	-0.654794	0.437341	-1.49722	0.134337	0.21
CT43_RS02200	35.8661	0.856043	0.265161	3.2284	0.00124486	0.00353057
CT43_RS02205	19355.2	-1.18717	0.192106	-6.17974	6.42058e-10	5.81372e-09
CT43_RS02210	19464	-1.59997	0.198007	-8.08036	6.45754e-16	1.11393e-14
CT43_RS02215	5107.55	-0.840842	0.165342	-5.08547	3.66725e-07	2.1611e-06
CT43_RS02220	1945.32	0.0174544	0.0843347	0.206966	0.836037	0.879606
CT43_RS02225	3400.79	-0.113712	0.0902125	-1.26049	0.207491	0.301128
CT43_RS02230	2459.16	-0.220183	0.100135	-2.19887	0.0278872	0.0557233
CT43_RS02235	1684.81	-0.164061	0.312298	-0.525334	0.599351	0.691588
CT43_RS02240	284.33	0.593673	0.237874	2.49575	0.0125693	0.0275826
CT43_RS02245	1279.96	-0.0894276	0.088673	-1.00851	0.31321	0.420105
CT43_RS02250	1603.69	-0.5571	0.126285	-4.41144	1.02684e-05	4.61445e-05
CT43_RS02255	591.549	0.243066	0.0939066	2.58838	0.00964288	0.0218468
CT43_RS02260	550.079	-1.40334	0.159435	-8.80194	1.34468e-18	3.00403e-17
CT43_RS02265	337.461	0.482682	0.158318	3.04882	0.00229742	0.00609404
CT43_RS02270	612.774	0.207998	0.163705	1.27056	0.203885	0.296842
CT43_RS02275	71.4297	-0.596003	0.274904	-2.16804	0.0301557	0.059536
CT43_RS02280	3532.55	0.0561054	0.10053	0.558098	0.576777	0.670938
CT43_RS02285	368.23	0.684426	0.19095	3.58431	0.000337966	0.00109138
CT43_RS02290	36.0524	1.28124	0.286686	4.46914	7.85356e-06	3.62181e-05
CT43_RS02295	0.540908	-0.559514	0.717999	-0.779269	0.435821	0.543066
CT43_RS02300	3.20595	0.782419	0.587449	1.33189	0.182895	0.272097
CT43_RS02305	32.0739	0.149726	0.214335	0.698561	0.484826	0.587939
CT43_RS02310	10.9788	0.68604	0.339994	2.0178	0.0436122	0.0816381
CT43_RS02315	2066.4	0.322264	0.16516	1.95123	0.0510302	0.0933129
CT43_RS02320	162.587	0.603931	0.238763	2.52942	0.011425	0.0253885
CT43_RS02325	9679.01	-1.46073	0.152045	-9.60718	7.45641e-22	2.0951e-20
CT43_RS02330	36.6993	0.14258	0.237999	0.59908	0.54912	0.645654
CT43_RS02335	861.704	0.581523	0.138441	4.20053	2.66294e-05	0.000110554
CT43_RS02340	1577.8	0.236398	0.0996407	2.3725	0.017668	0.0374595
CT43_RS02345	643.726	0.681346	0.0967084	7.04537	1.8497e-12	2.26578e-11
CT43_RS02350	9.98131	-0.244675	0.373032	-0.655909	0.511883	0.613214
CT43_RS02355	278.329	-0.552605	0.1788	-3.09063	0.00199735	0.00538188
CT43_RS02360	1.64599	0.435099	0.662038	0.657212	0.511045	0.612377
CT43_RS02365	78.8462	-0.204224	0.22339	-0.914205	0.360609	0.471414
CT43_RS02370	697.293	-1.09134	0.163362	-6.68052	2.38097e-11	2.52036e-10
CT43_RS02375	27.4646	0.647592	0.240186	2.69621	0.00701339	0.0164998
CT43_RS02380	9.70909	1.16877	0.385855	3.02904	0.00245331	0.00645103
CT43_RS02385	26.9808	1.19751	0.244057	4.90668	9.26293e-07	5.12612e-06
CT43_RS02390	404.709	0.822133	0.137894	5.96205	2.49092e-09	2.06666e-08
CT43_RS02395	7511.99	-1.10299	0.330868	-3.33364	0.000857181	0.00253802
CT43_RS02400	981.669	-0.269255	0.111937	-2.4054	0.0161546	0.0345194
CT43_RS02405	14.913	0.376788	0.341996	1.10173	0.270579	0.374347
CT43_RS02410	6.43927	-1.32974	0.368823	-3.60535	0.00031173	0.0010169
CT43_RS02415	28.6971	-0.0995172	0.233286	-0.426588	0.669679	0.75127
CT43_RS02420	13.4041	0.747745	0.348274	2.14701	0.0317929	0.0623616
CT43_RS02425	25.0076	0.221667	0.208253	1.06442	0.28714	0.391888
CT43_RS02430	131.007	0.154179	0.193089	0.798486	0.424589	0.532176
CT43_RS02435	48182.3	-0.875998	0.214266	-4.08837	4.34422e-05	0.000172597
CT43_RS02440	16009.4	-0.992933	0.492386	-2.01658	0.0437398	0.0818207
CT43_RS02445	1043.69	1.06562	0.131127	8.12662	4.41419e-16	7.83771e-15
CT43_RS02450	4.22023	2.05434	0.565658	3.63177	0.000281482	0.000931607
CT43_RS02455	311.452	1.28362	0.269259	4.76723	1.86776e-06	9.74274e-06
CT43_RS02460	161.356	-0.225862	0.133879	-1.68706	0.0915925	0.152729
CT43_RS02465	282.744	0.0549512	0.147426	0.372738	0.709344	0.783671
CT43_RS02470	479.716	0.190062	0.107556	1.7671	0.0772117	0.132938
CT43_RS02475	444.689	0.286534	0.109381	2.61959	0.00880364	0.02013
CT43_RS02480	38.845	-1.31119	0.215805	-6.0758	1.23372e-09	1.07086e-08
sspK	421.383	-0.814323	0.162456	-5.01259	5.37029e-07	3.08792e-06
CT43_RS02490	214.329	-0.1852	0.193412	-0.957541	0.338294	0.448018
CT43_RS02495	182.959	0.447182	0.11653	3.83749	0.000124299	0.000449604
CT43_RS02500	493.747	0.0827664	0.191012	0.433305	0.664793	0.747087
CT43_RS02505	2.6372	1.09153	0.609806	1.78997	0.0734594	0.127606
CT43_RS02510	10.8947	0.339895	0.52184	0.651339	0.514828	0.61583
CT43_RS02515	1.25622	0.0630813	0.659015	0.0957206	0.923742	0.943651
CT43_RS02520	1431.32	-0.403086	0.0808215	-4.98736	6.12087e-07	3.49005e-06
CT43_RS02525	985.092	-0.277349	0.0827147	-3.35309	0.000799159	0.00238305
CT43_RS02530	741.426	0.158949	0.166355	0.955483	0.339333	0.449067
CT43_RS02535	264.582	0.458379	0.133736	3.42748	0.000609204	0.00185414
CT43_RS02540	4413.11	-0.988433	0.0850843	-11.6171	3.37405e-31	2.16376e-29
CT43_RS02545	138.528	-0.377474	0.150627	-2.50603	0.0122096	0.0268907
CT43_RS02550	225.787	-0.334835	0.165084	-2.02827	0.042533	0.0800423
CT43_RS02555	350.305	-0.612977	0.201698	-3.03909	0.00237296	0.00626697
CT43_RS02560	155.219	-0.508824	0.172178	-2.95521	0.00312456	0.00801127
CT43_RS02565	520.064	0.283956	0.143693	1.97613	0.0481395	0.0886815
CT43_RS02570	1999.68	-0.944234	0.14816	-6.37308	1.85275e-10	1.77493e-09
CT43_RS02575	104.662	0.36945	0.233836	1.57996	0.114117	0.183605
CT43_RS02580	35.3425	-1.05037	0.230504	-4.55683	5.19304e-06	2.48965e-05
CT43_RS02585	0	NA	NA	NA	NA	NA
CT43_RS02590	0	NA	NA	NA	NA	NA
CT43_RS02595	0	NA	NA	NA	NA	NA
CT43_RS02600	0	NA	NA	NA	NA	NA
CT43_RS02605	0	NA	NA	NA	NA	NA
CT43_RS02610	0	NA	NA	NA	NA	NA
CT43_RS02615	0	NA	NA	NA	NA	NA
CT43_RS02620	0	NA	NA	NA	NA	NA
CT43_RS02625	0	NA	NA	NA	NA	NA
CT43_RS02630	0	NA	NA	NA	NA	NA
CT43_RS02635	0.916431	1.9967	0.719234	2.77615	0.00550067	0.0132967
CT43_RS02640	0	NA	NA	NA	NA	NA
CT43_RS02645	24.5965	-1.98044	0.240782	-8.22502	1.95157e-16	3.61838e-15
CT43_RS02650	3531.45	-0.800477	0.205567	-3.89399	9.86073e-05	0.000363673
CT43_RS02655	0	NA	NA	NA	NA	NA
CT43_RS02660	0	NA	NA	NA	NA	NA
CT43_RS02665	70.2162	-0.0785226	0.223868	-0.350754	0.725773	0.794415
CT43_RS02670	111.662	-1.97294	0.159064	-12.4034	2.50451e-35	2.10032e-33
CT43_RS02675	24.1092	1.01114	0.325592	3.10554	0.00189935	0.00514581
CT43_RS02680	12247.3	-0.841612	0.0821662	-10.2428	1.27488e-24	4.57194e-23
CT43_RS02685	226.169	-2.29597	0.176936	-12.9763	1.66844e-38	1.71597e-36
CT43_RS02690	987.119	-0.464055	0.134216	-3.45753	0.00054516	0.00167418
CT43_RS02695	2920.46	0.995202	0.171111	5.81612	6.023e-09	4.65693e-08
CT43_RS02700	0	NA	NA	NA	NA	NA
CT43_RS02705	654.612	-0.650056	0.149176	-4.35763	1.31476e-05	5.79365e-05
CT43_RS02710	439.374	0.165952	0.123988	1.33845	0.18075	0.269281
CT43_RS02715	1793.6	0.811376	0.131911	6.15092	7.70328e-10	6.90635e-09
CT43_RS02720	421.755	0.488724	0.106494	4.5892	4.44938e-06	2.16357e-05
CT43_RS02725	50.0825	0.301116	0.219034	1.37475	0.16921	0.254184
CT43_RS02730	122.111	-0.0601267	0.138367	-0.434544	0.663894	0.746316
CT43_RS02735	52.1211	0.619655	0.261181	2.37251	0.0176675	0.0374595
CT43_RS02740	6.52038	0.68013	0.410357	1.65741	0.0974368	0.160997
CT43_RS02745	325.962	-1.0885	0.288997	-3.7665	0.000165554	0.000581467
CT43_RS02750	5344.52	-1.72036	0.290401	-5.92409	3.14028e-09	2.53595e-08
CT43_RS02755	385.08	0.670506	0.269982	2.48352	0.013009	0.0284445
CT43_RS02760	1733.88	-0.902694	0.242422	-3.72365	0.000196363	0.000674463
CT43_RS02765	1394.07	0.641292	0.316317	2.02737	0.0426246	0.0801472
CT43_RS02770	30.8141	0.370887	0.273208	1.35753	0.174614	0.261489
CT43_RS02775	57.8417	-1.1918	0.186645	-6.38537	1.70979e-10	1.64375e-09
CT43_RS02780	27.9283	-0.0468949	0.238364	-0.196736	0.844034	0.88551
CT43_RS02785	4.22782	1.85459	0.570375	3.25152	0.00114789	0.00328115
CT43_RS02790	74.1347	1.69629	0.381697	4.44407	8.8273e-06	4.01985e-05
CT43_RS02795	1174.71	0.237222	0.150202	1.57935	0.114256	0.183771
CT43_RS02800	18.6265	-0.0556411	0.273822	-0.203202	0.838978	0.881774
CT43_RS02805	3.72014	0.103132	0.524946	0.196462	0.844248	0.88551
CT43_RS02810	14.938	0.321049	0.314655	1.02032	0.307577	0.413976
CT43_RS02815	9.12384	0.89145	0.363851	2.45004	0.0142841	0.0309223
CT43_RS02820	20.213	0.451667	0.267302	1.68973	0.0910804	0.152108
CT43_RS02825	187.077	-1.17876	0.118737	-9.92745	3.16239e-23	1.03223e-21
CT43_RS02830	7.43487	-0.500408	0.448892	-1.11476	0.264952	0.368526
CT43_RS02835	40.0913	-0.232796	0.188249	-1.23664	0.216222	0.311641
CT43_RS02840	165.184	-0.432263	0.11579	-3.73315	0.000189098	0.000651562
CT43_RS02845	4.98081	0.990458	0.549113	1.80374	0.0712716	0.124496
CT43_RS02850	13.1362	0.0236802	0.365075	0.0648639	0.948282	0.959727
CT43_RS02855	416.378	1.13271	0.276474	4.09701	4.18528e-05	0.00016738
CT43_RS02860	210.487	1.0913	0.242196	4.50585	6.61067e-06	3.09843e-05
CT43_RS02865	85.4377	0.795768	0.155104	5.13053	2.88924e-07	1.72689e-06
CT43_RS02870	305.609	3.05408	0.518787	5.88696	3.93364e-09	3.11209e-08
CT43_RS02875	82.2063	2.02812	0.505759	4.01006	6.07023e-05	0.000235789
CT43_RS02880	6.38295	0.600341	0.46009	1.30483	0.19195	0.282942
CT43_RS02885	10.3567	-0.288369	0.393381	-0.733053	0.463526	0.568304
CT43_RS02890	178.779	0.266979	0.113193	2.35863	0.0183426	0.0387541
CT43_RS02895	4546.66	-0.238489	0.0811852	-2.93759	0.00330772	0.00841754
CT43_RS02900	310.745	-0.328132	0.112124	-2.9265	0.00342796	0.00869512
CT43_RS02905	175.978	-0.0220568	0.100811	-0.218793	0.826812	0.872257
CT43_RS02910	2.35032	2.50214	0.681378	3.67217	0.000240497	0.000808729
CT43_RS02915	99.3961	0.978797	0.183254	5.34119	9.23361e-08	5.98483e-07
CT43_RS02920	65.2781	-0.509383	0.180862	-2.81641	0.00485633	0.0118814
CT43_RS02925	5947.55	-0.166685	0.150501	-1.10753	0.268064	0.371716
CT43_RS02930	1673.2	-0.649841	0.160553	-4.04752	5.17627e-05	0.000203725
CT43_RS02935	862.656	-0.0175003	0.118736	-0.147388	0.882826	0.91423
CT43_RS02940	25432.4	-0.158639	0.249555	-0.635691	0.524978	0.62538
CT43_RS02945	15141.7	-0.95007	0.278753	-3.40829	0.000653708	0.00197965
CT43_RS02950	2377.93	-1.34444	0.224913	-5.97762	2.26427e-09	1.88436e-08
CT43_RS02955	14028.1	-1.51334	0.232843	-6.49939	8.06468e-11	8.00081e-10
CT43_RS02960	1470.15	-1.15793	0.179186	-6.4622	1.03194e-10	1.01537e-09
CT43_RS02965	1090.99	-1.77672	0.227473	-7.81069	5.68756e-15	8.85796e-14
CT43_RS02970	63.7381	0.150447	0.16844	0.893182	0.37176	0.482836
CT43_RS02975	89.1512	-0.39475	0.186701	-2.11434	0.0344865	0.0668748
CT43_RS02980	1286.57	0.110256	0.1091	1.01059	0.312212	0.419076
CT43_RS02985	105.1	0.297355	0.281291	1.05711	0.290462	0.395333
CT43_RS02990	573.362	-1.40545	0.35429	-3.96695	7.27992e-05	0.000275384
CT43_RS02995	610.979	0.998592	0.311259	3.20824	0.00133551	0.00376414
CT43_RS03000	51.8194	0.884046	0.175755	5.02999	4.90517e-07	2.84751e-06
CT43_RS03005	12.5232	1.0764	0.413295	2.60444	0.00920249	0.0209623
CT43_RS03010	346.513	1.11199	0.237367	4.68469	2.80381e-06	1.42305e-05
aspA_1	2554.59	0.302032	0.258249	1.16954	0.242187	0.343167
CT43_RS03020	66942.7	-0.454495	0.206807	-2.19768	0.027972	0.0558722
CT43_RS03025	223.734	1.09103	0.147377	7.40299	1.33153e-13	1.83287e-12
sspH	6.49691	0.641972	0.402812	1.59373	0.110997	0.179645
CT43_RS03035	18300.6	-1.00294	0.173976	-5.76485	8.17307e-09	6.21359e-08
CT43_RS03040	3386.25	1.10337	0.110752	9.96253	2.22331e-23	7.38981e-22
CT43_RS03045	1316.05	0.433042	0.164614	2.63065	0.00852218	0.0195845
CT43_RS03050	1290.59	1.32851	0.140714	9.44122	3.68455e-21	9.99229e-20
CT43_RS03055	535.144	1.28421	0.161323	7.96049	1.71365e-15	2.83924e-14
CT43_RS03060	101.097	-0.660441	0.206397	-3.19986	0.00137494	0.0038633
CT43_RS03065	1701.97	-0.226157	0.154935	-1.45969	0.144376	0.223071
CT43_RS03070	6.92701	0.393924	0.440939	0.893374	0.371657	0.482818
CT43_RS03075	10.7183	0.545414	0.316416	1.72373	0.0847571	0.143482
CT43_RS03080	2733.68	-0.149132	0.107065	-1.39291	0.163648	0.247859
CT43_RS03085	1193.59	0.71178	0.123136	5.78042	7.45136e-09	5.6887e-08
CT43_RS03090	491.825	0.112209	0.130999	0.856562	0.391687	0.501475
CT43_RS03095	7.8666	-0.429285	0.382527	-1.12224	0.261762	0.365395
CT43_RS03100	906.228	0.238051	0.139427	1.70735	0.0877566	0.147573
CT43_RS03105	1025.61	0.456213	0.166276	2.74371	0.00607488	0.0145238
CT43_RS03110	160.627	-0.516451	0.208682	-2.47482	0.0133302	0.0290871
CT43_RS03115	57174.2	-0.958539	0.17253	-5.55578	2.76376e-08	1.92159e-07
CT43_RS03120	76214.4	-0.594965	0.157708	-3.77257	0.000161575	0.000568956
CT43_RS03125	33.2848	0.404228	0.289508	1.39626	0.162637	0.246534
CT43_RS03130	23.6899	0.850125	0.259773	3.27256	0.00106577	0.0030738
CT43_RS03135	36.2893	1.35323	0.321042	4.2151	2.49662e-05	0.000104364
CT43_RS03140	64.9375	-0.993249	0.161545	-6.14843	7.82551e-10	6.98148e-09
CT43_RS03145	136.753	0.0668854	0.164132	0.40751	0.683633	0.761907
CT43_RS03150	17.0788	-0.714536	0.296551	-2.40949	0.0159749	0.0341744
CT43_RS03155	3.87114	1.6067	0.608576	2.64011	0.00828802	0.0191088
CT43_RS03160	1.76046	2.21237	0.680834	3.2495	0.00115607	0.0033028
CT43_RS03165	1.98493	1.16763	0.613115	1.90442	0.0568552	0.102724
CT43_RS03170	5.51686	0.851486	0.429995	1.98022	0.0476783	0.08804
CT43_RS03175	5279.26	0.49907	0.238117	2.0959	0.0360909	0.0695903
CT43_RS03180	1732.43	0.690497	0.226379	3.05018	0.00228707	0.00606965
CT43_RS03185	186.771	-1.20526	0.187567	-6.42577	1.31205e-10	1.27486e-09
CT43_RS03190	29.8316	-0.562359	0.314312	-1.78918	0.0735862	0.127745
CT43_RS03195	6.20381	-0.136222	0.491019	-0.277428	0.781451	0.839018
CT43_RS03200	17.6863	1.54185	0.347782	4.43338	9.27651e-06	4.21737e-05
CT43_RS03205	99.2509	1.05221	0.145632	7.22514	5.00585e-13	6.4508e-12
CT43_RS03210	39.9679	0.447368	0.221068	2.02366	0.0430046	0.0807504
CT43_RS03215	610.951	0.997826	0.133862	7.45412	9.04695e-14	1.26125e-12
CT43_RS03220	83.5561	0.301058	0.180947	1.66379	0.0961536	0.159456
CT43_RS03225	100.592	-0.732388	0.166815	-4.39043	1.13128e-05	5.05457e-05
CT43_RS03230	49.849	0.699048	0.241932	2.88944	0.00385926	0.00966321
CT43_RS03235	208.802	1.12988	0.310389	3.64021	0.000272412	0.000904886
CT43_RS03240	237.154	1.20096	0.274814	4.37008	1.24203e-05	5.50881e-05
CT43_RS03245	137.281	0.676917	0.217509	3.11213	0.00185741	0.0050397
CT43_RS03250	155.929	0.63864	0.174051	3.66927	0.00024324	0.000816442
CT43_RS03255	2.20765	-0.34228	0.559198	-0.612092	0.540477	0.638245
CT43_RS03260	326.988	-0.672405	0.138236	-4.86419	1.14926e-06	6.23138e-06
CT43_RS03265	36.2118	-0.462236	0.211607	-2.1844	0.0289325	0.0574959
CT43_RS03270	36.2849	0.126175	0.238357	0.529355	0.59656	0.689242
CT43_RS03275	66.7419	-1.6467	0.321271	-5.12559	2.966e-07	1.76889e-06
CT43_RS03280	38.4283	-0.783061	0.352858	-2.2192	0.0264733	0.0531513
glpT	5979.26	-0.0427017	0.339536	-0.125765	0.899918	0.925809
CT43_RS03290	1293.87	-0.720529	0.151102	-4.7685	1.85601e-06	9.7e-06
CT43_RS03295	3011.57	-0.31064	0.169098	-1.83704	0.0662034	0.117091
CT43_RS03300	688.13	0.985411	0.248634	3.9633	7.39218e-05	0.000278857
CT43_RS03305	902.715	0.53199	0.229031	2.32279	0.0201904	0.0420389
CT43_RS03310	540.496	-0.0298721	0.24876	-0.120084	0.904417	0.928893
CT43_RS03315	1668.78	-0.365409	0.288105	-1.26832	0.204683	0.297607
rbsC	35627.4	-0.632642	0.214668	-2.94707	0.00320804	0.00819827
CT43_RS03325	22843.4	-1.20061	0.154458	-7.77304	7.66242e-15	1.17325e-13
CT43_RS03330	3659.49	0.15741	0.22656	0.694786	0.487189	0.589494
CT43_RS03335	628.851	-1.15297	0.285481	-4.03868	5.3753e-05	0.000210949
CT43_RS03340	787.766	0.337033	0.149765	2.25041	0.0244231	0.0495645
CT43_RS03345	4608.52	-1.05323	0.2284	-4.61135	4.00066e-06	1.96112e-05
CT43_RS03350	154.169	1.00454	0.212459	4.72817	2.26558e-06	1.16727e-05
CT43_RS03355	2000.61	0.534912	0.528002	1.01309	0.311019	0.417578
CT43_RS03360	230.771	0.716897	0.271552	2.64	0.00829064	0.0191088
CT43_RS03365	569.155	-0.417646	0.186614	-2.23802	0.02522	0.0509919
CT43_RS03370	57.2421	0.0209791	0.222723	0.0941937	0.924955	0.944182
CT43_RS03375	1503.36	-0.935932	0.136699	-6.84664	7.56035e-12	8.46232e-11
CT43_RS03380	7.19258	-0.289064	0.383	-0.754736	0.450407	0.557184
CT43_RS03385	1.17992	0.0849198	0.702331	0.120911	0.903761	0.928459
CT43_RS03390	27.2777	0.0877641	0.207561	0.422834	0.672416	0.753262
CT43_RS03395	15.654	-0.262298	0.264336	-0.99229	0.321056	0.42873
CT43_RS03400	33.5412	0.197917	0.185317	1.06799	0.285525	0.390173
CT43_RS03405	18.8872	0.910692	0.304529	2.9905	0.00278526	0.00723662
CT43_RS03410	1.71753	0.616222	0.657258	0.937565	0.348468	0.459371
CT43_RS03415	18.5307	-0.305645	0.305175	-1.00154	0.316566	0.424155
CT43_RS03420	25.985	-0.23124	0.226883	-1.0192	0.308108	0.414383
CT43_RS03425	3.47536	0.872714	0.517041	1.6879	0.0914303	0.152552
CT43_RS03430	13.4921	-0.0298816	0.336189	-0.0888834	0.929175	0.947424
CT43_RS03435	37.2324	-0.325592	0.199158	-1.63484	0.102082	0.167605
CT43_RS03440	9.9372	-0.17003	0.334044	-0.509004	0.610749	0.701178
CT43_RS03445	8.25827	0.0754961	0.367065	0.205675	0.837045	0.880423
CT43_RS03450	12.4492	0.0291199	0.381842	0.0762616	0.939211	0.953378
CT43_RS03455	14.8607	1.09422	0.415846	2.63132	0.00850544	0.0195543
CT43_RS03460	4.54803	1.43736	0.488309	2.94354	0.00324485	0.00827301
CT43_RS03465	33.7232	-0.575529	0.204259	-2.81764	0.00483783	0.0118415
CT43_RS03470	4.83357	1.30421	0.492838	2.64634	0.00813686	0.018799
CT43_RS03475	17.9815	0.498161	0.279443	1.7827	0.0746359	0.129156
CT43_RS03480	68.5271	-0.225863	0.164158	-1.37589	0.168855	0.253941
CT43_RS03485	2.97978	0.353858	0.595275	0.594445	0.552215	0.648314
CT43_RS03490	9.51434	1.5473	0.409983	3.77406	0.000160609	0.000567022
CT43_RS03495	0.780116	-0.0968101	0.706762	-0.136977	0.891049	0.919774
CT43_RS03500	0.607058	0.67724	0.710942	0.952596	0.340795	0.450782
CT43_RS03505	45.4423	-0.584636	0.241952	-2.41633	0.0156778	0.033619
CT43_RS03510	14.3368	-0.164926	0.316348	-0.521344	0.602127	0.694422
CT43_RS03515	23.1065	0.0504372	0.275219	0.183262	0.854592	0.891898
CT43_RS03520	2.62231	-0.542555	0.596033	-0.910278	0.362676	0.473861
CT43_RS03525	3.53511	0.58376	0.520983	1.1205	0.262502	0.365958
CT43_RS03530	46.9601	-0.0172844	0.243518	-0.0709778	0.943415	0.956399
CT43_RS03535	7.20512	0.0364398	0.385842	0.0944422	0.924758	0.944157
CT43_RS03540	13.1369	0.324999	0.302255	1.07525	0.282264	0.386879
CT43_RS03545	6.18422	-0.491563	0.426066	-1.15373	0.248613	0.350359
CT43_RS03550	1.03586	0.792564	0.690937	1.14709	0.251346	0.353354
CT43_RS03555	15.1921	-1.09525	0.319247	-3.43073	0.00060196	0.00183503
CT43_RS03560	15.0147	-0.48661	0.326471	-1.49051	0.136089	0.212131
CT43_RS03565	7.22206	-0.576294	0.382282	-1.50751	0.13168	0.206439
CT43_RS03570	9.26941	-0.712194	0.364476	-1.95402	0.0506985	0.0927997
CT43_RS03575	71.3398	-0.4233	0.209932	-2.01637	0.0437618	0.0818338
CT43_RS03580	6.89207	-0.664431	0.445416	-1.49171	0.135776	0.211764
CT43_RS03585	37.5577	0.106739	0.231135	0.461806	0.644221	0.72992
CT43_RS03590	95.662	-0.336138	0.190002	-1.76913	0.0768716	0.132436
CT43_RS03595	1.0989	1.66069	0.707382	2.34766	0.0188917	0.0397601
CT43_RS03600	71.6506	-0.925872	0.231097	-4.00642	6.16454e-05	0.00023815
CT43_RS03605	40.965	1.04914	0.51522	2.03629	0.0417209	0.0787195
CT43_RS03610	14.7528	-0.506066	0.293981	-1.72142	0.0851739	0.143889
CT43_RS03615	9.44366	0.699244	0.369481	1.8925	0.058424	0.10521
CT43_RS03620	26.3605	-0.338579	0.264145	-1.28179	0.199916	0.291832
CT43_RS03625	10.8803	-0.328288	0.344791	-0.952135	0.341028	0.450872
CT43_RS03630	14.88	-0.546889	0.350008	-1.5625	0.118169	0.189009
CT43_RS03635	19.564	0.836964	0.27654	3.02656	0.00247352	0.00649477
CT43_RS03640	57.2258	-0.200786	0.18329	-1.09545	0.273318	0.377562
CT43_RS03645	163.535	0.0961547	0.220736	0.43561	0.66312	0.745753
CT43_RS03650	255.712	1.00399	0.424553	2.36482	0.0180388	0.0381418
CT43_RS03655	22.5681	2.13054	0.482239	4.41801	9.96135e-06	4.48755e-05
CT43_RS03660	1542.87	-0.27045	0.195314	-1.38469	0.166147	0.250675
CT43_RS03665	457.031	1.461	0.444528	3.28663	0.00101395	0.00294457
CT43_RS03670	10546.8	-0.721074	0.304686	-2.36661	0.0179517	0.0379871
CT43_RS03675	226.821	1.18486	0.169667	6.98345	2.88016e-12	3.41299e-11
CT43_RS03680	9.26978	1.87214	0.390718	4.79152	1.65519e-06	8.73847e-06
CT43_RS03685	1092.54	0.254026	0.143821	1.76626	0.0773518	0.133137
CT43_RS03690	83.8359	1.56229	0.255985	6.10305	1.04061e-09	9.07577e-09
CT43_RS03695	1255.39	-0.340366	0.0830815	-4.09678	4.18941e-05	0.000167423
CT43_RS03700	222.865	1.13714	0.255861	4.44438	8.8147e-06	4.01985e-05
CT43_RS03705	173.572	0.4993	0.16763	2.97858	0.00289584	0.00750961
CT43_RS03710	1501.94	-1.16379	0.175734	-6.62245	3.53283e-11	3.67509e-10
CT43_RS03715	25.2719	-0.191027	0.24703	-0.773296	0.439347	0.546652
CT43_RS03720	541.636	0.400389	0.145858	2.74507	0.00604982	0.0144765
CT43_RS03725	73.1346	0.44695	0.185055	2.41522	0.0157256	0.0336951
CT43_RS03730	127.153	0.346837	0.178114	1.94727	0.0515022	0.0939869
CT43_RS03735	164.684	1.09902	0.170385	6.45022	1.11686e-10	1.09104e-09
CT43_RS03740	31.1497	-0.941943	0.203313	-4.63297	3.6045e-06	1.78457e-05
CT43_RS03745	443.963	1.17268	0.166738	7.03305	2.02061e-12	2.45855e-11
CT43_RS03750	20.5738	0.759244	0.390135	1.94611	0.051642	0.0941562
CT43_RS03755	14614.7	-1.05553	0.178323	-5.9192	3.23503e-09	2.6086e-08
CT43_RS03760	21994.3	-1.15308	0.141867	-8.1279	4.36783e-16	7.78073e-15
CT43_RS03765	53571.3	0.485514	0.132038	3.67708	0.000235917	0.000794798
CT43_RS03770	24779.9	-0.600024	0.125129	-4.79526	1.62462e-06	8.58953e-06
CT43_RS03775	57.0809	0.109491	0.185709	0.589582	0.555471	0.651295
CT43_RS03780	250.163	2.22867	0.292627	7.61609	2.61468e-14	3.85206e-13
CT43_RS03785	19.5463	-0.149348	0.270573	-0.551971	0.580969	0.674949
CT43_RS03790	6.13398	-1.30566	0.42129	-3.09919	0.00194052	0.00524432
CT43_RS03795	117.836	0.46614	0.136926	3.40433	0.000663273	0.0020075
CT43_RS03800	13.0257	0.768844	0.352882	2.17876	0.0293499	0.0581775
CT43_RS03805	10.7046	0.815392	0.38638	2.11034	0.0348292	0.067372
CT43_RS03810	44.4009	0.440611	0.236608	1.86219	0.0625756	0.111358
CT43_RS03815	2168.08	-1.06891	0.270505	-3.95153	7.76544e-05	0.000292128
CT43_RS03820	2371.04	-0.802244	0.257534	-3.1151	0.0018388	0.00499418
CT43_RS03825	2289.34	-1.94691	0.282375	-6.89476	5.39541e-12	6.12717e-11
CT43_RS03830	102.124	-0.112212	0.192259	-0.58365	0.559456	0.654612
CT43_RS03835	14.369	0.629358	0.36444	1.72692	0.0841818	0.142907
CT43_RS03840	59.1571	0.824129	0.206539	3.99018	6.60241e-05	0.00025256
CT43_RS03845	15.0429	0.748396	0.33652	2.22393	0.0261534	0.052606
CT43_RS03850	130.443	0.394916	0.135938	2.90512	0.00367108	0.00924298
CT43_RS03855	0	NA	NA	NA	NA	NA
CT43_RS03860	0	NA	NA	NA	NA	NA
CT43_RS03865	0	NA	NA	NA	NA	NA
CT43_RS03870	0	NA	NA	NA	NA	NA
CT43_RS03875	0	NA	NA	NA	NA	NA
CT43_RS03880	0	NA	NA	NA	NA	NA
CT43_RS03885	0.185322	0.852451	0.658696	1.29415	0.195614	0.28716
CT43_RS03890	0	NA	NA	NA	NA	NA
CT43_RS03895	3717.06	-1.35695	0.15045	-9.01925	1.89373e-19	4.64987e-18
CT43_RS03900	0	NA	NA	NA	NA	NA
CT43_RS03905	0	NA	NA	NA	NA	NA
CT43_RS03910	0	NA	NA	NA	NA	NA
CT43_RS03915	1718.24	0.0739282	0.11678	0.633053	0.526699	0.626727
CT43_RS03920	8.64986	-1.72811	0.419339	-4.12104	3.77173e-05	0.000151732
CT43_RS03925	0	NA	NA	NA	NA	NA
CT43_RS03930	0	NA	NA	NA	NA	NA
CT43_RS03935	0	NA	NA	NA	NA	NA
CT43_RS03940	12.5658	1.52191	0.431164	3.52976	0.000415937	0.00131665
CT43_RS03945	0	NA	NA	NA	NA	NA
CT43_RS03950	0.260464	1.05684	0.688584	1.5348	0.124833	0.197983
CT43_RS03955	0	NA	NA	NA	NA	NA
CT43_RS03960	0	NA	NA	NA	NA	NA
CT43_RS03965	43.6934	0.82741	0.343436	2.40921	0.0159869	0.0341744
CT43_RS03970	837.196	0.307639	0.196156	1.56834	0.116801	0.18737
CT43_RS03975	174.463	0.148256	0.173682	0.853606	0.393323	0.502321
CT43_RS03980	2401.78	0.308305	0.169033	1.82394	0.0681615	0.11997
CT43_RS03985	48.3288	0.396126	0.215627	1.83709	0.0661969	0.117091
CT43_RS03990	72.2448	-0.040953	0.213875	-0.191481	0.848149	0.887893
CT43_RS03995	56.1245	0.739426	0.198309	3.72866	0.000192499	0.000662027
CT43_RS04000	61.9915	-0.15474	0.238162	-0.649723	0.515871	0.61667
CT43_RS04005	23.3942	0.103904	0.254243	0.40868	0.682774	0.76126
CT43_RS04010	130.144	-0.0600651	0.211698	-0.28373	0.776617	0.835237
CT43_RS04015	5.56814	1.3809	0.460063	3.00153	0.00268622	0.00699599
CT43_RS04020	58.1469	-0.290834	0.261321	-1.11294	0.265734	0.369331
CT43_RS04025	77.0434	0.608195	0.223074	2.72642	0.00640249	0.0152202
CT43_RS04030	81.1668	0.497942	0.14891	3.34392	0.000826031	0.00245512
CT43_RS04035	106.549	-0.800309	0.215196	-3.71898	0.000200028	0.000683606
CT43_RS04040	33.5907	-0.603844	0.204974	-2.94596	0.00321954	0.00822
CT43_RS04045	3.29913	-0.429247	0.522745	-0.821139	0.411567	0.520402
CT43_RS04050	0.676424	-1.19393	0.720147	-1.6579	0.0973384	0.16098
CT43_RS04055	103.103	-1.75045	0.268783	-6.51249	7.39168e-11	7.37949e-10
CT43_RS04060	170.849	-0.853277	0.203357	-4.19595	2.71729e-05	0.000112638
CT43_RS04065	59.2246	-1.13483	0.212272	-5.34613	8.98544e-08	5.84483e-07
CT43_RS04070	39.8929	-1.04489	0.211639	-4.93714	7.92766e-07	4.45962e-06
CT43_RS04075	27.1977	0.0304318	0.226859	0.134144	0.893289	0.920824
CT43_RS04080	179.033	-1.45442	0.149017	-9.7601	1.66997e-22	5.02929e-21
CT43_RS04085	515.779	-0.745531	0.15389	-4.84456	1.26891e-06	6.83481e-06
CT43_RS04090	139.846	0.394171	0.166201	2.37166	0.0177085	0.0375162
CT43_RS04095	1008.52	-0.176982	0.208666	-0.848158	0.39635	0.505578
CT43_RS04100	5.81217	0.253455	0.428516	0.591471	0.554205	0.650091
CT43_RS04105	39.1542	0.559467	0.195167	2.86661	0.00414893	0.010341
CT43_RS04110	51.5237	-0.500256	0.168414	-2.97038	0.00297428	0.00767287
CT43_RS04115	192.411	-0.491275	0.117901	-4.16685	3.0884e-05	0.000126198
CT43_RS04120	44.6415	0.556595	0.172989	3.21752	0.00129305	0.00365393
CT43_RS04125	22.6412	0.964689	0.249925	3.85991	0.000113429	0.000413302
CT43_RS04130	83.5843	0.865828	0.175146	4.94348	7.67414e-07	4.33041e-06
CT43_RS04135	161.302	0.38824	0.155405	2.49824	0.012481	0.027422
CT43_RS04140	114.897	0.173545	0.18776	0.924292	0.355335	0.465944
CT43_RS04145	925.366	0.117352	0.140943	0.83262	0.405059	0.513418
CT43_RS04150	1.66942	-0.497628	0.660492	-0.75342	0.451198	0.557705
CT43_RS04155	184.699	0.185592	0.167411	1.1086	0.267602	0.371359
CT43_RS04160	42.6141	-0.218845	0.218609	-1.00108	0.316789	0.424175
CT43_RS04165	4.59216	1.46333	0.538818	2.71581	0.00661142	0.0156622
CT43_RS04170	5.84209	0.0294142	0.495008	0.0594215	0.952616	0.96304
CT43_RS04175	29.1042	0.468041	0.268487	1.74325	0.0812892	0.138688
CT43_RS04180	9.89851	1.79927	0.521683	3.44897	0.00056274	0.00172428
CT43_RS04185	1988.19	2.24825	0.206054	10.911	1.0218e-27	4.80156e-26
CT43_RS04190	54.3247	2.24432	0.274616	8.17256	3.01905e-16	5.54103e-15
CT43_RS04195	112.316	0.055893	0.193959	0.288168	0.773218	0.832243
CT43_RS04200	11.0411	-0.272942	0.375438	-0.726997	0.467228	0.571814
CT43_RS04205	56.3346	1.31583	0.247168	5.32362	1.01723e-07	6.51224e-07
CT43_RS04210	258.433	0.0259237	0.258283	0.100369	0.920051	0.940841
CT43_RS04215	113.507	-0.137439	0.183718	-0.7481	0.4544	0.560392
CT43_RS04220	33.5351	0.109228	0.219047	0.498651	0.618025	0.706852
CT43_RS04225	24.174	0.0544135	0.261781	0.207859	0.835339	0.879211
CT43_RS04230	3.52674	0.101441	0.495164	0.204863	0.837679	0.880823
CT43_RS04235	3.11863	0.406833	0.56114	0.725012	0.468445	0.573175
CT43_RS04240	8.10067	-0.133842	0.398813	-0.335602	0.737171	0.80463
CT43_RS04245	73.323	-1.04366	0.169047	-6.1738	6.66673e-10	6.01662e-09
CT43_RS04250	558.733	-0.974727	0.125034	-7.79572	6.40422e-15	9.91745e-14
CT43_RS04255	111.669	-0.055609	0.193055	-0.288048	0.77331	0.832243
CT43_RS04260	10877.8	-0.316068	0.193208	-1.6359	0.101861	0.167318
CT43_RS04265	388.333	-0.320974	0.281515	-1.14017	0.254216	0.356413
CT43_RS04270	270.587	0.479572	0.119997	3.99654	6.42745e-05	0.000246906
CT43_RS04275	1037.81	-1.32323	0.145266	-9.10901	8.31372e-20	2.09806e-18
CT43_RS04280	1697.6	-1.70197	0.330878	-5.14381	2.69226e-07	1.61803e-06
CT43_RS04285	346.8	-0.607569	0.29391	-2.06719	0.0387161	0.0739199
CT43_RS04290	42.5269	0.211435	0.307301	0.688038	0.491429	0.593209
CT43_RS04295	26.6464	0.562154	0.343166	1.63814	0.101392	0.166623
CT43_RS04300	27.3346	0.500366	0.350107	1.42918	0.152953	0.234594
CT43_RS04305	3.16435	0.685576	0.56946	1.20391	0.228626	0.326411
CT43_RS04310	29.0236	-0.31536	0.320883	-0.982789	0.325711	0.433816
CT43_RS04315	6520.58	-0.0878365	0.313546	-0.280139	0.779371	0.837278
CT43_RS04320	2355.99	1.80953	0.432403	4.18481	2.85402e-05	0.00011768
CT43_RS04325	2858.74	0.790662	0.435584	1.81518	0.0694963	0.121861
CT43_RS04330	2692.38	1.32895	0.444596	2.98911	0.00279792	0.00726607
CT43_RS04335	249.913	0.299239	0.135167	2.21385	0.0268394	0.053827
CT43_RS04340	11.6362	1.13428	0.405974	2.79397	0.0052065	0.0126699
CT43_RS04345	71.8583	0.130011	0.141049	0.921739	0.356665	0.467126
CT43_RS04350	585.347	1.14993	0.244223	4.70852	2.49523e-06	1.27714e-05
CT43_RS04355	3.33734	0.120792	0.598329	0.201882	0.840009	0.882423
CT43_RS04360	1.18717	0.953187	0.692365	1.37671	0.168601	0.25367
CT43_RS04365	13.8533	-1.12702	0.317305	-3.55186	0.000382517	0.00122293
CT43_RS04370	43.2448	-0.659952	0.225406	-2.92784	0.00341329	0.00866597
CT43_RS04375	60.3317	0.0818428	0.158837	0.515263	0.606369	0.697472
CT43_RS04380	10.787	0.619965	0.330762	1.87436	0.0608814	0.108879
CT43_RS04385	8.4264	0.158305	0.34019	0.465343	0.641686	0.728108
CT43_RS04390	61.361	0.290798	0.159194	1.82669	0.0677462	0.119394
CT43_RS04395	72.9125	0.227101	0.1857	1.22294	0.221351	0.317923
CT43_RS04400	9.89584	1.1537	0.36552	3.15632	0.00159775	0.00442322
CT43_RS04405	21.0502	-0.381259	0.238935	-1.59566	0.110565	0.179212
CT43_RS04410	89.9543	0.152718	0.129581	1.17855	0.238577	0.338791
CT43_RS04415	265.416	0.977658	0.200644	4.8726	1.10142e-06	5.99782e-06
CT43_RS04420	21.0436	0.735372	0.302834	2.4283	0.0151697	0.0326065
CT43_RS04425	27.1436	0.0956818	0.208828	0.458185	0.646819	0.732107
CT43_RS04430	29.7152	0.993799	0.263362	3.77351	0.000160965	0.000567543
CT43_RS04435	106.936	0.146775	0.199024	0.737474	0.460834	0.56615
CT43_RS04440	317.879	0.304624	0.125165	2.43377	0.0149424	0.0322015
murQ	59.2625	0.753198	0.24667	3.05347	0.00226213	0.00601507
CT43_RS04450	36.9736	-0.124418	0.226071	-0.550347	0.582081	0.675953
CT43_RS04455	30.5444	-0.139596	0.295046	-0.473132	0.636119	0.722995
CT43_RS04460	1.56437	1.73492	0.676266	2.56545	0.0103043	0.023156
CT43_RS04465	2.4075	-0.155812	0.586316	-0.265747	0.790434	0.846328
CT43_RS04470	3.92692	-0.00519855	0.539398	-0.00963767	0.99231	0.993951
CT43_RS04475	17.361	0.757504	0.280867	2.69702	0.00699638	0.016474
CT43_RS04480	31.5958	0.548034	0.242891	2.2563	0.024052	0.0489025
CT43_RS04485	9.77614	1.45008	0.393348	3.6865	0.000227364	0.00076788
CT43_RS04490	42.1786	-0.507553	0.205244	-2.47292	0.0134014	0.0292086
CT43_RS04495	8.43541	-0.228703	0.365406	-0.625888	0.531388	0.63038
CT43_RS04500	27.3336	0.164245	0.236636	0.694083	0.48763	0.589896
CT43_RS04505	33.4441	1.02063	0.230751	4.42306	9.73118e-06	4.3984e-05
CT43_RS04510	1069.67	0.691104	0.166668	4.14659	3.37467e-05	0.000136768
CT43_RS04515	685.935	0.834562	0.187165	4.45898	8.2352e-06	3.78181e-05
CT43_RS04520	38.7577	-0.16138	0.218711	-0.737868	0.460595	0.565983
CT43_RS04525	35.3949	0.196007	0.248475	0.788843	0.430204	0.537917
CT43_RS04530	23.1881	0.214973	0.334348	0.64296	0.52025	0.621058
CT43_RS04535	140.231	-0.270209	0.176125	-1.53419	0.124984	0.198106
CT43_RS04540	19.2013	0.672588	0.34019	1.97709	0.048031	0.0885713
CT43_RS04545	1.12495	0.806847	0.697792	1.15629	0.247564	0.349604
CT43_RS04550	26.7626	0.617131	0.238477	2.5878	0.00965919	0.0218746
CT43_RS04555	78.8879	-0.390419	0.203956	-1.91423	0.0555902	0.100772
CT43_RS04560	71.086	0.829992	0.198434	4.18271	2.88049e-05	0.000118592
CT43_RS04565	993.169	1.47552	0.255525	5.77446	7.72008e-09	5.88562e-08
CT43_RS04570	272.396	-0.918944	0.116366	-7.897	2.85701e-15	4.62123e-14
CT43_RS04575	477.077	-0.637744	0.10406	-6.1286	8.86556e-10	7.81977e-09
CT43_RS04580	2489.75	0.587827	0.165839	3.54457	0.000393253	0.00125431
CT43_RS04585	89.6437	0.412238	0.208418	1.97793	0.0479361	0.0884263
CT43_RS04590	174.056	0.557249	0.158833	3.50839	0.000450831	0.00140991
CT43_RS04595	4102.95	-1.29746	0.307701	-4.21662	2.47996e-05	0.000103827
CT43_RS04600	1803.95	-0.212591	0.292228	-0.727482	0.466931	0.571579
CT43_RS04605	2720.08	-1.15351	0.302413	-3.81436	0.000136536	0.000489707
CT43_RS04610	2.60951	0.859111	0.67884	1.26556	0.205671	0.298895
CT43_RS04615	4.14429	0.744571	0.562364	1.324	0.185502	0.274999
CT43_RS04620	6.00229	0.610142	0.427166	1.42835	0.153192	0.2347
CT43_RS04625	24.4428	0.180606	0.351105	0.514394	0.606977	0.697896
CT43_RS04630	614.452	-0.0868482	0.15773	-0.550613	0.581899	0.675886
CT43_RS04635	3872.34	-1.23282	0.152299	-8.09475	5.73837e-16	9.99357e-15
CT43_RS04640	9.11328	0.938287	0.353742	2.65246	0.00799078	0.0184959
CT43_RS04645	8.96463	1.54706	0.428302	3.61206	0.000303769	0.000995099
CT43_RS04650	365.978	-0.675745	0.200425	-3.37156	0.000747448	0.00224236
CT43_RS04655	814.444	-0.78093	0.0959192	-8.14154	3.90285e-16	7.02126e-15
CT43_RS04660	354.507	0.0953021	0.148995	0.639631	0.522412	0.62285
CT43_RS04665	46.685	1.28666	0.226196	5.68827	1.28333e-08	9.4533e-08
CT43_RS04670	115.29	-0.418563	0.133852	-3.12705	0.00176569	0.00481963
CT43_RS04675	10.4528	0.808153	0.329711	2.4511	0.0142421	0.0308683
CT43_RS04680	2049.28	0.229457	0.160177	1.43252	0.151994	0.233386
CT43_RS04685	5623.92	1.34787	0.262776	5.12936	2.90734e-07	1.7358e-06
CT43_RS04690	4677.72	0.0855737	0.143365	0.596892	0.55058	0.646952
CT43_RS04695	202.735	-0.0240821	0.10319	-0.233376	0.81547	0.863634
CT43_RS04700	0.660183	0.543273	0.719918	0.754632	0.45047	0.557184
CT43_RS04705	470.656	1.40346	0.213863	6.56244	5.29331e-11	5.38318e-10
CT43_RS04710	718.545	0.340835	0.250541	1.36039	0.173706	0.260344
CT43_RS04715	754.92	0.799959	0.154458	5.17912	2.22936e-07	1.34875e-06
CT43_RS04720	446.298	0.714559	0.167294	4.27128	1.94357e-05	8.26397e-05
CT43_RS04725	8881.26	0.220947	0.150385	1.4692	0.141777	0.21962
CT43_RS04730	871.494	-0.345496	0.189231	-1.82579	0.0678821	0.119572
CT43_RS04735	136.063	-0.481515	0.158171	-3.04427	0.00233245	0.00617493
CT43_RS04740	1178.75	0.547022	0.183178	2.98628	0.00282396	0.00733019
CT43_RS04745	88.5639	0.359483	0.196596	1.82854	0.0674687	0.119059
CT43_RS04750	1.30108	-0.193781	0.638615	-0.303439	0.761555	0.823005
CT43_RS04755	901.704	-0.512641	0.0881775	-5.81374	6.10931e-09	4.71697e-08
CT43_RS04760	4697.93	0.0124693	0.188431	0.0661742	0.947239	0.958849
CT43_RS04765	1420.74	0.509456	0.147336	3.4578	0.000544614	0.00167344
CT43_RS04770	0.619356	0.537334	0.719875	0.746426	0.45541	0.56113
CT43_RS04775	14.8062	1.52111	0.359949	4.22589	2.37996e-05	9.98762e-05
CT43_RS04780	28.8676	-0.334165	0.243081	-1.3747	0.169223	0.254184
CT43_RS04785	139.539	-0.409908	0.158604	-2.58447	0.00975295	0.0220412
CT43_RS04790	5489.5	-2.17686	0.603539	-3.60682	0.000309967	0.00101236
CT43_RS04795	372.027	-2.28749	0.628124	-3.64178	0.000270758	0.000899942
CT43_RS04800	198.422	-2.19777	0.614742	-3.57511	0.000350079	0.00112516
CT43_RS04805	485.516	-2.47194	0.615054	-4.01907	5.84284e-05	0.000227984
CT43_RS04810	449.653	-1.9545	0.586482	-3.33258	0.000860459	0.00254448
CT43_RS04815	33.1507	-0.0553258	0.252761	-0.218885	0.826739	0.872257
CT43_RS04820	167.474	-0.302322	0.219004	-1.38044	0.167452	0.252085
CT43_RS04825	6.7544	0.273851	0.506151	0.541047	0.588476	0.681636
CT43_RS04830	16.8977	0.726022	0.286014	2.53841	0.0111357	0.0248672
CT43_RS04835	30.3487	0.361736	0.246054	1.47015	0.141521	0.219406
CT43_RS04840	30.8503	0.376442	0.227097	1.65763	0.0973928	0.160997
CT43_RS04845	18.156	0.533051	0.390015	1.36674	0.171705	0.257629
CT43_RS04850	36.3346	0.733725	0.274143	2.67643	0.00744108	0.0174008
CT43_RS04855	19.0942	-0.528684	0.375098	-1.40946	0.1587	0.241236
CT43_RS04860	6.71445	-0.27453	0.414446	-0.662403	0.507713	0.609188
CT43_RS04865	30.4065	-0.727792	0.275496	-2.64175	0.00824796	0.0190358
CT43_RS04870	316.892	0.705486	0.163503	4.31482	1.59731e-05	6.89747e-05
CT43_RS04875	1886.07	0.557679	0.104458	5.33876	9.35832e-08	6.05127e-07
CT43_RS04880	10.3575	0.016689	0.498646	0.0334686	0.973301	0.979591
CT43_RS04885	17.0703	2.42609	0.514698	4.71361	2.43362e-06	1.24805e-05
CT43_RS04890	81.786	-0.12644	0.159841	-0.791041	0.42892	0.536495
CT43_RS04895	168.24	0.431416	0.133803	3.22427	0.00126295	0.00358001
CT43_RS04900	209.26	0.719743	0.184366	3.90388	9.46635e-05	0.000350313
CT43_RS04905	57.8145	0.076688	0.214009	0.358339	0.720089	0.790633
CT43_RS04910	45.0219	0.135563	0.228925	0.592173	0.553735	0.649679
CT43_RS04915	36.0244	0.66191	0.190693	3.47108	0.000518367	0.00160484
CT43_RS04920	402.368	-1.0673	0.0890676	-11.983	4.36369e-33	3.1298e-31
CT43_RS04925	562.965	2.76912	0.476034	5.81706	5.98916e-09	4.63818e-08
CT43_RS04930	191.9	3.1922	0.464649	6.87014	6.41392e-12	7.25359e-11
CT43_RS04935	19.5823	1.31326	0.282547	4.64793	3.35277e-06	1.67516e-05
CT43_RS04940	47.2677	-0.173266	0.17741	-0.976643	0.328746	0.437322
CT43_RS04945	3.65324	-0.0731355	0.502352	-0.145586	0.884248	0.915139
CT43_RS04950	4.58201	-0.573739	0.445928	-1.28662	0.198227	0.289921
CT43_RS04955	149.447	-0.365318	0.131993	-2.76771	0.00564525	0.013616
CT43_RS04960	156.989	0.523703	0.116647	4.48962	7.13514e-06	3.3214e-05
CT43_RS04965	252.028	0.602793	0.157838	3.81905	0.000133965	0.000482329
CT43_RS04970	25.7415	0.834167	0.217556	3.83426	0.00012594	0.000455239
CT43_RS04975	18.8316	0.255517	0.302718	0.844077	0.398626	0.507352
CT43_RS04980	59.7539	0.407145	0.148164	2.74794	0.00599705	0.0143818
CT43_RS04985	52.7574	0.0665634	0.19923	0.334104	0.738301	0.805379
CT43_RS04990	22.1637	-0.397597	0.279225	-1.42393	0.154467	0.235872
CT43_RS04995	84.7611	0.595232	0.201503	2.95396	0.00313728	0.00803256
CT43_RS05000	6.84803	1.95619	0.443097	4.41481	1.01097e-05	4.54688e-05
CT43_RS05005	89.6305	0.455151	0.170502	2.66947	0.00759706	0.0177276
CT43_RS05010	12.2163	0.836908	0.330154	2.5349	0.011248	0.0250754
CT43_RS05015	568.411	-0.454824	0.136521	-3.33154	0.000863681	0.00255034
CT43_RS05020	2.21076	-0.502244	0.605117	-0.829995	0.406541	0.514764
CT43_RS05025	156.626	-0.0595505	0.135412	-0.439773	0.660102	0.742819
CT43_RS05030	1.23455	0.126296	0.697134	0.181165	0.856238	0.893273
CT43_RS05035	145.249	0.429994	0.194802	2.20734	0.0272902	0.0546505
CT43_RS05040	9.56683	0.156274	0.392183	0.398472	0.690283	0.767591
CT43_RS05045	0	NA	NA	NA	NA	NA
CT43_RS05050	0	NA	NA	NA	NA	NA
CT43_RS05055	0.957822	1.49283	0.716545	2.08338	0.0372167	0.071508
CT43_RS05060	42.236	-0.711756	0.187224	-3.80164	0.000143744	0.000511455
CT43_RS05065	10552.6	-0.546237	0.222479	-2.45523	0.0140793	0.0305641
CT43_RS05070	41.1169	0.470275	0.245559	1.91512	0.0554774	0.100635
CT43_RS05075	70.8139	0.676974	0.148303	4.56481	4.99936e-06	2.40525e-05
CT43_RS05080	190.957	0.107262	0.116746	0.91876	0.358221	0.469052
CT43_RS05085	803.544	-0.289805	0.335237	-0.864477	0.387326	0.497716
CT43_RS05090	364.874	-0.919125	0.419851	-2.18917	0.0285846	0.0569226
CT43_RS05095	8.55957	0.268571	0.333984	0.804145	0.421313	0.529409
CT43_RS05100	4.12278	1.49273	0.620846	2.40434	0.0162015	0.034606
CT43_RS05105	6.116	0.0998365	0.386726	0.258159	0.796285	0.850421
CT43_RS05110	47.8138	-1.48181	0.303598	-4.88084	1.05637e-06	5.77562e-06
CT43_RS05115	3.0538	0.818615	0.537168	1.52395	0.127522	0.20131
CT43_RS05120	1.03846	1.75966	0.702696	2.50416	0.0122744	0.0269898
CT43_RS05125	1.27571	-0.32201	0.680057	-0.473505	0.635853	0.722906
CT43_RS05130	11.3623	-1.30984	0.441625	-2.96595	0.00301747	0.0077696
CT43_RS05135	34.2595	-0.324763	0.226318	-1.43499	0.151291	0.232634
CT43_RS05140	106.403	-0.0408237	0.20345	-0.200657	0.840967	0.883088
CT43_RS05145	571.187	-0.28488	0.176071	-1.61798	0.105666	0.172347
CT43_RS05150	144.476	-0.798133	0.190642	-4.18655	2.83229e-05	0.000117138
CT43_RS05155	359.94	0.769773	0.175003	4.39864	1.08933e-05	4.87514e-05
CT43_RS05160	271.556	0.300435	0.102012	2.9451	0.00322855	0.00823531
CT43_RS05165	911.914	-0.717984	0.0916049	-7.83783	4.58394e-15	7.24263e-14
CT43_RS05170	1.28342	0.251509	0.649828	0.387039	0.698727	0.774453
CT43_RS05175	46.9199	-2.39048	0.211348	-11.3106	1.1627e-29	6.33787e-28
CT43_RS05180	1.62204	1.56937	0.701928	2.2358	0.0253648	0.0512276
CT43_RS05185	857.922	1.40292	0.253481	5.53461	3.11919e-08	2.15224e-07
CT43_RS05190	180.581	0.0200846	0.121723	0.165002	0.868942	0.902637
CT43_RS05195	577.013	-0.722796	0.188599	-3.83245	0.000126875	0.000458313
CT43_RS05200	40.3249	-0.166312	0.197638	-0.841499	0.400068	0.508457
CT43_RS05205	5081.06	-0.176972	0.161097	-1.09854	0.271969	0.375984
CT43_RS05210	295.229	-0.33115	0.21154	-1.56542	0.117483	0.188243
CT43_RS05215	388.084	-0.982604	0.183749	-5.34755	8.91547e-08	5.80624e-07
CT43_RS05220	2.40751	0.45547	0.562603	0.809576	0.418184	0.526084
CT43_RS05225	257.571	-0.375878	0.132229	-2.84263	0.00447435	0.011041
CT43_RS05230	13.4442	-0.196512	0.337592	-0.582099	0.5605	0.65536
CT43_RS05235	242.282	0.0156069	0.0997791	0.156415	0.875706	0.907677
CT43_RS05240	1238.95	-0.0067955	0.108503	-0.0626295	0.950062	0.960814
CT43_RS05245	2692.39	-0.890584	0.111507	-7.98682	1.38462e-15	2.32233e-14
CT43_RS05250	204.775	0.745689	0.154124	4.83823	1.31001e-06	7.02841e-06
CT43_RS05255	293.956	0.163533	0.109755	1.48998	0.13623	0.212229
CT43_RS05260	772.433	-1.49807	0.18448	-8.12046	4.64403e-16	8.21903e-15
CT43_RS05265	287.089	-0.792687	0.158147	-5.01234	5.37709e-07	3.08857e-06
CT43_RS05270	0.064829	0.306342	0.469587	0.652364	0.514166	0.615306
CT43_RS05275	28.0329	0.219481	0.254984	0.860766	0.389367	0.499398
CT43_RS05280	5.93854	-0.459489	0.474803	-0.967747	0.333171	0.442631
CT43_RS05285	43.2697	-0.0172871	0.250398	-0.0690386	0.944959	0.957264
CT43_RS05290	15.1657	-0.263344	0.351294	-0.74964	0.453472	0.559715
CT43_RS05295	11.8519	0.629666	0.350987	1.79399	0.072815	0.126696
CT43_RS05300	638.308	-1.51317	0.17326	-8.73351	2.46887e-18	5.40474e-17
CT43_RS05305	1226.91	-1.16165	0.172199	-6.74596	1.52016e-11	1.64087e-10
CT43_RS05310	23.146	0.947796	0.250913	3.77739	0.000158483	0.000560606
CT43_RS05315	24.4641	-0.554863	0.274655	-2.02022	0.0433609	0.0813352
CT43_RS05320	1136	-0.940884	0.155174	-6.06342	1.33258e-09	1.14935e-08
CT43_RS05325	5948.15	-0.32487	0.424654	-0.765022	0.444258	0.551503
glpK	18419.7	-0.0637761	0.322218	-0.197928	0.843101	0.884988
CT43_RS05335	42237.5	0.683551	0.292091	2.3402	0.0192733	0.0404694
CT43_RS05340	85.2642	1.16805	0.161931	7.21329	5.46154e-13	6.9721e-12
CT43_RS05345	109.479	0.528503	0.16765	3.15241	0.00161927	0.00447598
CT43_RS05350	25.0771	0.189725	0.236851	0.80103	0.423114	0.530694
lstR	299.549	-0.0675717	0.214056	-0.315673	0.752251	0.815699
CT43_RS05360	103.438	1.03024	0.184612	5.58061	2.39677e-08	1.68578e-07
CT43_RS05365	646.024	-0.196079	0.110688	-1.77145	0.0764854	0.131854
CT43_RS05370	33.4497	1.0543	0.304392	3.46362	0.000532966	0.00164321
prsA_1	16512	-0.0072831	0.172706	-0.0421704	0.966363	0.974359
CT43_RS05380	198.396	0.00632253	0.2064	0.0306323	0.975563	0.981324
CT43_RS05385	118.557	-0.124268	0.246131	-0.504884	0.61364	0.703313
CT43_RS05390	2296.25	-1.06617	0.120161	-8.87282	7.13149e-19	1.63335e-17
CT43_RS05395	1330.93	0.623003	0.140982	4.41901	9.91555e-06	4.47061e-05
CT43_RS05400	269.722	-0.249652	0.0945731	-2.63978	0.00829608	0.0191133
CT43_RS05405	1038.89	-0.159493	0.105678	-1.50924	0.131236	0.20598
CT43_RS05410	3019.6	-0.682621	0.133928	-5.09692	3.45232e-07	2.04106e-06
CT43_RS05415	3994.45	-1.76494	0.130544	-13.5199	1.19326e-41	1.32744e-39
CT43_RS05420	2.17138	1.26689	0.624876	2.02742	0.0426192	0.0801472
CT43_RS05425	51.9934	-1.08483	0.23953	-4.529	5.92622e-06	2.80903e-05
CT43_RS05430	4.27751	0.600294	0.518301	1.1582	0.246784	0.348593
CT43_RS05435	52.4177	0.696493	0.249645	2.78994	0.00527181	0.012806
CT43_RS05440	219.24	-0.219469	0.186229	-1.17849	0.238602	0.338791
CT43_RS05445	280.384	-0.278537	0.174891	-1.59263	0.111243	0.179937
CT43_RS05450	18.115	0.205744	0.256777	0.801256	0.422983	0.530652
CT43_RS05455	100.191	-0.508837	0.146929	-3.46315	0.0005339	0.00164516
CT43_RS05460	18.8549	0.596648	0.240952	2.47621	0.0132785	0.0289872
CT43_RS05465	281.813	-0.0460708	0.11718	-0.393164	0.694199	0.770845
CT43_RS05470	1154.36	-0.0167755	0.097378	-0.172272	0.863224	0.898155
CT43_RS05475	840.539	0.014933	0.142545	0.10476	0.916566	0.937726
CT43_RS05480	243.904	-0.661566	0.197059	-3.35721	0.00078734	0.00235554
CT43_RS05485	118.398	0.545351	0.214974	2.53682	0.0111864	0.0249599
CT43_RS05490	80.6459	1.69199	0.241125	7.01709	2.26533e-12	2.73193e-11
CT43_RS05495	10.6626	0.838205	0.418386	2.00342	0.0451318	0.0841359
CT43_RS05500	23149.8	0.357156	0.453082	0.78828	0.430533	0.537932
CT43_RS05505	113.49	-0.0271154	0.23788	-0.113988	0.909248	0.932513
CT43_RS05510	99.2297	0.422613	0.249025	1.69707	0.0896827	0.150234
CT43_RS05515	39.0371	0.806694	0.193946	4.15938	3.19116e-05	0.000129814
CT43_RS05520	228.891	0.613878	0.194665	3.15352	0.00161316	0.00446135
CT43_RS05525	417.976	0.0161083	0.147744	0.109028	0.91318	0.935139
CT43_RS05530	431.174	-0.211759	0.164841	-1.28463	0.198922	0.290668
CT43_RS05535	78.6297	0.00388802	0.215759	0.0180202	0.985623	0.989435
CT43_RS05540	2992.29	0.121421	0.193259	0.628281	0.52982	0.629341
CT43_RS05545	4895.83	-0.206649	0.245074	-0.84321	0.399111	0.507833
CT43_RS05550	2356.77	0.452323	0.243706	1.85602	0.0634509	0.112661
CT43_RS05555	272.895	-0.934286	0.134867	-6.92747	4.2843e-12	4.96087e-11
CT43_RS05560	923.009	-1.26727	0.199277	-6.35933	2.02636e-10	1.93445e-09
CT43_RS05565	2.41622	0.00721866	0.594415	0.0121441	0.990311	0.992678
CT43_RS05570	215.385	0.675899	0.142049	4.75821	1.95315e-06	1.01397e-05
CT43_RS05575	38.5764	0.978304	0.22013	4.4442	8.82189e-06	4.01985e-05
CT43_RS05580	311.77	0.227251	0.123889	1.83431	0.0666076	0.11773
CT43_RS05585	274.046	0.666599	0.190123	3.50615	0.000454634	0.00141936
CT43_RS05590	14.858	0.53233	0.356536	1.49306	0.135422	0.21151
CT43_RS05595	2.20884	0.343829	0.626491	0.548817	0.583131	0.676884
CT43_RS05600	2.31784	-0.0806923	0.565849	-0.142604	0.886603	0.916532
CT43_RS05605	163.546	-1.1938	0.257635	-4.6337	3.59181e-06	1.77991e-05
CT43_RS05610	64.1033	-0.245	0.1985	-1.23426	0.217107	0.312587
CT43_RS05615	9186.66	-1.36799	0.219118	-6.24316	4.28826e-10	3.94853e-09
CT43_RS05620	6.01557	-0.191448	0.482361	-0.396897	0.691444	0.768288
CT43_RS05625	891.178	-0.228048	0.0798618	-2.85553	0.00429649	0.0106649
CT43_RS05630	1168.03	0.278553	0.10306	2.70282	0.00687546	0.0162173
CT43_RS05635	4.67278	-0.0530905	0.472837	-0.112281	0.910601	0.933343
CT43_RS05640	12.9388	-0.813379	0.345372	-2.35508	0.0185186	0.0390654
CT43_RS05645	0.148988	0.567113	0.577723	0.981635	0.32628	0.434323
CT43_RS05650	9.20348	0.270306	0.454692	0.594482	0.55219	0.648314
CT43_RS05655	4.6902	0.492757	0.451533	1.0913	0.275142	0.378928
CT43_RS05660	8.59206	-0.792346	0.345437	-2.29375	0.021805	0.0449542
CT43_RS05665	31.8147	-0.970914	0.183591	-5.28846	1.23353e-07	7.7914e-07
CT43_RS05670	3883.4	-0.573312	0.501669	-1.14281	0.253118	0.354965
CT43_RS05675	263.64	-0.655377	0.110903	-5.90949	3.43175e-09	2.74691e-08
CT43_RS05680	50.9497	0.40539	0.205193	1.97565	0.0481944	0.0887525
CT43_RS05685	148.125	0.0439207	0.142996	0.307146	0.758732	0.820605
CT43_RS05690	55.2542	0.0636551	0.155708	0.40881	0.682679	0.76126
CT43_RS05695	205.798	0.0935471	0.124809	0.749522	0.453543	0.559715
CT43_RS05700	0	NA	NA	NA	NA	NA
CT43_RS05705	292.807	0.297577	0.127615	2.33182	0.01971	0.0412365
CT43_RS05710	87.4735	-0.118238	0.192031	-0.615727	0.538075	0.636589
CT43_RS05715	332.717	0.215682	0.196331	1.09856	0.27196	0.375984
CT43_RS05720	38.674	-0.237811	0.291934	-0.814607	0.415297	0.523176
CT43_RS05725	167.859	1.92836	0.251078	7.68029	1.58724e-14	2.37042e-13
CT43_RS05730	92.038	-0.171316	0.163642	-1.0469	0.295148	0.400112
CT43_RS05735	1313.95	0.0609635	0.16305	0.373895	0.708482	0.783195
CT43_RS05740	192	0.00223075	0.16101	0.0138547	0.988946	0.991492
CT43_RS05745	786.591	0.710295	0.290169	2.44787	0.0143705	0.0310724
CT43_RS05750	44.5245	0.49462	0.233171	2.12127	0.0338988	0.065876
CT43_RS05755	65.0715	-0.634416	0.197914	-3.20551	0.00134822	0.00379407
CT43_RS05760	166.432	0.411485	0.119348	3.44778	0.000565212	0.00172991
CT43_RS05765	143.813	0.107679	0.118345	0.909873	0.36289	0.473941
CT43_RS05770	1185.74	0.721434	0.270797	2.66411	0.00771926	0.0179635
CT43_RS05775	28.9237	0.565084	0.336891	1.67735	0.0934744	0.155534
CT43_RS05780	221.17	-0.906654	0.162229	-5.58873	2.28735e-08	1.6197e-07
CT43_RS05785	84.8816	0.238964	0.170036	1.40537	0.15991	0.242873
CT43_RS05790	39.0032	0.663806	0.230244	2.88305	0.00393845	0.00984341
CT43_RS05795	104.352	0.86385	0.189607	4.55601	5.21342e-06	2.49722e-05
CT43_RS05800	2301.58	-0.434185	0.0970754	-4.47266	7.72524e-06	3.56867e-05
CT43_RS05805	4556.42	-0.498544	0.101483	-4.91256	8.9893e-07	4.98989e-06
CT43_RS05810	32.5517	1.63009	0.300852	5.41827	6.01799e-08	4.02504e-07
CT43_RS05815	33.9075	-0.065104	0.238176	-0.273344	0.784589	0.841723
CT43_RS05820	23.1404	0.471779	0.311791	1.51313	0.130247	0.204664
CT43_RS05825	1.81225	1.59996	0.630445	2.53783	0.0111542	0.0248982
CT43_RS05830	9.88742	0.884671	0.413462	2.13967	0.0323817	0.0634025
CT43_RS05835	6.8889	0.74102	0.409662	1.80886	0.0704732	0.123323
CT43_RS05840	5.66249	-0.41581	0.409914	-1.01438	0.3104	0.416951
CT43_RS05845	16.4189	0.928151	0.290238	3.1979	0.00138433	0.00388769
CT43_RS05850	54.0442	-0.822028	0.172312	-4.77057	1.83702e-06	9.61919e-06
CT43_RS05855	2.40996	0.948314	0.607894	1.56	0.11876	0.189757
rocD	2914.9	-1.4914	0.181127	-8.23396	1.81123e-16	3.36963e-15
CT43_RS05865	312.872	-0.105758	0.133002	-0.795161	0.42652	0.534105
CT43_RS05870	3.80597	0.651277	0.593517	1.09732	0.272502	0.37653
CT43_RS05875	32.4529	0.306209	0.246011	1.2447	0.213244	0.308327
CT43_RS05880	448.851	-0.702694	0.304848	-2.30506	0.0211631	0.0437633
CT43_RS05885	1725.94	-0.79174	0.2427	-3.26221	0.00110545	0.00317149
CT43_RS05890	57.846	-1.18596	0.187739	-6.31706	2.66585e-10	2.51411e-09
CT43_RS05895	34.3292	0.0846134	0.245004	0.345355	0.729828	0.797892
CT43_RS05900	66.627	0.0556304	0.174226	0.319301	0.749499	0.814335
CT43_RS05905	757.582	0.207996	0.193091	1.07719	0.281394	0.385785
CT43_RS05910	2503.43	0.418096	0.195811	2.1352	0.0327447	0.0640214
prsA_2	507.086	-0.886329	0.161321	-5.4942	3.9249e-08	2.68103e-07
CT43_RS05920	88.4215	-0.106321	0.1623	-0.655088	0.512411	0.61361
CT43_RS05925	21.0581	-1.0932	0.242449	-4.50902	6.51292e-06	3.05787e-05
CT43_RS05930	64.178	0.630574	0.177994	3.54266	0.000396106	0.00126267
CT43_RS05935	285.124	0.0895666	0.156535	0.572184	0.567197	0.661487
CT43_RS05940	55.1645	0.0561503	0.268909	0.208808	0.834598	0.878646
CT43_RS05945	3295.12	-0.497273	0.120625	-4.12248	3.74822e-05	0.000150898
CT43_RS05950	14096.5	-3.48537	0.166467	-20.9373	2.44819e-97	3.33628e-94
CT43_RS05955	12.3138	0.519154	0.320424	1.62021	0.105187	0.17172
CT43_RS05960	30.1631	0.451479	0.230212	1.96115	0.049862	0.0914528
CT43_RS05965	29.8297	0.805921	0.232221	3.47049	0.000519505	0.00160716
CT43_RS05970	5525.05	-0.461484	0.112443	-4.10416	4.05786e-05	0.000162404
CT43_RS05975	10101.8	-0.404971	0.121727	-3.32687	0.000878287	0.00258236
CT43_RS05980	143.841	0.424999	0.165523	2.56761	0.0102401	0.0230276
CT43_RS05985	29.2114	-0.303837	0.295669	-1.02763	0.304126	0.410039
CT43_RS05990	1479.27	0.38862	0.114505	3.39393	0.000688984	0.00208069
CT43_RS05995	207.063	-1.22642	0.171546	-7.14921	8.72772e-13	1.08877e-11
CT43_RS06000	593.057	0.051098	0.261561	0.195358	0.845113	0.885735
CT43_RS06005	212.498	0.0566212	0.227951	0.248392	0.803831	0.855797
CT43_RS06010	281.33	-0.613227	0.221128	-2.77318	0.00555113	0.0134128
CT43_RS06015	478.838	-0.103222	0.207385	-0.49773	0.618674	0.707445
CT43_RS06020	849.238	-1.10776	0.209535	-5.28674	1.24513e-07	7.85558e-07
CT43_RS06025	991.44	-0.182089	0.0883528	-2.06093	0.0393098	0.0747493
CT43_RS06030	5954.92	-0.640199	0.176584	-3.62546	0.000288453	0.000952943
CT43_RS06035	8.90798	0.66319	0.331808	1.99872	0.0456388	0.0847911
CT43_RS06040	1599.39	0.0440122	0.129036	0.341084	0.733041	0.800923
CT43_RS06045	32.7106	0.42995	0.313784	1.37021	0.170621	0.256144
CT43_RS06050	2746.26	-0.480537	0.102801	-4.67443	2.94778e-06	1.48369e-05
CT43_RS06055	733.473	0.543651	0.110145	4.93577	7.9837e-07	4.48189e-06
CT43_RS06060	38.7809	0.412708	0.225837	1.82747	0.0676298	0.119304
CT43_RS06065	6216.86	-0.2551	0.119803	-2.12933	0.0332266	0.0647776
CT43_RS06070	794.243	-0.995313	0.164201	-6.06156	1.34804e-09	1.16084e-08
CT43_RS06075	345.15	0.830218	0.164331	5.05211	4.3696e-07	2.54473e-06
CT43_RS06080	470.705	-0.342521	0.105466	-3.24768	0.00116349	0.00332225
CT43_RS06085	526.47	1.5233	0.125657	12.1227	8.00894e-34	6.06343e-32
CT43_RS06090	1653.91	0.539524	0.10968	4.91908	8.69522e-07	4.85438e-06
ppnK_1	2706.08	1.09326	0.12989	8.41682	3.86832e-17	7.6677e-16
CT43_RS06100	5763.05	-0.352916	0.0737594	-4.78469	1.71255e-06	9.01072e-06
CT43_RS06105	45.7841	0.328963	0.19418	1.69411	0.0902439	0.151035
CT43_RS06110	140.849	-0.028616	0.119655	-0.239154	0.810986	0.861015
[truncated: 4,356 more rows]

## Sheet: CT43_filtered(2fold+padj)
	baseMean	log2FoldChange	lfcSE	stat	pvalue	padj
[truncated: 1,085 more rows]

[truncated: 1 more sheets: CT43_DE Fe genes]
