# Supplementary material for: Replicates, Read Numbers, and Other Important Experimental Design Considerations for Microbial RNA-seq Identified Using Bacillus thuringiensis Datasets
Source: Front Microbiol. 2016 May 31;7:794. doi: 10.3389/fmicb.2016.00794 (PMC4886094; doi:10.3389/fmicb.2016.00794)
Supplement: Supplementary file 5 [file DataSheet5.xlsx]

## Sheet: Lot443_dates_NoFilters
Name	Product	Locus_tag	baseMean	log2FoldChange	lfcSE	stat	pvalue	padj
BTHUR0008_RS00005	hypothetical protein	BTHUR0008_RS00005	7.9694	0.448729	0.543145	0.826168	0.408709	NA
BTHUR0008_RS00010	inosine-5'-monophosphate dehydrogenase	BTHUR0008_RS00010	13320.8	-1.06184	0.196164	-5.41303	6.19662e-08	1.74782e-06
BTHUR0008_RS00015	D-alanyl-D-alanine carboxypeptidase	BTHUR0008_RS00015	3146.34	-0.0864109	0.175927	-0.491176	0.623302	0.763582
BTHUR0008_RS00020	pyridoxal biosynthesis protein	BTHUR0008_RS00020	7854.67	-0.531514	0.172779	-3.07626	0.00209614	0.0116274
BTHUR0008_RS00025	glutamine amidotransferase	BTHUR0008_RS00025	2560.63	-0.467741	0.172643	-2.7093	0.00674253	0.0290553
BTHUR0008_RS00030	seryl-tRNA synthetase	BTHUR0008_RS00030	7531.69	0.0027671	0.168124	0.0164587	0.986868	0.992778
BTHUR0008_RS00035	tRNA-Ser	BTHUR0008_RS00035	274.183	-0.538561	0.519766	-1.03616	0.300127	0.472049
BTHUR0008_RS00040	hypothetical protein	BTHUR0008_RS00040	2012.71	0.581054	0.166282	3.49439	0.000475152	0.0035957
BTHUR0008_RS00045	deoxycytidine kinase	BTHUR0008_RS00045	593.97	0.704917	0.202767	3.47648	0.000508046	0.00378917
BTHUR0008_RS00050	deoxyguanosine kinase	BTHUR0008_RS00050	672.602	1.15669	0.193969	5.96329	2.47203e-09	8.78232e-08
BTHUR0008_RS00055	isochorismatase	BTHUR0008_RS00055	74.2744	0.709475	0.26383	2.68913	0.00716379	0.03042
BTHUR0008_RS00060	adenosine deaminase	BTHUR0008_RS00060	114.932	0.814887	0.228579	3.56501	0.000363842	0.00286034
BTHUR0008_RS00065	DNA polymerase III subunit gamma/tau	BTHUR0008_RS00065	10536.9	0.201312	0.165533	1.21615	0.223929	0.38402
BTHUR0008_RS00070	hypothetical protein	BTHUR0008_RS00070	3884.15	0.04708	0.146845	0.32061	0.748506	0.852139
BTHUR0008_RS00075	recombinase RecR	BTHUR0008_RS00075	5806.1	0.0508673	0.186704	0.272449	0.785277	0.877263
BTHUR0008_RS00080	hypothetical protein	BTHUR0008_RS00080	22.1294	-0.885722	0.473437	-1.87083	NA	NA
BTHUR0008_RS00085	sigma-K factor-processing regulatory protein BofA	BTHUR0008_RS00085	2.15793	-0.137485	0.59312	-0.231799	0.816694	NA
BTHUR0008_RS00090	carnitine-CoA ligase	BTHUR0008_RS00090	0.0832846	-0.111252	0.23603	-0.471346	0.637394	NA
BTHUR0008_RS00095	arginine decarboxylase	BTHUR0008_RS00095	567.088	0.246698	0.146964	1.67863	0.0932236	0.204652
BTHUR0008_RS00100	thymidylate kinase	BTHUR0008_RS00100	493.864	0.210078	0.172777	1.21589	0.224025	0.38402
BTHUR0008_RS00105	DNA polymerase III subunit delta'	BTHUR0008_RS00105	1754.04	0.291874	0.149032	1.95847	0.0501747	0.133056
BTHUR0008_RS00110	stage 0 sporulation protein	BTHUR0008_RS00110	5894.24	0.455885	0.144124	3.16314	0.0015608	0.00920297
BTHUR0008_RS00115	DNA replication initiation control protein YabA	BTHUR0008_RS00115	2172.69	-0.0491903	0.233304	-0.210842	0.833011	0.908042
BTHUR0008_RS00120	hypothetical protein	BTHUR0008_RS00120	274.784	0.26525	0.21808	1.21629	0.223873	0.38402
BTHUR0008_RS00125	hypothetical protein	BTHUR0008_RS00125	163.856	0.211392	0.251498	0.840531	0.400611	0.576924
BTHUR0008_RS00130	16S rRNA methyltransferase	BTHUR0008_RS00130	556.476	0.0324538	0.176827	0.183534	0.854379	0.921502
BTHUR0008_RS00135	transition state regulator Abh	BTHUR0008_RS00135	1400.74	-0.447188	0.306197	-1.46046	0.144165	0.281082
BTHUR0008_RS00140	methionyl-tRNA synthetase	BTHUR0008_RS00140	8343.75	-0.199687	0.156701	-1.27432	0.202551	0.359114
BTHUR0008_RS00145	hydrolase TatD	BTHUR0008_RS00145	445.395	-0.0566878	0.204505	-0.277195	0.78163	0.875922
BTHUR0008_RS00150	ribonuclease M5	BTHUR0008_RS00150	1214.58	0.884509	0.204687	4.32127	1.55136e-05	0.000205114
BTHUR0008_RS00155	dimethyladenosine transferase	BTHUR0008_RS00155	636.287	0.345681	0.164889	2.09645	0.0360424	0.103736
BTHUR0008_RS00160	peptidase	BTHUR0008_RS00160	51.4948	0.338976	0.270491	1.25319	0.210137	0.367938
BTHUR0008_RS00165	veg	BTHUR0008_RS00165	9.92369	0.362808	0.475799	0.762524	0.445748	NA
BTHUR0008_RS00170	protein sspF	BTHUR0008_RS00170	9.08576	0.657268	0.455537	1.44284	0.149065	NA
ipk	4-diphosphocytidyl-2C-methyl-D-erythritol kinase	BTHUR0008_RS00175	2078.06	0.121249	0.143414	0.845446	0.397862	0.574511
BTHUR0008_RS00180	LacI family transcriptional regulator	BTHUR0008_RS00180	8830.82	0.244355	0.187917	1.30034	0.193486	0.347875
BTHUR0008_RS00185	endoribonuclease L-PSP	BTHUR0008_RS00185	4598.77	-0.387951	0.30375	-1.2772	0.20153	0.357969
BTHUR0008_RS00190	septation protein spoVG	BTHUR0008_RS00190	1613.3	-0.861302	0.19979	-4.31104	1.62487e-05	0.000214226
BTHUR0008_RS00195	N-acetylglucosamine-1-phosphate uridyltransferase	BTHUR0008_RS00195	18075.3	0.386697	0.158887	2.43379	0.0149418	0.05399
BTHUR0008_RS00200	ribose-phosphate pyrophosphokinase	BTHUR0008_RS00200	22790.4	-0.0392695	0.234281	-0.167617	0.866885	0.927894
BTHUR0008_RS00205	peptidyl-tRNA hydrolase	BTHUR0008_RS00205	714.668	0.422923	0.205851	2.05451	0.0399265	0.112412
BTHUR0008_RS00210	peptide ABC transporter permease	BTHUR0008_RS00210	182.416	0.0316962	0.239405	0.132396	0.894671	0.944387
BTHUR0008_RS00215	transcription-repair coupling factor	BTHUR0008_RS00215	5333.86	0.160139	0.200132	0.80017	0.423612	0.597241
BTHUR0008_RS00220	stage V sporulation protein T	BTHUR0008_RS00220	487.646	-0.0620274	0.188462	-0.329124	0.742062	0.847707
BTHUR0008_RS00225	sugar transporter	BTHUR0008_RS00225	981.107	0.387898	0.230446	1.68325	0.0923266	0.203162
BTHUR0008_RS00230	hypothetical protein	BTHUR0008_RS00230	1532.55	0.106943	0.184607	0.579301	0.562386	0.714341
BTHUR0008_RS00235	hypothetical protein	BTHUR0008_RS00235	175.78	-0.702363	0.253727	-2.76819	0.00563693	0.0254949
BTHUR0008_RS00240	spore coat protein	BTHUR0008_RS00240	143.606	-0.0428327	0.264936	-0.161672	0.871564	0.930762
BTHUR0008_RS00245	hypothetical protein	BTHUR0008_RS00245	2474.67	0.430196	0.248501	1.73117	0.0834221	0.189481
BTHUR0008_RS00250	cell division protein DIVIC	BTHUR0008_RS00250	1383.46	0.265439	0.186919	1.42008	0.155585	0.295548
BTHUR0008_RS00255	RNA-binding protein	BTHUR0008_RS00255	21985	0.587644	0.195664	3.00333	0.00267041	0.0142198
BTHUR0008_RS00260	tRNA-Met	BTHUR0008_RS00260	0.736204	-0.354516	0.481112	-0.736867	0.461203	NA
BTHUR0008_RS00265	tRNA-Glu	BTHUR0008_RS00265	0	NA	NA	NA	NA	NA
BTHUR0008_RS00270	stage II sporulation protein E	BTHUR0008_RS00270	67.7017	0.595508	0.283724	2.0989	0.0358258	0.103369
BTHUR0008_RS00275	tRNA(Ile)-lysidine synthetase	BTHUR0008_RS00275	46888	0.16204	0.194622	0.832586	0.405078	0.581141
BTHUR0008_RS00280	hypoxanthine phosphoribosyltransferase	BTHUR0008_RS00280	26498.8	0.307225	0.217756	1.41086	0.158285	0.299454
BTHUR0008_RS00285	cell division protein FtsH	BTHUR0008_RS00285	74273.9	-0.131249	0.220769	-0.594506	0.552173	0.706181
BTHUR0008_RS00290	pantothenate kinase	BTHUR0008_RS00290	538.955	-0.0135963	0.211254	-0.0643602	0.948683	0.972789
BTHUR0008_RS00295	heat shock protein Hsp33	BTHUR0008_RS00295	1717.77	0.0177062	0.222666	0.0795191	0.93662	0.966263
BTHUR0008_RS00300	cysteine synthase	BTHUR0008_RS00300	7918.78	-0.0509272	0.28088	-0.181313	0.856122	0.921673
BTHUR0008_RS00305	para-aminobenzoate synthase	BTHUR0008_RS00305	1277.15	-0.264397	0.256822	-1.0295	0.303246	0.475086
BTHUR0008_RS00310	anthranilate synthase subunit II	BTHUR0008_RS00310	312.974	-0.117144	0.257157	-0.455536	0.648724	0.780952
BTHUR0008_RS00315	4-amino-4-deoxychorismate lyase	BTHUR0008_RS00315	90.0378	-0.932352	0.266245	-3.50186	0.000462026	0.00351352
BTHUR0008_RS00320	dihydropteroate synthase	BTHUR0008_RS00320	175.071	-0.307812	0.252821	-1.21751	0.223409	0.383943
BTHUR0008_RS00325	dienelactone hydrolase	BTHUR0008_RS00325	88.5085	-0.347729	0.300308	-1.15791	0.246902	0.412005
BTHUR0008_RS00330	2-amino-4-hydroxy-6- hydroxymethyldihydropteridine pyrophosphokinase	BTHUR0008_RS00330	105.587	-0.42169	0.26419	-1.59616	0.110452	0.23197
BTHUR0008_RS00335	XRE family transcriptional regulator	BTHUR0008_RS00335	42.0215	-0.0533633	0.344779	-0.154775	0.876998	0.934421
BTHUR0008_RS00340	tRNA-dihydrouridine synthase	BTHUR0008_RS00340	1063.53	0.225674	0.197347	1.14354	0.252815	0.419915
BTHUR0008_RS00345	lysyl-tRNA synthetase	BTHUR0008_RS00345	16645.8	0.24927	0.17356	1.43622	0.15094	0.290583
BTHUR0008_RS00350	hypothetical protein	BTHUR0008_RS00350	2.75814	0.163239	0.581995	0.280482	0.779107	NA
BTHUR0008_RS00355	polysaccharide deacetylase	BTHUR0008_RS00355	26.4907	0.34532	0.335115	1.03045	0.302798	0.474806
BTHUR0008_RS00360	KINB signaling pathway activation protein	BTHUR0008_RS00360	81.572	-1.0562	0.329866	-3.20191	0.0013652	0.00827294
BTHUR0008_RS00365	spore germination protein GerD	BTHUR0008_RS00365	30.6373	-0.736256	0.343572	-2.14294	0.0321176	0.0958175
BTHUR0008_RS00370	chromosome partitioning protein ParA	BTHUR0008_RS00370	3939.45	-0.513044	0.196059	-2.61678	0.00887624	0.0360786
BTHUR0008_RS00375	N-acetylmuramoyl-L-alanine amidase	BTHUR0008_RS00375	85.0373	0.669715	0.269565	2.48443	0.0129759	0.0485061
BTHUR0008_RS00380	hypothetical protein	BTHUR0008_RS00380	17.8743	1.00119	0.413787	2.41957	0.0155389	0.0556477
BTHUR0008_RS00385	30S ribosomal protein S9	BTHUR0008_RS00385	12483.7	0.617498	0.15902	3.88315	0.000103111	0.00100183
BTHUR0008_RS00390	50S ribosomal protein L13	BTHUR0008_RS00390	23371.4	0.331977	0.250686	1.32427	0.185413	0.336943
BTHUR0008_RS00395	tRNA pseudouridine synthase A	BTHUR0008_RS00395	1325.96	1.80319	0.278448	6.47586	9.42707e-11	4.30133e-09
BTHUR0008_RS00400	cobalt ABC transporter permease	BTHUR0008_RS00400	722.413	1.44432	0.211024	6.84435	7.68226e-12	4.58375e-10
cbiO_1	with CbiNQ forms the ABC transporter for cobalt import	BTHUR0008_RS00405	694.987	1.28614	0.210983	6.09592	1.08809e-09	4.05116e-08
cbiO_2	with CbiNQ forms the ABC transporter for cobalt import	BTHUR0008_RS00410	1032.85	1.28658	0.237853	5.40913	6.33299e-08	1.77553e-06
BTHUR0008_RS00415	50S ribosomal protein L17	BTHUR0008_RS00415	40609.7	0.74883	0.273648	2.73647	0.00621017	0.0272661
BTHUR0008_RS00420	DNA-directed RNA polymerase subunit alpha	BTHUR0008_RS00420	98224.7	0.607663	0.190749	3.18566	0.00144422	0.00865686
BTHUR0008_RS00425	30S ribosomal protein S11	BTHUR0008_RS00425	18038.4	0.723015	0.233321	3.0988	0.00194307	0.0109612
BTHUR0008_RS00430	30S ribosomal protein S13	BTHUR0008_RS00430	12183.9	0.504157	0.183415	2.74873	0.00598268	0.0266444
rpmJ	50S ribosomal protein L36	BTHUR0008_RS00435	11226.5	0.657394	0.245835	2.67413	0.00749243	0.0316136
infA	translation initiation factor IF-1	BTHUR0008_RS00440	11321.4	0.758752	0.240676	3.15259	0.00161831	0.00944994
BTHUR0008_RS00445	methionine aminopeptidase	BTHUR0008_RS00445	64613.2	0.822008	0.256164	3.20891	0.00133237	0.00809512
BTHUR0008_RS00450	adenylate kinase	BTHUR0008_RS00450	24465.6	0.685055	0.200233	3.42129	0.000623237	0.00443628
BTHUR0008_RS00455	preprotein translocase subunit SecY	BTHUR0008_RS00455	138515	1.00342	0.227615	4.40843	1.04125e-05	0.000145089
BTHUR0008_RS00460	50S ribosomal protein L15	BTHUR0008_RS00460	65813.6	0.704661	0.289132	2.43716	0.0148033	0.0536561
BTHUR0008_RS00465	50S ribosomal protein L30	BTHUR0008_RS00465	2873.34	0.304248	0.232552	1.3083	0.190773	0.344263
BTHUR0008_RS00470	30S ribosomal protein S5	BTHUR0008_RS00470	61066.1	0.672785	0.195643	3.43884	0.000584217	0.00421542
BTHUR0008_RS00475	50S ribosomal protein L18	BTHUR0008_RS00475	16528.7	0.634073	0.207192	3.06031	0.00221108	0.0121924
BTHUR0008_RS00480	50S ribosomal protein L6	BTHUR0008_RS00480	27499.7	0.716352	0.184671	3.87907	0.000104857	0.00101246
BTHUR0008_RS00485	30S ribosomal protein S8	BTHUR0008_RS00485	14903.5	0.493032	0.189648	2.59973	0.00932978	0.0374009
rpsN	30S ribosomal protein S14	BTHUR0008_RS00490	4768.97	0.536329	0.19606	2.73553	0.006228	0.0273187
BTHUR0008_RS00495	50S ribosomal protein L5	BTHUR0008_RS00495	24365.3	0.527556	0.162794	3.24064	0.00119262	0.00743034
BTHUR0008_RS00500	50S ribosomal protein L24	BTHUR0008_RS00500	6373.05	0.583888	0.229243	2.54703	0.0108644	0.0421359
BTHUR0008_RS00505	50S ribosomal protein L14	BTHUR0008_RS00505	16203.4	0.660063	0.201676	3.27289	0.00106453	0.00679657
BTHUR0008_RS00510	30S ribosomal protein S17	BTHUR0008_RS00510	3938.47	0.48991	0.218811	2.23897	0.0251579	0.0796962
BTHUR0008_RS00515	50S ribosomal protein L29	BTHUR0008_RS00515	14822.7	0.779145	0.264997	2.94021	0.00327993	0.0168115
BTHUR0008_RS00520	50S ribosomal protein L16	BTHUR0008_RS00520	76750.8	0.77365	0.324303	2.38558	0.0170523	0.0594469
BTHUR0008_RS00525	30S ribosomal protein S3	BTHUR0008_RS00525	36883.8	0.755702	0.205031	3.6858	0.00022799	0.00198231
BTHUR0008_RS00530	50S ribosomal protein L22	BTHUR0008_RS00530	21234.3	1.01112	0.257922	3.92026	8.8454e-05	0.000887209
BTHUR0008_RS00535	30S ribosomal protein S19	BTHUR0008_RS00535	25008.6	0.579166	0.22508	2.57315	0.0100776	0.0396796
rplB	50S ribosomal protein L2	BTHUR0008_RS00540	62241.2	0.701344	0.213444	3.28584	0.00101679	0.00657244
BTHUR0008_RS00545	50S ribosomal protein L23	BTHUR0008_RS00545	45904.3	0.481985	0.249526	1.9316	0.0534085	0.139878
BTHUR0008_RS00550	50S ribosomal protein L4	BTHUR0008_RS00550	48217.8	1.05329	0.305839	3.44393	0.000573325	0.00418222
BTHUR0008_RS00555	50S ribosomal protein L3	BTHUR0008_RS00555	64416.9	0.758307	0.224986	3.37046	0.000750415	0.00515869
BTHUR0008_RS00560	30S ribosomal protein S10	BTHUR0008_RS00560	94388.6	0.762325	0.287565	2.65097	0.00802612	0.0333216
tuf	elongation factor Tu	BTHUR0008_RS00565	385046	0.362555	0.214853	1.68745	0.0915161	0.2019
fusA	elongation factor P	BTHUR0008_RS00570	343928	0.558742	0.22835	2.44686	0.0144106	0.0525191
BTHUR0008_RS00575	30S ribosomal protein S7	BTHUR0008_RS00575	27886.8	0.688515	0.196765	3.49918	0.000466693	0.00353744
BTHUR0008_RS00580	30S ribosomal protein S12	BTHUR0008_RS00580	45270.1	0.830659	0.215704	3.85091	0.000117678	0.00112051
BTHUR0008_RS00585	50S ribosomal protein L7ae	BTHUR0008_RS00585	10945.1	0.947851	0.212547	4.45948	8.21585e-06	0.000120241
BTHUR0008_RS00590	DNA-directed RNA polymerase subunit beta'	BTHUR0008_RS00590	75191.3	0.541554	0.208378	2.5989	0.00935224	0.0374528
BTHUR0008_RS00595	DNA-directed RNA polymerase subunit beta	BTHUR0008_RS00595	102188	0.60807	0.21063	2.8869	0.00389055	0.0190998
BTHUR0008_RS00600	16S RNA G1207 methylase RsmC	BTHUR0008_RS00600	2559.55	0.931949	0.150201	6.2047	5.48014e-10	2.14324e-08
rplL	50S ribosomal protein L7/L12	BTHUR0008_RS00605	55311.5	0.57897	0.237631	2.43642	0.0148334	0.0537233
BTHUR0008_RS00610	50S ribosomal protein L10	BTHUR0008_RS00610	69390.5	0.618473	0.161566	3.82799	0.000129195	0.0012098
BTHUR0008_RS00615	50S ribosomal protein L1	BTHUR0008_RS00615	20592.6	0.825949	0.207385	3.98268	6.81424e-05	0.000719127
BTHUR0008_RS00620	50S ribosomal protein L11	BTHUR0008_RS00620	36764.8	0.491088	0.182215	2.6951	0.00703668	0.0300171
BTHUR0008_RS00625	transcription termination/antitermination factor NusG	BTHUR0008_RS00625	3122.35	0.798887	0.165284	4.83344	1.34197e-06	2.5915e-05
BTHUR0008_RS00630	preprotein translocase subunit SecE	BTHUR0008_RS00630	755.768	1.61411	0.245406	6.5773	4.79079e-11	2.39746e-09
BTHUR0008_RS00635	RNA polymerase sigma70 factor	BTHUR0008_RS00635	1301.92	-0.650689	0.187968	-3.4617	0.000536785	0.00397164
BTHUR0008_RS00640	hypothetical protein	BTHUR0008_RS00640	2091.91	0.0795462	0.249297	0.319082	NA	NA
BTHUR0008_RS00645	23S rRNA methyltransferase	BTHUR0008_RS00645	1254.49	0.302267	0.216539	1.3959	0.162744	0.306148
BTHUR0008_RS00650	ribonuclease III	BTHUR0008_RS00650	492.903	-0.115477	0.221919	-0.520358	0.602814	0.748732
BTHUR0008_RS00655	cysteinyl-tRNA synthetase	BTHUR0008_RS00655	989.617	0.103593	0.16024	0.646487	0.517964	0.679158
BTHUR0008_RS00660	serine acetyltransferase	BTHUR0008_RS00660	1719.25	0.269098	0.294077	0.91506	0.36016	0.53682
BTHUR0008_RS00665	glutamyl-tRNA synthase	BTHUR0008_RS00665	19589.6	0.287672	0.223579	1.28667	0.198211	0.35398
BTHUR0008_RS00670	2-C-methyl-D-erythritol 2,4-cyclodiphosphate synthase	BTHUR0008_RS00670	938.126	0.2278	0.146333	1.55672	0.119537	0.245726
BTHUR0008_RS00675	2-C-methyl-D-erythritol 4-phosphate cytidylyltransferase	BTHUR0008_RS00675	6895.5	0.0775376	0.182358	0.425193	0.670696	0.79628
BTHUR0008_RS00680	hypothetical protein	BTHUR0008_RS00680	4951.2	0.0455902	0.162191	0.28109	0.778641	0.87347
BTHUR0008_RS00685	DNA integrity scanning protein DisA	BTHUR0008_RS00685	1008.7	0.081718	0.179369	0.455585	0.648688	0.780952
BTHUR0008_RS00690	DNA repair protein RadA	BTHUR0008_RS00690	1243.08	0.00893828	0.139064	0.0642744	0.948752	0.972789
BTHUR0008_RS00695	ATP-dependent Clp protease ATP-binding protein	BTHUR0008_RS00695	5087.33	-0.732246	0.182775	-4.00627	6.16852e-05	0.000663009
BTHUR0008_RS00700	ATP:guanido phosphotransferase	BTHUR0008_RS00700	2139.61	-0.621063	0.212174	-2.92714	0.00342098	0.0173623
BTHUR0008_RS00705	hypothetical protein	BTHUR0008_RS00705	586.677	-0.776692	0.214377	-3.62302	0.000291188	0.00241567
BTHUR0008_RS00710	CtsR family transcriptional regulator	BTHUR0008_RS00710	772.918	-0.424651	0.261456	-1.62418	0.104338	0.222542
BTHUR0008_RS00715	hypothetical protein	BTHUR0008_RS00715	389.671	0.173012	0.178611	0.968655	0.332717	0.505539
BTHUR0008_RS00720	peptidase S9	BTHUR0008_RS00720	75.5963	0.180125	0.256951	0.701011	0.483296	0.647642
BTHUR0008_RS00725	glucosamine--fructose-6-phosphate aminotransferase	BTHUR0008_RS00725	6180.39	0.409114	0.257799	1.58695	0.112524	0.235364
BTHUR0008_RS00730	hypothetical protein	BTHUR0008_RS00730	462.269	0.342813	0.202737	1.69092	0.0908515	0.200914
BTHUR0008_RS00735	phosphoglucosamine mutase	BTHUR0008_RS00735	8731.69	-0.037377	0.201491	-0.185502	0.852835	0.920477
BTHUR0008_RS00740	hypothetical protein	BTHUR0008_RS00740	4589.89	0.0984612	0.169924	0.579442	0.562291	0.714341
BTHUR0008_RS00745	membrane protein	BTHUR0008_RS00745	1941.46	0.456474	0.151578	3.01148	0.00259975	0.0139072
BTHUR0008_RS00750	arginase	BTHUR0008_RS00750	231.688	-1.70542	0.260388	-6.54954	5.77144e-11	2.8274e-09
BTHUR0008_RS00755	glycerate kinase	BTHUR0008_RS00755	83.4547	-0.0853739	0.26939	-0.316916	0.751307	0.85418
BTHUR0008_RS00760	tRNA-Ala	BTHUR0008_RS00760	0.141518	0.197443	0.287846	0.685933	0.492756	NA
BTHUR0008_RS00765	tRNA-Gly	BTHUR0008_RS00765	0	NA	NA	NA	NA	NA
BTHUR0008_RS00770	tRNA-Lys	BTHUR0008_RS00770	0	NA	NA	NA	NA	NA
BTHUR0008_RS00775	tRNA-Gln	BTHUR0008_RS00775	0	NA	NA	NA	NA	NA
BTHUR0008_RS00780	tRNA-Tyr	BTHUR0008_RS00780	0	NA	NA	NA	NA	NA
BTHUR0008_RS00785	tRNA-Val	BTHUR0008_RS00785	0	NA	NA	NA	NA	NA
BTHUR0008_RS00790	tRNA-Glu	BTHUR0008_RS00790	0	NA	NA	NA	NA	NA
BTHUR0008_RS00795	tRNA-Thr	BTHUR0008_RS00795	158.096	0.164176	0.311078	0.527765	0.597663	0.744519
BTHUR0008_RS00800	tRNA-Asn	BTHUR0008_RS00800	0	NA	NA	NA	NA	NA
BTHUR0008_RS00805	hypothetical protein	BTHUR0008_RS00805	17.7435	-0.697936	0.435511	-1.60257	0.10903	0.229709
BTHUR0008_RS00810	hypothetical protein	BTHUR0008_RS00810	4.40365	-0.0436806	0.557293	-0.0783799	0.937526	NA
BTHUR0008_RS00815	peptide ABC transporter substrate-binding protein	BTHUR0008_RS00815	54.4619	0.74476	0.411641	1.80925	0.0704129	0.168929
BTHUR0008_RS00820	peptide ABC transporter ATP-binding protein	BTHUR0008_RS00820	5.55339	0.341543	0.592362	0.576579	0.564224	NA
BTHUR0008_RS00825	peptide ABC transporter ATP-binding protein	BTHUR0008_RS00825	6.78595	0.206789	0.58359	0.35434	0.723084	NA
BTHUR0008_RS00830	diguanylate cyclase	BTHUR0008_RS00830	21.0362	0.958479	0.477576	2.00696	0.0447535	0.122736
BTHUR0008_RS00835	peptide ABC transporter permease	BTHUR0008_RS00835	6.65031	0.0605413	0.569197	0.106363	0.915295	NA
BTHUR0008_RS00840	hypothetical protein	BTHUR0008_RS00840	59.1763	0.0296177	0.448194	0.0660824	0.947312	0.972532
BTHUR0008_RS00845	hypothetical protein	BTHUR0008_RS00845	478.592	0.0873327	0.295946	0.295097	0.76792	0.866666
BTHUR0008_RS00850	hypothetical protein	BTHUR0008_RS00850	44.7422	0.360891	0.383948	0.939946	0.347245	0.521989
BTHUR0008_RS00855	MFS transporter	BTHUR0008_RS00855	117.89	0.595374	0.216479	2.75026	0.00595482	0.0265564
BTHUR0008_RS00860	hypothetical protein	BTHUR0008_RS00860	2928.61	0.0685749	0.257345	0.26647	0.789877	0.880711
BTHUR0008_RS00865	MFS transporter	BTHUR0008_RS00865	110.075	0.518836	0.236756	2.19144	0.0284201	0.0870865
BTHUR0008_RS00870	FAD-binding protein	BTHUR0008_RS00870	144.263	0.507327	0.195227	2.59865	0.00935917	0.0374528
BTHUR0008_RS00875	hypothetical protein	BTHUR0008_RS00875	475.098	-0.513951	0.221965	-2.31546	0.0205878	0.068391
BTHUR0008_RS00880	NADPH:quinone reductase	BTHUR0008_RS00880	2.72611	-0.453403	0.600521	-0.755017	0.450239	NA
BTHUR0008_RS00885	dioxygenase	BTHUR0008_RS00885	3.59617	-0.737001	0.595154	-1.23834	0.215591	NA
BTHUR0008_RS00890	methionine ABC transporter ATP-binding protein	BTHUR0008_RS00890	7.81473	0.269046	0.506158	0.531545	0.595041	NA
BTHUR0008_RS00895	ABC transporter permease	BTHUR0008_RS00895	10.9717	0.302306	0.448111	0.674623	0.499915	NA
BTHUR0008_RS00900	3-ketoacyl-ACP reductase	BTHUR0008_RS00900	493.204	0.0387967	0.213664	0.181578	0.855914	0.921673
BTHUR0008_RS00905	hypothetical protein	BTHUR0008_RS00905	96.783	-0.0226291	0.28229	-0.0801626	0.936108	0.966263
BTHUR0008_RS00910	hypothetical protein	BTHUR0008_RS00910	8689.81	-0.615432	0.393021	-1.5659	0.117372	0.242885
BTHUR0008_RS00915	HAD family hydrolase	BTHUR0008_RS00915	3258.59	-0.167567	0.263988	-0.634752	0.52559	0.685758
BTHUR0008_RS00920	peptide ABC transporter substrate-binding protein	BTHUR0008_RS00920	194.369	1.72629	0.326191	5.29229	1.20795e-07	3.10597e-06
BTHUR0008_RS00925	peptide ABC transporter ATP-binding protein	BTHUR0008_RS00925	142.073	1.0532	0.547905	1.92223	0.0545763	0.142253
BTHUR0008_RS00930	peptide ABC transporter permease	BTHUR0008_RS00930	92.9146	0.354163	0.577895	0.61285	0.539976	0.696328
BTHUR0008_RS00935	peptide ABC transporter permease	BTHUR0008_RS00935	180.519	0.882899	0.573583	1.53927	0.123738	0.252025
BTHUR0008_RS00940	ABC transporter substrate-binding protein	BTHUR0008_RS00940	521.179	-0.386391	0.594635	-0.649794	0.515825	0.677767
BTHUR0008_RS00945	hypothetical protein	BTHUR0008_RS00945	11.7619	0.159022	0.489334	0.324976	0.745199	NA
BTHUR0008_RS00950	ABC transporter ATP-binding protein	BTHUR0008_RS00950	75.2223	0.0828561	0.232858	0.355823	0.721973	0.831905
BTHUR0008_RS00955	hypothetical protein	BTHUR0008_RS00955	1.22117	0.382027	0.57668	0.66246	0.507677	NA
BTHUR0008_RS00960	galactose-1-phosphate uridylyltransferase	BTHUR0008_RS00960	21.4335	-1.24354	0.455204	-2.73184	0.00629824	0.027523
BTHUR0008_RS00965	invasion protein	BTHUR0008_RS00965	121.073	-0.388935	0.23989	-1.6213	0.104953	0.223342
BTHUR0008_RS00970	hypothetical protein	BTHUR0008_RS00970	623.088	0.163212	0.205422	0.79452	0.426893	0.600592
BTHUR0008_RS00975	DNAase	BTHUR0008_RS00975	94.5697	0.212812	0.285593	0.745156	0.456177	0.626063
BTHUR0008_RS00980	iron ABC transporter permease	BTHUR0008_RS00980	41.6874	0.157328	0.365774	0.430122	0.667107	0.793639
BTHUR0008_RS00985	ferrichrome ABC transporter permease	BTHUR0008_RS00985	236.446	-0.63538	0.25991	-2.44461	0.0145008	0.0528066
BTHUR0008_RS00990	hypothetical protein	BTHUR0008_RS00990	349.409	-0.593811	0.226125	-2.62603	0.00863883	0.0352811
BTHUR0008_RS00995	hypothetical protein	BTHUR0008_RS00995	5.03859	0.0848988	0.551838	0.153847	0.87773	NA
BTHUR0008_RS01000	LacI family transcription regulator	BTHUR0008_RS01000	117.747	-0.639052	0.201169	-3.17669	0.00148969	0.00888846
BTHUR0008_RS01005	1-acyl-sn-glycerol-3-phosphate acyltransferase	BTHUR0008_RS01005	4437.96	0.0467365	0.215133	0.217245	0.828017	0.905875
BTHUR0008_RS01010	hypothetical protein	BTHUR0008_RS01010	1.52822	-0.264395	0.599332	-0.44115	0.659104	NA
BTHUR0008_RS01015	transporter	BTHUR0008_RS01015	40.8622	0.628122	0.274784	2.28588	0.0222615	0.0727512
BTHUR0008_RS01020	LysR family transcriptional regulator	BTHUR0008_RS01020	126.575	1.2503	0.251406	4.97323	6.58468e-07	1.38041e-05
BTHUR0008_RS01025	hypothetical protein	BTHUR0008_RS01025	728.773	-0.124031	0.18292	-0.678061	0.497733	0.660397
BTHUR0008_RS01030	molybdenum ABC transporter substrate-binding protein	BTHUR0008_RS01030	124.735	0.258596	0.240332	1.076	0.281929	0.452917
BTHUR0008_RS01035	molybdenum ABC transporter permease	BTHUR0008_RS01035	211.089	0.511057	0.357361	1.43009	0.152692	0.292122
BTHUR0008_RS01040	glucose transporter GlcU	BTHUR0008_RS01040	421.379	1.45806	0.218566	6.67102	2.54027e-11	1.3136e-09
BTHUR0008_RS01045	nucleoside transporter	BTHUR0008_RS01045	144.607	0.456553	0.25642	1.78049	0.0749956	0.176367
BTHUR0008_RS01050	pyrroline-5-carboxylate reductase	BTHUR0008_RS01050	1605.91	-0.88638	0.270599	-3.27563	0.00105428	0.00674914
BTHUR0008_RS01055	glyoxal reductase	BTHUR0008_RS01055	1068.89	-0.748858	0.176619	-4.23996	2.23564e-05	0.000281969
BTHUR0008_RS01060	peptide ABC transporter substrate-binding protein	BTHUR0008_RS01060	406.698	-0.0355708	0.281286	-0.126457	0.89937	0.947198
BTHUR0008_RS01065	peptide ABC transporter substrate-binding protein	BTHUR0008_RS01065	1127.78	-1.26033	0.240515	-5.24013	1.60461e-07	3.99352e-06
BTHUR0008_RS01070	tRNA-Gly	BTHUR0008_RS01070	0	NA	NA	NA	NA	NA
BTHUR0008_RS01075	tRNA-Pro	BTHUR0008_RS01075	420.03	0.462152	0.162637	2.84162	0.00448854	0.0215358
BTHUR0008_RS01080	tRNA-Arg	BTHUR0008_RS01080	29.2591	-0.291975	0.373613	-0.78149	0.434514	0.606002
BTHUR0008_RS01085	tRNA-Leu	BTHUR0008_RS01085	380.852	1.25252	0.247768	5.0552	4.29947e-07	9.57404e-06
BTHUR0008_RS01090	tRNA-Lys	BTHUR0008_RS01090	0	NA	NA	NA	NA	NA
BTHUR0008_RS01095	tRNA-Gln	BTHUR0008_RS01095	0	NA	NA	NA	NA	NA
BTHUR0008_RS01100	tRNA-Asp	BTHUR0008_RS01100	0	NA	NA	NA	NA	NA
BTHUR0008_RS01105	tRNA-Met	BTHUR0008_RS01105	0	NA	NA	NA	NA	NA
BTHUR0008_RS01110	tRNA-Val	BTHUR0008_RS01110	0	NA	NA	NA	NA	NA
BTHUR0008_RS01115	tRNA-Glu	BTHUR0008_RS01115	0	NA	NA	NA	NA	NA
BTHUR0008_RS01120	tRNA-Ser	BTHUR0008_RS01120	1850.83	0.903944	0.529976	1.70563	0.0880762	0.196598
BTHUR0008_RS01125	tRNA-Asn	BTHUR0008_RS01125	0	NA	NA	NA	NA	NA
BTHUR0008_RS01130	hypothetical protein	BTHUR0008_RS01130	147.825	0.227774	0.217016	1.04957	0.293915	0.465424
BTHUR0008_RS01135	hypothetical protein	BTHUR0008_RS01135	2436.47	0.0247496	0.215732	0.114724	0.908664	0.951612
BTHUR0008_RS01140	PemK family transcriptional regulator	BTHUR0008_RS01140	2331.13	0.310031	0.171276	1.81012	0.0702766	0.168922
BTHUR0008_RS01145	antitoxin EndoAI	BTHUR0008_RS01145	4011.2	0.305443	0.170901	1.78725	0.0738979	0.174639
BTHUR0008_RS01150	alanine racemase	BTHUR0008_RS01150	138.279	-0.170767	0.241834	-0.706132	0.480106	0.646345
BTHUR0008_RS01155	sporulation protein	BTHUR0008_RS01155	104.29	0.0179089	0.237328	0.0754603	0.939848	0.967164
BTHUR0008_RS01160	4'-phosphopantetheinyl transferase	BTHUR0008_RS01160	22.8135	-0.114174	0.362638	-0.314842	0.752882	0.854805
BTHUR0008_RS01165	hypothetical protein	BTHUR0008_RS01165	11.0881	0.185244	0.451318	0.410451	0.681475	NA
BTHUR0008_RS01170	UV damage repair endonuclease	BTHUR0008_RS01170	222.045	1.00134	0.320101	3.12818	0.0017589	0.0101437
BTHUR0008_RS01175	DEAD/DEAH box helicase	BTHUR0008_RS01175	30167.1	0.90814	0.194873	4.66016	3.15957e-06	5.4868e-05
BTHUR0008_RS01180	UDP-N-acetylmuramoyl-tripeptide--D-alanyl-D- alanine ligase	BTHUR0008_RS01180	4198.33	0.309338	0.21706	1.42513	0.15412	0.294019
ddl	D-alanine--D-alanine ligase	BTHUR0008_RS01185	6984.28	0.323975	0.207637	1.5603	0.11869	0.244634
BTHUR0008_RS01190	MFS transporter	BTHUR0008_RS01190	74.8384	0.687671	0.24191	2.84268	0.00447365	0.0214865
BTHUR0008_RS01195	MFS transporter	BTHUR0008_RS01195	6.68494	-0.140687	0.539179	-0.260928	0.794148	NA
BTHUR0008_RS01200	amino acid permease	BTHUR0008_RS01200	53.8841	0.295031	0.237297	1.2433	0.213757	0.371898
BTHUR0008_RS01205	homogentisate 1,2-dioxygenase	BTHUR0008_RS01205	69.6462	0.15196	0.2762	0.550179	0.582196	0.731578
BTHUR0008_RS01210	fumarylacetoacetase	BTHUR0008_RS01210	46.5853	-0.558332	0.262029	-2.1308	0.0331058	0.0975153
BTHUR0008_RS01215	4-hydroxyphenylpyruvate dioxygenase	BTHUR0008_RS01215	50.5499	-0.863732	0.273618	-3.15671	0.00159561	0.00936439
BTHUR0008_RS01220	hypothetical protein	BTHUR0008_RS01220	66.6343	-2.87598	0.424101	-6.78136	1.19051e-11	6.51841e-10
BTHUR0008_RS01225	histidine kinase	BTHUR0008_RS01225	203.236	0.0469817	0.190199	0.247014	0.804898	0.891313
BTHUR0008_RS01230	transcriptional regulator	BTHUR0008_RS01230	86.3234	0.52087	0.264366	1.97026	0.0488087	0.130438
BTHUR0008_RS01235	guanine permease	BTHUR0008_RS01235	3018.26	0.0996618	0.60287	0.165312	0.868698	0.929136
BTHUR0008_RS01240	GMP synthase	BTHUR0008_RS01240	14533.7	-0.726769	0.302289	-2.40422	0.016207	0.0573157
BTHUR0008_RS01245	hypothetical protein	BTHUR0008_RS01245	112.847	-0.258737	0.335871	-0.770347	0.441094	0.612137
BTHUR0008_RS01250	hypothetical protein	BTHUR0008_RS01250	534.544	-0.0208726	0.195989	-0.106499	0.915186	0.954161
BTHUR0008_RS01255	hypothetical protein	BTHUR0008_RS01255	99.2895	-0.364087	0.227957	-1.59717	0.110227	0.231706
groEL	molecular chaperone GroEL	BTHUR0008_RS01260	24787.1	-1.01268	0.244052	-4.14945	3.33278e-05	0.000395683
BTHUR0008_RS01265	molecular chaperone GroES	BTHUR0008_RS01265	7443.55	-1.33443	0.222003	-6.01088	1.84524e-09	6.70918e-08
BTHUR0008_RS01270	peptidase	BTHUR0008_RS01270	1938.27	0.534394	0.226056	2.36398	0.0180796	0.0624664
BTHUR0008_RS01275	hypothetical protein	BTHUR0008_RS01275	81.4159	0.0262532	0.291483	0.0900675	0.928234	0.961722
BTHUR0008_RS01280	redox-sensing transcriptional repressor Rex	BTHUR0008_RS01280	2317.97	-0.385367	0.239736	-1.60747	0.107952	0.22785
BTHUR0008_RS01285	multidrug ABC transporter ATP-binding protein	BTHUR0008_RS01285	1370.08	-0.26609	0.1589	-1.67458	0.0940174	0.205619
BTHUR0008_RS01290	tRNA threonylcarbamoyladenosine modification protein TsaD	BTHUR0008_RS01290	1857.8	0.310464	0.208698	1.48762	0.136851	0.270792
BTHUR0008_RS01295	alanine acetyltransferase	BTHUR0008_RS01295	223.084	-0.336344	0.310367	-1.0837	0.278498	0.448333
BTHUR0008_RS01300	hypothetical protein	BTHUR0008_RS01300	541.724	0.317527	0.170966	1.85725	0.0632752	0.157562
BTHUR0008_RS01305	ATP-binding protein	BTHUR0008_RS01305	810.078	0.214151	0.172509	1.24139	0.214461	0.372768
BTHUR0008_RS01310	tRNA-Asp	BTHUR0008_RS01310	0	NA	NA	NA	NA	NA
BTHUR0008_RS01315	tRNA-Met	BTHUR0008_RS01315	0	NA	NA	NA	NA	NA
BTHUR0008_RS01320	glycosyl transferase	BTHUR0008_RS01320	4.6263	-0.157108	0.535591	-0.293336	0.769265	NA
BTHUR0008_RS01325	hypothetical protein	BTHUR0008_RS01325	5.42399	0.027858	0.542424	0.0513583	0.95904	NA
BTHUR0008_RS01330	methyltransferase	BTHUR0008_RS01330	8.43165	0.234507	0.487854	0.480691	0.630736	NA
BTHUR0008_RS01335	methyltransferase	BTHUR0008_RS01335	12.0277	-0.19758	0.451425	-0.43768	0.661618	NA
BTHUR0008_RS01340	RNA methyltransferase	BTHUR0008_RS01340	14.1607	1.00014	0.48466	2.0636	0.0390559	0.110429
BTHUR0008_RS01345	UDP-glucose 4-epimerase	BTHUR0008_RS01345	28.7495	0.355825	0.323698	1.09925	0.271658	0.440062
BTHUR0008_RS01350	methyltransferase	BTHUR0008_RS01350	8.26322	0.0724477	0.475415	0.152388	0.878881	NA
BTHUR0008_RS01355	glycosyl transferase	BTHUR0008_RS01355	47.9009	0.394445	0.265686	1.48463	0.137643	0.271714
BTHUR0008_RS01360	N5-carboxyaminoimidazole ribonucleotide mutase	BTHUR0008_RS01360	279.317	0.0668599	0.567554	0.117804	0.906223	0.950758
BTHUR0008_RS01365	phosphoribosylaminoimidazole carboxylase	BTHUR0008_RS01365	11250.7	0.174825	0.488481	0.357895	0.720422	0.83094
BTHUR0008_RS01370	adenylosuccinate lyase	BTHUR0008_RS01370	7294.62	0.0675956	0.495982	0.136286	0.891595	0.942636
BTHUR0008_RS01375	phosphoribosylaminoimidazole-succinocarboxamide synthase	BTHUR0008_RS01375	460.551	0.090607	0.601659	0.150595	0.880295	0.936483
BTHUR0008_RS01380	phosphoribosylformylglycinamidine synthase	BTHUR0008_RS01380	33.8331	0.105174	0.598271	0.175796	0.860454	0.924412
BTHUR0008_RS01385	phosphoribosylformylglycinamidine synthase	BTHUR0008_RS01385	303.732	0.0168208	0.60227	0.027929	0.977719	0.98677
BTHUR0008_RS01390	phosphoribosylformylglycinamidine synthase	BTHUR0008_RS01390	794.239	-0.295463	0.602512	-0.490386	0.623861	0.763949
BTHUR0008_RS01395	amidophosphoribosyltransferase	BTHUR0008_RS01395	367.569	-0.861584	0.587655	-1.46614	0.14261	0.278746
BTHUR0008_RS01400	phosphoribosylaminoimidazole synthetase	BTHUR0008_RS01400	344.12	-1.11827	0.562274	-1.98883	0.0467198	0.126489
BTHUR0008_RS01405	phosphoribosylglycinamide formyltransferase	BTHUR0008_RS01405	121.326	-1.83842	0.401972	-4.5735	4.79639e-06	7.8028e-05
purH	purine biosynthesis protein purH	BTHUR0008_RS01410	475.614	-1.08833	0.208932	-5.20899	1.89876e-07	4.60252e-06
BTHUR0008_RS01415	phosphoribosylamine--glycine ligase	BTHUR0008_RS01415	527.648	-1.03012	0.185311	-5.55887	2.71526e-08	8.10052e-07
BTHUR0008_RS01420	MFS transporter	BTHUR0008_RS01420	58.8746	0.275353	0.295184	0.93282	0.350913	0.526143
BTHUR0008_RS01425	LysR family transcriptional regulator	BTHUR0008_RS01425	87.3939	0.256654	0.237172	1.08214	0.27919	0.449136
BTHUR0008_RS01430	hypothetical protein	BTHUR0008_RS01430	1432.61	0.0131295	0.347081	0.0378283	0.969825	0.985093
BTHUR0008_RS01435	membrane protein	BTHUR0008_RS01435	1820.25	-0.248066	0.180562	-1.37385	0.169487	0.316149
BTHUR0008_RS01440	MarR family transcripitonal regulator	BTHUR0008_RS01440	24.8389	0.663286	0.383527	1.72944	0.0837305	0.190089
BTHUR0008_RS01445	geranylgeranylglyceryl phosphate synthase	BTHUR0008_RS01445	443.393	0.662636	0.17017	3.89396	9.86212e-05	0.000964251
BTHUR0008_RS01450	ATP-dependent DNA helicase PcrA	BTHUR0008_RS01450	2843.57	0.0879107	0.173716	0.506061	0.612814	0.755306
ligA	NAD-dependent DNA ligase LigA	BTHUR0008_RS01455	4833.64	0.214264	0.196659	1.08952	0.275924	0.445295
BTHUR0008_RS01460	hypothetical protein	BTHUR0008_RS01460	4475.56	0.133603	0.216646	0.616687	0.537441	0.695167
BTHUR0008_RS01465	membrane protein	BTHUR0008_RS01465	157.636	0.107697	0.208286	0.517064	0.605111	0.750383
BTHUR0008_RS01470	1-pyrroline-5-carboxylate dehydrogenase	BTHUR0008_RS01470	8381.13	-1.29345	0.244034	-5.3003	1.15611e-07	2.98919e-06
BTHUR0008_RS01475	isochorismatase	BTHUR0008_RS01475	5.71951	-1.80271	0.565515	-3.18773	0.00143394	NA
BTHUR0008_RS01480	hypothetical protein	BTHUR0008_RS01480	2.84567	-1.09469	0.595854	-1.83717	0.0661849	NA
BTHUR0008_RS01485	methionine ABC transporter ATP-binding protein	BTHUR0008_RS01485	149.221	-1.12393	0.325389	-3.45412	0.000552083	0.00405267
BTHUR0008_RS01490	ABC transporter permease	BTHUR0008_RS01490	95.627	0.435245	0.566162	0.768763	0.442034	0.612817
BTHUR0008_RS01495	methionine ABC transporter substrate-binding protein	BTHUR0008_RS01495	54.0926	0.626228	0.449876	1.392	0.163922	0.307362
BTHUR0008_RS01500	hypothetical protein	BTHUR0008_RS01500	12.6725	0.866226	0.4928	1.75776	0.0787876	NA
BTHUR0008_RS01505	hypothetical protein	BTHUR0008_RS01505	38.8204	0.512875	0.307702	1.66679	0.0955559	0.207903
BTHUR0008_RS01510	MarR family transcriptional regulator	BTHUR0008_RS01510	34.8821	0.0592629	0.431532	0.137331	0.890769	0.942384
BTHUR0008_RS01515	hypothetical protein	BTHUR0008_RS01515	264.022	-0.291741	0.179853	-1.62211	0.10478	0.22323
BTHUR0008_RS01520	glutamyl-tRNA amidotransferase subunit C	BTHUR0008_RS01520	888.742	0.151746	0.213714	0.710046	0.477676	0.644378
gatA	aspartyl/glutamyl-tRNA amidotransferase subunit A	BTHUR0008_RS01525	5993.66	0.402063	0.239181	1.681	0.0927624	0.204025
BTHUR0008_RS01530	aspartyl/glutamyl-tRNA amidotransferase subunit B	BTHUR0008_RS01530	4569.17	0.0567155	0.161821	0.350483	0.725976	0.83569
BTHUR0008_RS01535	lipid kinase	BTHUR0008_RS01535	721.342	0.0596654	0.163024	0.365993	0.714371	0.827573
BTHUR0008_RS01540	haloacid dehalogenase	BTHUR0008_RS01540	45.641	-0.465423	0.285225	-1.63178	0.102726	0.220013
BTHUR0008_RS01545	4-aminobutyrate aminotransferase	BTHUR0008_RS01545	7.34387	0.00217924	0.550922	0.00395563	0.996844	NA
BTHUR0008_RS01550	RNA polymerase subunit sigma-54	BTHUR0008_RS01550	35.9852	-0.543407	0.303202	-1.79223	0.0730965	0.173744
gabD	succinate-semialdehyde dehdyrogenase	BTHUR0008_RS01555	55.2683	-0.486017	0.276312	-1.75894	0.0785871	0.182781
BTHUR0008_RS01560	DNA mismatch repair protein MutS	BTHUR0008_RS01560	1.1597	-0.456543	0.54331	-0.840299	0.400741	NA
BTHUR0008_RS01565	hypothetical protein	BTHUR0008_RS01565	45.8476	0.631824	0.273764	2.30792	0.0210037	0.0694748
BTHUR0008_RS01570	peptidase M29	BTHUR0008_RS01570	1839.02	-0.470898	0.170676	-2.75901	0.00579759	0.0260444
BTHUR0008_RS01575	polysaccharide deacetylase	BTHUR0008_RS01575	526.945	-0.19018	0.18786	-1.01235	0.311372	0.484171
BTHUR0008_RS01580	hypothetical protein	BTHUR0008_RS01580	29.8736	-1.3101	0.383355	-3.41745	0.000632118	0.00447737
BTHUR0008_RS01585	NupC family nucleoside transporter	BTHUR0008_RS01585	337.013	0.55127	0.310032	1.77811	0.0753865	0.177017
BTHUR0008_RS01590	RNA methyltransferase	BTHUR0008_RS01590	602.263	1.06012	0.196809	5.38656	7.18204e-08	1.97468e-06
BTHUR0008_RS01595	tRNA-dihydrouridine synthase	BTHUR0008_RS01595	2552.44	0.553925	0.262618	2.10924	0.0349235	0.101584
BTHUR0008_RS01600	hypothetical protein	BTHUR0008_RS01600	143.001	0.962346	0.312119	3.08327	0.0020474	0.0113978
BTHUR0008_RS01605	zinc protease	BTHUR0008_RS01605	170.78	0.635486	0.210764	3.01516	0.00256843	0.0137872
BTHUR0008_RS01610	benzoate transporter	BTHUR0008_RS01610	450.366	-0.069729	0.337575	-0.206559	0.836355	0.910568
BTHUR0008_RS01615	mandelate racemase	BTHUR0008_RS01615	162.718	0.0916225	0.206866	0.442908	0.657832	0.787436
BTHUR0008_RS01620	transcriptional regulator	BTHUR0008_RS01620	112.396	-0.0553786	0.225321	-0.245776	0.805856	0.891844
BTHUR0008_RS01625	sodium:proton antiporter	BTHUR0008_RS01625	71.2681	0.556285	0.258795	2.14952	0.0315929	0.094677
BTHUR0008_RS01630	amidohydrolase	BTHUR0008_RS01630	976.228	-0.592553	0.225285	-2.63024	0.00853242	0.0349559
BTHUR0008_RS01635	S-adenosyl-L-methionine-dependent methyltransferase	BTHUR0008_RS01635	77.1755	1.05079	0.266619	3.94115	8.10908e-05	0.00083127
BTHUR0008_RS01640	hypothetical protein	BTHUR0008_RS01640	60.1236	0.31722	0.32557	0.974354	0.329881	0.503696
BTHUR0008_RS01645	NADH dehydrogenase	BTHUR0008_RS01645	22607.9	-0.0547173	0.181689	-0.301159	0.763294	0.863693
BTHUR0008_RS01650	alkyl hydroperoxide reductase subunit C	BTHUR0008_RS01650	31091.1	-0.0109974	0.290519	-0.0378543	0.969804	0.985093
BTHUR0008_RS01655	5-methylribose kinase	BTHUR0008_RS01655	128.576	0.517437	0.277568	1.86418	0.0622962	0.155707
BTHUR0008_RS01660	methylthioribose-1-phosphate isomerase	BTHUR0008_RS01660	243.744	0.433104	0.268988	1.61012	0.107371	0.226933
BTHUR0008_RS01665	fuculose phosphate aldolase	BTHUR0008_RS01665	83.6238	0.343333	0.310235	1.10669	0.26843	0.436315
BTHUR0008_RS01670	iron ABC transporter permease	BTHUR0008_RS01670	238.549	0.759014	0.238129	3.18741	0.00143555	0.00863186
BTHUR0008_RS01675	ferrichrome ABC transporter permease	BTHUR0008_RS01675	125.627	0.686283	0.222136	3.08948	0.0020051	0.0112025
BTHUR0008_RS01680	ABC transporter substrate-binding protein	BTHUR0008_RS01680	637.978	0.362677	0.154465	2.34795	0.0188769	0.0644085
BTHUR0008_RS01685	ferredoxin--NADP reductase	BTHUR0008_RS01685	327.601	-0.442311	0.204113	-2.16699	0.0302358	0.0914343
BTHUR0008_RS01690	hypothetical protein	BTHUR0008_RS01690	47.6381	-0.974355	0.329084	-2.96081	0.00306834	0.015902
BTHUR0008_RS01695	hypothetical protein	BTHUR0008_RS01695	257.218	-0.225197	0.286595	-0.785766	0.432005	0.603783
BTHUR0008_RS01700	spore coat protein	BTHUR0008_RS01700	10.8752	0.00888256	0.41497	0.0214053	0.982922	NA
BTHUR0008_RS01705	spore coat protein	BTHUR0008_RS01705	9.29193	0.476486	0.461541	1.03238	0.301893	NA
BTHUR0008_RS01710	hypothetical protein	BTHUR0008_RS01710	7.71467	-0.0160739	0.480109	-0.0334796	0.973292	NA
BTHUR0008_RS01715	hypothetical protein	BTHUR0008_RS01715	46.7582	0.552733	0.258821	2.13558	0.0327136	0.0970975
BTHUR0008_RS01720	sporulation kinase	BTHUR0008_RS01720	228.545	-0.778732	0.266731	-2.91954	0.00350546	0.0177138
BTHUR0008_RS01725	hypothetical protein	BTHUR0008_RS01725	158.224	0.31343	0.228564	1.3713	0.170282	0.317125
BTHUR0008_RS01730	metal-dependent hydrolase	BTHUR0008_RS01730	6.07817	-0.301405	0.524379	-0.574785	0.565437	NA
BTHUR0008_RS01735	hypothetical protein	BTHUR0008_RS01735	28.673	0.381225	0.397125	0.959963	0.337074	0.51016
BTHUR0008_RS01740	hypothetical protein	BTHUR0008_RS01740	119.159	-0.538235	0.236903	-2.27197	0.0230885	0.0746027
BTHUR0008_RS01745	MFS transporter	BTHUR0008_RS01745	77.9664	0.147763	0.23237	0.635894	0.524846	0.68517
BTHUR0008_RS01750	(2Fe-2S)-binding protein	BTHUR0008_RS01750	24.4488	0.306525	0.334155	0.917316	0.358977	0.535646
BTHUR0008_RS01755	fatty acid desaturase	BTHUR0008_RS01755	24146.7	0.411347	0.169049	2.4333	0.014962	0.0540211
BTHUR0008_RS01760	cystine transporter permease	BTHUR0008_RS01760	41.1215	0.911765	0.368434	2.4747	0.0133347	0.0495288
BTHUR0008_RS01765	ABC transporter substrate-binding protein	BTHUR0008_RS01765	7.24049	-0.0840093	0.500087	-0.167989	0.866592	NA
BTHUR0008_RS01770	arginine ABC transporter ATP-binding protein	BTHUR0008_RS01770	2.24829	-0.0351724	0.601506	-0.0584739	0.953371	NA
BTHUR0008_RS01775	chemotaxis protein	BTHUR0008_RS01775	855.941	-0.987223	0.182637	-5.40537	6.46748e-08	1.80237e-06
BTHUR0008_RS01780	ArgR family transcriptional regulator	BTHUR0008_RS01780	76.7421	-0.545707	0.329405	-1.65664	0.0975915	0.211153
BTHUR0008_RS01785	arginine deiminase	BTHUR0008_RS01785	23.2177	-0.548699	0.415989	-1.31902	0.187162	0.339327
BTHUR0008_RS01790	ornithine carbamoyltransferase	BTHUR0008_RS01790	5.83052	0.014106	0.530408	0.0265947	0.978783	NA
BTHUR0008_RS01795	amino acid APC transporter	BTHUR0008_RS01795	16.8887	-0.445474	0.424729	-1.04884	0.29425	0.465796
BTHUR0008_RS01800	carbamate kinase	BTHUR0008_RS01800	23.268	-0.805525	0.345944	-2.32848	0.0198865	0.0667763
BTHUR0008_RS01805	Crp/Fnr family transcriptional regulator	BTHUR0008_RS01805	1016.6	0.570833	0.31001	1.84134	0.0655724	0.161666
BTHUR0008_RS01810	hypothetical protein	BTHUR0008_RS01810	52.1511	0.0707734	0.354471	0.199659	0.841747	0.913594
BTHUR0008_RS01815	FAD-binding protein	BTHUR0008_RS01815	12.1288	0.39362	0.44859	0.87746	0.380237	NA
BTHUR0008_RS01820	oligo-1,6-glucosidase	BTHUR0008_RS01820	4436.99	-0.889781	0.186856	-4.76186	1.91814e-06	3.54248e-05
BTHUR0008_RS01825	PTS trehalose transporter subunit IIBC	BTHUR0008_RS01825	3036.59	0.249721	0.281192	0.888082	0.374497	0.552953
BTHUR0008_RS01830	endonuclease	BTHUR0008_RS01830	852.652	-0.0199633	0.232064	-0.0860251	0.931446	0.963965
BTHUR0008_RS01835	phage infection protein	BTHUR0008_RS01835	6170.64	0.163109	0.236378	0.690036	0.490172	0.653656
BTHUR0008_RS01840	DNA topoisomerase III	BTHUR0008_RS01840	2926.11	0.0609699	0.16743	0.364151	0.715745	0.828215
BTHUR0008_RS01845	hydroxyethylthiazole kinase	BTHUR0008_RS01845	90.6359	-0.560031	0.261097	-2.14491	0.0319598	0.0954916
thiE	thiamine-phosphate pyrophosphorylase	BTHUR0008_RS01850	27.0048	-0.931709	0.377281	-2.46954	0.0135288	0.0500121
BTHUR0008_RS01855	C4-dicarboxylate ABC transporter	BTHUR0008_RS01855	666.013	0.259607	0.190006	1.36631	0.171841	0.319075
BTHUR0008_RS01860	chemotaxis protein	BTHUR0008_RS01860	2885.48	-0.0809184	0.274902	-0.294353	0.768488	0.866666
BTHUR0008_RS01865	peptide synthetase	BTHUR0008_RS01865	781.564	-0.707132	0.213205	-3.31667	0.000910959	0.00597127
BTHUR0008_RS01870	hypothetical protein	BTHUR0008_RS01870	137.823	-0.377449	0.216054	-1.74701	0.0806361	0.185507
BTHUR0008_RS01875	ABC transporter permease	BTHUR0008_RS01875	512.584	0.00892689	0.234704	0.0380346	0.96966	0.985093
BTHUR0008_RS01880	ABC transporter substrate-binding protein	BTHUR0008_RS01880	2618.66	-0.28033	0.271818	-1.03132	0.302393	0.47433
BTHUR0008_RS01885	nitrate ABC transporter ATP-binding protein	BTHUR0008_RS01885	669.09	-0.351806	0.149311	-2.35619	0.0184634	0.0633224
BTHUR0008_RS01890	heme ABC transporter ATP-binding protein	BTHUR0008_RS01890	51.8097	0.636744	0.271737	2.34323	0.0191173	0.0650857
BTHUR0008_RS01895	chitinase	BTHUR0008_RS01895	43.107	-0.278776	0.317052	-0.879276	0.379252	0.558026
BTHUR0008_RS01900	molecular chaperone DnaJ	BTHUR0008_RS01900	146.176	-1.06873	0.297443	-3.59304	0.000326839	0.00264081
BTHUR0008_RS01905	thioredoxin	BTHUR0008_RS01905	93.1434	-0.208965	0.229446	-0.910738	0.362434	0.539247
BTHUR0008_RS01910	methanol dehydrogenase	BTHUR0008_RS01910	30.1369	0.419913	0.315773	1.32979	0.183586	0.334929
BTHUR0008_RS01915	histidine kinase	BTHUR0008_RS01915	6.46066	0.455098	0.494807	0.919749	0.357704	NA
BTHUR0008_RS01920	TetR family transcriptional regulator	BTHUR0008_RS01920	104.808	0.051985	0.221443	0.234756	0.814398	0.896243
BTHUR0008_RS01925	MFS transporter	BTHUR0008_RS01925	98.0494	0.387212	0.221248	1.75012	0.0800968	0.185126
BTHUR0008_RS01930	DNA-binding protein	BTHUR0008_RS01930	121.189	-0.248683	0.23322	-1.0663	0.286287	0.457548
BTHUR0008_RS01935	MFS transporter	BTHUR0008_RS01935	447.832	0.16897	0.228157	0.740584	0.458946	0.628585
BTHUR0008_RS01940	phosphodiesterase	BTHUR0008_RS01940	1430.78	0.380604	0.175249	2.17179	0.0298719	0.0905691
BTHUR0008_RS01945	hypothetical protein	BTHUR0008_RS01945	96.9324	-0.476782	0.388747	-1.22646	0.220026	0.380104
BTHUR0008_RS01950	prolyl-tRNA synthetase	BTHUR0008_RS01950	729.631	-0.695499	0.151053	-4.60435	4.13754e-06	6.87718e-05
BTHUR0008_RS01955	cell wall anchor	BTHUR0008_RS01955	18.2334	0.562531	0.406731	1.38306	0.166648	0.311728
BTHUR0008_RS01960	ROK family transcriptional regulator	BTHUR0008_RS01960	23.368	-0.209902	0.363634	-0.577236	0.56378	0.715403
BTHUR0008_RS01965	stress protein	BTHUR0008_RS01965	21535.6	-0.953402	0.220379	-4.32619	1.51714e-05	0.000201161
BTHUR0008_RS01970	chemical-damaging agent resistance protein C	BTHUR0008_RS01970	23350.5	-0.760046	0.315093	-2.41213	0.0158595	0.0563467
BTHUR0008_RS01975	chemical-damaging agent resistance protein C	BTHUR0008_RS01975	5712.81	-0.775554	0.173015	-4.48259	7.37425e-06	0.000111067
BTHUR0008_RS01980	membrane protein	BTHUR0008_RS01980	1241.64	-0.0900167	0.149106	-0.603711	0.546036	0.701918
BTHUR0008_RS01985	hypothetical protein	BTHUR0008_RS01985	2193.04	-0.316557	0.154337	-2.05107	0.0402604	0.113147
BTHUR0008_RS01990	hypothetical protein	BTHUR0008_RS01990	1717.99	-0.570096	0.183232	-3.11134	0.00186241	0.0106092
BTHUR0008_RS01995	ATPase	BTHUR0008_RS01995	1302.6	-0.527985	0.302604	-1.7448	0.0810191	0.185928
BTHUR0008_RS02000	hypothetical protein	BTHUR0008_RS02000	235.906	0.406513	0.297964	1.3643	0.172472	0.319479
BTHUR0008_RS02005	phosphotyrosine protein phosphatase	BTHUR0008_RS02005	1089	0.225281	0.18481	1.21899	0.222849	0.383196
BTHUR0008_RS02010	hypothetical protein	BTHUR0008_RS02010	1575.16	-0.21424	0.192062	-1.11547	0.264649	0.432775
BTHUR0008_RS02015	ribonuclease BN	BTHUR0008_RS02015	483.352	-0.0623453	0.193667	-0.321919	0.747514	0.851797
BTHUR0008_RS02020	ATPase	BTHUR0008_RS02020	423.275	0.0718807	0.190475	0.377376	0.705894	0.821924
BTHUR0008_RS02025	transporter	BTHUR0008_RS02025	185.592	0.427084	0.25053	1.70472	0.0882467	0.196868
BTHUR0008_RS02030	hypothetical protein	BTHUR0008_RS02030	500.196	0.693346	0.245634	2.82268	0.0047624	0.0224789
BTHUR0008_RS02035	signal peptidase	BTHUR0008_RS02035	23.9698	-0.851688	0.3913	-2.17656	0.0295133	0.0898332
BTHUR0008_RS02040	GTP-binding protein	BTHUR0008_RS02040	2584.11	-0.236546	0.164857	-1.43486	0.151328	0.290847
BTHUR0008_RS02045	alkaline phosphatase	BTHUR0008_RS02045	255.573	0.516468	0.201444	2.56382	0.0103526	0.0405565
BTHUR0008_RS02050	membrane protein	BTHUR0008_RS02050	18.2923	0.781788	0.4165	1.87704	0.0605122	0.15289
BTHUR0008_RS02055	transporter	BTHUR0008_RS02055	1.33493	-0.555575	0.563742	-0.985513	0.324372	NA
BTHUR0008_RS02060	general stress protein	BTHUR0008_RS02060	1.9052	0.112917	0.601966	0.18758	0.851206	NA
BTHUR0008_RS02065	cation transporter	BTHUR0008_RS02065	18.5973	0.268176	0.359774	0.7454	0.45603	0.626063
BTHUR0008_RS02070	hypothetical protein	BTHUR0008_RS02070	5.36445	0.0104289	0.54061	0.019291	0.984609	NA
BTHUR0008_RS02075	hypothetical protein	BTHUR0008_RS02075	0.279244	-0.423525	0.426421	-0.993209	0.320608	NA
BTHUR0008_RS02080	ArpU family transcriptional regulator	BTHUR0008_RS02080	0.26862	-0.000146604	0.384051	-0.000381732	0.999695	NA
BTHUR0008_RS02085	integrase	BTHUR0008_RS02085	0.53101	-0.00464717	0.486874	-0.0095449	0.992384	NA
BTHUR0008_RS02090	acetyltransferase	BTHUR0008_RS02090	85.8333	0.374103	0.255655	1.46331	0.143383	0.279909
BTHUR0008_RS02095	hypothetical protein	BTHUR0008_RS02095	68.6713	-1.13976	0.275916	-4.13082	3.61468e-05	0.000420567
BTHUR0008_RS02100	hypothetical protein	BTHUR0008_RS02100	260.424	-0.557949	0.247263	-2.2565	0.0240395	0.0768407
BTHUR0008_RS02105	hypothetical protein	BTHUR0008_RS02105	1.36304	0.287205	0.597114	0.480988	0.630525	NA
BTHUR0008_RS02110	hypothetical protein	BTHUR0008_RS02110	0.124927	-0.160555	0.279052	-0.575361	0.565047	NA
BTHUR0008_RS02115	hypothetical protein	BTHUR0008_RS02115	979.718	0.202537	0.167287	1.21071	0.226006	0.386419
BTHUR0008_RS02120	hypothetical protein	BTHUR0008_RS02120	152.596	-1.33426	0.418283	-3.18986	NA	NA
BTHUR0008_RS02125	fumarate hydratase	BTHUR0008_RS02125	5407.36	-0.451216	0.203283	-2.21965	0.0264428	0.082428
BTHUR0008_RS02130	polysaccharide deacetylase	BTHUR0008_RS02130	27.7222	-0.471709	0.325557	-1.44893	0.147358	0.285394
BTHUR0008_RS02135	DNA-3-methyladenine glycosylase	BTHUR0008_RS02135	536.297	1.00248	0.187668	5.34178	9.20382e-08	2.47599e-06
BTHUR0008_RS02140	RNA methyltransferase	BTHUR0008_RS02140	1010.31	0.789346	0.224157	3.52141	0.000429266	0.00330275
BTHUR0008_RS02145	tRNA pseudouridine synthase A	BTHUR0008_RS02145	371.515	0.279878	0.171689	1.63015	0.10307	0.220603
BTHUR0008_RS02150	hypothetical protein	BTHUR0008_RS02150	7.19684	-0.803016	0.501785	-1.60032	0.109528	NA
BTHUR0008_RS02155	ATPase AAA	BTHUR0008_RS02155	281.493	0.458123	0.25695	1.78293	0.0745976	0.175595
BTHUR0008_RS02160	hypothetical protein	BTHUR0008_RS02160	0.483138	0.0405635	0.447276	0.09069	0.927739	NA
BTHUR0008_RS02165	amino acid permease	BTHUR0008_RS02165	68.4327	0.631317	0.299536	2.10765	0.0350612	0.101857
BTHUR0008_RS02170	acetylornithine deacetylase	BTHUR0008_RS02170	328.684	-0.561142	0.284694	-1.97104	0.0487197	0.130311
BTHUR0008_RS02175	DNA-binding protein	BTHUR0008_RS02175	16.2593	0.830953	0.438637	1.8944	0.0581725	0.148348
BTHUR0008_RS02180	membrane protein	BTHUR0008_RS02180	2.97815	-0.158299	0.594167	-0.266422	0.789914	NA
BTHUR0008_RS02185	hypothetical protein	BTHUR0008_RS02185	20.8836	1.17392	0.390995	3.00239	0.00267868	0.0142475
BTHUR0008_RS02190	glutaminase	BTHUR0008_RS02190	276.264	0.584226	0.264335	2.21017	0.0270932	0.0839493
BTHUR0008_RS02195	PTS acetylglucosamine transporter subunit IIB	BTHUR0008_RS02195	4732.88	-0.0404198	0.291788	-0.138524	0.889826	0.941835
BTHUR0008_RS02200	penicillin-binding protein	BTHUR0008_RS02200	1119.38	-0.0347468	0.176556	-0.196803	0.843982	0.914953
BTHUR0008_RS02205	hypothetical protein	BTHUR0008_RS02205	10.3859	-0.596995	0.441901	-1.35097	0.176705	NA
BTHUR0008_RS02210	hypothetical protein	BTHUR0008_RS02210	6.03905	0.298174	0.507904	0.587068	0.557158	NA
BTHUR0008_RS02215	glycosyl transferase	BTHUR0008_RS02215	20.8355	-0.000658576	0.35839	-0.0018376	0.998534	0.998748
BTHUR0008_RS02220	UDP-N-acetyl-D-mannosamine dehydrogenase	BTHUR0008_RS02220	12.6974	0.299844	0.444357	0.674782	0.499814	NA
BTHUR0008_RS02225	NAD-dependent dehydratase	BTHUR0008_RS02225	19.4103	-0.172193	0.403005	-0.427272	0.669181	0.795496
BTHUR0008_RS02230	glycosyl transferase	BTHUR0008_RS02230	115.234	0.337783	0.306485	1.10212	0.27041	0.43865
BTHUR0008_RS02235	formate acetyltransferase	BTHUR0008_RS02235	25107.1	-0.605917	0.330009	-1.83606	0.0663487	0.162763
BTHUR0008_RS02240	pyruvate formate lyase-activating protein	BTHUR0008_RS02240	7089.59	-0.616974	0.592706	-1.04094	0.297901	0.470358
BTHUR0008_RS02245	diacylglycerol glucosyltransferase	BTHUR0008_RS02245	891.621	0.381799	0.222153	1.71863	0.0856816	0.193199
BTHUR0008_RS02250	hypothetical protein	BTHUR0008_RS02250	1.91574	0.324589	0.590428	0.549753	0.582489	NA
BTHUR0008_RS02255	alanine acetyltransferase	BTHUR0008_RS02255	142.976	0.415692	0.211251	1.96776	0.0490953	0.130865
BTHUR0008_RS02260	amidohydrolase	BTHUR0008_RS02260	137.197	0.392985	0.254857	1.54198	0.123078	0.251107
BTHUR0008_RS02265	multidrug MFS transporter	BTHUR0008_RS02265	210.911	0.564038	0.193244	2.91878	0.00351399	0.0177368
BTHUR0008_RS02270	recombination protein RecX	BTHUR0008_RS02270	306.154	-0.229	0.202406	-1.13139	NA	NA
BTHUR0008_RS02275	hypothetical protein	BTHUR0008_RS02275	210.886	0.102103	0.196378	0.519931	0.603111	0.748901
BTHUR0008_RS02280	hypothetical protein	BTHUR0008_RS02280	30.2402	0.297746	0.368105	0.808863	0.418594	0.59286
sspK	acid-soluble spore protein K	BTHUR0008_RS02285	276.573	0.54572	0.338814	1.61068	0.10725	0.226883
BTHUR0008_RS02290	hypothetical protein	BTHUR0008_RS02290	133.609	0.0222663	0.217212	0.10251	0.918352	0.956368
BTHUR0008_RS02295	membrane protein	BTHUR0008_RS02295	128.843	0.220501	0.258979	0.851423	0.394535	0.571285
BTHUR0008_RS02300	DNA glycosylase	BTHUR0008_RS02300	331.113	0.984075	0.185088	5.31678	1.05619e-07	2.77712e-06
BTHUR0008_RS02305	hypothetical protein	BTHUR0008_RS02305	1.31156	0.556599	0.574762	0.968399	0.332845	NA
BTHUR0008_RS02310	spore protein	BTHUR0008_RS02310	3.25422	0.29946	0.574044	0.521668	0.601902	NA
BTHUR0008_RS02315	stress-induced protein	BTHUR0008_RS02315	0.68289	0.445873	0.519505	0.858266	0.390746	NA
BTHUR0008_RS02320	hypothetical protein	BTHUR0008_RS02320	1063.44	-0.441193	0.177933	-2.47955	0.0131549	0.0489783
BTHUR0008_RS02325	multidrug ABC transporter ATP-binding protein	BTHUR0008_RS02325	645.322	0.0199326	0.197296	0.101029	0.919527	0.956736
BTHUR0008_RS02330	membrane protein	BTHUR0008_RS02330	796.219	0.463984	0.187769	2.47104	0.0134721	0.0499195
BTHUR0008_RS02335	glutamate synthase	BTHUR0008_RS02335	271.525	0.435769	0.202272	2.15437	0.0312112	0.0940174
BTHUR0008_RS02340	glutamate-1-semialdehyde aminotransferase	BTHUR0008_RS02340	3536.6	0.221957	0.214293	1.03577	0.300312	0.472084
BTHUR0008_RS02345	daunorubicin ABC transporter ATP-binding protein	BTHUR0008_RS02345	60.461	-0.0685328	0.276318	-0.248021	0.804118	0.891039
BTHUR0008_RS02350	daunorubicin ABC transporter permease	BTHUR0008_RS02350	88.5752	0.431248	0.259844	1.65965	0.0969859	0.210136
BTHUR0008_RS02355	ABC transporter permease	BTHUR0008_RS02355	150.357	0.413358	0.244975	1.68735	0.0915361	0.2019
BTHUR0008_RS02360	LCTB protein	BTHUR0008_RS02360	90.5687	0.408621	0.346154	1.18046	0.237818	0.401105
BTHUR0008_RS02365	peroxiredoxin	BTHUR0008_RS02365	351.44	-0.209421	0.204396	-1.02458	0.305561	0.477689
BTHUR0008_RS02370	Fur family transcriptional regulator	BTHUR0008_RS02370	1528.3	-0.370168	0.168961	-2.19085	0.0284626	0.0870906
BTHUR0008_RS02375	GCN5 family acetyltransferase	BTHUR0008_RS02375	72.574	-0.484828	0.334412	-1.44979	0.147116	0.285283
BTHUR0008_RS02380	hypothetical protein	BTHUR0008_RS02380	42.8802	-0.95543	0.277682	-3.44073	0.000580152	0.00420565
BTHUR0008_RS02385	23S ribosomal RNA	BTHUR0008_RS02385	11352.2	0.766115	0.481279	1.59183	0.111423	0.233516
BTHUR0008_RS02390	hypothetical protein	BTHUR0008_RS02390	22.9902	-0.777042	0.384957	-2.01852	0.0435376	0.119967
BTHUR0008_RS02395	stress response protein	BTHUR0008_RS02395	89.3567	0.32036	0.259352	1.23523	0.216744	0.37583
BTHUR0008_RS02400	protein prkA	BTHUR0008_RS02400	35.1222	0.632008	0.317458	1.99084	0.0464983	0.126256
BTHUR0008_RS02405	diguanylate cyclase	BTHUR0008_RS02405	256.827	-0.520971	0.241387	-2.15824	NA	NA
BTHUR0008_RS02410	RNA methyltransferase	BTHUR0008_RS02410	866.945	-0.150048	0.25368	-0.591485	0.554196	0.707801
BTHUR0008_RS02415	hypothetical protein	BTHUR0008_RS02415	218.97	0.929661	0.238737	3.89409	9.85692e-05	0.000964251
BTHUR0008_RS02420	iron-sulfur cluster-binding protein	BTHUR0008_RS02420	399.687	0.713247	0.320723	2.22387	0.026157	0.0818653
BTHUR0008_RS02425	tRNA-Gly	BTHUR0008_RS02425	0	NA	NA	NA	NA	NA
BTHUR0008_RS02430	disulfide bond formation protein DsbD	BTHUR0008_RS02430	1369.01	-0.263799	0.30288	-0.870969	0.383771	0.561481
BTHUR0008_RS02435	peptidoglycan transglycosylase	BTHUR0008_RS02435	1801.54	0.0663914	0.153795	0.431688	0.665968	0.79269
BTHUR0008_RS02440	DNA mismatch repair protein MutT	BTHUR0008_RS02440	195.167	0.113633	0.312991	0.363057	0.716563	0.828542
BTHUR0008_RS02445	hypothetical protein	BTHUR0008_RS02445	7874.89	-0.143942	0.157273	-0.915236	0.360068	0.53682
BTHUR0008_RS02450	hypothetical protein	BTHUR0008_RS02450	17.4932	-0.286502	0.412384	-0.694746	0.487215	0.651196
BTHUR0008_RS02455	tRNA-Leu	BTHUR0008_RS02455	9.27204	0.23192	0.504981	0.459264	0.646044	NA
BTHUR0008_RS02460	tRNA-Cys	BTHUR0008_RS02460	39.1602	0.543104	0.305676	1.77673	0.0756128	0.17737
BTHUR0008_RS02465	tRNA-Gly	BTHUR0008_RS02465	0.0416423	-0.0573847	0.172475	-0.332713	0.739351	NA
BTHUR0008_RS02470	tRNA-Gln	BTHUR0008_RS02470	0	NA	NA	NA	NA	NA
BTHUR0008_RS02475	tRNA-His	BTHUR0008_RS02475	0	NA	NA	NA	NA	NA
BTHUR0008_RS02480	tRNA-Trp	BTHUR0008_RS02480	19.0795	-0.105898	0.492059	-0.215213	0.829601	0.906546
BTHUR0008_RS02485	tRNA-Tyr	BTHUR0008_RS02485	0	NA	NA	NA	NA	NA
BTHUR0008_RS02490	tRNA-Thr	BTHUR0008_RS02490	0	NA	NA	NA	NA	NA
BTHUR0008_RS02495	tRNA-Phe	BTHUR0008_RS02495	0	NA	NA	NA	NA	NA
BTHUR0008_RS02500	tRNA-Asp	BTHUR0008_RS02500	0	NA	NA	NA	NA	NA
BTHUR0008_RS02505	tRNA-Met	BTHUR0008_RS02505	0	NA	NA	NA	NA	NA
BTHUR0008_RS02510	tRNA-Val	BTHUR0008_RS02510	0	NA	NA	NA	NA	NA
BTHUR0008_RS02515	tRNA-Glu	BTHUR0008_RS02515	0	NA	NA	NA	NA	NA
BTHUR0008_RS02520	tRNA-Ser	BTHUR0008_RS02520	253.833	0.603393	0.349531	1.72629	0.0842948	0.190786
BTHUR0008_RS02525	tRNA-Asn	BTHUR0008_RS02525	0	NA	NA	NA	NA	NA
BTHUR0008_RS02530	5S ribosomal RNA	BTHUR0008_RS02530	438.556	-0.747652	0.582413	-1.28372	NA	NA
BTHUR0008_RS02535	hypothetical protein	BTHUR0008_RS02535	17.8321	-0.433501	0.369841	-1.17213	0.241145	0.404849
BTHUR0008_RS02540	pyrimidine nucleoside transporter NupC	BTHUR0008_RS02540	45.0871	0.365344	0.291954	1.25137	0.210798	0.368541
BTHUR0008_RS02545	LytR family transcriptional regulator	BTHUR0008_RS02545	545.263	0.955402	0.277456	3.44343	0.000574378	0.00418334
BTHUR0008_RS02550	hypothetical protein	BTHUR0008_RS02550	556.493	-1.01683	0.226279	-4.49369	7e-06	0.000107164
BTHUR0008_RS02555	hypothetical protein	BTHUR0008_RS02555	66.4737	-0.0741056	0.283898	-0.261029	0.79407	0.883271
BTHUR0008_RS02560	hypothetical protein	BTHUR0008_RS02560	978.08	0.0940324	0.173561	0.541782	0.587969	0.736187
BTHUR0008_RS02565	hypothetical protein	BTHUR0008_RS02565	136.834	0.95389	0.214138	4.45456	8.40659e-06	0.000121984
BTHUR0008_RS02570	bacillolysin	BTHUR0008_RS02570	56.6448	-0.38987	0.250047	-1.55919	0.118952	0.244848
BTHUR0008_RS02575	transcriptional regulator; disrupted	BTHUR0008_RS02575	815.615	-1.78402	0.238828	-7.4699	8.02552e-14	7.04732e-12
BTHUR0008_RS02580	nicotinate phosphoribosyltransferase	BTHUR0008_RS02580	1278.73	-1.01387	0.271905	-3.72875	0.000192429	0.00171893
BTHUR0008_RS02585	cadmium transporter	BTHUR0008_RS02585	7956.02	-1.97139	0.204191	-9.65464	4.69814e-22	1.09326e-19
BTHUR0008_RS02590	ArsR family transcriptional regulator	BTHUR0008_RS02590	1401.68	-1.9524	0.25197	-7.74855	9.29465e-15	1.00598e-12
BTHUR0008_RS02595	amino acid permease	BTHUR0008_RS02595	10831.3	0.473667	0.240171	1.97221	0.0485858	0.130171
BTHUR0008_RS02600	alanine dehydrogenase	BTHUR0008_RS02600	15141.7	0.164579	0.178295	0.923071	0.35597	0.531841
BTHUR0008_RS02605	glycerophosphoryl diester phosphodiesterase	BTHUR0008_RS02605	663.894	0.404537	0.207943	1.94542	0.0517242	0.135926
BTHUR0008_RS02610	hypothetical protein	BTHUR0008_RS02610	1101.66	-0.108333	0.237549	-0.456044	0.648358	0.780916
BTHUR0008_RS02615	formate dehydrogenase	BTHUR0008_RS02615	3684.21	-0.272308	0.214907	-1.2671	0.20512	0.361739
BTHUR0008_RS02620	formate dehydrogenase accessory protein FdhD	BTHUR0008_RS02620	41.7992	-0.0631423	0.292891	-0.215583	0.829313	0.906546
BTHUR0008_RS02625	acetyltransferase	BTHUR0008_RS02625	96.6234	0.264469	0.258918	1.02144	0.307046	0.479689
BTHUR0008_RS02630	hypothetical protein	BTHUR0008_RS02630	0.249854	-0.288007	0.358751	-0.802807	0.422086	NA
BTHUR0008_RS02635	XRE family transcriptional regulator	BTHUR0008_RS02635	127.089	0.0831429	0.214726	0.387205	0.698604	0.815908
BTHUR0008_RS02640	sensor histidine kinase	BTHUR0008_RS02640	273.944	0.137697	0.21455	0.641793	0.521008	0.682265
BTHUR0008_RS02645	acetyltransferase	BTHUR0008_RS02645	3481.55	-0.0883651	0.145653	-0.606682	0.544062	0.699976
BTHUR0008_RS02650	GntR family transcriptional regulator	BTHUR0008_RS02650	123.737	0.173966	0.210072	0.828123	0.407601	0.583325
BTHUR0008_RS02655	membrane protein	BTHUR0008_RS02655	9.79592	0.392124	0.49714	0.78876	0.430252	NA
BTHUR0008_RS02660	hypothetical protein	BTHUR0008_RS02660	5.20027	-0.611147	0.560293	-1.09076	0.275377	NA
BTHUR0008_RS02665	malate dehydrogenase	BTHUR0008_RS02665	11.7442	-0.225629	0.422867	-0.53357	0.593639	NA
BTHUR0008_RS02670	L-malate permease	BTHUR0008_RS02670	31.7128	0.319064	0.328326	0.971789	0.331155	0.504343
BTHUR0008_RS02675	response regulator	BTHUR0008_RS02675	72.0645	-0.721795	0.228856	-3.15393	0.00161089	0.00943031
BTHUR0008_RS02680	sensory histidine kinase	BTHUR0008_RS02680	231.052	-0.433055	0.197513	-2.19254	0.0283407	0.0870611
BTHUR0008_RS02685	chemotaxis protein	BTHUR0008_RS02685	1605.03	-0.938166	0.14582	-6.43373	1.24509e-10	5.51871e-09
BTHUR0008_RS02690	hypothetical protein	BTHUR0008_RS02690	13.4933	0.856603	0.440281	1.94558	0.0517051	NA
BTHUR0008_RS02695	transporter	BTHUR0008_RS02695	2.85071	-0.18293	0.596883	-0.306475	0.759243	NA
BTHUR0008_RS02700	sensor histidine kinase	BTHUR0008_RS02700	118.612	-0.211778	0.240491	-0.880607	0.37853	0.557317
BTHUR0008_RS02705	transcriptional regulator	BTHUR0008_RS02705	31.6791	-0.123545	0.340621	-0.362704	0.716826	0.828617
BTHUR0008_RS02710	serine/threonine protein phosphatase	BTHUR0008_RS02710	3.24991	-0.205507	0.598863	-0.343161	0.731477	NA
BTHUR0008_RS02715	glycerol-3-phosphate ABC transporter substrate-binding protein	BTHUR0008_RS02715	206.023	0.380125	0.327237	1.16162	0.24539	0.410255
BTHUR0008_RS02720	glycerol-3-phosphate ABC transporter permease	BTHUR0008_RS02720	14.6298	-0.263912	0.37337	-0.706838	0.479667	0.646067
BTHUR0008_RS02725	glycerol-3-phosphate ABC transporter permease	BTHUR0008_RS02725	6.35885	-0.851603	0.550204	-1.5478	0.121672	NA
BTHUR0008_RS02730	glycerol-3-phosphate ABC transporter ATP-binding protein	BTHUR0008_RS02730	15.2888	-0.93884	0.412889	-2.27383	0.022976	0.0744121
BTHUR0008_RS02735	glycerol uptake operon antiterminator regulatory protein	BTHUR0008_RS02735	2.48691	-0.69239	0.601718	-1.15069	0.24986	NA
BTHUR0008_RS02740	hypothetical protein	BTHUR0008_RS02740	19.664	0.302195	0.360619	0.83799	0.402036	0.578206
BTHUR0008_RS02745	ankyrin	BTHUR0008_RS02745	877.365	0.290181	0.172382	1.68336	0.092305	0.203162
BTHUR0008_RS02750	hypothetical protein	BTHUR0008_RS02750	13.9984	-1.03832	0.427534	-2.42862	0.0151565	0.0545928
BTHUR0008_RS02755	hypothetical protein	BTHUR0008_RS02755	0.617561	-0.683887	0.494474	-1.38306	0.166647	NA
BTHUR0008_RS02760	citrate transporter	BTHUR0008_RS02760	23.2028	0.668025	0.364523	1.8326	0.0668616	0.163604
BTHUR0008_RS02765	chemotaxis protein CheY	BTHUR0008_RS02765	43.1306	-0.244041	0.297648	-0.819898	0.412274	0.586228
BTHUR0008_RS02770	sensor histidine kinase	BTHUR0008_RS02770	22.2556	-0.94113	0.384557	-2.44731	0.0143927	0.0525191
BTHUR0008_RS02775	chemotaxis protein	BTHUR0008_RS02775	2310.41	-1.13737	0.153528	-7.4082	1.28025e-13	1.06398e-11
BTHUR0008_RS02780	flotillin	BTHUR0008_RS02780	1408.3	-0.986861	0.267238	-3.69282	0.000221784	0.00194385
BTHUR0008_RS02785	phosphate ABC transporter permease	BTHUR0008_RS02785	191.888	-0.918253	0.23572	-3.89552	9.79903e-05	0.000962124
BTHUR0008_RS02790	collagenase	BTHUR0008_RS02790	1675.13	-1.9106	0.272937	-7.00014	2.55707e-12	1.63022e-10
BTHUR0008_RS02795	glycine/betaine ABC transporter	BTHUR0008_RS02795	408.081	-0.22716	0.213777	-1.0626	0.287964	0.459281
BTHUR0008_RS02800	acetyltransferase	BTHUR0008_RS02800	4.09488	-0.123828	0.563624	-0.2197	0.826105	NA
BTHUR0008_RS02805	hypothetical protein	BTHUR0008_RS02805	2.36087	-0.633016	0.594004	-1.06568	0.28657	NA
BTHUR0008_RS02810	hypothetical protein	BTHUR0008_RS02810	992.955	0.207997	0.23754	0.875629	0.381232	0.559701
BTHUR0008_RS02815	methyltransferase	BTHUR0008_RS02815	149.853	0.36644	0.210789	1.73842	0.0821366	0.187752
BTHUR0008_RS02820	iron-enterobactin transporter ATP-binding protein	BTHUR0008_RS02820	215.335	0.0467804	0.256066	0.182689	0.855042	0.921673
BTHUR0008_RS02825	iron ABC transporter permease	BTHUR0008_RS02825	483.128	0.479216	0.198894	2.4094	0.0159787	0.0566372
BTHUR0008_RS02830	siderophore ABC transporter permease	BTHUR0008_RS02830	746.46	0.618427	0.240092	2.57579	0.0100012	0.039412
BTHUR0008_RS02835	iron siderophore-binding protein	BTHUR0008_RS02835	1319.4	0.286461	0.177403	1.61474	0.106366	0.22532
BTHUR0008_RS02840	DeoR family transcriptional regulator	BTHUR0008_RS02840	10766.8	-0.355262	0.232079	-1.53078	0.125823	0.254896
sspH	acid-soluble spore protein H	BTHUR0008_RS02845	3.30044	-0.437032	0.593876	-0.735899	0.461792	NA
BTHUR0008_RS02850	ArsR family transcriptional regulator	BTHUR0008_RS02850	314.597	-0.687669	0.226269	-3.03916	0.00237238	0.012959
BTHUR0008_RS02855	L-lactate permease	BTHUR0008_RS02855	34801.7	-0.397204	0.287307	-1.38251	0.166816	0.311918
aspA_1	catalyzes the formation of fumarate from aspartate	BTHUR0008_RS02860	1813.38	0.259809	0.21295	1.22004	0.222448	0.382868
BTHUR0008_RS02865	membrane protein	BTHUR0008_RS02865	405.464	0.0090789	0.163772	0.0554361	0.955791	0.977208
BTHUR0008_RS02870	Ribose operon repressor	BTHUR0008_RS02870	316.7	1.17156	0.267981	4.3718	1.23226e-05	0.000166987
BTHUR0008_RS02875	MFS transporter	BTHUR0008_RS02875	2625.43	0.363568	0.195326	1.86134	0.0626957	0.15637
BTHUR0008_RS02880	MarR family transcriptional regulator	BTHUR0008_RS02880	1218	0.365471	0.214453	1.7042	0.0883438	0.196868
glpT	sn-glycerol-3-phosphate transporter	BTHUR0008_RS02885	5090.06	2.10624	0.208038	10.1243	4.30968e-24	1.43266e-21
BTHUR0008_RS02890	peptide ABC transporter ATP-binding protein	BTHUR0008_RS02890	51.4975	-0.57277	0.292568	-1.95773	0.0502614	0.13321
BTHUR0008_RS02895	peptide ABC transporter substrate-binding protein	BTHUR0008_RS02895	94.1208	0.0860749	0.252271	0.341201	0.732953	0.841224
BTHUR0008_RS02900	peptide ABC transporter permease	BTHUR0008_RS02900	47.9913	-0.0210765	0.271099	-0.0777447	0.938031	0.966263
BTHUR0008_RS02905	peptide ABC transporter permease	BTHUR0008_RS02905	53.3586	0.111876	0.274183	0.408033	0.683249	0.80544
BTHUR0008_RS02910	ABC transporter substrate-binding protein	BTHUR0008_RS02910	420.937	0.242262	0.220848	1.09696	0.272659	0.441222
BTHUR0008_RS02915	hypothetical protein	BTHUR0008_RS02915	2.49948	-0.0965314	0.591969	-0.163068	0.870465	NA
BTHUR0008_RS02920	universal stress protein	BTHUR0008_RS02920	83.1356	-0.238474	0.379896	-0.627736	0.530177	0.68923
BTHUR0008_RS02925	sulfate transporter	BTHUR0008_RS02925	58.1515	0.443117	0.24767	1.78914	0.0735921	0.174388
BTHUR0008_RS02930	membrane protein	BTHUR0008_RS02930	72.6893	0.876432	0.229304	3.82214	0.000132298	0.00123143
BTHUR0008_RS02935	hypothetical protein	BTHUR0008_RS02935	59.8617	0.908527	0.357264	2.54301	0.0109901	0.0425368
BTHUR0008_RS02940	hypothetical protein	BTHUR0008_RS02940	32.2562	1.0819	0.310676	3.4824	0.000496942	0.00371231
BTHUR0008_RS02945	XRE family transcriptional regulator	BTHUR0008_RS02945	73.3083	-0.0720259	0.233063	-0.309041	0.75729	0.858779
BTHUR0008_RS02950	sensor histidine kinase	BTHUR0008_RS02950	53.983	-0.061283	0.26482	-0.231414	0.816993	0.897964
BTHUR0008_RS02955	diacylglycerol kinase; disrupted	BTHUR0008_RS02955	267.984	-0.0282306	0.195035	-0.144746	0.884911	0.939625
BTHUR0008_RS02960	DeoR family transcriptional regulator	BTHUR0008_RS02960	26.3852	-0.743479	0.376713	-1.97359	0.048428	0.129979
BTHUR0008_RS02965	ECF-type sigma factor negative effector	BTHUR0008_RS02965	52.6271	-1.40565	0.297274	-4.72847	2.26214e-06	4.04923e-05
BTHUR0008_RS02970	RNA polymerase sigma factor	BTHUR0008_RS02970	7.21238	-0.979649	0.509642	-1.92223	0.0545768	NA
BTHUR0008_RS02975	HIT family hydrolase	BTHUR0008_RS02975	5.62819	-0.906623	0.532342	-1.70308	0.0885523	NA
BTHUR0008_RS02980	osmotically inducible protein C	BTHUR0008_RS02980	24.0938	0.122683	0.37774	0.324781	0.745347	0.850141
BTHUR0008_RS02985	amino acid permease	BTHUR0008_RS02985	247.141	-0.828332	0.206103	-4.01902	5.84414e-05	0.000634001
BTHUR0008_RS02990	glutamine ABC transporter permease	BTHUR0008_RS02990	5.21371	-0.257528	0.53935	-0.477479	0.633021	NA
BTHUR0008_RS02995	glutamine ABC transporter permease	BTHUR0008_RS02995	3.5332	0.508848	0.586138	0.868138	0.385319	NA
BTHUR0008_RS03000	glutamine ABC transporter substrate-binding protein	BTHUR0008_RS03000	1.33482	-0.41725	0.58008	-0.719298	0.471958	NA
BTHUR0008_RS03005	amino acid ABC transporter ATP-binding protein	BTHUR0008_RS03005	1.84504	-1.01898	0.602873	-1.6902	0.0909896	NA
BTHUR0008_RS03010	hypothetical protein	BTHUR0008_RS03010	12.7815	0.261734	0.462402	0.566031	0.571372	NA
BTHUR0008_RS03015	hypothetical protein	BTHUR0008_RS03015	83.3474	-0.0380316	0.257079	-0.147937	0.882392	0.938021
BTHUR0008_RS03020	CAAX amino protease	BTHUR0008_RS03020	44.3917	1.0311	0.31074	3.31822	0.000905923	0.00595503
BTHUR0008_RS03025	spore germination protein GerKA	BTHUR0008_RS03025	27.2625	1.31572	0.405409	3.24541	0.00117283	0.00734635
BTHUR0008_RS03030	spore germination protein GerKB	BTHUR0008_RS03030	19.7013	1.04449	0.404277	2.5836	0.00977762	0.0386948
BTHUR0008_RS03035	spore germination protein GerKC	BTHUR0008_RS03035	24.619	0.902759	0.389471	2.31791	0.0204543	0.0680445
BTHUR0008_RS03040	trehalose-6-phosphate hydrolase	BTHUR0008_RS03040	47289.9	0.375269	0.21492	1.74609	0.0807955	0.185598
BTHUR0008_RS03045	trehalose permease IIC protein	BTHUR0008_RS03045	37812.3	0.735866	0.30303	2.42836	0.0151673	0.0545928
BTHUR0008_RS03050	GntR family transcriptional regulator	BTHUR0008_RS03050	134.087	-0.143755	0.213888	-0.672102	0.501519	0.663842
BTHUR0008_RS03055	arginine:ornithine antiporter	BTHUR0008_RS03055	485.365	0.871716	0.24018	3.62943	0.000284052	0.00238194
BTHUR0008_RS03060	diguanylate cyclase	BTHUR0008_RS03060	1278.59	-0.0150401	0.166193	-0.0904979	0.927892	0.961722
BTHUR0008_RS03065	cobalt transporter	BTHUR0008_RS03065	6.03047	-0.32467	0.555943	-0.583999	0.559221	NA
BTHUR0008_RS03070	cardiolipin synthetase	BTHUR0008_RS03070	277.777	-0.70582	0.225794	-3.12594	0.00177238	0.0101874
BTHUR0008_RS03075	hypothetical protein	BTHUR0008_RS03075	652.106	-0.254399	0.231049	-1.10106	0.270869	0.439143
BTHUR0008_RS03080	von Willebrand factor A	BTHUR0008_RS03080	1820.88	-0.161496	0.160582	-1.00569	0.314565	0.486939
BTHUR0008_RS03085	DNA mismatch repair protein MutT	BTHUR0008_RS03085	6.75804	-0.163161	0.517613	-0.315218	0.752596	NA
BTHUR0008_RS03090	UDP-glucose 4-epimerase	BTHUR0008_RS03090	5.01914	0.910867	0.567093	1.6062	0.108229	NA
BTHUR0008_RS03095	hypothetical protein	BTHUR0008_RS03095	2.2085	0.073006	0.601609	0.121351	0.903413	NA
BTHUR0008_RS03100	FAD-binding oxidoreductase	BTHUR0008_RS03100	43.022	0.672507	0.301027	2.23404	0.0254806	0.0805617
BTHUR0008_RS03105	amino acid aldolase	BTHUR0008_RS03105	11.698	0.464247	0.465011	0.998355	0.318107	NA
BTHUR0008_RS03110	hypothetical protein	BTHUR0008_RS03110	10.8221	0.431135	0.431549	0.999041	0.317775	NA
BTHUR0008_RS03115	hypothetical protein	BTHUR0008_RS03115	7.92555	0.466144	0.486105	0.958938	0.33759	NA
BTHUR0008_RS03120	cell division protein FtsK	BTHUR0008_RS03120	25.2745	0.660576	0.333468	1.98093	0.0475995	0.12824
BTHUR0008_RS03125	hypothetical protein	BTHUR0008_RS03125	8.00366	0.669131	0.543257	1.2317	0.21806	NA
BTHUR0008_RS03130	XRE family transcriptional regulator	BTHUR0008_RS03130	15.0738	-0.212126	0.437494	-0.484865	0.627772	0.767644
BTHUR0008_RS03135	hypothetical protein	BTHUR0008_RS03135	19.8713	-1.702	0.476947	-3.56853	0.000358995	0.00283253
BTHUR0008_RS03140	N-acetylmuramoyl-L-alanine amidase	BTHUR0008_RS03140	54.1437	0.833246	0.328341	2.53774	0.011157	0.042963
BTHUR0008_RS03145	bacteriocin biosynthesis protein	BTHUR0008_RS03145	0.4205	0.595581	0.452515	1.31616	0.188121	NA
BTHUR0008_RS03150	4'-phosphopantetheinyl transferase	BTHUR0008_RS03150	58.8595	0.758289	0.24949	3.03935	0.00237087	0.012959
BTHUR0008_RS03155	hypothetical protein	BTHUR0008_RS03155	16.4058	0.320428	0.437709	0.732057	0.464133	0.632153
BTHUR0008_RS03160	antibiotic synthesis protein MbtH	BTHUR0008_RS03160	3.82663	0.170548	0.587362	0.290363	0.771538	NA
BTHUR0008_RS03165	hypothetical protein	BTHUR0008_RS03165	52.9648	-0.0379871	0.271256	-0.140041	0.888627	0.941423
BTHUR0008_RS03170	hypothetical protein	BTHUR0008_RS03170	4.31489	-0.0447562	0.566808	-0.0789618	0.937063	NA
BTHUR0008_RS03175	2,3-dihydroxybenzoate--AMP ligase	BTHUR0008_RS03175	3.51161	0.233216	0.582684	0.400244	0.688977	NA
BTHUR0008_RS03180	2,3-dihydro-2,3-dihydroxybenzoate dehydrogenase	BTHUR0008_RS03180	9.36344	0.450865	0.433425	1.04024	0.298229	NA
BTHUR0008_RS03185	MFS transporter	BTHUR0008_RS03185	4.76245	-0.495491	0.551556	-0.89835	0.368999	NA
BTHUR0008_RS03190	hypothetical protein	BTHUR0008_RS03190	0.666211	0.493406	0.509039	0.969291	0.3324	NA
BTHUR0008_RS03195	hypothetical protein	BTHUR0008_RS03195	3.01453	0.285417	0.57485	0.496507	0.619537	NA
BTHUR0008_RS03200	hypothetical protein	BTHUR0008_RS03200	8.76221	0.540059	0.460841	1.1719	0.241238	NA
BTHUR0008_RS03205	hypothetical protein	BTHUR0008_RS03205	3.05656	2.02901	0.596369	3.40228	0.00066827	NA
BTHUR0008_RS03210	hypothetical protein	BTHUR0008_RS03210	27.632	0.676019	0.378442	1.78632	0.0740476	0.174755
BTHUR0008_RS03215	hypothetical protein	BTHUR0008_RS03215	1.95769	-0.47831	0.601222	-0.795563	0.426286	NA
BTHUR0008_RS03220	hypothetical protein	BTHUR0008_RS03220	1.11589	-0.567264	0.592339	-0.957667	0.338231	NA
BTHUR0008_RS03225	hypothetical protein	BTHUR0008_RS03225	11.2963	0.238666	0.446318	0.534744	0.592827	NA
BTHUR0008_RS03230	hypothetical protein	BTHUR0008_RS03230	9.19946	0.375074	0.472919	0.793105	0.427716	NA
BTHUR0008_RS03235	integrase	BTHUR0008_RS03235	37.8442	0.378966	0.30253	1.25266	0.210331	0.368138
BTHUR0008_RS03240	hypothetical protein	BTHUR0008_RS03240	0.124927	-0.160555	0.279052	-0.575361	0.565047	NA
BTHUR0008_RS03245	hypothetical protein	BTHUR0008_RS03245	0.740106	-0.3118	0.516403	-0.603793	0.545982	NA
BTHUR0008_RS03250	hypothetical protein	BTHUR0008_RS03250	8.80664	-1.51393	0.515028	-2.9395	0.00328742	NA
BTHUR0008_RS03255	ArpU family transcriptional regulator	BTHUR0008_RS03255	1.68283	0.175066	0.597246	0.293123	0.769428	NA
BTHUR0008_RS03260	antirepressor	BTHUR0008_RS03260	42.0831	0.117907	0.29427	0.400677	0.688658	0.809756
BTHUR0008_RS03265	hypothetical protein	BTHUR0008_RS03265	10.1795	0.0242341	0.494479	0.0490095	0.960912	NA
BTHUR0008_RS03270	iron ABC transporter permease	BTHUR0008_RS03270	4.26695	-0.971412	0.566349	-1.71522	0.0863051	NA
BTHUR0008_RS03275	RNA polymerase subunit sigma-28	BTHUR0008_RS03275	24.0012	0.350869	0.339198	1.03441	0.300946	0.472855
BTHUR0008_RS03280	hypothetical protein	BTHUR0008_RS03280	4.17535	-1.18413	0.563342	-2.10197	0.0355556	NA
BTHUR0008_RS03285	antiphagocytic M protein; disrupted	BTHUR0008_RS03285	6.25387	-0.952385	0.541265	-1.75955	0.0784834	NA
BTHUR0008_RS03290	hypothetical protein	BTHUR0008_RS03290	8.09849	-1.37442	0.505005	-2.72159	0.00649682	NA
BTHUR0008_RS03295	hypothetical protein	BTHUR0008_RS03295	3.57924	-0.676324	0.575392	-1.17542	0.239828	NA
BTHUR0008_RS03300	hypothetical protein	BTHUR0008_RS03300	7.53496	0.368303	0.48769	0.755199	0.450129	NA
BTHUR0008_RS03305	hypothetical protein	BTHUR0008_RS03305	24.4525	-0.493275	0.39435	-1.25086	0.210987	0.368733
BTHUR0008_RS03310	replication protein	BTHUR0008_RS03310	9.83911	-0.557235	0.469285	-1.18741	0.235064	NA
BTHUR0008_RS03315	hypothetical protein	BTHUR0008_RS03315	1.4042	-0.426653	0.580777	-0.734625	0.462568	NA
BTHUR0008_RS03320	recombinase RecT	BTHUR0008_RS03320	18.0425	-0.0863853	0.413351	-0.208988	0.834458	0.909075
BTHUR0008_RS03325	hypothetical protein	BTHUR0008_RS03325	7.13026	-0.174203	0.500058	-0.348366	0.727566	NA
BTHUR0008_RS03330	hypothetical protein	BTHUR0008_RS03330	1.13598	-0.443166	0.555502	-0.797776	0.425001	NA
BTHUR0008_RS03335	hypothetical protein	BTHUR0008_RS03335	15.125	-1.11428	0.406623	-2.74033	0.00613768	0.0271013
BTHUR0008_RS03340	hypothetical protein	BTHUR0008_RS03340	15.766	0.198458	0.424744	0.467242	0.640327	0.775604
BTHUR0008_RS03345	hypothetical protein	BTHUR0008_RS03345	12.3223	0.530484	0.430382	1.23259	0.217729	NA
BTHUR0008_RS03350	RNA polymerase sigma factor	BTHUR0008_RS03350	17.1124	0.121824	0.405729	0.300259	0.763979	0.864259
BTHUR0008_RS03355	transcriptional regulator	BTHUR0008_RS03355	1.38858	-0.394615	0.597744	-0.660174	0.509142	NA
BTHUR0008_RS03360	transcriptional regulator	BTHUR0008_RS03360	4.42418	-0.482489	0.59175	-0.815359	0.414867	NA
BTHUR0008_RS03365	transcriptional regulator	BTHUR0008_RS03365	1411.16	0.705381	0.223745	3.15262	0.00161814	0.00944994
BTHUR0008_RS03370	hypothetical protein	BTHUR0008_RS03370	1413.72	-0.415783	0.32853	-1.26558	0.205662	0.36242
BTHUR0008_RS03375	integrase	BTHUR0008_RS03375	540.336	-0.391799	0.218892	-1.78992	0.0734668	0.174268
BTHUR0008_RS03380	phospholipase C	BTHUR0008_RS03380	484.359	-1.36631	0.19999	-6.83187	8.38132e-12	4.87583e-10
BTHUR0008_RS03385	phospholipase C	BTHUR0008_RS03385	6487.59	-2.91986	0.233651	-12.4967	7.78468e-36	6.03832e-33
BTHUR0008_RS03390	hypothetical protein	BTHUR0008_RS03390	140.674	0.259037	0.297707	0.870107	0.384242	0.561993
BTHUR0008_RS03395	butanediol dehydrogenase	BTHUR0008_RS03395	3970.58	-1.18244	0.290395	-4.07183	4.66449e-05	0.00051825
BTHUR0008_RS03400	bicyclomycin resistance protein	BTHUR0008_RS03400	513.158	-0.0343295	0.166801	-0.205811	0.836939	0.910712
BTHUR0008_RS03405	peptidase M6	BTHUR0008_RS03405	944.716	-2.61384	0.186697	-14.0005	1.54879e-44	3.60404e-41
BTHUR0008_RS03410	transaldolase	BTHUR0008_RS03410	2186.48	0.0342933	0.212023	0.161743	0.871508	0.930762
BTHUR0008_RS03415	D-ribose transporter subunit RbsB	BTHUR0008_RS03415	19556.2	0.382369	0.255898	1.49423	0.135116	0.268617
rbsC	ribose ABC transporter permease	BTHUR0008_RS03420	26391.9	0.358036	0.349264	1.02512	0.305308	0.477454
BTHUR0008_RS03425	D-ribose transporter ATP binding protein	BTHUR0008_RS03425	733.626	0.916032	0.328012	2.79268	0.00522731	0.0241401
BTHUR0008_RS03430	ribose pyranase	BTHUR0008_RS03430	272.485	0.869613	0.318113	2.73367	0.00626336	0.0274283
BTHUR0008_RS03435	ribokinase	BTHUR0008_RS03435	467.285	0.951084	0.281076	3.38373	0.00071509	0.00494506
BTHUR0008_RS03440	multidrug transporter AcrB	BTHUR0008_RS03440	130.975	0.173068	0.2449	0.706687	0.479761	0.646067
BTHUR0008_RS03445	ATP-binding protein	BTHUR0008_RS03445	12.8581	-0.146983	0.419441	-0.350427	0.726019	NA
BTHUR0008_RS03450	phosphate ABC transporter permease	BTHUR0008_RS03450	49.0958	0.225099	0.315705	0.713002	0.475844	0.642652
BTHUR0008_RS03455	phosphate ABC transporter permease	BTHUR0008_RS03455	16.4774	-0.104684	0.364005	-0.287588	0.773662	0.870346
BTHUR0008_RS03460	phosphate-binding protein	BTHUR0008_RS03460	171.73	-0.73379	0.268486	-2.73307	0.00627476	0.0274462
BTHUR0008_RS03465	iron transporter FeoA	BTHUR0008_RS03465	1447.92	-1.03784	0.243314	-4.26542	1.99529e-05	0.000255815
BTHUR0008_RS03470	iron transporter FeoB	BTHUR0008_RS03470	1611.79	-1.9465	0.275466	-7.06623	1.59198e-12	1.04353e-10
BTHUR0008_RS03475	iron transporter FeoB	BTHUR0008_RS03475	1421.57	-1.62277	0.173974	-9.32768	1.08219e-20	2.28931e-18
BTHUR0008_RS03480	tRNA-Leu	BTHUR0008_RS03480	2247.63	0.37623	0.191904	1.96051	0.0499357	0.132649
BTHUR0008_RS03485	tRNA-Lys	BTHUR0008_RS03485	0	NA	NA	NA	NA	NA
BTHUR0008_RS03490	tRNA-Gln	BTHUR0008_RS03490	0	NA	NA	NA	NA	NA
BTHUR0008_RS03495	tRNA-Tyr	BTHUR0008_RS03495	0	NA	NA	NA	NA	NA
BTHUR0008_RS03500	tRNA-Val	BTHUR0008_RS03500	0	NA	NA	NA	NA	NA
BTHUR0008_RS03505	tRNA-Ser	BTHUR0008_RS03505	706.495	0.862259	0.213032	4.04755	5.17555e-05	0.00056809
BTHUR0008_RS03510	tRNA-Ser	BTHUR0008_RS03510	0	NA	NA	NA	NA	NA
BTHUR0008_RS03515	tRNA-Met	BTHUR0008_RS03515	3.58224	0.142026	0.586966	0.241967	0.808806	NA
BTHUR0008_RS03520	tRNA-Asp	BTHUR0008_RS03520	0	NA	NA	NA	NA	NA
BTHUR0008_RS03525	tRNA-Phe	BTHUR0008_RS03525	0	NA	NA	NA	NA	NA
BTHUR0008_RS03530	tRNA-Thr	BTHUR0008_RS03530	5.17231	1.41164	0.535147	2.63785	0.00834331	NA
BTHUR0008_RS03535	tRNA-Trp	BTHUR0008_RS03535	0.235708	-0.259255	0.344901	-0.751679	0.452244	NA
BTHUR0008_RS03540	tRNA-Ile	BTHUR0008_RS03540	0	NA	NA	NA	NA	NA
BTHUR0008_RS03545	tRNA-Asn	BTHUR0008_RS03545	1.60683	0.245427	0.602926	0.40706	0.683964	NA
BTHUR0008_RS03550	tRNA-Glu	BTHUR0008_RS03550	0	NA	NA	NA	NA	NA
BTHUR0008_RS03555	hypothetical protein	BTHUR0008_RS03555	34.7828	0.765361	0.334834	2.28579	0.0222665	0.0727512
BTHUR0008_RS03560	hypothetical protein	BTHUR0008_RS03560	1262.69	-0.488893	0.190284	-2.56927	0.0101912	0.0400589
BTHUR0008_RS03565	hypothetical protein	BTHUR0008_RS03565	205.578	-0.279266	0.214561	-1.30157	0.193064	0.347322
BTHUR0008_RS03570	peptidase M24	BTHUR0008_RS03570	2721.16	-0.137914	0.146488	-0.94147	0.346464	0.52132
BTHUR0008_RS03575	thiaminase	BTHUR0008_RS03575	46.1488	-0.89532	0.310408	-2.88433	0.0039225	0.019206
BTHUR0008_RS03580	ABC transporter ATP-binding protein	BTHUR0008_RS03580	54.1956	-0.588337	0.310113	-1.89717	0.057805	0.147653
BTHUR0008_RS03585	ABC transporter permease	BTHUR0008_RS03585	43.9578	-0.555254	0.3005	-1.84776	0.0646364	0.16018
BTHUR0008_RS03590	ABC transporter substrate-binding protein	BTHUR0008_RS03590	59.5987	-0.162724	0.316932	-0.513437	0.607646	0.753072
BTHUR0008_RS03595	transcriptional regulator	BTHUR0008_RS03595	20.2944	-0.262183	0.343332	-0.763641	0.445081	0.615941
BTHUR0008_RS03600	glycine oxidase	BTHUR0008_RS03600	115.347	-0.074391	0.286896	-0.259296	0.795407	0.884123
BTHUR0008_RS03605	sulfur carrier protein ThiS	BTHUR0008_RS03605	4.38413	-0.925833	0.591296	-1.56577	0.117403	NA
BTHUR0008_RS03610	thiazole synthase	BTHUR0008_RS03610	54.5189	0.117542	0.264832	0.443837	0.65716	0.786834
BTHUR0008_RS03615	thiamine/molybdopterin biosynthesis protein MoeB	BTHUR0008_RS03615	54.1737	0.34337	0.274391	1.25139	0.210792	0.368541
BTHUR0008_RS03620	phosphomethylpyrimidine kinase	BTHUR0008_RS03620	58.3561	-0.0322601	0.24987	-0.129107	0.897273	0.945421
BTHUR0008_RS03625	hypothetical protein	BTHUR0008_RS03625	119.032	0.120275	0.333152	0.361023	0.718082	0.829009
BTHUR0008_RS03630	hypothetical protein	BTHUR0008_RS03630	45.9001	0.0810559	0.313922	0.258204	0.79625	0.884849
BTHUR0008_RS03635	hypothetical protein	BTHUR0008_RS03635	14.283	-1.48457	0.448984	-3.3065	0.000944687	0.0061663
BTHUR0008_RS03640	K+-transporting ATPase subunit F	BTHUR0008_RS03640	3.10972	-1.24659	0.602858	-2.0678	0.0386592	NA
BTHUR0008_RS03645	potassium-transporting ATPase subunit A	BTHUR0008_RS03645	478.678	-1.41807	0.218537	-6.48893	8.64487e-11	3.98349e-09
BTHUR0008_RS03650	potassium-transporting ATPase subunit B	BTHUR0008_RS03650	735.195	-1.27365	0.223532	-5.69786	1.21319e-08	3.89392e-07
BTHUR0008_RS03655	potassium transporter KtrA	BTHUR0008_RS03655	275.19	-1.22001	0.238552	-5.11424	3.15003e-07	7.1864e-06
BTHUR0008_RS03660	histidine kinase	BTHUR0008_RS03660	95.8388	-0.924622	0.258827	-3.57235	0.000353789	0.002805
BTHUR0008_RS03665	MFS transporter	BTHUR0008_RS03665	25.2974	0.0183527	0.329064	0.0557724	0.955523	0.977149
BTHUR0008_RS03670	MarR family transcriptional regulator	BTHUR0008_RS03670	124.514	0.202403	0.246328	0.821678	0.41126	0.58543
BTHUR0008_RS03675	serine protease	BTHUR0008_RS03675	366.361	-0.728782	0.172649	-4.22117	2.43039e-05	0.000303245
BTHUR0008_RS03680	hypothetical protein	BTHUR0008_RS03680	133.107	-0.753341	0.271111	-2.77872	0.00545731	0.0248273
BTHUR0008_RS03685	guanine permease	BTHUR0008_RS03685	448.602	1.68935	0.229609	7.35752	1.87364e-13	1.43621e-11
BTHUR0008_RS03690	short-chain dehydrogenase	BTHUR0008_RS03690	3.35886	-0.0529565	0.583058	-0.0908254	0.927631	NA
BTHUR0008_RS03695	hypothetical protein	BTHUR0008_RS03695	30.9034	0.240183	0.300165	0.800171	0.423612	0.597241
BTHUR0008_RS03700	membrane protein	BTHUR0008_RS03700	33.2929	0.57028	0.330764	1.72413	0.0846844	0.191414
BTHUR0008_RS03705	fructokinase	BTHUR0008_RS03705	153.237	0.353039	0.223768	1.5777	0.114634	0.238492
BTHUR0008_RS03710	glycosyl hydrolase family 32	BTHUR0008_RS03710	28.7005	0.193606	0.316577	0.611561	0.540828	0.697041
BTHUR0008_RS03715	PTS sugar transporter	BTHUR0008_RS03715	16.41	-0.0954512	0.400227	-0.238493	0.811499	0.89425
BTHUR0008_RS03720	sucrose operon repressor	BTHUR0008_RS03720	45.0725	-0.276974	0.398791	-0.694534	0.487348	0.651196
BTHUR0008_RS03725	hypothetical protein	BTHUR0008_RS03725	82.31	0.163212	0.246068	0.663279	0.507152	0.669584
BTHUR0008_RS03730	thioredoxin	BTHUR0008_RS03730	60.5999	0.0935163	0.330708	0.282776	0.777349	0.872431
BTHUR0008_RS03735	dihydroneopterin aldolase	BTHUR0008_RS03735	563.169	0.0854337	0.238937	0.357558	0.720674	0.830947
BTHUR0008_RS03740	hypothetical protein	BTHUR0008_RS03740	1.3043	-0.686897	0.592515	-1.15929	0.246338	NA
BTHUR0008_RS03745	hypothetical protein	BTHUR0008_RS03745	133.864	-0.670806	0.232332	-2.88728	0.00388591	0.0190998
BTHUR0008_RS03750	spore germination protein GerB	BTHUR0008_RS03750	40.5164	0.879483	0.278784	3.15471	0.00160659	0.00941698
BTHUR0008_RS03755	spore germination protein GerC	BTHUR0008_RS03755	8.29971	0.469234	0.516144	0.909115	0.363289	NA
BTHUR0008_RS03760	spore germination protein GerA	BTHUR0008_RS03760	23.8677	0.850897	0.365641	2.32714	0.0199577	0.0669187
BTHUR0008_RS03765	hypothetical protein	BTHUR0008_RS03765	12.5663	-0.38113	0.419773	-0.907943	0.363908	NA
BTHUR0008_RS03770	nitroreductase	BTHUR0008_RS03770	658.822	0.959539	0.215155	4.45975	8.20538e-06	0.000120241
BTHUR0008_RS03775	stage V sporulation protein R	BTHUR0008_RS03775	18.9085	0.678958	0.392074	1.73171	0.0833256	0.189447
BTHUR0008_RS03780	MarR family transcriptional regulator	BTHUR0008_RS03780	94.8994	0.54004	0.25959	2.08035	0.0374931	0.107248
BTHUR0008_RS03785	permease	BTHUR0008_RS03785	7.87738	-0.640656	0.504617	-1.26959	0.204231	NA
BTHUR0008_RS03790	hypothetical protein	BTHUR0008_RS03790	25.4254	-0.387022	0.348026	-1.11205	0.266117	0.4341
BTHUR0008_RS03795	CoA-disulfide reductase	BTHUR0008_RS03795	80.5588	-0.439654	0.312444	-1.40714	0.159385	0.301075
BTHUR0008_RS03800	hypothetical protein	BTHUR0008_RS03800	84.641	-0.181517	0.255967	-0.709142	0.478237	0.644728
BTHUR0008_RS03805	hypothetical protein	BTHUR0008_RS03805	20.4019	-0.100821	0.351864	-0.286533	0.77447	0.870554
BTHUR0008_RS03810	hypothetical protein	BTHUR0008_RS03810	15.9901	-0.75797	0.388602	-1.95051	0.0511158	0.134745
BTHUR0008_RS03815	hypothetical protein	BTHUR0008_RS03815	1.92043	-1.25159	0.600791	-2.08324	0.0372294	NA
BTHUR0008_RS03820	sulfurtransferase	BTHUR0008_RS03820	1.16413	-0.0616236	0.553343	-0.111366	0.911326	NA
BTHUR0008_RS03825	hypothetical protein	BTHUR0008_RS03825	3.79808	-0.305548	0.589811	-0.518043	0.604428	NA
BTHUR0008_RS03830	hypothetical protein	BTHUR0008_RS03830	59.2406	0.0547976	0.343071	0.159727	0.873096	0.931328
BTHUR0008_RS03835	membrane protein	BTHUR0008_RS03835	459.495	0.228407	0.272873	0.837044	NA	NA
BTHUR0008_RS03840	hypothetical protein	BTHUR0008_RS03840	93.8144	-1.44142	0.371494	-3.88005	0.000104437	0.00101246
BTHUR0008_RS03845	LytR family transcriptional regulator	BTHUR0008_RS03845	13696	0.180729	0.219052	0.825049	0.409344	0.584203
BTHUR0008_RS03850	quinone oxidoreductase	BTHUR0008_RS03850	157.202	-0.394432	0.327157	-1.20564	0.227958	0.388756
BTHUR0008_RS03855	sodium:phosphate symporter	BTHUR0008_RS03855	176.885	0.404765	0.175158	2.31085	0.020841	0.0690582
BTHUR0008_RS03860	MFS transporter	BTHUR0008_RS03860	849.382	-0.479171	0.219391	-2.1841	0.0289551	0.0883653
BTHUR0008_RS03865	hypothetical protein	BTHUR0008_RS03865	1143.38	-1.05389	0.318293	-3.31105	0.000929455	0.0060754
BTHUR0008_RS03870	PTS fructose transporter subunit IIA	BTHUR0008_RS03870	210.079	-1.02965	0.286875	-3.58918	0.000331723	0.00267563
BTHUR0008_RS03875	PTS cellobiose transporter subunit IIA	BTHUR0008_RS03875	37.3042	-1.47617	0.329878	-4.47491	7.64432e-06	0.000114394
BTHUR0008_RS03880	PTS cellbiose transporter subunit IIB	BTHUR0008_RS03880	14.913	-0.225391	0.448214	-0.502865	0.615059	0.756871
BTHUR0008_RS03885	PTS cellbiose transporter subunit IIC	BTHUR0008_RS03885	10.4195	-0.167174	0.486036	-0.343955	0.73088	NA
BTHUR0008_RS03890	hypothetical protein	BTHUR0008_RS03890	2.2501	0.150497	0.598768	0.251344	0.801548	NA
BTHUR0008_RS03895	hypothetical protein	BTHUR0008_RS03895	14.8045	-0.399533	0.39534	-1.01061	0.312205	0.484969
BTHUR0008_RS03900	enterotoxin	BTHUR0008_RS03900	6742.94	0.976997	0.272782	3.5816	0.000341498	0.00273551
BTHUR0008_RS03905	ABC transporter permease	BTHUR0008_RS03905	5449.81	0.370987	0.190984	1.94251	0.0520759	0.136618
BTHUR0008_RS03910	macrolide ABC transporter ATP-binding protein	BTHUR0008_RS03910	10915	0.803826	0.213798	3.75975	0.000170083	0.00154001
BTHUR0008_RS03915	ABC transporter substrate-binding protein	BTHUR0008_RS03915	8427.12	0.752683	0.223865	3.36222	0.00077318	0.00527622
BTHUR0008_RS03920	ABC transporter permease	BTHUR0008_RS03920	164.142	0.0969133	0.235814	0.410973	0.681093	0.803907
BTHUR0008_RS03925	peptide ABC transporter permease	BTHUR0008_RS03925	14.1912	0.487831	0.406413	1.20033	0.230009	0.391424
BTHUR0008_RS03930	peptide ABC transporter permease	BTHUR0008_RS03930	106.99	0.801107	0.240421	3.3321	0.000861927	0.00573878
BTHUR0008_RS03935	branched-chain amino acid transporter	BTHUR0008_RS03935	627.519	1.24961	0.333307	3.74913	0.000177447	0.00160213
BTHUR0008_RS03940	CotJC	BTHUR0008_RS03940	8.20406	0.845492	0.504752	1.67507	0.0939214	NA
BTHUR0008_RS03945	spore coat protein CotJB	BTHUR0008_RS03945	0.690999	0.379584	0.486371	0.780442	0.435131	NA
BTHUR0008_RS03950	CotJA	BTHUR0008_RS03950	20.7409	0.808248	0.411145	1.96585	0.0493162	0.131303
BTHUR0008_RS03955	lactoylglutathione lyase	BTHUR0008_RS03955	48.0272	0.55928	0.357724	1.56344	0.117949	0.243755
BTHUR0008_RS03960	hypothetical protein	BTHUR0008_RS03960	61.4025	0.113758	0.258848	0.439477	0.660316	0.788786
BTHUR0008_RS03965	DNA repair protein	BTHUR0008_RS03965	12.5643	0.756058	0.455476	1.65993	0.0969287	NA
BTHUR0008_RS03970	membrane protein	BTHUR0008_RS03970	7.00891	0.351283	0.500534	0.701817	0.482793	NA
BTHUR0008_RS03975	alkaline phosphatase	BTHUR0008_RS03975	62.1978	0.772793	0.278661	2.77324	0.00555013	0.0252003
BTHUR0008_RS03980	hypothetical protein	BTHUR0008_RS03980	72.4212	0.405098	0.306326	1.32244	0.186023	0.337704
BTHUR0008_RS03985	hypothetical protein	BTHUR0008_RS03985	8.61722	-0.140335	0.499115	-0.281168	0.778581	NA
BTHUR0008_RS03990	hypothetical protein	BTHUR0008_RS03990	32.5769	1.23829	0.320584	3.8626	0.000112188	0.00107654
BTHUR0008_RS03995	purple acid phosphatase	BTHUR0008_RS03995	111.952	0.258142	0.226821	1.13809	0.255083	0.422514
BTHUR0008_RS04000	hypothetical protein	BTHUR0008_RS04000	175.773	-0.245033	0.286806	-0.854351	0.39291	0.569836
BTHUR0008_RS04005	RpiR family transcriptional regulator	BTHUR0008_RS04005	15.8362	-0.0730823	0.47304	-0.154495	0.877219	0.934442
BTHUR0008_RS04010	amino acid permease	BTHUR0008_RS04010	24.3129	0.6926	0.361169	1.91766	0.0551539	0.14324
BTHUR0008_RS04015	sodium:proton antiporter	BTHUR0008_RS04015	25.4435	0.24477	0.306841	0.79771	0.425039	0.598527
BTHUR0008_RS04020	hypothetical protein	BTHUR0008_RS04020	73.6319	-0.112455	0.257554	-0.436627	0.662382	0.790442
BTHUR0008_RS04025	RpiR family transcriptional regulator	BTHUR0008_RS04025	179.601	-0.293703	0.226757	-1.29523	0.19524	0.350154
murQ	N-acetylmuramic acid-6-phosphate etherase	BTHUR0008_RS04030	33.0734	-0.256733	0.307117	-0.835944	0.403186	0.579681
BTHUR0008_RS04035	permease	BTHUR0008_RS04035	18.2959	-0.158726	0.376225	-0.421892	0.673104	0.798121
BTHUR0008_RS04040	hypothetical protein	BTHUR0008_RS04040	21.3011	-0.162435	0.342981	-0.473599	0.635786	0.772144
BTHUR0008_RS04045	hypothetical protein	BTHUR0008_RS04045	0.71605	0.0801381	0.485843	0.164947	0.868986	NA
BTHUR0008_RS04050	ketosteroid isomerase	BTHUR0008_RS04050	1.65207	-0.836784	0.598473	-1.3982	0.162053	NA
BTHUR0008_RS04055	hypothetical protein	BTHUR0008_RS04055	2.25588	-0.148098	0.601605	-0.246172	0.805549	NA
BTHUR0008_RS04060	transporter	BTHUR0008_RS04060	11.9446	-0.208473	0.441261	-0.472448	0.636607	NA
BTHUR0008_RS04065	AsnC family transcriptional regulator	BTHUR0008_RS04065	17.7813	-0.575743	0.398636	-1.44428	0.14866	0.287199
BTHUR0008_RS04070	acetyltransferase	BTHUR0008_RS04070	5.35768	0.391577	0.559406	0.699986	0.483936	NA
BTHUR0008_RS04075	oxidoreductase	BTHUR0008_RS04075	34.2091	-0.030343	0.311547	-0.0973947	0.922413	0.957951
BTHUR0008_RS04080	MerR family transcriptional regulator	BTHUR0008_RS04080	8.85921	1.05092	0.514938	2.04087	0.0412635	NA
BTHUR0008_RS04085	multidrug resistance protein SMR	BTHUR0008_RS04085	35.6807	-1.37186	0.322812	-4.24972	2.14037e-05	0.000272723
BTHUR0008_RS04090	multidrug resistance protein SMR	BTHUR0008_RS04090	42.3397	-1.39499	0.310871	-4.48735	7.21136e-06	0.000110038
BTHUR0008_RS04095	TetR family transcriptional regulator	BTHUR0008_RS04095	756.99	0.266693	0.185936	1.43433	0.151479	0.290878
BTHUR0008_RS04100	multidrug MFS transporter	BTHUR0008_RS04100	309.544	-0.482184	0.227367	-2.12073	0.0339443	0.099419
BTHUR0008_RS04105	MarR family transcriptional regulator	BTHUR0008_RS04105	49.803	-0.00827305	0.259771	-0.0318475	0.974594	0.986307
BTHUR0008_RS04110	hypothetical protein	BTHUR0008_RS04110	17.8401	-0.192971	0.378857	-0.509349	0.610508	0.75482
BTHUR0008_RS04115	flavodoxin	BTHUR0008_RS04115	12.7898	0.049615	0.415787	0.119328	0.905016	NA
BTHUR0008_RS04120	ABC transporter substrate-binding protein	BTHUR0008_RS04120	158.614	-0.287152	0.291988	-0.983435	NA	NA
BTHUR0008_RS04125	MFS transporter	BTHUR0008_RS04125	9.5046	0.261635	0.475994	0.549661	0.582552	NA
BTHUR0008_RS04130	hypothetical protein	BTHUR0008_RS04130	1.53803	-0.0189648	0.594468	-0.0319021	0.97455	NA
BTHUR0008_RS04135	general stress protein	BTHUR0008_RS04135	20.5798	-0.0818627	0.388524	-0.210702	0.83312	0.908042
BTHUR0008_RS04140	catalase	BTHUR0008_RS04140	52.8036	-0.147801	0.246437	-0.59975	0.548673	0.704615
BTHUR0008_RS04145	permease	BTHUR0008_RS04145	44.8923	-0.654147	0.346762	-1.88644	0.0592353	0.150399
BTHUR0008_RS04150	arginine:ornithine antiporter	BTHUR0008_RS04150	584.918	1.64093	0.367439	4.46587	7.97457e-06	0.00011773
BTHUR0008_RS04155	glutamate racemase	BTHUR0008_RS04155	127.719	0.0232777	0.234803	0.0991374	0.921029	0.957405
BTHUR0008_RS04160	hypothetical protein	BTHUR0008_RS04160	249.482	-0.180906	0.209856	-0.862048	0.388661	0.56579
BTHUR0008_RS04165	glyceraldehyde-3-phosphate dehydrogenase	BTHUR0008_RS04165	1598.46	0.782898	0.190314	4.11371	3.89355e-05	0.000446319
BTHUR0008_RS04170	multidrug ABC transporter ATP-binding protein	BTHUR0008_RS04170	48.6036	-0.0887655	0.268374	-0.330753	0.740831	0.847132
BTHUR0008_RS04175	multidrug ABC transporter permease	BTHUR0008_RS04175	121.507	0.342792	0.206385	1.66093	0.0967266	0.20977
BTHUR0008_RS04180	amino acid ABC transporter substrate-binding protein	BTHUR0008_RS04180	3194.78	0.322583	0.381172	0.846292	0.39739	0.574008
BTHUR0008_RS04185	cysteine ABC transporter permease	BTHUR0008_RS04185	1183.67	0.018357	0.527717	0.0347857	0.972251	0.985487
BTHUR0008_RS04190	arginine ABC transporter ATP-binding protein	BTHUR0008_RS04190	1854.21	0.329771	0.377226	0.8742	0.382009	0.560136
BTHUR0008_RS04195	spore protein	BTHUR0008_RS04195	1.13495	-0.0327117	0.575232	-0.056867	0.954651	NA
BTHUR0008_RS04200	hypothetical protein	BTHUR0008_RS04200	1.92808	-0.596853	0.602363	-0.990853	0.321757	NA
BTHUR0008_RS04205	hypothetical protein	BTHUR0008_RS04205	4.18074	-0.300472	0.555846	-0.540567	0.588806	NA
BTHUR0008_RS04210	histidine kinase	BTHUR0008_RS04210	15.5964	0.218951	0.427441	0.512237	0.608485	0.753162
BTHUR0008_RS04215	membrane protein	BTHUR0008_RS04215	377.184	0.395	0.264766	1.49189	0.135729	0.269588
BTHUR0008_RS04220	hypothetical protein	BTHUR0008_RS04220	3611.21	-0.0126174	0.163086	-0.0773663	0.938332	0.966263
BTHUR0008_RS04225	hypothetical protein	BTHUR0008_RS04225	9.27482	-0.131637	0.558703	-0.235612	0.813734	NA
BTHUR0008_RS04230	hypothetical protein	BTHUR0008_RS04230	4.97446	-0.173058	0.570795	-0.303188	0.761747	NA
BTHUR0008_RS04235	acetolactate synthase	BTHUR0008_RS04235	600.001	-0.428016	0.178785	-2.39403	0.0166644	0.0584447
BTHUR0008_RS04240	alpha-acetolactate decarboxylase	BTHUR0008_RS04240	241.891	-0.239336	0.186903	-1.28054	0.200355	0.356851
BTHUR0008_RS04245	hypothetical protein	BTHUR0008_RS04245	19.5035	-0.289152	0.436408	-0.662573	0.507604	0.669991
BTHUR0008_RS04250	3-methyladenine DNA glycosylase	BTHUR0008_RS04250	86.5074	0.0983152	0.220671	0.445528	0.655939	0.785978
BTHUR0008_RS04255	haloacid dehalogenase	BTHUR0008_RS04255	8.355	0.309093	0.472445	0.654241	0.512957	NA
BTHUR0008_RS04260	hypothetical protein	BTHUR0008_RS04260	2652.44	0.886585	0.170117	5.21161	1.87204e-07	4.58552e-06
BTHUR0008_RS04265	N-acetylmuramoyl-L-alanine amidase	BTHUR0008_RS04265	7882.39	-0.541612	0.169441	-3.19647	0.0013912	0.00839769
BTHUR0008_RS04270	coproporphyrinogen III oxidase	BTHUR0008_RS04270	3542.7	0.491886	0.185854	2.64663	0.00812991	0.0336097
BTHUR0008_RS04275	long-chain fatty acid--CoA ligase	BTHUR0008_RS04275	141.221	0.183998	0.219443	0.83848	0.401761	0.577989
BTHUR0008_RS04280	hypothetical protein	BTHUR0008_RS04280	0.630054	-0.273886	0.50556	-0.541747	0.587993	NA
BTHUR0008_RS04285	hypothetical protein	BTHUR0008_RS04285	273.657	-0.424154	0.351173	-1.20782	NA	NA
BTHUR0008_RS04290	sulfate transporter	BTHUR0008_RS04290	278.132	0.640961	0.219516	2.91989	0.00350156	0.0177138
BTHUR0008_RS04295	polysaccharide biosynthesis protein	BTHUR0008_RS04295	519.773	0.951862	0.213166	4.46535	7.99372e-06	0.00011773
BTHUR0008_RS04300	CsaB protein	BTHUR0008_RS04300	305.773	0.648608	0.182776	3.54864	0.000387226	0.00302374
BTHUR0008_RS04305	glucosaminidase	BTHUR0008_RS04305	7740.86	-0.0594086	0.228083	-0.260469	0.794502	0.883328
BTHUR0008_RS04310	membrane protein	BTHUR0008_RS04310	774.075	0.022432	0.191274	0.117277	0.906641	0.950767
BTHUR0008_RS04315	enoyl-CoA hydratase	BTHUR0008_RS04315	123.765	-0.559574	0.234372	-2.38755	0.0169613	0.059257
BTHUR0008_RS04320	hypothetical protein	BTHUR0008_RS04320	839.412	0.797732	0.199608	3.99649	6.42898e-05	0.000686341
BTHUR0008_RS04325	phosphoribosyl-ATP pyrophosphohydrolase	BTHUR0008_RS04325	66.0179	-0.191108	0.30689	-0.622725	0.533465	0.69174
BTHUR0008_RS04330	hypothetical protein	BTHUR0008_RS04330	2.0064	-0.59323	0.597621	-0.992654	0.320879	NA
BTHUR0008_RS04335	aminopeptidase	BTHUR0008_RS04335	651.106	-0.610218	0.179877	-3.39242	0.000692787	0.00481228
BTHUR0008_RS04340	amidase	BTHUR0008_RS04340	1891.52	0.731605	0.237729	3.07748	0.00208759	0.0115939
BTHUR0008_RS04345	RNA methyltransferase	BTHUR0008_RS04345	928.087	0.621951	0.171412	3.6284	0.000285188	0.00238716
BTHUR0008_RS04350	hypothetical protein	BTHUR0008_RS04350	0.124927	-0.160555	0.279052	-0.575361	0.565047	NA
BTHUR0008_RS04355	proline racemase	BTHUR0008_RS04355	7.71795	0.395464	0.489484	0.807921	0.419136	NA
BTHUR0008_RS04360	ornithine cyclodeaminase	BTHUR0008_RS04360	37.6568	0.787465	0.272098	2.89405	0.0038031	0.0187726
BTHUR0008_RS04365	hypothetical protein	BTHUR0008_RS04365	135.327	-0.0015939	0.206942	-0.00770216	0.993855	0.996424
BTHUR0008_RS04370	peptide ABC transporter substrate-binding protein	BTHUR0008_RS04370	4839.86	0.540521	0.595419	0.907798	0.363985	0.541074
BTHUR0008_RS04375	peptide ABC transporter permease	BTHUR0008_RS04375	498.999	2.27561	0.544135	4.18207	2.88868e-05	0.000354721
BTHUR0008_RS04380	peptide ABC transporter permease	BTHUR0008_RS04380	199.415	1.75152	0.564972	3.1002	0.0019339	0.0109361
BTHUR0008_RS04385	peptide ABC transporter ATP-binding protein	BTHUR0008_RS04385	580.936	2.07572	0.569868	3.64245	0.000270057	0.00228646
BTHUR0008_RS04390	peptide ABC transporter substrate-binding protein	BTHUR0008_RS04390	688.691	2.0753	0.560407	3.70321	0.000212889	0.00188362
BTHUR0008_RS04395	hypothetical protein	BTHUR0008_RS04395	26.6781	0.14263	0.349872	0.407663	0.683521	0.80544
BTHUR0008_RS04400	hypothetical protein	BTHUR0008_RS04400	134.398	-0.260589	0.303811	-0.857735	0.391039	0.568362
BTHUR0008_RS04405	hypothetical protein	BTHUR0008_RS04405	7.7075	-0.515817	0.537823	-0.959083	0.337517	NA
BTHUR0008_RS04410	thioredoxin	BTHUR0008_RS04410	6.64044	-0.224729	0.538786	-0.417103	0.676603	NA
BTHUR0008_RS04415	hypothetical protein	BTHUR0008_RS04415	16.2013	-0.879358	0.409992	-2.14482	0.0319673	0.0954916
BTHUR0008_RS04420	ketosteroid isomerase	BTHUR0008_RS04420	19.4569	-0.738597	0.424036	-1.74183	0.0815387	0.186661
BTHUR0008_RS04425	hypothetical protein	BTHUR0008_RS04425	10.2307	-0.333942	0.447764	-0.7458	0.455788	NA
BTHUR0008_RS04430	major facilitator transporter	BTHUR0008_RS04430	42.382	-0.140231	0.38045	-0.368591	0.712432	0.82623
BTHUR0008_RS04435	ATPase	BTHUR0008_RS04435	27.7543	-0.880606	0.346967	-2.53801	0.0111485	0.042963
BTHUR0008_RS04440	transcriptional regulator	BTHUR0008_RS04440	7.45573	-0.234973	0.521327	-0.450722	0.65219	NA
BTHUR0008_RS04445	membrane protein	BTHUR0008_RS04445	25.9475	-0.0528385	0.328518	-0.160839	0.87222	0.931035
BTHUR0008_RS04450	DNA mismatch repair protein MutT	BTHUR0008_RS04450	176.912	0.384612	0.220807	1.74185	0.0815348	0.186661
BTHUR0008_RS04455	helicase	BTHUR0008_RS04455	1426.78	-0.572558	0.154282	-3.71111	0.000206349	0.00183623
BTHUR0008_RS04460	XRE family transcriptional regulator	BTHUR0008_RS04460	4.1813	-0.275037	0.56372	-0.487897	0.625623	NA
BTHUR0008_RS04465	replicative DNA helicase	BTHUR0008_RS04465	8.24148	-0.285602	0.480771	-0.594049	0.552479	NA
BTHUR0008_RS04470	transcriptional regulator	BTHUR0008_RS04470	66.3051	-0.00941685	0.296351	-0.031776	0.974651	0.986307
BTHUR0008_RS04475	transcriptional regulator	BTHUR0008_RS04475	109.156	-0.63394	0.239112	-2.65123	0.00802003	0.0333216
BTHUR0008_RS04480	membrane protein	BTHUR0008_RS04480	64.242	0.301141	0.299655	1.00496	0.314918	0.48715
BTHUR0008_RS04485	multidrug transporter	BTHUR0008_RS04485	39.1472	0.483879	0.290007	1.66851	0.0952146	0.207652
BTHUR0008_RS04490	TetR family transcriptional regulator	BTHUR0008_RS04490	43.9378	0.148985	0.287272	0.51862	0.604026	0.749637
BTHUR0008_RS04495	multidrug MFS transporter	BTHUR0008_RS04495	28.4054	0.455711	0.356919	1.27679	0.201675	0.357969
BTHUR0008_RS04500	hypothetical protein	BTHUR0008_RS04500	456.077	-0.151955	0.234792	-0.647191	0.517508	0.678829
BTHUR0008_RS04505	hypothetical protein	BTHUR0008_RS04505	1153.36	0.0522374	0.225891	0.231251	0.81712	0.897964
BTHUR0008_RS04510	hypothetical protein	BTHUR0008_RS04510	10.6269	-0.0379423	0.522058	-0.0726783	0.942062	NA
BTHUR0008_RS04515	hydrolase	BTHUR0008_RS04515	37.8501	0.0112518	0.288394	0.0390156	0.968878	0.984962
BTHUR0008_RS04520	hypothetical protein	BTHUR0008_RS04520	5.56939	-0.245686	0.520566	-0.471959	0.636956	NA
BTHUR0008_RS04525	transporter	BTHUR0008_RS04525	10.2366	-0.638973	0.467716	-1.36615	0.17189	NA
BTHUR0008_RS04530	carboxylic ester hydrolase	BTHUR0008_RS04530	145.546	0.142013	0.201316	0.705427	0.480545	0.646561
BTHUR0008_RS04535	RNA-binding protein	BTHUR0008_RS04535	165.77	-0.933515	0.211573	-4.41226	1.02296e-05	0.0001434
BTHUR0008_RS04540	membrane protein	BTHUR0008_RS04540	94.7252	-0.068112	0.24237	-0.281025	0.778691	0.87347
BTHUR0008_RS04545	hypothetical protein	BTHUR0008_RS04545	18.7964	0.217894	0.393745	0.55339	0.579997	0.729542
BTHUR0008_RS04550	MarR family transcriptional regulator	BTHUR0008_RS04550	15.2403	0.278076	0.469682	0.592052	0.553816	0.70751
BTHUR0008_RS04555	CDP-diacylglycerol--serine O-phosphatidyltransferase	BTHUR0008_RS04555	39.1671	0.0544808	0.285372	0.190912	0.848595	0.917602
BTHUR0008_RS04560	ATP synthase subunit I	BTHUR0008_RS04560	32.9143	-0.252183	0.349793	-0.720951	0.47094	0.637508
BTHUR0008_RS04565	hypothetical protein	BTHUR0008_RS04565	4842.81	0.0622276	0.21354	0.291409	0.770738	0.868317
BTHUR0008_RS04570	integrase	BTHUR0008_RS04570	19.8346	-0.494391	0.37857	-1.30594	0.191571	0.345169
BTHUR0008_RS04575	transposase	BTHUR0008_RS04575	74.4143	0.640882	0.246009	2.60512	0.00918433	0.0370347
BTHUR0008_RS04580	ATPase	BTHUR0008_RS04580	222.137	-0.719614	0.305214	-2.35774	0.0183868	0.0631913
BTHUR0008_RS04585	hypothetical protein	BTHUR0008_RS04585	70.522	0.0409132	0.251656	0.162576	0.870852	0.930428
BTHUR0008_RS04590	hypothetical protein	BTHUR0008_RS04590	2.84602	1.08978	0.593355	1.83664	0.066263	NA
BTHUR0008_RS04595	hypothetical protein	BTHUR0008_RS04595	50.2495	0.00249604	0.282207	0.00884471	0.992943	0.995724
BTHUR0008_RS04600	hypothetical protein	BTHUR0008_RS04600	34.4155	-0.382289	0.335424	-1.13972	0.254402	0.421668
BTHUR0008_RS04605	hypothetical protein	BTHUR0008_RS04605	21.0883	-1.38002	0.460354	-2.99774	NA	NA
BTHUR0008_RS04610	ArpU family transcriptional regulator	BTHUR0008_RS04610	2.15338	-0.0907421	0.601409	-0.150883	0.880068	NA
BTHUR0008_RS04615	recombinase RecU	BTHUR0008_RS04615	6.30397	-0.431433	0.586118	-0.736085	0.461679	NA
BTHUR0008_RS04620	hypothetical protein	BTHUR0008_RS04620	1.64863	-0.771363	0.594959	-1.2965	0.194804	NA
BTHUR0008_RS04625	chromosome segregation ATPase	BTHUR0008_RS04625	414.976	-0.782791	0.198265	-3.9482	7.87426e-05	0.000812568
BTHUR0008_RS04630	hypothetical protein	BTHUR0008_RS04630	134.575	0.114076	0.241654	0.472062	0.636883	0.772693
BTHUR0008_RS04635	hypothetical protein	BTHUR0008_RS04635	46.5887	-0.386866	0.255082	-1.51663	0.129359	0.260171
BTHUR0008_RS04640	hypothetical protein	BTHUR0008_RS04640	8.71223	-0.214185	0.442061	-0.484515	0.62802	NA
BTHUR0008_RS04645	hypothetical protein	BTHUR0008_RS04645	2.6297	-0.924539	0.596313	-1.55043	0.121039	NA
BTHUR0008_RS04650	hypothetical protein	BTHUR0008_RS04650	4.03515	0.187083	0.567966	0.329391	0.74186	NA
BTHUR0008_RS04655	hypothetical protein	BTHUR0008_RS04655	3.34834	0.270864	0.578122	0.468523	0.639411	NA
BTHUR0008_RS04660	hypothetical protein	BTHUR0008_RS04660	1.39656	0.234624	0.595045	0.394297	0.693362	NA
BTHUR0008_RS04665	hypothetical protein	BTHUR0008_RS04665	9.78291	-0.211616	0.447934	-0.472427	0.636622	NA
BTHUR0008_RS04670	hypothetical protein	BTHUR0008_RS04670	14.6482	0.762372	0.452091	1.68633	0.0917329	0.202238
BTHUR0008_RS04675	hypothetical protein	BTHUR0008_RS04675	9.28565	-1.16375	0.4914	-2.36823	0.0178735	NA
BTHUR0008_RS04680	hypothetical protein	BTHUR0008_RS04680	2.66285	0.0808268	0.602691	0.13411	0.893316	NA
BTHUR0008_RS04685	hypothetical protein	BTHUR0008_RS04685	14.545	-0.234901	0.430867	-0.545181	0.585629	0.734641
BTHUR0008_RS04690	plasmid partitioning protein ParA	BTHUR0008_RS04690	4.29863	-0.265219	0.546155	-0.485612	0.627242	NA
BTHUR0008_RS04695	pilus assembly protein CpaB	BTHUR0008_RS04695	5.09794	0.250501	0.529884	0.472747	0.636394	NA
BTHUR0008_RS04700	hypothetical protein	BTHUR0008_RS04700	0.680933	0.123921	0.481785	0.257213	0.797014	NA
BTHUR0008_RS04705	hypothetical protein	BTHUR0008_RS04705	190.68	0.251716	0.224121	1.12313	0.261383	0.430228
BTHUR0008_RS04710	hypothetical protein	BTHUR0008_RS04710	2879.63	-1.69667	0.186877	-9.07904	1.09535e-19	2.21642e-17
BTHUR0008_RS04715	hypothetical protein	BTHUR0008_RS04715	15.1595	-0.461349	0.391292	-1.17904	0.238382	0.401677
BTHUR0008_RS04720	hypothetical protein	BTHUR0008_RS04720	7.34499	-0.0203169	0.479914	-0.0423344	0.966232	NA
BTHUR0008_RS04725	hypothetical protein	BTHUR0008_RS04725	39.2798	-0.607069	0.290787	-2.08767	0.0368272	0.105592
BTHUR0008_RS04730	hypothetical protein	BTHUR0008_RS04730	13.63	-0.373776	0.458552	-0.815123	0.415002	NA
BTHUR0008_RS04735	alcohol dehydrogenase	BTHUR0008_RS04735	207.316	0.412879	0.237028	1.7419	0.0815258	0.186661
BTHUR0008_RS04740	choloylglycine hydrolase	BTHUR0008_RS04740	327.421	-0.472021	0.252588	-1.86874	0.0616595	0.154515
BTHUR0008_RS04745	hypothetical protein	BTHUR0008_RS04745	2.49583	-0.119237	0.599789	-0.198798	0.842421	NA
BTHUR0008_RS04750	hypothetical protein	BTHUR0008_RS04750	224.098	0.581841	0.210326	2.76638	0.00566825	0.0256117
BTHUR0008_RS04755	hypothetical protein	BTHUR0008_RS04755	24.3368	-0.3468	0.334681	-1.03621	0.300105	0.472049
BTHUR0008_RS04760	DNA repair exonuclease	BTHUR0008_RS04760	187.131	0.603067	0.209847	2.87385	0.00405502	0.0198236
BTHUR0008_RS04765	hypothetical protein	BTHUR0008_RS04765	735.304	0.156606	0.219866	0.712276	0.476294	0.642886
BTHUR0008_RS04770	3'-5' exoribonuclease	BTHUR0008_RS04770	2088.35	0.229771	0.222319	1.03352	0.301359	0.473187
BTHUR0008_RS04775	hypothetical protein	BTHUR0008_RS04775	124.977	-0.393255	0.273517	-1.43777	0.150499	0.29039
BTHUR0008_RS04780	amino acid transporter LysE	BTHUR0008_RS04780	217.874	-0.335104	0.226717	-1.47808	0.139388	0.274412
BTHUR0008_RS04785	glyoxalase	BTHUR0008_RS04785	645.225	-0.933389	0.364509	-2.56068	0.0104469	0.0407542
BTHUR0008_RS04790	glyoxalase	BTHUR0008_RS04790	233.225	-0.673128	0.206771	-3.25543	0.00113221	0.00712067
BTHUR0008_RS04795	hypothetical protein	BTHUR0008_RS04795	0.0416423	-0.0573847	0.172475	-0.332713	0.739351	NA
BTHUR0008_RS04800	hisitidine kinase	BTHUR0008_RS04800	3.08887	-0.322222	0.580676	-0.554909	0.578957	NA
BTHUR0008_RS04805	phosphatase	BTHUR0008_RS04805	9.22248	-0.0996588	0.471454	-0.211386	0.832586	NA
BTHUR0008_RS04810	alpha/beta hydrolase	BTHUR0008_RS04810	43.6407	0.56095	0.331855	1.69035	0.0909612	0.201013
BTHUR0008_RS04815	hypothetical protein	BTHUR0008_RS04815	14.9917	0.456922	0.409286	1.11639	0.264256	0.432284
BTHUR0008_RS04820	hypothetical protein	BTHUR0008_RS04820	10.479	-0.382737	0.492729	-0.776769	0.437295	NA
BTHUR0008_RS04825	hypothetical protein	BTHUR0008_RS04825	535.809	-0.823925	0.240553	-3.42512	0.000614518	0.00438645
BTHUR0008_RS04830	membrane protein	BTHUR0008_RS04830	1074.96	-1.01271	0.209305	-4.83843	1.30871e-06	2.53782e-05
BTHUR0008_RS04835	oxalate decarboxylase	BTHUR0008_RS04835	15.0806	0.00266693	0.408867	0.00652273	0.994796	0.996938
BTHUR0008_RS04840	XRE family transcriptional regulator	BTHUR0008_RS04840	11.5855	-0.367974	0.45141	-0.815166	0.414977	NA
BTHUR0008_RS04845	glycerol-3-phosphate responsive antiterminator	BTHUR0008_RS04845	827.826	0.101332	0.261905	0.386904	0.698827	0.815908
BTHUR0008_RS04850	glycerol transporter	BTHUR0008_RS04850	6510.32	1.4503	0.290567	4.99126	5.99881e-07	1.27756e-05
glpK	glycerol kinase	BTHUR0008_RS04855	14218.7	0.468851	0.240037	1.95324	0.0507911	0.134189
BTHUR0008_RS04860	glycerol-3-phosphate dehydrogenase	BTHUR0008_RS04860	37658	0.671243	0.279753	2.39941	0.0164214	0.0579416
BTHUR0008_RS04865	PadR family transcriptional regulator	BTHUR0008_RS04865	40.9558	-0.48801	0.332563	-1.46742	0.142262	0.278187
BTHUR0008_RS04870	teicoplanin resistance protein vanZ	BTHUR0008_RS04870	63.3016	-0.196296	0.262349	-0.748226	0.454324	0.624645
BTHUR0008_RS04875	RNA polymerase subunit sigma	BTHUR0008_RS04875	15.3293	-0.913707	0.425131	-2.14924	0.0316155	0.0946838
lstR	PadR family transcriptional regulator	BTHUR0008_RS04880	161.79	-0.772551	0.32028	-2.41211	0.0158604	0.0563467
BTHUR0008_RS04885	cell division protein FtsW	BTHUR0008_RS04885	58.5184	-0.789095	0.295833	-2.66737	0.00764477	0.0321398
BTHUR0008_RS04890	helicase	BTHUR0008_RS04890	411.288	0.517454	0.2231	2.31938	0.0203743	0.0678754
BTHUR0008_RS04895	hypothetical protein	BTHUR0008_RS04895	24.166	0.397877	0.374577	1.0622	0.288144	0.459411
prsA_1	cis/trans isomerase of peptidylprolyl; PPIase	BTHUR0008_RS04900	10899.4	-0.402433	0.209396	-1.92188	0.054621	0.142253
BTHUR0008_RS04905	hypothetical protein	BTHUR0008_RS04905	140.264	0.0612836	0.279213	0.219487	0.826271	0.904815
BTHUR0008_RS04910	hypothetical protein	BTHUR0008_RS04910	93.5125	-0.221587	0.245691	-0.901894	0.367113	0.544643
BTHUR0008_RS04915	transcriptional regulator	BTHUR0008_RS04915	1636.06	-0.417807	0.168411	-2.48087	0.0131062	0.0488751
BTHUR0008_RS04920	general stress protein	BTHUR0008_RS04920	680.077	-0.261231	0.201	-1.29966	0.193718	0.348095
BTHUR0008_RS04925	protein hit	BTHUR0008_RS04925	251.271	-0.659171	0.249401	-2.64301	0.00821724	0.0338735
BTHUR0008_RS04930	ABC transporter ATP-binding protein	BTHUR0008_RS04930	656.075	-0.266417	0.198955	-1.33908	0.180544	0.330808
BTHUR0008_RS04935	ABC transporter permease	BTHUR0008_RS04935	2036.38	0.146887	0.295799	0.496578	0.619487	0.760711
BTHUR0008_RS04940	ecsC	BTHUR0008_RS04940	3089.06	0.0948749	0.371876	0.255125	0.798627	0.886439
BTHUR0008_RS04945	hypothetical protein	BTHUR0008_RS04945	1.55327	0.0378208	0.583374	0.0648312	0.948308	NA
BTHUR0008_RS04950	hypothetical protein	BTHUR0008_RS04950	68.8054	0.060265	0.269862	0.223318	0.823288	0.903036
BTHUR0008_RS04955	hypothetical protein	BTHUR0008_RS04955	1.88265	-1.20298	0.592616	-2.02995	0.0423619	NA
BTHUR0008_RS04960	hypothetical protein	BTHUR0008_RS04960	32.8859	-0.722755	0.369948	-1.95367	0.0507408	0.134175
BTHUR0008_RS04965	hypothetical protein	BTHUR0008_RS04965	148.316	-0.219673	0.253791	-0.865567	0.386728	0.56368
BTHUR0008_RS04970	hypothetical protein	BTHUR0008_RS04970	191.697	-0.33417	0.237788	-1.40533	0.159924	0.301942
BTHUR0008_RS04975	hypothetical protein	BTHUR0008_RS04975	10.1836	0.0955799	0.48583	0.196735	0.844035	NA
BTHUR0008_RS04980	TetR family transcriptional regulator	BTHUR0008_RS04980	87.3343	0.243232	0.254968	0.953971	0.340098	0.514069
BTHUR0008_RS04985	hypothetical protein	BTHUR0008_RS04985	15.8836	-0.514394	0.429847	-1.19669	0.231426	0.392944
BTHUR0008_RS04990	membrane protein	BTHUR0008_RS04990	250.267	0.208624	0.238767	0.873758	0.38225	0.560136
BTHUR0008_RS04995	membrane protein	BTHUR0008_RS04995	861.019	-0.101516	0.183056	-0.554559	0.579196	0.729198
BTHUR0008_RS05000	membrane protein	BTHUR0008_RS05000	579.052	0.323808	0.188819	1.71491	0.0863615	0.194355
BTHUR0008_RS05005	hypothetical protein	BTHUR0008_RS05005	169.969	0.663171	0.313495	2.11541	0.0343948	0.100422
BTHUR0008_RS05010	membrane protein	BTHUR0008_RS05010	56.4851	0.666966	0.305297	2.18465	0.0289145	0.0882992
BTHUR0008_RS05015	hypothetical protein	BTHUR0008_RS05015	40.8765	-0.385431	0.369898	-1.04199	0.297415	0.470006
BTHUR0008_RS05020	TetR family transcriptional regulator	BTHUR0008_RS05020	13.7306	-0.326516	0.433092	-0.753919	0.450898	NA
BTHUR0008_RS05025	adhesin	BTHUR0008_RS05025	3576.32	1.56176	0.181424	8.60835	7.41207e-18	1.14986e-15
BTHUR0008_RS05030	collagen adhesion protein	BTHUR0008_RS05030	141.875	1.16637	0.242869	4.80248	1.56712e-06	2.96478e-05
BTHUR0008_RS05035	hypothetical protein	BTHUR0008_RS05035	153.409	-1.18817	0.214184	-5.54745	2.8987e-08	8.50731e-07
BTHUR0008_RS05040	3-oxoacyl-ACP reductase	BTHUR0008_RS05040	109.049	-0.641831	0.26663	-2.4072	0.0160754	0.0569368
BTHUR0008_RS05045	transporter	BTHUR0008_RS05045	39.4468	-0.368914	0.331748	-1.11203	0.266125	0.4341
BTHUR0008_RS05050	membrane protein	BTHUR0008_RS05050	174.652	0.195356	0.218305	0.894875	0.370854	0.548619
BTHUR0008_RS05055	membrane protein	BTHUR0008_RS05055	402.254	-0.180546	0.175866	-1.02661	0.304604	0.476834
BTHUR0008_RS05060	histidine kinase	BTHUR0008_RS05060	302.611	-0.832736	0.23071	-3.60945	0.000306843	0.00252305
BTHUR0008_RS05065	penicillin-binding protein 1F	BTHUR0008_RS05065	51.3172	0.210895	0.308935	0.682652	0.494827	0.657978
BTHUR0008_RS05070	uroporphyrinogen decarboxylase	BTHUR0008_RS05070	1570.16	0.355987	0.205608	1.73139	0.0833825	0.189481
BTHUR0008_RS05075	ferrochelatase	BTHUR0008_RS05075	2625.67	-0.172723	0.249394	-0.692568	0.488581	0.652009
BTHUR0008_RS05080	protoporphyrinogen oxidase	BTHUR0008_RS05080	986.899	-0.359991	0.196088	-1.83586	0.0663781	0.162763
BTHUR0008_RS05085	hypothetical protein	BTHUR0008_RS05085	382.096	-0.402265	0.205173	-1.96062	0.0499238	0.132649
BTHUR0008_RS05090	endonuclease	BTHUR0008_RS05090	208.237	-0.340287	0.226036	-1.50546	0.132206	0.264298
BTHUR0008_RS05095	hypothetical protein	BTHUR0008_RS05095	1.98275	-0.81926	0.599779	-1.36594	0.171959	NA
BTHUR0008_RS05100	membrane protein	BTHUR0008_RS05100	269.189	-0.0675833	0.276676	-0.244269	0.807023	0.891961
BTHUR0008_RS05105	beta-lactamase repressor	BTHUR0008_RS05105	21.3966	-0.481102	0.409733	-1.17419	0.240321	0.404211
BTHUR0008_RS05110	regulatory protein BlaR1	BTHUR0008_RS05110	257.408	-0.141321	0.185366	-0.76239	0.445828	0.616607
BTHUR0008_RS05115	TetR family transcriptional regulator	BTHUR0008_RS05115	180.575	0.0160795	0.270703	0.0593991	0.952634	0.975052
BTHUR0008_RS05120	phage infection protein	BTHUR0008_RS05120	10.9243	-0.289628	0.465843	-0.621729	0.53412	NA
BTHUR0008_RS05125	hypothetical protein	BTHUR0008_RS05125	0.74713	-0.47401	0.521852	-0.908322	0.363708	NA
BTHUR0008_RS05130	transcriptional regulator	BTHUR0008_RS05130	2.86896	-1.73655	0.601407	-2.88748	0.00388346	NA
BTHUR0008_RS05135	PlcR-regulated protein PRP2	BTHUR0008_RS05135	370.11	-0.396807	0.241675	-1.6419	0.10061	0.216476
BTHUR0008_RS05140	acetyltransferase	BTHUR0008_RS05140	42.4927	0.0830113	0.347905	0.238603	0.811413	0.89425
BTHUR0008_RS05145	LacI family transcription regulator	BTHUR0008_RS05145	7034.52	0.457521	0.230149	1.98794	0.0468188	0.126683
BTHUR0008_RS05150	hypothetical protein	BTHUR0008_RS05150	14.6177	-0.871366	0.508355	-1.71409	0.0865121	0.194506
BTHUR0008_RS05155	hypothetical protein	BTHUR0008_RS05155	650.552	0.270951	0.18428	1.47032	0.141475	0.277379
BTHUR0008_RS05160	lipoate-protein ligase A	BTHUR0008_RS05160	682.714	-0.0070596	0.205314	-0.0343844	0.972571	0.985487
BTHUR0008_RS05165	hypothetical protein	BTHUR0008_RS05165	4.05469	0.683967	0.57603	1.18738	0.235077	NA
BTHUR0008_RS05170	long-chain fatty acid--CoA ligase	BTHUR0008_RS05170	19.4012	0.45145	0.344276	1.3113	0.189756	0.342744
BTHUR0008_RS05175	S-layer protein	BTHUR0008_RS05175	0.0832846	-0.111252	0.23603	-0.471346	0.637394	NA
BTHUR0008_RS05180	sulfate transporter subunit	BTHUR0008_RS05180	4.01939	0.195954	0.590972	0.331579	0.740207	NA
BTHUR0008_RS05185	sulfate ABC transporter permease	BTHUR0008_RS05185	2.73341	-0.636697	0.588979	-1.08102	0.279689	NA
BTHUR0008_RS05190	sulfate ABC transporter permease	BTHUR0008_RS05190	5.64122	0.142337	0.515057	0.276352	0.782278	NA
BTHUR0008_RS05195	sulfate ABC transporter ATP-binding protein	BTHUR0008_RS05195	26.7701	0.308551	0.390031	0.791094	0.428889	0.601764
BTHUR0008_RS05200	cytotoxin	BTHUR0008_RS05200	12339.1	-2.12136	0.2516	-8.43145	3.41405e-17	4.81484e-15
BTHUR0008_RS05205	phosphoesterase	BTHUR0008_RS05205	234.327	-0.253078	0.236665	-1.06935	0.28491	0.456131
BTHUR0008_RS05210	hypothetical protein	BTHUR0008_RS05210	29.664	-0.352226	0.323282	-1.08953	0.275919	0.445295
BTHUR0008_RS05215	hypothetical protein	BTHUR0008_RS05215	123.962	-0.446297	0.226319	-1.97198	0.0486113	0.130171
BTHUR0008_RS05220	RNA polymerase sigma factor	BTHUR0008_RS05220	57.0479	-0.390086	0.252105	-1.54732	0.121787	0.249471
BTHUR0008_RS05225	AraC family transcriptional regulator	BTHUR0008_RS05225	131.702	-0.0493168	0.204835	-0.240763	0.809739	0.893438
BTHUR0008_RS05230	sensor histidine kinase	BTHUR0008_RS05230	224.851	-0.379263	0.177983	-2.1309	0.0330975	0.0975153
BTHUR0008_RS05235	transcriptional regulator	BTHUR0008_RS05235	79.7957	-0.403201	0.233587	-1.72613	0.0843246	0.190786
BTHUR0008_RS05240	CAAX amino protease	BTHUR0008_RS05240	97.5566	-0.183859	0.228452	-0.804802	0.420934	0.595449
BTHUR0008_RS05245	hypothetical protein	BTHUR0008_RS05245	9.33184	-0.187714	0.497316	-0.377454	0.705836	NA
BTHUR0008_RS05250	hypothetical protein	BTHUR0008_RS05250	21.6357	-0.913243	0.427079	-2.13835	0.0324886	0.0966145
BTHUR0008_RS05255	peptidase M48	BTHUR0008_RS05255	65.7486	0.212147	0.268495	0.790134	0.42945	0.602187
BTHUR0008_RS05260	chemotaxis protein	BTHUR0008_RS05260	1825.19	-0.0741464	0.221979	-0.334024	0.738361	0.845879
BTHUR0008_RS05265	hypothetical protein	BTHUR0008_RS05265	241.948	-0.287406	0.216565	-1.32711	0.184471	0.335625
BTHUR0008_RS05270	hypothetical protein	BTHUR0008_RS05270	372.7	-0.629243	0.378504	-1.66245	0.0964233	0.209307
BTHUR0008_RS05275	malate synthase	BTHUR0008_RS05275	54.5849	0.488072	0.344138	1.41824	0.15612	0.296202
BTHUR0008_RS05280	isocitrate lyase	BTHUR0008_RS05280	73.9551	0.437988	0.247692	1.76828	0.0770143	0.180022
BTHUR0008_RS05285	trifolitoxin immunity domain-containing protein	BTHUR0008_RS05285	114.217	-0.132947	0.231415	-0.574497	0.565632	0.717289
BTHUR0008_RS05290	hypothetical protein	BTHUR0008_RS05290	120.71	0.311618	0.201846	1.54384	0.122627	0.250639
BTHUR0008_RS05295	cold-shock protein	BTHUR0008_RS05295	770.734	0.626298	0.22012	2.84526	0.0044375	0.0213569
BTHUR0008_RS05300	hypothetical protein	BTHUR0008_RS05300	23.537	1.66592	0.355757	4.68275	2.83054e-06	4.9899e-05
BTHUR0008_RS05305	ATPase	BTHUR0008_RS05305	204.822	-0.303	0.228517	-1.32594	0.18486	0.3362
BTHUR0008_RS05310	competence protein	BTHUR0008_RS05310	105.861	-0.117616	0.225289	-0.522066	0.601625	0.748053
BTHUR0008_RS05315	hypothetical protein	BTHUR0008_RS05315	35.0435	-0.239672	0.316921	-0.756252	0.449498	0.620025
BTHUR0008_RS05320	signal peptidase	BTHUR0008_RS05320	79.8935	-0.425531	0.223001	-1.9082	0.056365	0.1454
BTHUR0008_RS05325	ATP-dependent helicase	BTHUR0008_RS05325	1589.68	0.115062	0.201189	0.571909	0.567384	0.719119
BTHUR0008_RS05330	ATP-dependent helicase	BTHUR0008_RS05330	3178.57	0.167698	0.202973	0.826208	0.408686	0.58408
BTHUR0008_RS05335	hypothetical protein	BTHUR0008_RS05335	10.2653	-1.19676	0.536123	-2.23226	0.025598	NA
BTHUR0008_RS05340	spore germination protein GerPF	BTHUR0008_RS05340	33.4131	0.402579	0.349119	1.15313	0.248857	0.414741
BTHUR0008_RS05345	spore germination protein gerPE	BTHUR0008_RS05345	23.2657	0.685932	0.359906	1.90587	0.0566676	0.145769
BTHUR0008_RS05350	spore germination protein GerPD	BTHUR0008_RS05350	1.216	0.181225	0.547721	0.330872	0.740741	NA
BTHUR0008_RS05355	spore germination protein GerPC	BTHUR0008_RS05355	8.66209	-0.206287	0.517873	-0.398336	0.690383	NA
BTHUR0008_RS05360	spore germination protein GerPB	BTHUR0008_RS05360	4.03275	0.573405	0.58925	0.97311	0.330499	NA
BTHUR0008_RS05365	spore germination protein GerPA	BTHUR0008_RS05365	6.17527	-0.0260592	0.504924	-0.0516101	0.958839	NA
BTHUR0008_RS05370	stage 0 sporulation protein	BTHUR0008_RS05370	30.1994	0.220753	0.348383	0.633651	0.526308	0.68631
BTHUR0008_RS05375	hypothetical protein	BTHUR0008_RS05375	51.8953	0.488532	0.297326	1.64309	0.100365	0.21625
BTHUR0008_RS05380	hypothetical protein	BTHUR0008_RS05380	4.05442	-0.225399	0.578643	-0.38953	0.696884	NA
rocD	ornithine-oxoacid aminotransferase	BTHUR0008_RS05385	2517.69	-0.509007	0.223962	-2.27274	0.023042	0.0745741
BTHUR0008_RS05390	hypothetical protein	BTHUR0008_RS05390	173.14	-0.528967	0.228443	-2.31553	0.0205841	0.068391
BTHUR0008_RS05395	hypothetical protein	BTHUR0008_RS05395	2.4262	-0.746383	0.602976	-1.23783	0.215779	NA
BTHUR0008_RS05400	asparagine synthase	BTHUR0008_RS05400	21.023	0.116811	0.369292	0.316311	0.751767	0.85418
BTHUR0008_RS05405	ferrochelatase	BTHUR0008_RS05405	235.409	-0.744512	0.267299	-2.78532	0.00534748	0.0244471
BTHUR0008_RS05410	catalase	BTHUR0008_RS05410	1007.88	-0.661261	0.223604	-2.95728	0.00310365	0.0160315
BTHUR0008_RS05415	ammonia channel protein	BTHUR0008_RS05415	66.6119	0.398603	0.292869	1.36103	0.173504	0.321068
BTHUR0008_RS05420	alpha-amylase	BTHUR0008_RS05420	27.6168	-0.548654	0.386558	-1.41933	0.155803	0.295735
BTHUR0008_RS05425	DNA-binding protein	BTHUR0008_RS05425	57.5317	-0.495786	0.32122	-1.54345	0.122722	0.250723
BTHUR0008_RS05430	hypothetical protein	BTHUR0008_RS05430	390.886	-0.272831	0.21982	-1.24116	0.214548	0.372768
BTHUR0008_RS05435	hypothetical protein	BTHUR0008_RS05435	1712.52	1.10048	0.195185	5.63815	1.71883e-08	5.36875e-07
prsA_2	cis/trans isomerase of peptidylprolyl; PPIase	BTHUR0008_RS05440	806.746	-0.75958	0.298831	-2.54184	0.011027	0.0425537
BTHUR0008_RS05445	membrane protein	BTHUR0008_RS05445	83.0148	0.397535	0.284188	1.39884	0.16186	0.304855
BTHUR0008_RS05450	hypothetical protein	BTHUR0008_RS05450	18.6126	-0.677061	0.428923	-1.57851	0.114448	0.238283
BTHUR0008_RS05455	competence protein	BTHUR0008_RS05455	36.0059	-0.448207	0.292866	-1.53041	0.125914	0.254896
BTHUR0008_RS05460	haloacid dehalogenase	BTHUR0008_RS05460	219.538	-0.605454	0.220885	-2.74103	0.00612461	0.0270875
BTHUR0008_RS05465	hypothetical protein	BTHUR0008_RS05465	50.8286	1.2113	0.297969	4.06517	4.79974e-05	0.000530593
BTHUR0008_RS05470	ATP-dependent Clp protease ATP-binding protein	BTHUR0008_RS05470	2673.42	-0.589364	0.17889	-3.29456	0.000985764	0.00639853
BTHUR0008_RS05475	DeoR family transcriptional regulator	BTHUR0008_RS05475	13340.6	0.714902	0.376079	1.90094	0.0573102	0.146712
BTHUR0008_RS05480	hydrolase	BTHUR0008_RS05480	10.6354	0.276518	0.438714	0.630292	0.528504	NA
BTHUR0008_RS05485	UDP-glucose 4-epimerase	BTHUR0008_RS05485	26.0626	0.15257	0.366257	0.416565	0.676997	0.801104
BTHUR0008_RS05490	competence protein ComG	BTHUR0008_RS05490	24.5816	-1.18895	0.479124	-2.48152	0.0130824	0.0488648
BTHUR0008_RS05495	3-oxoacyl-ACP synthase	BTHUR0008_RS05495	4102.2	0.369643	0.216311	1.70884	0.0874798	0.19583
BTHUR0008_RS05500	3-oxoacyl-ACP synthase	BTHUR0008_RS05500	7624.42	-0.0390275	0.20169	-0.193502	0.846566	0.916473
BTHUR0008_RS05505	hypothetical protein	BTHUR0008_RS05505	113.207	0.595888	0.322688	1.84664	0.0647996	0.160492
BTHUR0008_RS05510	hypothetical protein	BTHUR0008_RS05510	27.9145	0.32784	0.34594	0.947679	0.343293	0.518056
BTHUR0008_RS05515	tryptophanyl-tRNA synthetase	BTHUR0008_RS05515	941.594	-0.111701	0.177826	-0.628144	0.52991	0.689075
BTHUR0008_RS05520	hypothetical protein	BTHUR0008_RS05520	206.035	-0.345986	0.231495	-1.49457	0.135026	0.268551
BTHUR0008_RS05525	peptide ABC transporter substrate-binding protein	BTHUR0008_RS05525	1189.97	-0.859356	0.189468	-4.53562	5.74342e-06	9.02353e-05
BTHUR0008_RS05530	peptide ABC transporter permease	BTHUR0008_RS05530	448.226	-0.805013	0.244324	-3.29486	0.000984693	0.00639853
BTHUR0008_RS05535	peptide ABC transporter permease	BTHUR0008_RS05535	753	-0.931335	0.214576	-4.34034	1.42261e-05	0.000189708
BTHUR0008_RS05540	peptide ABC transporter ATP-binding protein	BTHUR0008_RS05540	1153.33	-0.981259	0.204902	-4.78893	1.67677e-06	3.13401e-05
BTHUR0008_RS05545	peptide ABC transporter substrate-binding protein	BTHUR0008_RS05545	2338.78	-0.856515	0.277133	-3.09062	0.00199736	0.011181
BTHUR0008_RS05550	multidrug transporter MatE	BTHUR0008_RS05550	483.234	1.03692	0.22678	4.57235	4.82282e-06	7.8028e-05
BTHUR0008_RS05555	peptide ABC transporter substrate-binding protein	BTHUR0008_RS05555	5948.57	-0.233918	0.193789	-1.20708	0.227402	0.38795
BTHUR0008_RS05560	hypothetical protein	BTHUR0008_RS05560	8.30007	-0.361273	0.520288	-0.694371	0.487449	NA
BTHUR0008_RS05565	transcriptional regulator	BTHUR0008_RS05565	1159.67	-0.568073	0.164891	-3.44514	0.000570762	0.00417006
BTHUR0008_RS05570	membrane protein	BTHUR0008_RS05570	36.4479	0.990194	0.303738	3.26003	0.00111402	0.00702526
BTHUR0008_RS05575	adapter protein MecA	BTHUR0008_RS05575	1925.84	0.0152722	0.203791	0.0749405	0.940262	0.967197
BTHUR0008_RS05580	cardiolipin synthetase	BTHUR0008_RS05580	343.508	0.0277617	0.227234	0.122172	0.902763	0.948511
BTHUR0008_RS05585	competence protein	BTHUR0008_RS05585	38.8855	0.163696	0.294641	0.555578	0.578499	0.728915
BTHUR0008_RS05590	oligopeptidase PepB	BTHUR0008_RS05590	4721.61	-0.459703	0.186743	-2.46169	0.0138286	0.0507558
BTHUR0008_RS05595	hypothetical protein	BTHUR0008_RS05595	823.616	0.10255	0.220811	0.464424	0.642344	0.776889
BTHUR0008_RS05600	hypothetical protein	BTHUR0008_RS05600	250.628	-0.165665	0.296463	-0.558804	0.576296	0.727048
BTHUR0008_RS05605	hypothetical protein	BTHUR0008_RS05605	306.288	-0.1723	0.186392	-0.924397	0.35528	0.53098
BTHUR0008_RS05610	hypothetical protein	BTHUR0008_RS05610	144.62	-0.358817	0.267822	-1.33976	0.180324	0.330535
BTHUR0008_RS05615	GTP pyrophosphokinase	BTHUR0008_RS05615	631.032	-0.172199	0.173644	-0.991679	0.321354	0.493754
ppnK_1	catalyzes the phosphorylation of NAD to NADP	BTHUR0008_RS05620	825.258	-0.0605112	0.192332	-0.314619	0.753051	0.854805
BTHUR0008_RS05625	RNA pseudouridine synthase	BTHUR0008_RS05625	3239.4	-0.123736	0.23119	-0.535211	0.592504	0.740272
BTHUR0008_RS05630	peptidase G2	BTHUR0008_RS05630	33.129	0.0238772	0.309174	0.0772289	0.938441	0.966263
BTHUR0008_RS05635	metallophosphatase	BTHUR0008_RS05635	96.1449	-0.242938	0.216525	-1.12199	0.261868	0.430344
BTHUR0008_RS05640	cell division protein FtsW	BTHUR0008_RS05640	23.9007	-0.296159	0.325016	-0.911214	0.362182	0.539046
BTHUR0008_RS05645	glycosyl transferase family 2	BTHUR0008_RS05645	6.80725	0.101353	0.525235	0.192967	0.846985	NA
BTHUR0008_RS05650	methyltransferase	BTHUR0008_RS05650	5.38163	0.574408	0.539133	1.06543	0.286681	NA
BTHUR0008_RS05655	macrocin-O-methyltransferase	BTHUR0008_RS05655	2.35594	-0.907684	0.596196	-1.52246	0.127894	NA
BTHUR0008_RS05660	triple helix repeat-containing collagen	BTHUR0008_RS05660	7.51005	0.960565	0.50269	1.91085	0.0560239	NA
BTHUR0008_RS05665	beta 1,4 glucosyltransferase	BTHUR0008_RS05665	12.625	-0.836233	0.425574	-1.96495	0.0494198	NA
BTHUR0008_RS05670	SAM-dependent methyltransferase	BTHUR0008_RS05670	10.5831	-0.335397	0.439938	-0.762373	0.445837	NA
BTHUR0008_RS05675	hypothetical protein	BTHUR0008_RS05675	6.91465	0.0337089	0.528676	0.063761	0.949161	NA
BTHUR0008_RS05680	streptomycin biosynthesis protein StrF	BTHUR0008_RS05680	3.98128	-0.736849	0.56568	-1.30259	0.192715	NA
BTHUR0008_RS05685	spore coat protein	BTHUR0008_RS05685	6.42766	-0.389799	0.502239	-0.776123	0.437676	NA
BTHUR0008_RS05690	dTDP-4-dehydrorhamnose 3,5-epimerase	BTHUR0008_RS05690	5.17657	-0.0741376	0.537631	-0.137897	0.890322	NA
BTHUR0008_RS05695	dTDP-glucose 4,6-dehydratase	BTHUR0008_RS05695	88.6075	0.502385	0.281119	1.78709	0.0739233	0.174639
BTHUR0008_RS05700	spore coat protein	BTHUR0008_RS05700	52.0351	0.310556	0.248522	1.24961	0.211441	0.369352
BTHUR0008_RS05705	enoyl-ACP reductase	BTHUR0008_RS05705	12823.8	-0.0978603	0.139193	-0.703055	0.482021	0.6471
BTHUR0008_RS05710	hypothetical protein	BTHUR0008_RS05710	7.81911	0.433065	0.491292	0.881482	0.378057	NA
BTHUR0008_RS05715	spore coat protein	BTHUR0008_RS05715	7.91263	1.39125	0.52741	2.63789	0.00834243	NA
BTHUR0008_RS05720	membrane protein	BTHUR0008_RS05720	10.2253	0.296547	0.422348	0.702139	0.482593	NA
BTHUR0008_RS05725	hypothetical protein	BTHUR0008_RS05725	10.3739	1.10529	0.454424	2.43229	0.0150039	NA
BTHUR0008_RS05730	membrane protein	BTHUR0008_RS05730	4.88133	-0.0756801	0.526875	-0.14364	0.885785	NA
BTHUR0008_RS05735	spore coat protein	BTHUR0008_RS05735	1.63867	0.395943	0.601202	0.658585	0.510162	NA
BTHUR0008_RS05740	ATP-dependent DNA helicase	BTHUR0008_RS05740	931.223	0.928137	0.245281	3.78397	0.000154349	0.00141684
BTHUR0008_RS05745	hypothetical protein	BTHUR0008_RS05745	239.594	-1.00029	0.228939	-4.36925	1.24677e-05	0.000168187
BTHUR0008_RS05750	hypothetical protein	BTHUR0008_RS05750	878.364	-0.914556	0.196881	-4.64521	3.39723e-06	5.83421e-05
BTHUR0008_RS05755	hypothetical protein	BTHUR0008_RS05755	982.391	-0.506892	0.180238	-2.81235	0.00491814	0.0230504
BTHUR0008_RS05760	multidrug transporter	BTHUR0008_RS05760	126.701	0.01952	0.211447	0.092316	0.926447	0.960714
BTHUR0008_RS05765	hypothetical protein	BTHUR0008_RS05765	2.37822	0.245968	0.597966	0.411341	0.680823	NA
BTHUR0008_RS05770	hypothetical protein	BTHUR0008_RS05770	2.67374	0.0845616	0.600452	0.14083	0.888004	NA
BTHUR0008_RS05775	proline:sodium symporter	BTHUR0008_RS05775	1632.13	0.271567	0.231362	1.17377	0.240486	0.404343
BTHUR0008_RS05780	hypothetical protein	BTHUR0008_RS05780	862.908	-0.203505	0.171323	-1.18784	0.234895	0.397094
BTHUR0008_RS05785	anthranilate synthase subunit I	BTHUR0008_RS05785	64.0271	-0.206295	0.266684	-0.773556	0.439193	0.61088
BTHUR0008_RS05790	anthranilate synthase subunit II	BTHUR0008_RS05790	12.2159	-1.15186	0.469615	-2.45277	0.0141762	NA
BTHUR0008_RS05795	anthranilate phosphoribosyltransferase	BTHUR0008_RS05795	15.4307	-0.875799	0.460506	-1.90182	0.0571946	0.146577
BTHUR0008_RS05800	indole-3-glycerol phosphate synthase	BTHUR0008_RS05800	4.45194	-1.15158	0.557258	-2.06652	0.0387795	NA
BTHUR0008_RS05805	N-(5'-phosphoribosyl)anthranilate isomerase	BTHUR0008_RS05805	11.4698	-0.73834	0.456755	-1.61649	0.105988	NA
BTHUR0008_RS05810	tryptophan synthase subunit beta	BTHUR0008_RS05810	42.014	-0.687796	0.31109	-2.21092	0.0270414	0.08393
BTHUR0008_RS05815	tryptophan synthase subunit alpha	BTHUR0008_RS05815	27.3139	-0.394516	0.333312	-1.18362	0.236562	0.399333
BTHUR0008_RS05820	hypothetical protein	BTHUR0008_RS05820	4.94315	-1.21449	0.561554	-2.16273	0.0305618	NA
BTHUR0008_RS05825	lactate permease	BTHUR0008_RS05825	36.4197	0.736594	0.319064	2.30861	0.0209653	0.0693973
BTHUR0008_RS05830	hypothetical protein	BTHUR0008_RS05830	40.6985	-0.766844	0.346906	-2.21052	0.027069	0.08393
BTHUR0008_RS05835	membrane protein	BTHUR0008_RS05835	30.1342	0.552591	0.345614	1.59886	0.109851	0.231019
BTHUR0008_RS05840	hypothetical protein	BTHUR0008_RS05840	1.99012	-0.0316473	0.602353	-0.0525394	0.958099	NA
BTHUR0008_RS05845	hypothetical protein	BTHUR0008_RS05845	27.5052	0.0844253	0.341834	0.246978	0.804925	0.891313
BTHUR0008_RS05850	hypothetical protein	BTHUR0008_RS05850	4.43784	0.633434	0.586055	1.08084	0.279767	NA
BTHUR0008_RS05855	NADH dehydrogenase	BTHUR0008_RS05855	1601.64	-0.554022	0.241458	-2.29449	0.0217625	0.0715273
BTHUR0008_RS05860	acetyltransferase; disrupted	BTHUR0008_RS05860	5.37479	-0.44689	0.533662	-0.837403	0.402366	NA
BTHUR0008_RS05865	hypothetical protein	BTHUR0008_RS05865	92.046	0.555315	0.242525	2.28972	0.0220375	0.0722272
BTHUR0008_RS05870	SAM-dependent methlyltransferase	BTHUR0008_RS05870	11.4398	-0.151599	0.421843	-0.359374	0.719315	NA
BTHUR0008_RS05875	NADH oxidase	BTHUR0008_RS05875	55.2056	-0.0970006	0.251336	-0.385939	0.699542	0.815957
BTHUR0008_RS05880	SagD family biosynthesis docking scaffold protein	BTHUR0008_RS05880	10.3319	0.465779	0.457857	1.0173	0.309009	NA
BTHUR0008_RS05885	hypothetical protein	BTHUR0008_RS05885	20.0431	0.466384	0.402537	1.15861	0.246615	0.411673
BTHUR0008_RS05890	dihydrolipoamide succinyltransferase	BTHUR0008_RS05890	2929.77	-0.370564	0.200744	-1.84596	0.0648986	0.160573
BTHUR0008_RS05895	2-oxoglutarate dehydrogenase E1	BTHUR0008_RS05895	18460.6	-0.228619	0.260255	-0.878443	0.379704	0.558515
BTHUR0008_RS05900	DNA-binding protein	BTHUR0008_RS05900	29.4802	0.526664	0.299989	1.75561	0.0791547	0.183642
BTHUR0008_RS05905	permease	BTHUR0008_RS05905	38.0893	-0.294915	0.442737	-0.666117	0.505336	0.667945
BTHUR0008_RS05910	hypothetical protein	BTHUR0008_RS05910	8.39504	-0.176605	0.481204	-0.367006	0.713615	NA
BTHUR0008_RS05915	hypothetical protein; disrupted	BTHUR0008_RS05915	64.3826	-0.31862	0.329671	-0.966478	0.333805	0.506365
BTHUR0008_RS05920	hypothetical protein	BTHUR0008_RS05920	12.7745	-0.322447	0.42611	-0.756723	0.449216	NA
BTHUR0008_RS05925	type VII secretion protein	BTHUR0008_RS05925	599.302	-0.199584	0.231067	-0.863748	0.387726	0.564782
BTHUR0008_RS05930	hypothetical protein	BTHUR0008_RS05930	105.924	-0.15456	0.226982	-0.680936	0.495912	0.659045
BTHUR0008_RS05935	hypothetical protein	BTHUR0008_RS05935	269.356	-0.39568	0.20627	-1.91826	0.0550781	0.143123
BTHUR0008_RS05940	hypothetical protein	BTHUR0008_RS05940	156.639	-0.451652	0.295886	-1.52644	0.126901	0.256224
BTHUR0008_RS05945	tRNA-Val	BTHUR0008_RS05945	2.08506	-0.547469	0.595739	-0.918975	0.358108	NA
BTHUR0008_RS05950	signal peptide protein	BTHUR0008_RS05950	190.828	-1.39909	0.229298	-6.10163	1.04993e-09	3.94061e-08
BTHUR0008_RS05955	hypothetical protein	BTHUR0008_RS05955	9.55432	0.199382	0.455901	0.437337	0.661867	NA
BTHUR0008_RS05960	methyltransferase	BTHUR0008_RS05960	58.1146	-0.0785401	0.287594	-0.273094	0.784781	0.877263
BTHUR0008_RS05965	hypothetical protein	BTHUR0008_RS05965	17.4131	0.618222	0.376799	1.64072	0.100855	0.216804
BTHUR0008_RS05970	D-alanyl-D-alanine carboxypeptidase	BTHUR0008_RS05970	1050.31	-0.120356	0.155405	-0.774465	0.438656	0.610489
BTHUR0008_RS05975	signal peptidase	BTHUR0008_RS05975	18.6875	-0.960541	0.431159	-2.22781	0.0258932	0.0814788
BTHUR0008_RS05980	cell division protein FtsN	BTHUR0008_RS05980	54.6062	-0.429898	0.271466	-1.58362	0.113281	0.236311
BTHUR0008_RS05985	hypothetical protein	BTHUR0008_RS05985	6.22896	-0.481437	0.580597	-0.82921	0.406985	NA
BTHUR0008_RS05990	cell division protein FtsN	BTHUR0008_RS05990	151.464	-0.332539	0.22642	-1.46868	0.14192	0.277753
BTHUR0008_RS05995	transcriptional regulator	BTHUR0008_RS05995	593.155	-0.391779	0.282822	-1.38525	NA	NA
BTHUR0008_RS06000	SinI protein	BTHUR0008_RS06000	31.2313	-0.216362	0.319125	-0.677986	0.497781	0.660397
BTHUR0008_RS06005	peptidase M6	BTHUR0008_RS06005	229.707	0.335207	0.19533	1.71611	0.0861421	0.194049
BTHUR0008_RS06010	aldehyde dehydrogenase	BTHUR0008_RS06010	278.656	-0.490879	0.199046	-2.46616	0.0136571	0.0502586
BTHUR0008_RS06015	spermidine/putrescine ABC transporter ATP-binding protein	BTHUR0008_RS06015	721.483	1.08084	0.229745	4.70454	2.54444e-06	4.51978e-05
BTHUR0008_RS06020	ABC transporter permease	BTHUR0008_RS06020	1086.05	0.871016	0.231501	3.76248	0.000168237	0.00152626
BTHUR0008_RS06025	putrescine/spermidine ABC transporter permease	BTHUR0008_RS06025	1324.84	0.622738	0.206278	3.01893	0.0025367	0.0136552
BTHUR0008_RS06030	spermidine/putrescine ABC transporter substrate-binding protein	BTHUR0008_RS06030	4183.73	0.694878	0.24766	2.80578	0.00501954	0.0233886
BTHUR0008_RS06035	PAP2 family phosphoesterase	BTHUR0008_RS06035	243.678	0.684195	0.212028	3.22691	0.00125136	0.00770346
BTHUR0008_RS06040	MMPL family protein	BTHUR0008_RS06040	682.171	-0.280664	0.173756	-1.61527	0.106251	0.225179
BTHUR0008_RS06045	histidinol dehydrogenase	BTHUR0008_RS06045	14.0948	-0.0727611	0.427349	-0.170262	0.864804	0.926733
BTHUR0008_RS06050	RNA pseudouridine synthase	BTHUR0008_RS06050	210.279	0.138081	0.231502	0.596458	0.550869	0.705719
BTHUR0008_RS06055	membrane protein	BTHUR0008_RS06055	31.0605	-1.47071	0.467353	-3.1469	NA	NA
BTHUR0008_RS06060	serine protease	BTHUR0008_RS06060	15.9355	-0.618228	0.404715	-1.52756	0.126621	0.255882
BTHUR0008_RS06065	glycolate oxidase	BTHUR0008_RS06065	587.321	0.0849359	0.185956	0.456752	0.647849	0.780505
BTHUR0008_RS06070	FAD-binding protein	BTHUR0008_RS06070	482.281	-0.51355	0.230098	-2.23188	0.0256232	0.0808476
BTHUR0008_RS06075	carbohydrate diacid regulator	BTHUR0008_RS06075	66.7082	0.0281319	0.301876	0.0931901	0.925753	0.960208
BTHUR0008_RS06080	hypothetical protein	BTHUR0008_RS06080	90.4338	-0.0921496	0.236572	-0.389521	0.696891	0.815401
BTHUR0008_RS06085	transcriptional regulator	BTHUR0008_RS06085	121.307	0.123687	0.267924	0.461648	0.644334	0.777612
BTHUR0008_RS06090	sensor histidine kinase	BTHUR0008_RS06090	229.314	-0.0599105	0.218679	-0.273965	0.784111	0.877224
BTHUR0008_RS06095	GntR family transcriptional regulator	BTHUR0008_RS06095	5052.08	0.579557	0.230174	2.51791	0.0118052	0.0446694
BTHUR0008_RS06100	Fe-S oxidoreductase	BTHUR0008_RS06100	345.724	-0.431785	0.212183	-2.03496	0.0418546	0.116642
BTHUR0008_RS06105	lactate utilization protein B	BTHUR0008_RS06105	366.485	-0.554383	0.217984	-2.54323	0.0109834	0.0425368
BTHUR0008_RS06110	lactate utilization protein C	BTHUR0008_RS06110	191.414	-0.483419	0.321978	-1.5014	0.133252	0.265704
BTHUR0008_RS06115	peptidase A24	BTHUR0008_RS06115	53.955	0.0702988	0.265487	0.264792	0.79117	0.881941
BTHUR0008_RS06120	hypothetical protein	BTHUR0008_RS06120	75.9105	0.596686	0.33202	1.79714	0.072314	0.172413
BTHUR0008_RS06125	transporter	BTHUR0008_RS06125	5430.31	-0.507538	0.374906	-1.35377	0.175809	0.324431
BTHUR0008_RS06130	membrane protein	BTHUR0008_RS06130	523.713	0.910394	0.182413	4.99084	6.01172e-07	1.27756e-05
BTHUR0008_RS06135	potassium transporter TrkH	BTHUR0008_RS06135	28.442	1.38906	0.353468	3.92981	8.50116e-05	0.00086197
BTHUR0008_RS06140	acid-soluble spore protein	BTHUR0008_RS06140	10.0586	0.210469	0.456319	0.461233	0.644632	NA
BTHUR0008_RS06145	3-hydroxybutyryl-CoA dehydratase	BTHUR0008_RS06145	128.397	-0.502151	0.339685	-1.47828	NA	NA
BTHUR0008_RS06150	DNA recombinase	BTHUR0008_RS06150	1106.41	-0.082304	0.156733	-0.525122	0.599498	0.746606
BTHUR0008_RS06155	PadR family transcriptional regulator	BTHUR0008_RS06155	492.677	-0.20292	0.21729	-0.933869	0.350371	0.525565
BTHUR0008_RS06160	PhaR protein	BTHUR0008_RS06160	81.2029	-0.277196	0.249284	-1.11197	0.266151	0.4341
BTHUR0008_RS06165	acetoacetyl-CoA reductase	BTHUR0008_RS06165	158.921	-0.323656	0.211326	-1.53155	0.125634	0.254772
BTHUR0008_RS06170	poly(R)-hydroxyalkanoic acid synthase	BTHUR0008_RS06170	116.735	0.111228	0.220708	0.503963	0.614287	0.756321
BTHUR0008_RS06175	oxidoreductase	BTHUR0008_RS06175	613.427	0.51594	0.188394	2.73862	0.00616981	0.0271906
BTHUR0008_RS06180	ATP synthase	BTHUR0008_RS06180	2059.83	0.513859	0.277942	1.8488	0.0644868	0.159894
BTHUR0008_RS06185	hypothetical protein	BTHUR0008_RS06185	0.535065	-0.0018643	0.487461	-0.00382452	0.996948	NA
BTHUR0008_RS06190	hypothetical protein	BTHUR0008_RS06190	1.10197	-0.703877	0.575128	-1.22386	0.221005	NA
BTHUR0008_RS06195	phosphonate ABC transporter substrate-binding protein	BTHUR0008_RS06195	9.44663	-0.411045	0.454937	-0.903522	0.366249	NA
BTHUR0008_RS06200	phosphonate ABC transporter ATP-binding protein	BTHUR0008_RS06200	3.36633	-0.932351	0.57427	-1.62354	0.104474	NA
BTHUR0008_RS06205	phosphonate ABC transporter permease	BTHUR0008_RS06205	5.45483	-0.976574	0.525609	-1.85799	0.0631708	NA
BTHUR0008_RS06210	phosphonoacetaldehyde hydrolase	BTHUR0008_RS06210	11.8533	-0.284459	0.435471	-0.653221	0.513614	NA
BTHUR0008_RS06215	2-aminoethylphosphonate:pyruvate aminotransferase	BTHUR0008_RS06215	13.6193	0.296953	0.452749	0.655888	0.511896	NA
BTHUR0008_RS06220	saccharopine dehydrogenase	BTHUR0008_RS06220	27.8123	-0.132873	0.343602	-0.386705	0.698974	0.815908
BTHUR0008_RS06225	cytochrome C	BTHUR0008_RS06225	13.1289	0.287203	0.399981	0.718042	0.472732	NA
BTHUR0008_RS06230	hypothetical protein	BTHUR0008_RS06230	0	NA	NA	NA	NA	NA
BTHUR0008_RS06235	internalin	BTHUR0008_RS06235	10.9033	-0.328994	0.437361	-0.752225	0.451916	NA
BTHUR0008_RS06240	hypothetical protein	BTHUR0008_RS06240	12.931	-0.81477	0.454223	-1.79377	0.0728506	NA
BTHUR0008_RS06245	hypothetical protein	BTHUR0008_RS06245	18.9477	0.670511	0.383377	1.74896	0.0802978	0.18537
BTHUR0008_RS06250	dihydroorotate dehydrogenase	BTHUR0008_RS06250	43.8185	1.52014	0.371486	4.09205	4.27574e-05	0.000482992
BTHUR0008_RS06255	stage 0 sporulation protein	BTHUR0008_RS06255	5.64059	0.381737	0.519692	0.734545	0.462617	NA
BTHUR0008_RS06260	sensor histidine kinase	BTHUR0008_RS06260	344.606	0.063695	0.208501	0.305491	0.759992	0.860795
BTHUR0008_RS06265	MarR family transcriptional regulator	BTHUR0008_RS06265	241.874	0.392922	0.231631	1.69633	0.0898234	0.19935
BTHUR0008_RS06270	oligoendopeptidase F	BTHUR0008_RS06270	2067.48	-0.593251	0.160975	-3.68536	0.000228381	0.00198231
BTHUR0008_RS06275	hypothetical protein	BTHUR0008_RS06275	80.8021	-0.472755	0.26072	-1.81327	0.0697906	0.168221
BTHUR0008_RS06280	glutamate dehydrogenase	BTHUR0008_RS06280	0.117854	-0.143192	0.266302	-0.537707	0.590779	NA
BTHUR0008_RS06285	sporulation kinase	BTHUR0008_RS06285	93.7519	-0.426327	0.33655	-1.26676	NA	NA
BTHUR0008_RS06290	7-cyano-7-deazaguanine synthase	BTHUR0008_RS06290	1245.99	1.63978	0.204729	8.00953	1.15149e-15	1.30708e-13
BTHUR0008_RS06295	6-pyruvoyl tetrahydrobiopterin synthase	BTHUR0008_RS06295	469.941	1.42394	0.208746	6.8214	9.01554e-12	5.18004e-10
BTHUR0008_RS06300	7-carboxy-7-deazaguanine synthase	BTHUR0008_RS06300	1105.53	1.33881	0.204665	6.54145	6.09261e-11	2.88893e-09
BTHUR0008_RS06305	7-cyano-7-deazaguanine reductase	BTHUR0008_RS06305	191.681	0.558425	0.214606	2.6021	0.00926552	0.0372703
BTHUR0008_RS06310	hypothetical protein	BTHUR0008_RS06310	179.577	-1.5303	0.347212	-4.40739	1.04624e-05	0.00014535
BTHUR0008_RS06315	ABC transporter permease	BTHUR0008_RS06315	14.235	-0.444298	0.400051	-1.11061	0.266738	0.434664
BTHUR0008_RS06320	phosphoglycerate mutase	BTHUR0008_RS06320	77.0235	-0.511649	0.275943	-1.85418	0.0637128	0.158313
BTHUR0008_RS06325	acetyltransferase	BTHUR0008_RS06325	590.325	-0.305835	0.28089	-1.08881	0.27624	0.445467
BTHUR0008_RS06330	abortive phage infection protein	BTHUR0008_RS06330	226.156	0.104003	0.218141	0.476771	0.633525	0.770954
BTHUR0008_RS06335	hypothetical protein	BTHUR0008_RS06335	223.67	0.375143	0.196806	1.90616	0.0566299	0.145769
BTHUR0008_RS06340	ribonucleotide reductase	BTHUR0008_RS06340	4354.35	0.65076	0.289583	2.24724	0.024625	0.0783355
BTHUR0008_RS06345	ribonucleotide-diphosphate reductase subunit alpha	BTHUR0008_RS06345	6677.96	-0.178184	0.188301	-0.946272	0.34401	0.518802
BTHUR0008_RS06350	ribonucleotide-diphosphate reductase	BTHUR0008_RS06350	2124.75	-0.444388	0.161724	-2.74781	0.00599953	0.0266684
BTHUR0008_RS06355	GntR family transcriptional regulator	BTHUR0008_RS06355	105.17	1.09001	0.229361	4.75237	2.0105e-06	3.64419e-05
BTHUR0008_RS06360	ABC transporter	BTHUR0008_RS06360	71.6111	0.706733	0.272569	2.59285	0.00951833	0.0378618
BTHUR0008_RS06365	ABC transporter permease	BTHUR0008_RS06365	37.4565	0.372919	0.352924	1.05665	0.290669	0.462171
BTHUR0008_RS06370	bacitracin ABC transporter ATP-binding protein	BTHUR0008_RS06370	328.554	0.655389	0.234714	2.79229	0.00523365	0.0241401
BTHUR0008_RS06375	ABC transporter permease	BTHUR0008_RS06375	87.1857	0.177899	0.208827	0.851896	0.394272	0.571277
BTHUR0008_RS06380	AbrB family transcriptional regulator	BTHUR0008_RS06380	199.532	0.0114352	0.233969	0.0488748	0.961019	0.98083
BTHUR0008_RS06385	hypothetical protein	BTHUR0008_RS06385	19.2636	0.0800938	0.372168	0.215209	0.829605	0.906546
BTHUR0008_RS06390	AsnC family transcriptional regulator	BTHUR0008_RS06390	26.8997	-0.176334	0.381102	-0.462695	0.643583	0.777579
BTHUR0008_RS06395	alkylhydroperoxidase	BTHUR0008_RS06395	17.5062	-0.407032	0.402841	-1.0104	0.312302	0.484969
BTHUR0008_RS06400	isochorismatase	BTHUR0008_RS06400	24.488	-0.723355	0.396867	-1.82266	0.0683545	0.166121
BTHUR0008_RS06405	SSEB protein	BTHUR0008_RS06405	827.022	-0.401064	0.224911	-1.78321	0.0745519	0.175589
BTHUR0008_RS06410	hypothetical protein	BTHUR0008_RS06410	6.40602	-0.50741	0.515057	-0.985153	0.324549	NA
BTHUR0008_RS06415	nitronate monooxygenase	BTHUR0008_RS06415	60.3348	-0.607975	0.361822	-1.68032	0.092896	0.204135
BTHUR0008_RS06420	alanine transporter	BTHUR0008_RS06420	5800.98	0.364803	0.156708	2.32791	0.0199168	0.0668297
BTHUR0008_RS06425	D-alanine--poly(phosphoribitol) ligase	BTHUR0008_RS06425	1341.84	-0.133746	0.217577	-0.614707	0.538748	0.695284
BTHUR0008_RS06430	alanine transporter	BTHUR0008_RS06430	7171.09	0.225383	0.212428	1.06099	0.288696	0.45982
BTHUR0008_RS06435	D-alanine--poly(phosphoribitol) ligase	BTHUR0008_RS06435	7831.42	0.106872	0.170062	0.628429	0.529723	0.689075
BTHUR0008_RS06440	cytochrome C553	BTHUR0008_RS06440	2623.75	0.558576	0.163534	3.41565	0.000636299	0.00449368
BTHUR0008_RS06445	N-acyl-L-amino acid amidohydrolase	BTHUR0008_RS06445	41.3041	0.354318	0.320922	1.10406	0.269565	0.437433
BTHUR0008_RS06450	hypothetical protein	BTHUR0008_RS06450	5.5118	-0.138924	0.5181	-0.268141	0.788591	NA
BTHUR0008_RS06455	flavodoxin	BTHUR0008_RS06455	20.0785	1.17551	0.374549	3.13846	0.00169836	0.00984376
BTHUR0008_RS06460	hypothetical protein	BTHUR0008_RS06460	22.556	-0.424296	0.356023	-1.19177	0.233353	0.395205
BTHUR0008_RS06465	hypothetical protein	BTHUR0008_RS06465	0.543503	0.617192	0.511015	1.20778	0.227133	NA
BTHUR0008_RS06470	aminoglycoside phosphotransferase	BTHUR0008_RS06470	9.24344	0.0714435	0.470131	0.151965	0.879214	NA
BTHUR0008_RS06475	biotin transporter BioY	BTHUR0008_RS06475	18.5894	0.502188	0.422392	1.18892	0.234473	0.396525
BTHUR0008_RS06480	hypothetical protein	BTHUR0008_RS06480	2.65525	-1.61956	0.60269	-2.68721	0.00720506	NA
BTHUR0008_RS06485	hypothetical protein	BTHUR0008_RS06485	57.5872	-0.313334	0.33225	-0.943067	0.345646	0.520427
BTHUR0008_RS06490	multidrug transporter MatE	BTHUR0008_RS06490	109.232	0.54457	0.272482	1.99856	0.0456561	0.124624
BTHUR0008_RS06495	UDP pyrophosphate phosphatase	BTHUR0008_RS06495	2400.79	0.462541	0.15125	3.05812	0.00222731	0.0122674
BTHUR0008_RS06500	thioredoxin	BTHUR0008_RS06500	407.167	-0.211052	0.195762	-1.0781	0.280988	0.451872
BTHUR0008_RS06505	hypothetical protein	BTHUR0008_RS06505	13.2644	-0.451526	0.431739	-1.04583	0.295639	NA
BTHUR0008_RS06510	MarR family transcriptional regulator	BTHUR0008_RS06510	122.849	-0.0861292	0.339828	-0.25345	0.799921	0.887084
BTHUR0008_RS06515	hypothetical protein	BTHUR0008_RS06515	2.50654	0.834827	0.601403	1.38813	0.165097	NA
BTHUR0008_RS06520	sodium:dicarboxylate symporter	BTHUR0008_RS06520	45.121	0.206864	0.265975	0.777758	0.436711	0.608702
BTHUR0008_RS06525	Ktr system potassium transporter B	BTHUR0008_RS06525	461.878	-0.615201	0.212925	-2.88928	0.00386125	0.0190161
BTHUR0008_RS06530	imidazole glycerol phosphate synthase	BTHUR0008_RS06530	4.45316	0.42871	0.540053	0.79383	0.427295	NA
BTHUR0008_RS06535	sporulation protein YtfJ	BTHUR0008_RS06535	5.77442	0.819494	0.539141	1.52	0.128511	NA
BTHUR0008_RS06540	phosphoribosyl-ATP pyrophosphatase	BTHUR0008_RS06540	14.772	2.4514	0.464094	5.28212	1.27695e-07	3.22984e-06
BTHUR0008_RS06545	hypothetical protein	BTHUR0008_RS06545	32.5542	-0.668682	0.460326	-1.45263	0.146328	0.284465
BTHUR0008_RS06550	hypothetical protein	BTHUR0008_RS06550	12.1409	-0.63888	0.457189	-1.39741	0.162291	NA
BTHUR0008_RS06555	branched-chain amino acid aminotransferase	BTHUR0008_RS06555	28.0389	0.134439	0.347039	0.387388	0.698469	0.815908
BTHUR0008_RS06560	acetolactate synthase	BTHUR0008_RS06560	13.7397	-0.211911	0.393918	-0.537957	0.590607	0.738298
BTHUR0008_RS06565	acetolactate synthase	BTHUR0008_RS06565	1.4618	-0.462911	0.600899	-0.770364	0.441084	NA
BTHUR0008_RS06570	ketol-acid reductoisomerase	BTHUR0008_RS06570	14.5508	0.0153752	0.406828	0.0377929	0.969853	0.985093
BTHUR0008_RS06575	2-isopropylmalate synthase	BTHUR0008_RS06575	20.5458	0.103473	0.397089	0.260579	0.794418	0.883328
BTHUR0008_RS06580	3-isopropylmalate dehydrogenase	BTHUR0008_RS06580	28.2759	0.0842543	0.36631	0.230008	0.818086	0.898389
BTHUR0008_RS06585	isopropylmalate isomerase	BTHUR0008_RS06585	30.2447	-0.278551	0.362612	-0.768179	0.442381	0.613115
leuD	isopropylmalate isomerase	BTHUR0008_RS06590	8.60824	-0.358185	0.469272	-0.763278	0.445298	NA
BTHUR0008_RS06595	ATP phosphoribosyltransferase	BTHUR0008_RS06595	71.1511	-0.674931	0.41646	-1.62064	0.105095	0.223456
BTHUR0008_RS06600	ATP phosphoribosyltransferase	BTHUR0008_RS06600	22.2769	0.0315682	0.383483	0.0823196	0.934393	0.965394
BTHUR0008_RS06605	histidinol dehydrogenase	BTHUR0008_RS06605	15.8116	-0.483789	0.426417	-1.13454	0.256566	0.424363
hisB	imidazoleglycerol-phosphate dehydratase	BTHUR0008_RS06610	2.95061	-0.711366	0.586304	-1.21331	0.225012	NA
BTHUR0008_RS06615	imidazole glycerol phosphate synthase	BTHUR0008_RS06615	6.95462	0.483289	0.501248	0.964172	0.33496	NA
BTHUR0008_RS06620	1-(5-phosphoribosyl)-5-[(5- phosphoribosylamino)methylideneamino] imidazole-4-carboxamide isomerase	BTHUR0008_RS06620	2.77116	-0.287616	0.596829	-0.481906	0.629873	NA
BTHUR0008_RS06625	imidazole glycerol phosphate synthase	BTHUR0008_RS06625	7.62639	0.483337	0.515881	0.936916	0.348802	NA
BTHUR0008_RS06630	phosphoribosyl-AMP cyclohydrolase	BTHUR0008_RS06630	2.44231	-0.739586	0.602055	-1.22843	0.219284	NA
BTHUR0008_RS06635	phosphoribosyl-ATP pyrophosphatase	BTHUR0008_RS06635	0.0416423	-0.0573847	0.172475	-0.332713	0.739351	NA
BTHUR0008_RS06640	histidinol-phosphatase	BTHUR0008_RS06640	10.5645	-0.125595	0.466826	-0.269041	0.787898	NA
BTHUR0008_RS06645	hypothetical protein	BTHUR0008_RS06645	1.70294	0.359668	0.601994	0.597461	0.550199	NA
BTHUR0008_RS06650	2-hydroxyacid dehydrogenase	BTHUR0008_RS06650	1642.28	-0.428348	0.228359	-1.87576	0.0606878	0.153251
BTHUR0008_RS06655	CDP-diacylglycerol--serine O-phosphatidyltransferase	BTHUR0008_RS06655	1449.25	0.514838	0.204078	2.52275	0.0116442	0.0441741
BTHUR0008_RS06660	hypothetical protein	BTHUR0008_RS06660	894.418	0.0286108	0.210476	0.135934	0.891874	0.942716
BTHUR0008_RS06665	hypothetical protein	BTHUR0008_RS06665	5.45237	-0.00310641	0.548903	-0.0056593	0.995485	NA
BTHUR0008_RS06670	diaminopimelate decarboxylase	BTHUR0008_RS06670	519.612	-0.330175	0.172532	-1.9137	0.0556588	0.144098
BTHUR0008_RS06675	hypothetical protein	BTHUR0008_RS06675	116.779	-0.273321	0.576369	-0.474211	0.63535	0.771839
BTHUR0008_RS06680	phosphoadenosine phosphosulfate reductase	BTHUR0008_RS06680	6.66446	0.332006	0.539146	0.6158	0.538027	NA
sat	sulfate adenylyltransferase	BTHUR0008_RS06685	5.22141	1.58933	0.546106	2.9103	0.00361081	NA
BTHUR0008_RS06690	adenylylsulfate kinase	BTHUR0008_RS06690	3.12506	1.4031	0.589817	2.37887	0.0173656	NA
BTHUR0008_RS06695	ferredoxin-nitrite reductase	BTHUR0008_RS06695	8.11049	0.585094	0.502065	1.16537	0.243867	NA
BTHUR0008_RS06700	hypothetical protein	BTHUR0008_RS06700	1.74518	-0.0074017	0.602774	-0.0122794	0.990203	NA
BTHUR0008_RS06705	uroporphyrin-III C-methyltransferase	BTHUR0008_RS06705	5.46047	0.579992	0.527977	1.09852	0.271979	NA
BTHUR0008_RS06710	cobalamin biosynthesis protein CbiX	BTHUR0008_RS06710	7.01767	0.0961955	0.493739	0.194831	0.845525	NA
BTHUR0008_RS06715	precorrin-2 dehydrogenase	BTHUR0008_RS06715	42.0531	0.375829	0.406544	0.924448	0.355253	0.53098
BTHUR0008_RS06720	hypothetical protein	BTHUR0008_RS06720	306.714	0.0578746	0.236981	0.244216	0.807063	0.891961
BTHUR0008_RS06725	peptidase M24	BTHUR0008_RS06725	1673.77	0.88468	0.231621	3.81952	0.000133713	0.00124212
BTHUR0008_RS06730	proton glutamate symport protein	BTHUR0008_RS06730	6195.6	-0.611377	0.158508	-3.85707	0.000114755	0.00109891
BTHUR0008_RS06735	hypothetical protein	BTHUR0008_RS06735	82.2603	-1.07996	0.241134	-4.47867	7.5109e-06	0.00011276
BTHUR0008_RS06740	sodium:proton antiporter	BTHUR0008_RS06740	493.158	0.994097	0.310961	3.19686	0.00138933	0.00839735
BTHUR0008_RS06745	hypothetical protein	BTHUR0008_RS06745	1332.63	-0.837355	0.295568	-2.83304	0.00461078	0.0219221
BTHUR0008_RS06750	phage-shock protein	BTHUR0008_RS06750	535.822	-1.2872	0.231097	-5.56995	2.5481e-08	7.65087e-07
BTHUR0008_RS06755	transporter	BTHUR0008_RS06755	84.6097	0.345857	0.265012	1.30506	0.191872	0.345578
BTHUR0008_RS06760	sensor histidine kinase	BTHUR0008_RS06760	214.752	0.579516	0.24808	2.336	0.0194913	0.0659678
BTHUR0008_RS06765	transcriptional regulator	BTHUR0008_RS06765	266.985	0.223224	0.165726	1.34694	0.177998	0.327433
BTHUR0008_RS06770	hypothetical protein	BTHUR0008_RS06770	107.663	-0.342712	0.28795	-1.19018	0.233977	0.39583
BTHUR0008_RS06775	branched-chain amino acid transporter	BTHUR0008_RS06775	167.807	1.10028	0.219748	5.00703	5.52771e-07	1.19102e-05
BTHUR0008_RS06780	hypothetical protein	BTHUR0008_RS06780	336.165	-0.528535	0.241761	-2.18618	0.0288021	0.0880139
BTHUR0008_RS06785	SAM-dependent methyltransferase	BTHUR0008_RS06785	139.931	0.314292	0.288975	1.08761	0.276767	0.446164
BTHUR0008_RS06790	hypothetical protein	BTHUR0008_RS06790	12.0503	-0.62826	0.45085	-1.3935	0.163468	NA
BTHUR0008_RS06795	hypothetical protein	BTHUR0008_RS06795	0.124927	-0.160555	0.279052	-0.575361	0.565047	NA
BTHUR0008_RS06800	membrane protein	BTHUR0008_RS06800	56.6925	-0.231909	0.305447	-0.759247	0.447705	0.618652
BTHUR0008_RS06805	hypothetical protein	BTHUR0008_RS06805	34.6949	-0.506403	0.372867	-1.35813	0.174422	0.322336
BTHUR0008_RS06810	dihydropteridine reductase	BTHUR0008_RS06810	2653.01	-0.669966	0.368406	-1.81855	0.0689794	0.166856
BTHUR0008_RS06815	Crp/Fnr family transcriptional regulator	BTHUR0008_RS06815	20.4301	-0.893612	0.496415	-1.80013	0.0718397	0.171634
BTHUR0008_RS06820	hypothetical protein	BTHUR0008_RS06820	13.5129	0.231891	0.481273	0.481828	0.629928	NA
BTHUR0008_RS06825	membrane protein	BTHUR0008_RS06825	1161.4	0.568783	0.274794	2.06985	0.0384664	0.109293
BTHUR0008_RS06830	inorganic phosphate transporter	BTHUR0008_RS06830	3580.33	0.574653	0.243935	2.35576	0.0184848	0.0633494
BTHUR0008_RS06835	hypothetical protein	BTHUR0008_RS06835	1879.13	0.6986	0.170506	4.09721	4.18165e-05	0.000475829
BTHUR0008_RS06840	peptidase	BTHUR0008_RS06840	266.105	0.464609	0.287979	1.61334	0.10667	0.225759
BTHUR0008_RS06845	hypothetical protein	BTHUR0008_RS06845	1.50762	-0.564672	0.593351	-0.951666	0.341266	NA
BTHUR0008_RS06850	hypothetical protein	BTHUR0008_RS06850	11.3581	1.31219	0.463999	2.82799	0.00468411	NA
BTHUR0008_RS06855	sporulation kinase	BTHUR0008_RS06855	155.329	0.00861541	0.339612	0.0253684	0.979761	0.988041
BTHUR0008_RS06860	hypothetical protein	BTHUR0008_RS06860	78.897	0.412666	0.220536	1.87119	0.0613184	0.153892
BTHUR0008_RS06865	hypothetical protein	BTHUR0008_RS06865	53.1425	-0.641218	0.335614	-1.91058	0.0560588	0.144863
BTHUR0008_RS06870	integrase	BTHUR0008_RS06870	4134.99	-0.374961	0.256523	-1.4617	0.143822	0.28065
BTHUR0008_RS06875	sensor histidine kinase	BTHUR0008_RS06875	975.057	-0.31971	0.164878	-1.93907	0.0524928	0.137635
BTHUR0008_RS06880	purine nucleoside phosphorylase	BTHUR0008_RS06880	3374.55	-0.278605	0.140218	-1.98694	0.0469288	0.126833
BTHUR0008_RS06885	hypothetical protein	BTHUR0008_RS06885	135.069	-0.579523	0.211273	-2.74301	0.00608795	0.0269584
BTHUR0008_RS06890	hypothetical protein	BTHUR0008_RS06890	3638.73	0.4662	0.157297	2.96382	0.00303841	0.0157998
BTHUR0008_RS06895	hypothetical protein	BTHUR0008_RS06895	111.548	-0.908516	0.26404	-3.44083	0.000579939	0.00420565
BTHUR0008_RS06900	hypothetical protein	BTHUR0008_RS06900	211.421	-0.761789	0.28526	-2.67051	0.00757364	0.0318696
BTHUR0008_RS06905	superoxide dismutase	BTHUR0008_RS06905	9.53102	-0.50685	0.465831	-1.08805	0.276571	NA
BTHUR0008_RS06910	D-alanyl-D-alanine carboxypeptidase	BTHUR0008_RS06910	8.91024	0.229151	0.457765	0.500587	0.616662	NA
BTHUR0008_RS06915	spore maturation protein	BTHUR0008_RS06915	3.7033	1.44947	0.581475	2.49275	0.0126757	NA
BTHUR0008_RS06920	spore maturation protein	BTHUR0008_RS06920	31.8932	0.366599	0.314353	1.1662	0.243534	0.407554
BTHUR0008_RS06925	ribosomal large subunit pseudouridine synthase B	BTHUR0008_RS06925	1469.64	0.640594	0.243611	2.62958	0.00854915	0.0349936
BTHUR0008_RS06930	thiol-disulfide oxidoreductase	BTHUR0008_RS06930	674.196	0.27222	0.211421	1.28757	0.197895	0.353552
BTHUR0008_RS06935	cytochrome C biogenesis protein	BTHUR0008_RS06935	295.27	-0.205818	0.246514	-0.834914	0.403766	0.580157
BTHUR0008_RS06940	cytochrome C biogenesis protein	BTHUR0008_RS06940	778.804	-0.109669	0.25471	-0.430565	0.666785	0.793458
BTHUR0008_RS06945	PhoP family transcriptional regulator	BTHUR0008_RS06945	1266.18	0.139303	0.170335	0.817822	0.413459	0.587374
BTHUR0008_RS06950	sensor histidine kinase	BTHUR0008_RS06950	2182.92	0.000751543	0.154578	0.0048619	0.996121	0.997621
BTHUR0008_RS06955	ATP:cob(I)alamin adenosyltransferase	BTHUR0008_RS06955	65.6791	0.310767	0.282918	1.09843	0.272016	0.44041
BTHUR0008_RS06960	peptidase M23	BTHUR0008_RS06960	44.9523	0.515366	0.332925	1.548	0.121623	0.249354
BTHUR0008_RS06965	hypothetical protein	BTHUR0008_RS06965	756.68	0.605306	0.220066	2.75057	0.00594923	0.0265564
BTHUR0008_RS06970	riboflavin transporter FmnP	BTHUR0008_RS06970	354.285	-0.782409	0.230838	-3.38942	0.000700401	0.00485792
BTHUR0008_RS06975	ferredoxin	BTHUR0008_RS06975	1258.58	0.221744	0.258953	0.85631	0.391826	0.568994
BTHUR0008_RS06980	hypothetical protein	BTHUR0008_RS06980	120.915	-0.624051	0.221013	-2.82359	0.00474888	0.0224378
BTHUR0008_RS06985	ATP-dependent DNA helicase RecQ	BTHUR0008_RS06985	401.329	-0.0891639	0.205056	-0.434826	0.663689	0.79119
BTHUR0008_RS06990	CAAX amino protease	BTHUR0008_RS06990	70.2509	-0.359227	0.389533	-0.922198	NA	NA
BTHUR0008_RS06995	peptidase M23B	BTHUR0008_RS06995	178.088	0.155735	0.24382	0.638729	0.522999	0.683911
BTHUR0008_RS07000	metallophosphoesterase	BTHUR0008_RS07000	280.572	0.0303163	0.166641	0.181926	0.855641	0.921673
BTHUR0008_RS07005	MerR family transcriptional regulator	BTHUR0008_RS07005	363.402	-0.186868	0.221579	-0.843349	0.399033	0.575667
BTHUR0008_RS07010	adapter protein MecA	BTHUR0008_RS07010	875.911	-0.395818	0.173225	-2.28499	0.0223136	0.0728242
BTHUR0008_RS07015	glutamate dehydrogenase	BTHUR0008_RS07015	8895.99	-0.332261	0.193271	-1.71915	0.0855867	0.193078
BTHUR0008_RS07020	hypothetical protein	BTHUR0008_RS07020	10.1647	-0.120906	0.471731	-0.256303	0.797717	NA
BTHUR0008_RS07025	hypothetical protein	BTHUR0008_RS07025	252.081	0.309982	0.255138	1.21496	0.224381	0.384347
BTHUR0008_RS07030	N-acetylmuramoyl-L-alanine amidase	BTHUR0008_RS07030	445.239	0.560096	0.287861	1.94572	0.0516888	0.135909
BTHUR0008_RS07035	hypothetical protein	BTHUR0008_RS07035	440.971	-0.0285782	0.177661	-0.160858	0.872205	0.931035
BTHUR0008_RS07040	asparaginase	BTHUR0008_RS07040	1102.54	-0.142303	0.149359	-0.952755	0.340714	0.514666
BTHUR0008_RS07045	cytidylate kinase	BTHUR0008_RS07045	808.214	0.477404	0.21735	2.19647	0.0280581	0.0864784
BTHUR0008_RS07050	30S ribosomal protein S1	BTHUR0008_RS07050	6208.77	-0.730031	0.185511	-3.93524	8.31152e-05	0.00084643
BTHUR0008_RS07055	isopentenyl pyrophosphate isomerase	BTHUR0008_RS07055	1068.2	0.292226	0.172634	1.69275	0.0905039	0.200574
BTHUR0008_RS07060	hypothetical protein	BTHUR0008_RS07060	0.845273	0.767049	0.527546	1.45399	0.145948	NA
BTHUR0008_RS07065	membrane protein	BTHUR0008_RS07065	1.97238	0.350844	0.600402	0.584348	0.558986	NA
BTHUR0008_RS07070	membrane protein	BTHUR0008_RS07070	5.52012	0.926801	0.518896	1.7861	0.0740829	NA
BTHUR0008_RS07075	hypothetical protein	BTHUR0008_RS07075	0.303989	0.108943	0.393906	0.27657	0.78211	NA
engA	ribosome-associated GTPase EngA	BTHUR0008_RS07080	3137.11	0.909358	0.179009	5.07995	3.77542e-07	8.44749e-06
BTHUR0008_RS07085	glycerol-3-phosphate dehydrogenase	BTHUR0008_RS07085	5089.81	0.646238	0.240556	2.68644	0.00722179	0.0306104
BTHUR0008_RS07090	ATP synthase	BTHUR0008_RS07090	2.11013	0.257495	0.597814	0.430727	0.666667	NA
BTHUR0008_RS07095	hypothetical protein	BTHUR0008_RS07095	1.90044	0.0875781	0.602936	0.145253	0.884511	NA
BTHUR0008_RS07100	hypothetical protein	BTHUR0008_RS07100	18.431	-0.36119	0.408664	-0.883833	0.376786	0.555115
BTHUR0008_RS07105	stage IV sporulation protein A	BTHUR0008_RS07105	115.029	0.186606	0.276373	0.675195	0.499552	0.66168
BTHUR0008_RS07110	transcriptional regulator	BTHUR0008_RS07110	12187.2	-0.509952	0.24192	-2.10794	0.0350366	0.101849
BTHUR0008_RS07115	GTP cyclohydrolase I	BTHUR0008_RS07115	3610.33	-0.153987	0.186857	-0.824089	0.409889	0.584623
BTHUR0008_RS07120	heptaprenyl diphosphate synthase subunit I	BTHUR0008_RS07120	1333.7	0.84027	0.184936	4.54356	5.53121e-06	8.75586e-05
BTHUR0008_RS07125	ubiquinone/menaquinone biosynthesis methyltransferase	BTHUR0008_RS07125	1277.31	0.501069	0.158261	3.1661	0.00154499	0.00914809
BTHUR0008_RS07130	heptaprenyl diphosphate synthase subunit II	BTHUR0008_RS07130	1834.61	0.216417	0.222827	0.971232	0.331433	0.504343
BTHUR0008_RS07135	nucleoside diphosphate kinase	BTHUR0008_RS07135	2376.68	-0.189802	0.158494	-1.19754	0.231097	0.392671
BTHUR0008_RS07140	chorismate synthase	BTHUR0008_RS07140	673.245	-0.000981595	0.196994	-0.00498288	0.996024	0.997621
BTHUR0008_RS07145	3-dehydroquinate synthase	BTHUR0008_RS07145	866.977	-0.241304	0.19797	-1.21889	0.222886	0.383196
BTHUR0008_RS07150	histidinol-phosphate aminotransferase	BTHUR0008_RS07150	522.573	-0.590463	0.169521	-3.48313	0.00049558	0.00370809
BTHUR0008_RS07155	hypothetical protein	BTHUR0008_RS07155	2505.96	0.297572	0.161623	1.84115	0.0656002	0.161666
BTHUR0008_RS07160	hypothetical protein	BTHUR0008_RS07160	252.066	-0.410004	0.235192	-1.74327	0.0812857	0.186448
BTHUR0008_RS07165	hypothetical protein	BTHUR0008_RS07165	28.4112	-0.670149	0.372254	-1.80025	0.0718219	0.171634
BTHUR0008_RS07170	menaquinol-cytochrome C reductase iron-sulfur subunit	BTHUR0008_RS07170	194.368	-0.0712351	0.296982	-0.239863	0.810436	0.893784
BTHUR0008_RS07175	cytochrome B6	BTHUR0008_RS07175	125.945	-0.2237	0.236607	-0.945448	0.34443	0.519267
BTHUR0008_RS07180	cytochrome CBB3	BTHUR0008_RS07180	259.601	-0.272899	0.269698	-1.01187	0.311602	0.484367
BTHUR0008_RS07185	membrane protein	BTHUR0008_RS07185	279.627	0.506991	0.264786	1.91472	0.0555285	0.143892
BTHUR0008_RS07190	membrane protein	BTHUR0008_RS07190	87.3245	-0.0261721	0.316848	-0.0826015	0.934168	0.965394
BTHUR0008_RS07195	hypothetical protein	BTHUR0008_RS07195	27.4239	0.520124	0.363994	1.42894	0.153022	0.292561
BTHUR0008_RS07200	zinc metallopeptidase	BTHUR0008_RS07200	2779.43	0.0656695	0.197558	0.332405	0.739583	0.84648
BTHUR0008_RS07205	uracil-DNA glycosylase	BTHUR0008_RS07205	13.1488	0.413243	0.49744	0.830739	0.406121	NA
BTHUR0008_RS07210	hypothetical protein	BTHUR0008_RS07210	112.636	-0.349194	0.204198	-1.71007	0.0872529	0.195513
BTHUR0008_RS07215	hypothetical protein	BTHUR0008_RS07215	291.104	-0.254317	0.226854	-1.12106	0.262262	0.430686
BTHUR0008_RS07220	dihydrodipicolinate reductase	BTHUR0008_RS07220	621.939	-0.198236	0.226936	-0.873531	0.382374	0.560141
BTHUR0008_RS07225	methylglyoxal synthase	BTHUR0008_RS07225	755.275	-0.0327637	0.331224	-0.098917	0.921204	0.957405
BTHUR0008_RS07230	deacetylase	BTHUR0008_RS07230	326.686	-0.434712	0.186862	-2.32638	0.0199985	0.0670073
BTHUR0008_RS07235	N-acetyl-alpha-D-glucosaminyl L-malate synthase	BTHUR0008_RS07235	1027.21	-0.21286	0.19003	-1.12014	0.262654	0.430723
BTHUR0008_RS07240	tRNA CCA-pyrophosphorylase	BTHUR0008_RS07240	983.906	-0.0310188	0.17024	-0.182207	0.85542	0.921673
BTHUR0008_RS07245	biotin--acetyl-CoA-carboxylase ligase	BTHUR0008_RS07245	1284.05	0.0664471	0.254125	0.261474	0.793727	0.883099
BTHUR0008_RS07250	cytochrome B561	BTHUR0008_RS07250	3.57133	0.723252	0.593786	1.21804	0.223211	NA
BTHUR0008_RS07255	3-methyl-2-oxobutanoate hydroxymethyltransferase	BTHUR0008_RS07255	1150.41	-0.515955	0.210213	-2.45444	0.0141105	0.0516682
BTHUR0008_RS07260	pantoate--beta-alanine ligase	BTHUR0008_RS07260	676.39	-0.5678	0.205713	-2.76015	0.00577744	0.0260292
BTHUR0008_RS07265	aspartate decarboxylase	BTHUR0008_RS07265	631.687	-0.578421	0.185095	-3.125	0.00177806	0.0102036
BTHUR0008_RS07270	DNA polymerase III subunit epsilon	BTHUR0008_RS07270	914.158	0.0502884	0.165333	0.304165	0.761002	0.861728
BTHUR0008_RS07275	hypothetical protein	BTHUR0008_RS07275	235.303	-0.163899	0.253054	-0.647686	0.517188	0.678694
BTHUR0008_RS07280	peptidase M4	BTHUR0008_RS07280	4085.07	0.389542	0.222045	1.75434	0.0793731	0.183763
BTHUR0008_RS07285	aspartate aminotransferase	BTHUR0008_RS07285	6972.28	0.0673218	0.214381	0.314028	0.7535	0.854897
BTHUR0008_RS07290	DNA replication protein dnaD	BTHUR0008_RS07290	166.688	-0.0814537	0.199283	-0.408733	0.682736	0.805234
BTHUR0008_RS07295	endonuclease III	BTHUR0008_RS07295	172.688	0.378213	0.211606	1.78735	0.0738816	0.174639
BTHUR0008_RS07300	hypothetical protein	BTHUR0008_RS07300	41.2608	-0.132909	0.307586	-0.432103	0.665666	0.792533
BTHUR0008_RS07305	hypothetical protein	BTHUR0008_RS07305	7375.39	0.36754	0.224815	1.63486	0.102079	0.218748
BTHUR0008_RS07310	recombinase RecU	BTHUR0008_RS07310	428.026	0.507407	0.21166	2.39727	0.0165176	0.0581488
BTHUR0008_RS07315	hypothetical protein	BTHUR0008_RS07315	47.959	0.74549	0.270082	2.76024	0.00577596	0.0260292
BTHUR0008_RS07320	hypothetical protein	BTHUR0008_RS07320	113.086	0.0627984	0.220124	0.285286	0.775425	0.871277
BTHUR0008_RS07325	hypothetical protein	BTHUR0008_RS07325	29.7712	-0.224495	0.367806	-0.610362	0.541622	0.697292
BTHUR0008_RS07330	hypothetical protein	BTHUR0008_RS07330	173.024	-0.00620266	0.282699	-0.0219409	0.982495	0.989311
BTHUR0008_RS07335	hypothetical protein	BTHUR0008_RS07335	20.1861	0.673504	0.35567	1.89362	0.058275	0.148528
BTHUR0008_RS07340	spore coat protein	BTHUR0008_RS07340	2.08452	0.363966	0.601262	0.605338	0.544955	NA
BTHUR0008_RS07345	hypothetical protein	BTHUR0008_RS07345	208.54	1.00117	0.218101	4.59038	4.42443e-06	7.27608e-05
BTHUR0008_RS07350	cell division protein GpsB	BTHUR0008_RS07350	361.992	-0.555742	0.289411	-1.92025	0.0548263	0.142628
BTHUR0008_RS31745	bacterial RNase P	BTHUR0008_RS31745	348265	0.305281	0.293469	1.04025	0.298224	0.470487
BTHUR0008_RS07355	RNA methyltransferase	BTHUR0008_RS07355	3608.1	0.86075	0.284129	3.02944	0.00245011	0.01329
BTHUR0008_RS07360	hypothetical protein	BTHUR0008_RS07360	30.5524	0.133433	0.370021	0.360609	0.718392	0.829009
BTHUR0008_RS07365	ATP-dependent helicase	BTHUR0008_RS07365	2042.4	0.965369	0.230578	4.18673	2.83001e-05	0.000350289
BTHUR0008_RS07370	peptidase M32	BTHUR0008_RS07370	2066.64	-0.587183	0.1663	-3.53086	0.000414207	0.00320219
BTHUR0008_RS07375	acetyltransferase	BTHUR0008_RS07375	30.9962	-0.158076	0.320806	-0.492747	0.622192	0.762623
BTHUR0008_RS07380	methionine aminopeptidase	BTHUR0008_RS07380	74.7597	-0.0143904	0.250748	-0.0573897	0.954235	0.97626
BTHUR0008_RS07385	xanthine phosphoribosyltransferase	BTHUR0008_RS07385	464.928	0.0883678	0.586395	0.150697	0.880215	0.936483
BTHUR0008_RS07390	xanthine permease	BTHUR0008_RS07390	3048.37	-0.382901	0.600439	-0.637702	0.523668	0.684016
BTHUR0008_RS07395	membrane protein	BTHUR0008_RS07395	119.739	0.612382	0.202858	3.01878	0.00253797	0.0136552
BTHUR0008_RS07400	GTPase	BTHUR0008_RS07400	957.137	-0.363103	0.16971	-2.13956	0.0323907	0.0963852
BTHUR0008_RS07405	hypothetical protein	BTHUR0008_RS07405	63.4982	0.125288	0.341666	0.366698	0.713845	0.827455
BTHUR0008_RS07410	N-acetyltransferase	BTHUR0008_RS07410	502.427	-0.311622	0.207206	-1.50392	0.132602	0.264862
BTHUR0008_RS07415	hypothetical protein	BTHUR0008_RS07415	437.252	-0.166686	0.273055	-0.61045	0.541564	0.697292
BTHUR0008_RS07420	3-mercaptopyruvate sulfurtransferase	BTHUR0008_RS07420	788.863	-0.438011	0.173959	-2.5179	0.0118056	0.0446694
BTHUR0008_RS07425	hypothetical protein	BTHUR0008_RS07425	41.0134	-0.113107	0.328918	-0.343877	0.730939	0.840155
BTHUR0008_RS07430	hypothetical protein	BTHUR0008_RS07430	68.3861	0.614494	0.242364	2.53542	0.0112314	0.0431635
BTHUR0008_RS07435	hypothetical protein	BTHUR0008_RS07435	248.945	-0.153838	0.240608	-0.639372	0.522581	0.683824
BTHUR0008_RS07440	hypothetical protein	BTHUR0008_RS07440	121.131	-0.585894	0.277258	-2.11317	0.0345859	0.100791
BTHUR0008_RS07445	magnesium transporter	BTHUR0008_RS07445	1064.36	-1.13679	0.27797	-4.08961	4.32097e-05	0.000484573
BTHUR0008_RS07450	5'-3' exonuclease	BTHUR0008_RS07450	751.324	0.206849	0.229974	0.899445	0.368416	0.546014
BTHUR0008_RS07455	hypothetical protein	BTHUR0008_RS07455	22.3946	-2.80654	0.493524	-5.68672	1.29499e-08	4.128e-07
BTHUR0008_RS07460	O-acetyl transferase	BTHUR0008_RS07460	1.94122	-0.3664	0.600187	-0.610477	0.541546	NA
BTHUR0008_RS07465	capsule biosynthesis protein CapK	BTHUR0008_RS07465	1.79192	-0.163129	0.597191	-0.273161	0.78473	NA
BTHUR0008_RS07470	tyrosine protein kinase	BTHUR0008_RS07470	1.37235	0.0211149	0.594398	0.0355233	0.971662	NA
BTHUR0008_RS07475	capsular polysaccharide biosynthesis protein	BTHUR0008_RS07475	13.3735	-0.121504	0.406048	-0.299236	0.76476	NA
BTHUR0008_RS07480	sugar translocase	BTHUR0008_RS07480	13.4208	0.170352	0.42526	0.400583	0.688728	NA
BTHUR0008_RS07485	polysaccharide polymerase	BTHUR0008_RS07485	14.5899	-0.09792	0.442672	-0.221202	0.824935	0.90399
BTHUR0008_RS07490	N-acetylgalactosaminyl-diphosphoundecaprenol glucuronosyltransferase	BTHUR0008_RS07490	29.7459	0.463096	0.361027	1.28272	0.199591	0.3559
BTHUR0008_RS07495	mannosyl transferase	BTHUR0008_RS07495	5.37339	-0.300786	0.550725	-0.546165	0.584953	NA
BTHUR0008_RS07500	hypothetical protein	BTHUR0008_RS07500	9.93012	0.315496	0.462574	0.682046	0.49521	NA
BTHUR0008_RS07505	cell surface protein	BTHUR0008_RS07505	241.866	0.359609	0.180715	1.98993	0.0465986	0.126331
BTHUR0008_RS07510	acetyltransferase	BTHUR0008_RS07510	20.0336	1.00065	0.365587	2.73711	0.00619821	0.0272394
BTHUR0008_RS07515	isochorismatase	BTHUR0008_RS07515	68.9705	-0.951668	0.26388	-3.60644	0.000310429	0.00254804
BTHUR0008_RS07520	hypothetical protein	BTHUR0008_RS07520	156.423	1.3634	0.227052	6.0048	1.9157e-09	6.91136e-08
BTHUR0008_RS07525	membrane protein	BTHUR0008_RS07525	65.4909	0.351518	0.308052	1.1411	0.253828	0.421147
rnhA	ribonuclease H	BTHUR0008_RS07530	135.441	0.0192082	0.191777	0.100159	0.920218	0.956965
BTHUR0008_RS07535	LACX protein	BTHUR0008_RS07535	1297.35	-0.452277	0.19676	-2.29863	0.021526	0.0710007
BTHUR0008_RS07540	membrane protein	BTHUR0008_RS07540	40.2879	2.17164	0.402173	5.39977	6.6728e-08	1.84852e-06
BTHUR0008_RS07545	hypothetical protein	BTHUR0008_RS07545	85.8719	-0.217016	0.274886	-0.789475	0.429834	0.602316
BTHUR0008_RS07550	hypothetical protein	BTHUR0008_RS07550	6.18697	0.100652	0.564822	0.178201	0.858565	NA
BTHUR0008_RS07555	hypothetical protein	BTHUR0008_RS07555	104.756	-0.379238	0.209066	-1.81396	0.0696833	0.168121
BTHUR0008_RS07560	cold-shock protein	BTHUR0008_RS07560	842.283	-0.93794	0.332482	-2.82103	0.00478702	0.0225494
BTHUR0008_RS07565	hypothetical protein	BTHUR0008_RS07565	9.34173	-0.280916	0.46005	-0.610619	0.541452	NA
BTHUR0008_RS07570	Transporter, LysE family protein	BTHUR0008_RS07570	283.215	-1.66147	0.260615	-6.37517	1.82765e-10	7.66294e-09
BTHUR0008_RS07575	hypothetical protein	BTHUR0008_RS07575	38.9129	-1.48871	0.398364	-3.73707	0.000186177	0.00166629
BTHUR0008_RS07580	fatty acid hydroxylase	BTHUR0008_RS07580	9.2664	-0.785416	0.456805	-1.71937	0.0855471	NA
BTHUR0008_RS07585	membrane protein; disrupted	BTHUR0008_RS07585	0.402584	-0.118412	0.452357	-0.261767	0.793501	NA
BTHUR0008_RS07590	symporter	BTHUR0008_RS07590	24.0688	0.340453	0.32307	1.0538	0.291972	0.463452
BTHUR0008_RS07595	aminotransferase	BTHUR0008_RS07595	84.7166	-0.389817	0.350391	-1.11252	0.265914	0.4341
BTHUR0008_RS07600	hypothetical protein	BTHUR0008_RS07600	1.55634	-0.343989	0.582765	-0.59027	0.555009	NA
BTHUR0008_RS07605	sodium:proton antiporter	BTHUR0008_RS07605	1149.65	-0.19808	0.197295	-1.00398	0.315388	0.487647
BTHUR0008_RS07610	MerR family transcriptional regulator	BTHUR0008_RS07610	73.9137	0.105321	0.234181	0.44974	0.652898	0.784152
BTHUR0008_RS07615	multidrug transporter MatE	BTHUR0008_RS07615	308.378	0.264577	0.168128	1.57367	0.115565	0.239892
BTHUR0008_RS07620	hypothetical protein	BTHUR0008_RS07620	11.1926	0.0412008	0.436308	0.0944306	0.924767	NA
BTHUR0008_RS07625	hypothetical protein	BTHUR0008_RS07625	232.936	-0.344302	0.189198	-1.8198	0.06879	0.16673
BTHUR0008_RS07630	membrane protein	BTHUR0008_RS07630	461.004	0.580423	0.286791	2.02385	0.0429854	0.118938
BTHUR0008_RS07635	FMN reductase	BTHUR0008_RS07635	417.897	-0.132872	0.253475	-0.524199	0.60014	0.747124
BTHUR0008_RS07640	RNA polymerase sigma70 factor	BTHUR0008_RS07640	39.0241	-1.58931	0.326037	-4.87464	1.09006e-06	2.14963e-05
BTHUR0008_RS07645	flagellar motor switch protein FliG	BTHUR0008_RS07645	33.9124	-1.70847	0.396563	-4.3082	1.64588e-05	0.000216382
BTHUR0008_RS07650	membrane protein	BTHUR0008_RS07650	48.8249	-0.404928	0.290836	-1.39229	0.163834	0.307362
BTHUR0008_RS07655	permease	BTHUR0008_RS07655	72.1803	-0.363627	0.262913	-1.38307	0.166643	0.311728
BTHUR0008_RS07660	hypothetical protein	BTHUR0008_RS07660	19.0846	-0.604692	0.454388	-1.33078	0.18326	0.334599
BTHUR0008_RS07665	macrolide transporter	BTHUR0008_RS07665	41.2194	0.385545	0.283002	1.36234	0.173091	0.320432
BTHUR0008_RS07670	glyoxalase	BTHUR0008_RS07670	4.1379	0.276459	0.570223	0.484826	0.6278	NA
BTHUR0008_RS07675	hypothetical protein	BTHUR0008_RS07675	0.433014	-0.175441	0.436472	-0.401952	0.687719	NA
BTHUR0008_RS07680	hypothetical protein	BTHUR0008_RS07680	38.5292	0.0670241	0.346292	0.193548	0.84653	0.916473
BTHUR0008_RS07685	iron-sulfur cluster assembly protein HesB	BTHUR0008_RS07685	31.4406	-1.40372	0.471957	-2.97426	NA	NA
BTHUR0008_RS07690	HAD family hydrolase	BTHUR0008_RS07690	857.144	0.157574	0.187702	0.839491	0.401194	0.577531
BTHUR0008_RS07695	flagellar motor protein MotP	BTHUR0008_RS07695	486.476	-0.466172	0.219286	-2.12586	0.0335148	0.0986577
BTHUR0008_RS07700	flagellar motor protein MotS	BTHUR0008_RS07700	532.299	-0.0456614	0.222447	-0.205268	0.837363	0.91096
BTHUR0008_RS07705	chemotaxis protein CheY	BTHUR0008_RS07705	3170.58	0.0406819	0.154262	0.263719	0.791996	0.882017
BTHUR0008_RS07710	chemotaxis protein CheA	BTHUR0008_RS07710	7276.46	-0.270675	0.187366	-1.44464	0.14856	0.287126
BTHUR0008_RS07715	flagellar motor switch protein FliN	BTHUR0008_RS07715	1499.58	-0.726924	0.200266	-3.62979	0.000283654	0.00238194
BTHUR0008_RS07720	transglycosylase	BTHUR0008_RS07720	2590.45	-0.645288	0.227191	-2.84029	0.00450732	0.0215799
BTHUR0008_RS07725	hypothetical protein	BTHUR0008_RS07725	472.857	-0.655279	0.152539	-4.2958	1.74061e-05	0.000226958
BTHUR0008_RS07730	chemotaxis protein CheR	BTHUR0008_RS07730	407.566	0.398214	0.160677	2.47836	0.013199	0.0490638
BTHUR0008_RS07735	flagellar motor switch protein FliG	BTHUR0008_RS07735	280.039	0.581053	0.199119	2.91812	0.00352143	0.0177368
BTHUR0008_RS07740	UDP-N-acetylenolpyruvoylglucosamine reductase	BTHUR0008_RS07740	228.254	0.0309536	0.247271	0.125181	0.900381	0.948048
BTHUR0008_RS07745	hypothetical protein	BTHUR0008_RS07745	73.6347	-0.739919	0.373705	-1.97996	0.0477085	0.128344
flgK	flagellar hook-associated protein FlgK	BTHUR0008_RS07750	2754.08	0.0409551	0.195404	0.209592	0.833986	0.908773
flgL	flagellar hook-associated protein FlgL	BTHUR0008_RS07755	2189.31	-0.215277	0.218473	-0.985371	0.324442	0.497841
fliD	flagellar cap protein FliD	BTHUR0008_RS07760	5132.38	-0.367775	0.165269	-2.22531	0.0260602	0.0816727
BTHUR0008_RS07765	flagellar biosynthesis protein FliS	BTHUR0008_RS07765	773.871	-0.844244	0.228535	-3.69417	0.00022061	0.00194087
BTHUR0008_RS07770	hypothetical protein	BTHUR0008_RS07770	539.6	-0.718704	0.254229	-2.827	0.00469869	0.0222686
flgB	flagellar basal body rod protein FlgB	BTHUR0008_RS07775	307.947	-0.333537	0.186237	-1.79093	0.0733042	0.174058
BTHUR0008_RS07780	flagellar basal body rod protein FlgC	BTHUR0008_RS07780	1033.63	0.0537024	0.220338	0.243728	0.807442	0.891961
fliE	flagellar hook-basal body protein FliE	BTHUR0008_RS07785	1608.22	-0.191647	0.181733	-1.05455	0.29163	0.463223
BTHUR0008_RS07790	flagellar M-ring protein FliF	BTHUR0008_RS07790	6429.05	-0.216869	0.224789	-0.964768	0.334661	0.507168
BTHUR0008_RS07795	flagellar motor switch protein FliG	BTHUR0008_RS07795	2316.13	-0.157863	0.149177	-1.05823	0.289952	0.461503
fliH	flagellar assembly protein FliH	BTHUR0008_RS07800	851.358	-0.269459	0.191806	-1.40485	0.160065	0.302085
fliI	ATP synthase	BTHUR0008_RS07805	3063.99	0.0868741	0.211025	0.411677	0.680576	0.803501
BTHUR0008_RS07810	hypothetical protein	BTHUR0008_RS07810	278.386	0.284263	0.192502	1.47668	0.139763	0.275034
BTHUR0008_RS07815	hypothetical protein	BTHUR0008_RS07815	883.911	-0.035334	0.162631	-0.217266	0.828001	0.905875
flgD	flagellar basal body rod modification protein FlgD	BTHUR0008_RS07820	774.429	-0.175806	0.21283	-0.826041	0.408781	0.58408
BTHUR0008_RS07825	flagellar hook protein FlgE	BTHUR0008_RS07825	3376.05	-0.299615	0.229696	-1.3044	0.192098	0.345718
BTHUR0008_RS07830	hypothetical protein	BTHUR0008_RS07830	243.403	-0.278581	0.26041	-1.06978	0.284719	0.455981
BTHUR0008_RS07835	LysR family transcriptional regulator	BTHUR0008_RS07835	686.301	-0.413938	0.204036	-2.02875	0.0424836	0.1179
BTHUR0008_RS07840	chemotaxis protein CheV	BTHUR0008_RS07840	2767	-0.617127	0.180118	-3.42624	0.00061199	0.00438185
BTHUR0008_RS07845	hypothetical protein	BTHUR0008_RS07845	407.069	-0.0871957	0.297625	-0.292971	0.769544	0.867391
BTHUR0008_RS07850	flagellin	BTHUR0008_RS07850	258.939	0.377951	0.217462	1.73801	0.0822096	0.187765
BTHUR0008_RS07855	flagellin	BTHUR0008_RS07855	31176.9	-1.13048	0.219025	-5.16142	2.4509e-07	5.76085e-06
BTHUR0008_RS07860	lytic transglycosylase	BTHUR0008_RS07860	1961.5	0.300413	0.183223	1.6396	0.101088	0.217003
BTHUR0008_RS07865	flagellar motor switch protein FliN	BTHUR0008_RS07865	339.321	-0.135017	0.272834	-0.494868	0.620694	0.761388
BTHUR0008_RS07870	flagellar motor switch protein FliM	BTHUR0008_RS07870	1890.1	0.001446	0.135342	0.0106841	0.991476	0.994896
BTHUR0008_RS07875	flagellar motor switch protein FliN	BTHUR0008_RS07875	773.918	-0.185288	0.192315	-0.96346	0.335317	0.507864
BTHUR0008_RS07880	flagellar motor switch protein FliN	BTHUR0008_RS07880	604.061	0.290398	0.173881	1.6701	0.0948994	0.207061
BTHUR0008_RS07885	flagellar biosynthesis protein FliP	BTHUR0008_RS07885	624.336	0.140625	0.182457	0.770727	0.440869	0.612137
BTHUR0008_RS07890	flagellar biosynthesis protein FliQ	BTHUR0008_RS07890	65.1861	-0.25361	0.282834	-0.896673	0.369894	0.547546
BTHUR0008_RS07895	flagellar biosynthesis protein FliR	BTHUR0008_RS07895	778.654	0.393593	0.194327	2.02542	0.0428247	0.118635
BTHUR0008_RS07900	flagellar biosynthesis protein FlhB	BTHUR0008_RS07900	1456.31	0.15682	0.197864	0.792566	0.42803	0.601364
BTHUR0008_RS07905	flagellar biosynthesis protein FlhA	BTHUR0008_RS07905	2686.94	-0.139171	0.139158	-1.0001	0.317264	0.489571
flhF	flagellar biosynthesis regulator FlhF	BTHUR0008_RS07910	3070.51	-0.238391	0.167309	-1.42486	0.154198	0.294019
flgG	flagellar basal body rod protein FlgG	BTHUR0008_RS07915	4072.02	-0.231217	0.263352	-0.877975	0.379957	0.558571
BTHUR0008_RS07920	monooxygenase	BTHUR0008_RS07920	21.4627	-0.108079	0.341406	-0.316571	0.751569	0.85418
BTHUR0008_RS07925	alanyl tRNA synthetase	BTHUR0008_RS07925	78.0771	0.0669955	0.287009	0.233427	0.81543	0.896954
BTHUR0008_RS07930	transcriptional regulator	BTHUR0008_RS07930	51.8914	-0.137769	0.302728	-0.455091	0.649044	0.781133
BTHUR0008_RS07935	branched-chain amino acid ABC transporter permease	BTHUR0008_RS07935	60.228	-0.00354563	0.25787	-0.0137497	0.98903	0.994346
BTHUR0008_RS07940	branched-chain amino acid ABC transporter	BTHUR0008_RS07940	41.0167	-0.483517	0.288472	-1.67613	0.0937127	0.205242
BTHUR0008_RS07945	hypothetical protein	BTHUR0008_RS07945	5.47742	-0.875479	0.58252	-1.50292	0.132861	NA
BTHUR0008_RS07950	DeoR family transcriptional regulator	BTHUR0008_RS07950	118.419	0.459436	0.304507	1.50878	0.131354	0.263274
BTHUR0008_RS07955	hypothetical protein	BTHUR0008_RS07955	52.3971	-0.219739	0.31993	-0.686834	0.492187	0.655217
BTHUR0008_RS07960	cellulose synthase	BTHUR0008_RS07960	47.5033	0.0627205	0.261392	0.239948	0.810371	0.893784
BTHUR0008_RS07965	spore protein	BTHUR0008_RS07965	3.00925	-0.281915	0.596622	-0.472518	0.636557	NA
BTHUR0008_RS07970	DNA-binding protein	BTHUR0008_RS07970	199.044	0.153392	0.195409	0.78498	0.432465	0.603868
BTHUR0008_RS07975	permease	BTHUR0008_RS07975	9.28346	-0.165674	0.454986	-0.36413	0.715761	NA
BTHUR0008_RS07980	hypothetical protein	BTHUR0008_RS07980	7.11268	-0.98239	0.497346	-1.97526	0.0482382	NA
BTHUR0008_RS07985	LysR family transcriptional regulator	BTHUR0008_RS07985	30.4005	0.706691	0.333291	2.12034	0.0339773	0.0994531
BTHUR0008_RS07990	ABC transporter ATP-binding protein	BTHUR0008_RS07990	3.02637	-0.734526	0.593158	-1.23833	0.215593	NA
BTHUR0008_RS07995	ABC transporter substrate-binding protein	BTHUR0008_RS07995	6.51425	0.399091	0.492016	0.811135	0.417288	NA
BTHUR0008_RS08000	ABC transporter permease	BTHUR0008_RS08000	15.3583	0.514091	0.380813	1.34998	0.177022	0.326153
BTHUR0008_RS08005	metallo-beta-lactamase	BTHUR0008_RS08005	7.87633	0.695232	0.530637	1.31018	0.190133	NA
BTHUR0008_RS08010	hypothetical protein	BTHUR0008_RS08010	9.77313	0.271215	0.440733	0.615373	0.538308	NA
BTHUR0008_RS08015	beta-lactamase	BTHUR0008_RS08015	627.743	0.583173	0.530966	1.09833	0.272062	0.44041
BTHUR0008_RS08020	hypothetical protein	BTHUR0008_RS08020	529.276	-0.260953	0.389614	-0.669773	0.503003	0.665427
BTHUR0008_RS08025	hypothetical protein	BTHUR0008_RS08025	90.119	-0.830956	0.26524	-3.13285	0.00173119	0.0100211
BTHUR0008_RS08030	D-alanyl-D-alanine carboxypeptidase	BTHUR0008_RS08030	67.0615	-0.765521	0.264106	-2.89853	0.00374912	0.0185621
BTHUR0008_RS08035	hypothetical protein	BTHUR0008_RS08035	7.79328	-0.924317	0.524422	-1.76254	0.0779775	NA
BTHUR0008_RS08040	phosphoglycerate mutase	BTHUR0008_RS08040	36.2879	-0.216281	0.348764	-0.620135	0.535169	0.69301
BTHUR0008_RS08045	hypothetical protein	BTHUR0008_RS08045	1814.52	-1.49029	0.224822	-6.62875	3.38537e-11	1.71256e-09
BTHUR0008_RS08050	alpha/beta hydrolase	BTHUR0008_RS08050	71.6495	-0.206022	0.256139	-0.804337	0.421202	0.595589
BTHUR0008_RS08055	sodium:proton antiporter	BTHUR0008_RS08055	36.4856	0.341289	0.318104	1.07289	0.283323	0.454527
BTHUR0008_RS08060	MarR family transcriptional regulator	BTHUR0008_RS08060	6.99187	-0.540019	0.504163	-1.07112	0.284116	NA
BTHUR0008_RS08065	hypothetical protein	BTHUR0008_RS08065	250.465	-0.534582	0.188901	-2.82996	0.00465534	0.0221081
BTHUR0008_RS08070	asparagine synthase	BTHUR0008_RS08070	26.3425	0.0445116	0.38251	0.116367	0.907362	0.951309
BTHUR0008_RS08075	RNA polymerase sigma70 factor	BTHUR0008_RS08075	3.79634	-0.752865	0.576353	-1.30626	0.191465	NA
BTHUR0008_RS08080	ECF-type sigma factor negative effector	BTHUR0008_RS08080	36.0294	-0.122912	0.310948	-0.395282	0.692635	0.811971
BTHUR0008_RS08085	hypothetical protein	BTHUR0008_RS08085	3.34665	0.0840454	0.581338	0.144572	0.885049	NA
BTHUR0008_RS08090	cation transporter	BTHUR0008_RS08090	26.1187	-0.154626	0.351414	-0.440011	0.659929	0.788786
BTHUR0008_RS08095	hisitidine kinase	BTHUR0008_RS08095	12.4373	0.0212381	0.46217	0.045953	0.963348	NA
BTHUR0008_RS08100	GntR family transcriptional regulator	BTHUR0008_RS08100	35.8571	0.0085346	0.280253	0.0304532	0.975706	0.986731
BTHUR0008_RS08105	transporter	BTHUR0008_RS08105	93.0591	0.465784	0.247679	1.88059	0.0600272	0.15183
BTHUR0008_RS08110	multidrug ABC transporter permease	BTHUR0008_RS08110	1.31274	-0.0947687	0.587195	-0.161392	0.871784	NA
BTHUR0008_RS08115	4-hydroxytetrahydrobiopterin dehydratase	BTHUR0008_RS08115	114.517	0.620702	0.273152	2.27237	0.0230643	0.0745943
BTHUR0008_RS08120	hypothetical protein	BTHUR0008_RS08120	2.33733	0.0953135	0.602088	0.158305	0.874217	NA
BTHUR0008_RS08125	hypothetical protein	BTHUR0008_RS08125	7.14731	0.050677	0.48077	0.105408	0.916052	NA
BTHUR0008_RS08130	hypothetical protein	BTHUR0008_RS08130	11.958	-0.114176	0.461594	-0.247351	0.804637	NA
BTHUR0008_RS08135	antiporter	BTHUR0008_RS08135	2297.85	0.355746	0.177728	2.00164	0.0453239	0.123933
BTHUR0008_RS08140	MerR family transcriptional regulator	BTHUR0008_RS08140	37.0001	-0.416058	0.317929	-1.30865	0.190653	0.344181
BTHUR0008_RS08145	short-chain dehydrogenase	BTHUR0008_RS08145	11.5777	0.648389	0.468563	1.38378	0.166425	NA
BTHUR0008_RS08150	fumarate hydratase	BTHUR0008_RS08150	854.57	-0.430092	0.188513	-2.2815	0.0225187	0.073288
BTHUR0008_RS08155	hypothetical protein	BTHUR0008_RS08155	427.676	-0.611639	0.230458	-2.65402	0.00795392	0.0330809
BTHUR0008_RS08160	transcriptional regulator	BTHUR0008_RS08160	261.883	0.0734949	0.182224	0.403322	0.686712	0.807876
BTHUR0008_RS08165	multidrug transporter MatE	BTHUR0008_RS08165	231.605	-0.18306	0.178375	-1.02626	0.304769	0.476931
BTHUR0008_RS08170	hypothetical protein	BTHUR0008_RS08170	130.698	-0.539401	0.250602	-2.15242	0.0313646	0.0943572
BTHUR0008_RS08175	hypothetical protein	BTHUR0008_RS08175	64.0529	-0.374597	0.29648	-1.26348	0.206417	0.363448
BTHUR0008_RS08180	transcriptional regulator	BTHUR0008_RS08180	207.95	-0.0472025	0.223775	-0.210938	0.832936	0.908042
BTHUR0008_RS08185	cell surface protein	BTHUR0008_RS08185	104.017	0.0684647	0.324675	0.210872	0.832987	0.908042
BTHUR0008_RS08190	cytochrome C biogenesis protein CcdA	BTHUR0008_RS08190	113.077	-0.182633	0.313418	-0.582715	0.560085	0.71278
BTHUR0008_RS08195	thiol:disulfide interchange protein	BTHUR0008_RS08195	124.698	0.252667	0.259531	0.973551	0.330279	0.503841
BTHUR0008_RS08200	prolipoprotein diacylglyceryl transferase	BTHUR0008_RS08200	18.0139	0.0589563	0.391645	0.150535	0.880342	0.936483
BTHUR0008_RS08205	hisitidine kinase	BTHUR0008_RS08205	33.0547	-0.477169	0.320264	-1.48992	0.136245	0.269997
BTHUR0008_RS08210	ATPase	BTHUR0008_RS08210	6.18019	0.459349	0.562564	0.816528	0.414198	NA
BTHUR0008_RS08215	DNA-binding protein	BTHUR0008_RS08215	28.7056	-0.0102972	0.459074	-0.0224304	NA	NA
BTHUR0008_RS08220	D-serine dehydratase	BTHUR0008_RS08220	582.65	0.321146	0.284755	1.1278	0.259406	0.427658
BTHUR0008_RS08225	hypothetical protein	BTHUR0008_RS08225	295.888	-0.113843	0.202146	-0.563171	0.573318	0.724667
BTHUR0008_RS08230	hypothetical protein	BTHUR0008_RS08230	418.805	0.138201	0.16468	0.839208	0.401353	0.577581
BTHUR0008_RS08235	hypothetical protein	BTHUR0008_RS08235	439.944	0.202396	0.168813	1.19893	0.230554	0.392034
BTHUR0008_RS08240	hypothetical protein	BTHUR0008_RS08240	87.0738	0.0140242	0.3115	0.0450216	0.96409	0.981811
BTHUR0008_RS08245	RNA polymerase sigma factor SigW	BTHUR0008_RS08245	145.624	0.807141	0.25867	3.12035	0.00180637	0.0103278
BTHUR0008_RS08250	LuxR family transcriptional regulator	BTHUR0008_RS08250	65.6236	0.552083	0.276503	1.99666	0.0458623	0.124953
BTHUR0008_RS08255	sensor histidine kinase	BTHUR0008_RS08255	188.981	0.106344	0.209123	0.508522	0.611087	0.754859
BTHUR0008_RS08260	antibiotic ABC transporter ATP-binding protein	BTHUR0008_RS08260	42.3339	0.105824	0.260258	0.40661	0.684294	0.805693
BTHUR0008_RS08265	ABC transporter permease	BTHUR0008_RS08265	47.8322	0.0213713	0.262437	0.081434	0.935097	0.965597
BTHUR0008_RS08270	ABC transporter permease	BTHUR0008_RS08270	35.697	0.0124469	0.292223	0.0425938	0.966025	0.983136
BTHUR0008_RS08275	cardiolipin synthetase	BTHUR0008_RS08275	5.35537	-0.274845	0.561977	-0.489068	0.624794	NA
pyrH_1	Catalyzes the phosphorylation of UMP to UDP	BTHUR0008_RS08280	19.2031	0.266777	0.381809	0.69872	0.484727	0.648999
BTHUR0008_RS08285	proton glutamate symport protein	BTHUR0008_RS08285	7323.38	0.624861	0.232854	2.68349	0.00728575	0.0308253
aspA_2	catalyzes the formation of fumarate from aspartate	BTHUR0008_RS08290	7383.22	0.474826	0.160786	2.95315	0.00314548	0.0162116
BTHUR0008_RS08295	malate dehydrogenase	BTHUR0008_RS08295	8667.12	0.666983	0.18553	3.59502	0.000324364	0.00263454
BTHUR0008_RS08300	sensor histidine kinase	BTHUR0008_RS08300	369.232	0.917597	0.2386	3.84576	0.00012018	0.00113683
BTHUR0008_RS08305	transcriptional regulator	BTHUR0008_RS08305	390.561	0.947194	0.214508	4.41566	1.00703e-05	0.000141593
BTHUR0008_RS08310	helicase SNF	BTHUR0008_RS08310	556.473	0.0763897	0.170071	0.449164	0.653313	0.784448
BTHUR0008_RS08315	hypothetical protein	BTHUR0008_RS08315	0.935167	-0.341625	0.54259	-0.629618	0.528944	NA
BTHUR0008_RS08320	hypothetical protein	BTHUR0008_RS08320	92.4877	-0.0396091	0.215702	-0.183628	0.854305	0.921502
BTHUR0008_RS08325	asparagine synthase	BTHUR0008_RS08325	303.329	-0.629532	0.220223	-2.85862	0.00425492	0.020649
BTHUR0008_RS08330	DNA-binding protein	BTHUR0008_RS08330	9.02671	-0.242237	0.518445	-0.467238	0.64033	NA
BTHUR0008_RS08335	glyoxalase	BTHUR0008_RS08335	326.174	0.0375361	0.307207	0.122185	0.902752	0.948511
BTHUR0008_RS08340	aspartate kinase	BTHUR0008_RS08340	78.2898	-0.116416	0.249874	-0.4659	0.641287	0.776014
BTHUR0008_RS08345	membrane protein	BTHUR0008_RS08345	22.4145	-0.39323	0.353071	-1.11374	0.26539	0.433681
BTHUR0008_RS08350	hypothetical protein	BTHUR0008_RS08350	5.79886	-0.719959	0.531223	-1.35529	0.175326	NA
BTHUR0008_RS08355	membrane protein	BTHUR0008_RS08355	105.999	-0.236906	0.240623	-0.984554	0.324843	0.498293
BTHUR0008_RS08360	hypothetical protein	BTHUR0008_RS08360	0.0416423	-0.0573847	0.172475	-0.332713	0.739351	NA
BTHUR0008_RS08365	UDP-galactose-lipid carrier transferase	BTHUR0008_RS08365	30.0115	-0.0707159	0.332009	-0.212994	0.831332	0.907581
BTHUR0008_RS08370	PadR family transcriptional regulator	BTHUR0008_RS08370	5.01477	-0.853822	0.535923	-1.59318	0.111119	NA
BTHUR0008_RS08375	MFS transporter	BTHUR0008_RS08375	100.982	0.123426	0.246948	0.499806	0.617211	0.758917
BTHUR0008_RS08380	MFS transporter	BTHUR0008_RS08380	160.272	0.307588	0.232757	1.3215	0.186336	0.33798
BTHUR0008_RS08385	3-oxoacyl-ACP synthase	BTHUR0008_RS08385	874.864	-0.63398	0.156306	-4.05602	4.99164e-05	0.000549199
BTHUR0008_RS08390	CbiN	BTHUR0008_RS08390	17.6243	-0.378227	0.372709	-1.0148	0.310199	0.482832
BTHUR0008_RS08395	GTP-binding protein	BTHUR0008_RS08395	214.969	0.566567	0.219785	2.57783	0.0099424	0.0392135
BTHUR0008_RS08400	Fosmidomycin resistance protein	BTHUR0008_RS08400	49.839	-0.0961215	0.281003	-0.342065	0.732302	0.840958
BTHUR0008_RS08405	cysteine synthase	BTHUR0008_RS08405	247.551	-0.550027	0.19476	-2.82413	0.00474092	0.022423
BTHUR0008_RS08410	acetyltransferase	BTHUR0008_RS08410	7.07529	-0.218208	0.497061	-0.438996	0.660665	NA
BTHUR0008_RS08415	hypothetical protein	BTHUR0008_RS08415	61.5305	-0.639089	0.246754	-2.58998	0.00959817	0.0381468
BTHUR0008_RS08420	hypothetical protein	BTHUR0008_RS08420	15.5212	-0.643341	0.383957	-1.67556	0.0938254	0.205349
BTHUR0008_RS08425	hypothetical protein	BTHUR0008_RS08425	453.567	0.555021	0.225039	2.46633	0.0136505	0.0502586
BTHUR0008_RS08430	polysaccharide deacetylase	BTHUR0008_RS08430	153.801	0.216948	0.19993	1.08512	0.277869	0.447475
BTHUR0008_RS08435	hypothetical protein	BTHUR0008_RS08435	757.23	0.41927	0.268659	1.5606	0.118618	0.244593
BTHUR0008_RS08440	membrane protein	BTHUR0008_RS08440	18.8074	0.983735	0.398386	2.4693	0.0135377	0.0500121
BTHUR0008_RS08445	ferrous iron transporter A	BTHUR0008_RS08445	228.175	-0.479493	0.196373	-2.44175	0.0146165	0.0531861
BTHUR0008_RS08450	beta-lactamase	BTHUR0008_RS08450	27.6066	0.677372	0.31197	2.17127	0.0299105	0.0905693
BTHUR0008_RS08455	hypothetical protein	BTHUR0008_RS08455	0.797455	-0.00643977	0.54238	-0.0118732	0.990527	NA
BTHUR0008_RS08460	methionine sulfoxide reductase A	BTHUR0008_RS08460	275.211	-0.113519	0.221469	-0.512573	0.60825	0.753072
BTHUR0008_RS08465	short-chain dehydrogenase	BTHUR0008_RS08465	2.9049	-0.812934	0.600181	-1.35448	0.175583	NA
BTHUR0008_RS08470	branched-chain amino acid aminotransferase	BTHUR0008_RS08470	9.16657	-0.855564	0.473919	-1.8053	0.0710283	NA
BTHUR0008_RS08475	acetolactate synthase	BTHUR0008_RS08475	11.3357	-0.53555	0.433637	-1.23502	0.216823	NA
BTHUR0008_RS08480	acetolactate synthase	BTHUR0008_RS08480	1.45298	-1.03789	0.589936	-1.75932	0.078523	NA
BTHUR0008_RS08485	ketol-acid reductoisomerase	BTHUR0008_RS08485	7.80781	-0.510259	0.476547	-1.07074	0.284286	NA
BTHUR0008_RS08490	dihydroxy-acid dehydratase	BTHUR0008_RS08490	62.5574	0.261216	0.305058	0.856284	0.391841	0.568994
BTHUR0008_RS08495	threonine dehydratase	BTHUR0008_RS08495	70.1153	0.107204	0.255634	0.419364	0.67495	0.799496
BTHUR0008_RS08500	hypothetical protein	BTHUR0008_RS08500	1.70266	-0.233981	0.580918	-0.402778	0.687111	NA
BTHUR0008_RS08505	capsular polysaccharide biosynthesis protein	BTHUR0008_RS08505	195.665	-0.544099	0.21261	-2.55914	0.010493	0.0408658
BTHUR0008_RS08510	membrane protein	BTHUR0008_RS08510	12.0418	-0.133037	0.461154	-0.288488	0.772973	NA
BTHUR0008_RS08515	acetyltransferase	BTHUR0008_RS08515	10.3366	-0.307839	0.463361	-0.664361	0.506459	NA
BTHUR0008_RS08520	MFS transporter	BTHUR0008_RS08520	207.98	0.210154	0.206418	1.0181	0.308629	0.481677
BTHUR0008_RS08525	MFS transporter	BTHUR0008_RS08525	25.9356	-0.347758	0.351457	-0.989476	0.32243	0.495181
BTHUR0008_RS08530	alpha/beta hydrolase	BTHUR0008_RS08530	2064.85	0.088061	0.227648	0.38683	0.698882	0.815908
BTHUR0008_RS08535	LytR family transcriptional regulator	BTHUR0008_RS08535	32.1111	-0.121199	0.330314	-0.366921	0.713678	0.827455
BTHUR0008_RS08540	acetyl-CoA hydrolase	BTHUR0008_RS08540	343.227	-0.631873	0.212446	-2.97428	0.00293675	0.0153569
BTHUR0008_RS08545	acetyltransferase	BTHUR0008_RS08545	10.1997	-0.15612	0.483507	-0.32289	0.746778	NA
BTHUR0008_RS08550	hypothetical protein	BTHUR0008_RS08550	10.3168	-0.37372	0.485039	-0.770496	0.441006	NA
BTHUR0008_RS08555	S-adenosylhomocysteine nucleosidase	BTHUR0008_RS08555	1585.39	1.06206	0.30862	3.44131	0.00057891	0.00420565
BTHUR0008_RS08560	MFS transporter	BTHUR0008_RS08560	65.5151	0.00322299	0.282226	0.0114199	0.990888	0.994746
BTHUR0008_RS08565	TetR family transcriptional regulator	BTHUR0008_RS08565	256.022	0.0180708	0.216391	0.0835098	0.933446	0.965275
BTHUR0008_RS08570	peptide ABC transporter substrate-binding protein	BTHUR0008_RS08570	688.346	0.749196	0.176842	4.23652	2.27009e-05	0.00028554
BTHUR0008_RS08575	acetyltransferase	BTHUR0008_RS08575	42.3023	-0.604328	0.286028	-2.11283	0.0346153	0.100813
BTHUR0008_RS08580	PhoB family transcriptional regulator	BTHUR0008_RS08580	38.1525	-0.089048	0.277089	-0.321369	0.74793	0.851901
BTHUR0008_RS08585	histidine kinase	BTHUR0008_RS08585	20.6748	0.444873	0.380735	1.16846	0.242621	0.406464
BTHUR0008_RS08590	peptidase M24	BTHUR0008_RS08590	48.7565	0.37799	0.276688	1.36613	0.1719	0.319075
BTHUR0008_RS08595	alpha/beta hydrolase	BTHUR0008_RS08595	40.76	0.191145	0.296786	0.64405	0.519543	0.68073
BTHUR0008_RS08600	manganese transporter	BTHUR0008_RS08600	284.344	-1.54243	0.212332	-7.26426	3.75082e-13	2.72755e-11
BTHUR0008_RS08605	sulfurtransferase	BTHUR0008_RS08605	3227.96	0.969184	0.209052	4.63609	3.55056e-06	6.00884e-05
BTHUR0008_RS08610	hypothetical protein	BTHUR0008_RS08610	5.63084	-0.441877	0.527765	-0.837262	0.402445	NA
BTHUR0008_RS08615	2-dehydropantoate 2-reductase	BTHUR0008_RS08615	158.86	-0.768653	0.194896	-3.94391	8.01622e-05	0.000825387
BTHUR0008_RS08620	bacitracin ABC transporter ATP-binding protein	BTHUR0008_RS08620	0.124927	-0.160555	0.279052	-0.575361	0.565047	NA
BTHUR0008_RS08625	amino acid permease	BTHUR0008_RS08625	2284.09	0.0316895	0.198712	0.159475	0.873295	0.931328
BTHUR0008_RS08630	enterotoxin	BTHUR0008_RS08630	8753.41	-1.26202	0.192582	-6.55316	5.63308e-11	2.78897e-09
BTHUR0008_RS08635	enterotoxin	BTHUR0008_RS08635	6016.08	-1.46958	0.192502	-7.6341	2.27398e-14	2.3518e-12
BTHUR0008_RS08640	enterotoxin	BTHUR0008_RS08640	2750.41	-1.24321	0.205232	-6.05756	1.38203e-09	5.06453e-08
BTHUR0008_RS08645	fibronectin	BTHUR0008_RS08645	31.7835	-0.078617	0.31834	-0.246959	0.80494	0.891313
BTHUR0008_RS08650	fibronectin	BTHUR0008_RS08650	10.1803	0.295841	0.473288	0.625077	0.53192	NA
BTHUR0008_RS08655	peptidase M29	BTHUR0008_RS08655	55.1822	0.305528	0.276513	1.10493	0.269189	0.437127
BTHUR0008_RS08660	carboxylic ester hydrolase	BTHUR0008_RS08660	53.6924	0.599402	0.303749	1.97334	0.0484563	0.12998
BTHUR0008_RS08665	TetR family transcriptional regulator	BTHUR0008_RS08665	193.012	0.0673726	0.185859	0.362493	0.716983	0.828617
BTHUR0008_RS08670	acetyltransferase	BTHUR0008_RS08670	203.117	-0.0457238	0.229702	-0.199057	0.842218	0.913679
BTHUR0008_RS08675	hypothetical protein	BTHUR0008_RS08675	9.48731	0.0592743	0.454258	0.130486	0.896182	NA
BTHUR0008_RS08680	CAAX amino protease	BTHUR0008_RS08680	14.5146	0.258293	0.411172	0.628186	0.529882	0.689075
BTHUR0008_RS08685	TetR family transcriptional regulator	BTHUR0008_RS08685	75.138	0.120779	0.253404	0.476628	0.633627	0.770954
BTHUR0008_RS08690	RNA polymerase sigma70	BTHUR0008_RS08690	608.644	0.218367	0.204429	1.06818	0.285438	0.456504
BTHUR0008_RS08695	deoxyribose-phosphate aldolase	BTHUR0008_RS08695	476.447	0.772472	0.226024	3.41766	0.000631629	0.00447737
BTHUR0008_RS08700	pyrimidine nucleoside transporter NupC	BTHUR0008_RS08700	403.979	1.05595	0.289912	3.6423	0.000270209	0.00228646
deoA_1	Catalyzes the reversible phosphorolysis of thymidine, deoxyuridine and their analogues to their respective bases and 2-deoxyribose 1-phosphate	BTHUR0008_RS08705	1028.22	1.13823	0.250279	4.54783	5.42025e-06	8.60951e-05
BTHUR0008_RS08710	cytidine deaminase	BTHUR0008_RS08710	268.961	1.29051	0.222862	5.79063	7.01225e-09	2.36486e-07
BTHUR0008_RS08715	membrane protein	BTHUR0008_RS08715	2.90676	0.272092	0.585886	0.464411	0.642353	NA
BTHUR0008_RS08720	hypothetical protein	BTHUR0008_RS08720	3.09929	0.345696	0.602712	0.573567	0.566261	NA
BTHUR0008_RS08725	membrane protein	BTHUR0008_RS08725	15.969	0.21607	0.368028	0.587101	0.557136	0.710776
BTHUR0008_RS08730	alpha/beta hydrolase	BTHUR0008_RS08730	43.4588	0.161536	0.302983	0.533153	0.593928	0.741454
BTHUR0008_RS08735	LysR family transcriptional regulator	BTHUR0008_RS08735	29.128	0.838376	0.35902	2.33518	0.0195342	0.0659739
BTHUR0008_RS08740	cytochrome C biosynthesis protein	BTHUR0008_RS08740	5.99954	-0.207033	0.56668	-0.365344	0.714855	NA
BTHUR0008_RS08745	VPS10, VPS10 domain protein; disrupted	BTHUR0008_RS08745	8.34415	0.965711	0.51288	1.88292	0.0597115	NA
BTHUR0008_RS08750	Xaa-Pro aminopeptidase	BTHUR0008_RS08750	579.896	-0.708494	0.171764	-4.1248	3.71056e-05	0.000429576
BTHUR0008_RS08755	quinolone resistance protein	BTHUR0008_RS08755	86.6487	0.290118	0.273325	1.06144	0.28849	0.459741
BTHUR0008_RS08760	copper oxidase	BTHUR0008_RS08760	5.89156	0.41879	0.540942	0.774186	0.438821	NA
BTHUR0008_RS08765	membrane protein	BTHUR0008_RS08765	1.13363	0.299482	0.594248	0.503968	0.614284	NA
BTHUR0008_RS08770	DNA topoisomerase III	BTHUR0008_RS08770	1047.24	0.601327	0.208005	2.89093	0.00384101	0.0189365
BTHUR0008_RS08775	membrane protein	BTHUR0008_RS08775	10.6179	0.188012	0.434566	0.432642	0.665275	NA
BTHUR0008_RS08780	arsenical-resistance protein ACR3	BTHUR0008_RS08780	224.424	0.0112403	0.234816	0.0478683	0.961821	0.981003
BTHUR0008_RS08785	azoreductase	BTHUR0008_RS08785	43.071	0.356238	0.332906	1.07009	0.284581	0.455981
BTHUR0008_RS08790	branched-chain amino acid transporter	BTHUR0008_RS08790	1042.81	-0.677608	0.200989	-3.37136	0.000747975	0.00515174
BTHUR0008_RS08795	glyoxalase	BTHUR0008_RS08795	110.416	0.215934	0.216668	0.99661	0.318954	0.490824
BTHUR0008_RS08800	copper resistance protein	BTHUR0008_RS08800	39.5048	0.287768	0.306694	0.938292	0.348095	0.523097
BTHUR0008_RS08805	hypothetical protein	BTHUR0008_RS08805	18.5604	0.537902	0.386726	1.39091	0.164252	0.307741
BTHUR0008_RS08810	transporter	BTHUR0008_RS08810	74.7314	0.132097	0.244555	0.540152	0.589092	0.737395
BTHUR0008_RS08815	LysR family transcriptional regulator	BTHUR0008_RS08815	65.4858	0.751661	0.256575	2.9296	0.00339403	0.0172443
BTHUR0008_RS08820	Rrf2 family transcriptional regulator	BTHUR0008_RS08820	16.2889	-0.524397	0.413229	-1.26902	0.204433	0.361043
BTHUR0008_RS08825	hypothetical protein	BTHUR0008_RS08825	8.4915	0.393619	0.511325	0.769803	0.441417	NA
BTHUR0008_RS08830	nitroreductase	BTHUR0008_RS08830	8.39279	-0.360404	0.534681	-0.674054	0.500277	NA
BTHUR0008_RS08835	hypothetical protein	BTHUR0008_RS08835	0.520635	-0.567524	0.467292	-1.21449	0.224559	NA
BTHUR0008_RS08840	glutamyl-tRNA(Gln) amidotransferase	BTHUR0008_RS08840	8.92761	-0.138816	0.456408	-0.304149	0.761014	NA
BTHUR0008_RS08845	XRE family transcriptional regulator	BTHUR0008_RS08845	71.1733	-0.0260448	0.298019	-0.087393	0.930359	0.963268
BTHUR0008_RS08850	hypothetical protein	BTHUR0008_RS08850	268.405	-0.227877	0.226612	-1.00558	0.314616	0.486939
BTHUR0008_RS08855	XRE family transcriptional regulator	BTHUR0008_RS08855	216.505	-0.117693	0.218916	-0.537616	0.590843	0.738394
BTHUR0008_RS08860	transcriptional regulator	BTHUR0008_RS08860	11.5408	-1.6543	0.483881	-3.41882	0.000628924	NA
BTHUR0008_RS08865	hypothetical protein	BTHUR0008_RS08865	435.274	0.312835	0.231596	1.35078	0.176767	0.325811
BTHUR0008_RS08870	amidase; disrupted	BTHUR0008_RS08870	97.6324	0.0939055	0.23098	0.406552	0.684337	0.805693
BTHUR0008_RS08875	membrane protein	BTHUR0008_RS08875	43.8238	-0.122617	0.296998	-0.412856	0.679712	0.803093
BTHUR0008_RS08880	lactate dehydrogenase	BTHUR0008_RS08880	1026.82	0.0139543	0.179392	0.0777867	0.937998	0.966263
BTHUR0008_RS08885	amine oxidase	BTHUR0008_RS08885	47.568	1.18849	0.383719	3.0973	0.00195293	0.0110035
BTHUR0008_RS08890	cobalamin biosynthesis protein	BTHUR0008_RS08890	333.554	0.308945	0.190063	1.62549	0.104058	0.222079
BTHUR0008_RS08895	ABC transporter permease	BTHUR0008_RS08895	11.5385	-0.195029	0.42753	-0.456176	0.648264	NA
BTHUR0008_RS08900	amino acid ABC transporter ATP-binding protein	BTHUR0008_RS08900	3.58673	-0.512279	0.571727	-0.896019	0.370242	NA
BTHUR0008_RS08905	branched-chain amino acid ABC transporter ATP-binding protein	BTHUR0008_RS08905	1.87757	0.440209	0.600034	0.733639	0.463168	NA
BTHUR0008_RS08910	ABC transporter permease	BTHUR0008_RS08910	7.18989	0.712568	0.54902	1.29789	0.194325	NA
BTHUR0008_RS08915	branched-chain amino acid ABC transporter permease	BTHUR0008_RS08915	50.4969	0.62036	0.260114	2.38495	0.0170812	0.059503
BTHUR0008_RS08920	LysR family transcriptional regulator	BTHUR0008_RS08920	29.184	-0.182116	0.389775	-0.467233	0.640333	0.775604
BTHUR0008_RS08925	hypothetical protein	BTHUR0008_RS08925	10.818	-1.05909	0.476088	-2.22458	0.0261097	NA
BTHUR0008_RS08930	hypothetical protein	BTHUR0008_RS08930	3.08888	-0.101012	0.595529	-0.169618	0.865311	NA
BTHUR0008_RS08935	carboxymuconolactone decarboxylase	BTHUR0008_RS08935	0.519401	-0.574832	0.470319	-1.22222	0.221626	NA
BTHUR0008_RS08940	MarR family transcriptional regulator	BTHUR0008_RS08940	162.827	-0.559129	0.27575	-2.02766	0.0425948	0.118068
BTHUR0008_RS08945	luciferase	BTHUR0008_RS08945	411.23	-0.718326	0.259782	-2.76511	0.00569029	0.0256863
BTHUR0008_RS08950	cytochrome D ubiquinol oxidase subunit I	BTHUR0008_RS08950	1253.35	0.819603	0.57508	1.4252	NA	NA
BTHUR0008_RS08955	cytochrome C nitrate reductase	BTHUR0008_RS08955	2171.47	0.590379	0.602527	0.979838	0.327166	0.500865
BTHUR0008_RS08960	cysteine ABC transporter ATP-binding protein	BTHUR0008_RS08960	388.598	0.111681	0.583792	0.191302	0.848289	0.917602
BTHUR0008_RS08965	ABC transporter ATP-binding protein	BTHUR0008_RS08965	187.21	-0.399353	0.388105	-1.02898	0.303488	0.475247
BTHUR0008_RS08970	hypothetical protein	BTHUR0008_RS08970	3.19884	-0.240124	0.579536	-0.414338	0.678626	NA
BTHUR0008_RS08975	glycosyl transferase family 2	BTHUR0008_RS08975	14.6705	0.0679653	0.443112	0.153382	0.878097	0.934736
BTHUR0008_RS08980	aminotransferase DegT	BTHUR0008_RS08980	42.4203	0.889285	0.286543	3.1035	0.00191246	0.0108544
BTHUR0008_RS08985	galactoside O-acetyltransferase	BTHUR0008_RS08985	28.5461	0.642645	0.359532	1.78745	0.0738649	0.174639
BTHUR0008_RS08990	hypothetical protein	BTHUR0008_RS08990	0.220748	0.0525655	0.361497	0.14541	0.884387	NA
BTHUR0008_RS08995	hypothetical protein	BTHUR0008_RS08995	92.324	0.217691	0.225444	0.96561	0.334239	0.506694
BTHUR0008_RS09000	multidrug ABC transporter	BTHUR0008_RS09000	8.33485	-0.316085	0.52967	-0.596759	0.550668	NA
BTHUR0008_RS09005	hypothetical protein	BTHUR0008_RS09005	64.5166	0.00652682	0.400483	0.0162973	0.986997	0.992778
BTHUR0008_RS09010	peptidase S66	BTHUR0008_RS09010	81.7743	-0.164694	0.244527	-0.67352	0.500617	0.662836
BTHUR0008_RS09015	D-alanyl-D-alanine carboxypeptidase	BTHUR0008_RS09015	473.097	0.919287	0.223312	4.11661	3.84487e-05	0.000442921
BTHUR0008_RS09020	hypothetical protein	BTHUR0008_RS09020	167.496	-1.55494	0.251117	-6.19211	5.9366e-10	2.30241e-08
BTHUR0008_RS09025	hypothetical protein	BTHUR0008_RS09025	1.17441	-0.264037	0.545872	-0.483698	0.6286	NA
BTHUR0008_RS09030	peptidase P60	BTHUR0008_RS09030	52441.2	0.186482	0.191621	0.973182	0.330463	0.503841
BTHUR0008_RS09035	alpha/beta hydrolase	BTHUR0008_RS09035	222.65	0.486817	0.335357	1.45164	0.146603	0.284653
BTHUR0008_RS09040	multidrug ABC transporter permease	BTHUR0008_RS09040	183.471	0.520153	0.196494	2.64717	0.00811676	0.033608
BTHUR0008_RS09045	heme response regulator HssR	BTHUR0008_RS09045	119.274	0.574339	0.25388	2.26224	0.0236823	0.0759401
BTHUR0008_RS09050	membrane protein	BTHUR0008_RS09050	129.187	0.283344	0.203279	1.39387	0.163358	0.307131
BTHUR0008_RS09055	hypothetical protein	BTHUR0008_RS09055	15.1289	-1.14217	0.449308	-2.54207	0.0110198	0.0425537
fabG_1	Catalyzes the first of the two reduction steps in the elongation cycle of fatty acid synthesis	BTHUR0008_RS09060	1369.68	-0.220926	0.144161	-1.5325	0.1254	0.254407
BTHUR0008_RS09065	O-methyltransferase	BTHUR0008_RS09065	103.588	-0.441568	0.282824	-1.56129	0.118456	0.244408
BTHUR0008_RS09070	aminoglycoside 6-adenylyltransferase	BTHUR0008_RS09070	276.798	-0.306969	0.191966	-1.59908	0.109803	0.231019
BTHUR0008_RS09075	polysaccharide deacetylase	BTHUR0008_RS09075	13.508	0.319932	0.440125	0.726912	0.46728	NA
BTHUR0008_RS09080	membrane protein	BTHUR0008_RS09080	12.4531	-1.24612	0.45076	-2.76449	0.00570116	NA
BTHUR0008_RS09085	DNA mismatch repair protein MutT	BTHUR0008_RS09085	68.7839	-0.856713	0.283761	-3.01914	0.00253493	0.0136552
BTHUR0008_RS09090	phosphohydrolase	BTHUR0008_RS09090	19.6133	-0.720048	0.366821	-1.96294	0.0496528	0.132048
BTHUR0008_RS09095	homoserine dehydrogenase	BTHUR0008_RS09095	583.485	-0.0343781	0.189501	-0.181414	0.856043	0.921673
BTHUR0008_RS09100	threonine synthase	BTHUR0008_RS09100	393.745	-0.135786	0.199113	-0.681958	0.495266	0.658374
BTHUR0008_RS09105	homoserine kinase	BTHUR0008_RS09105	1243.06	0.0178787	0.217412	0.0822342	0.93446	0.965394
BTHUR0008_RS09110	phage capsid protein	BTHUR0008_RS09110	8.95332	-0.834444	0.508187	-1.642	0.100589	NA
BTHUR0008_RS09115	hypothetical protein	BTHUR0008_RS09115	53.71	0.592235	0.338414	1.75003	0.0801125	0.185126
BTHUR0008_RS09120	LytR family transcriptional regulator	BTHUR0008_RS09120	4710.67	0.301505	0.243089	1.24031	0.214862	0.372984
BTHUR0008_RS09125	hypothetical protein	BTHUR0008_RS09125	296.782	0.457262	0.212572	2.1511	0.0314687	0.0944323
BTHUR0008_RS09130	PhoP family transcriptional regulator	BTHUR0008_RS09130	218.374	0.2683	0.210079	1.27713	0.201555	0.357969
BTHUR0008_RS09135	sensor histidine kinase	BTHUR0008_RS09135	812.306	0.244463	0.188723	1.29535	0.195199	0.350154
BTHUR0008_RS09140	peptidoglycan N-acetylglucosamine deacetylase	BTHUR0008_RS09140	3928.79	0.284158	0.273356	1.03952	0.298565	0.470775
BTHUR0008_RS09145	hypothetical protein	BTHUR0008_RS09145	1375.89	-0.317207	0.177933	-1.78273	0.0746299	0.175595
BTHUR0008_RS09150	methyltransferase	BTHUR0008_RS09150	106.748	0.121422	0.253523	0.478937	0.631983	0.770364
BTHUR0008_RS09155	acetyltransferase	BTHUR0008_RS09155	12.496	-0.787113	0.444402	-1.77118	0.0765316	NA
BTHUR0008_RS09160	Petrobactin biosynthesis protein AsbA	BTHUR0008_RS09160	41.7451	-0.645213	0.30251	-2.13286	0.0329359	0.0975087
BTHUR0008_RS09165	siderophore biosynthesis protein	BTHUR0008_RS09165	19.5956	-0.758705	0.375244	-2.0219	0.0431868	0.11939
BTHUR0008_RS09170	acyl-CoA synthetase	BTHUR0008_RS09170	23.7899	-0.381709	0.341613	-1.11737	0.263835	0.431747
BTHUR0008_RS09175	acyl carrier protein	BTHUR0008_RS09175	4.41646	-0.730902	0.591894	-1.23485	0.216885	NA
BTHUR0008_RS09180	Petrobactin biosynthesis protein AsbE	BTHUR0008_RS09180	29.0004	-0.743549	0.310444	-2.39512	0.0166151	0.0583637
BTHUR0008_RS09185	3-dehydroshikimate dehydratase	BTHUR0008_RS09185	43.1151	-0.233459	0.318758	-0.7324	0.463925	0.632153
BTHUR0008_RS09190	hypothetical protein	BTHUR0008_RS09190	0	NA	NA	NA	NA	NA
BTHUR0008_RS09195	MFS transporter	BTHUR0008_RS09195	50.4286	0.719122	0.284393	2.52862	0.0114513	0.0437048
BTHUR0008_RS09200	hypothetical protein	BTHUR0008_RS09200	9.28372	0.476011	0.446078	1.0671	0.285926	NA
BTHUR0008_RS09205	GntR family transcriptional regulator	BTHUR0008_RS09205	261.056	0.370856	0.177225	2.09258	0.0363869	0.104469
BTHUR0008_RS09210	hypothetical protein	BTHUR0008_RS09210	11.9138	-0.721011	0.474058	-1.52093	0.128277	NA
BTHUR0008_RS09215	phospholipase	BTHUR0008_RS09215	15.3439	0.274236	0.440211	0.622965	0.533307	0.69174
BTHUR0008_RS09220	luciferase	BTHUR0008_RS09220	0.302908	-0.0215145	0.426577	-0.0504353	0.959776	NA
BTHUR0008_RS09225	hypothetical protein	BTHUR0008_RS09225	411.961	0.0294127	0.256584	0.114632	0.908737	0.951612
BTHUR0008_RS09230	peptidase	BTHUR0008_RS09230	7883.42	-1.22011	0.171094	-7.13119	9.95014e-13	6.71129e-11
BTHUR0008_RS09235	hypothetical protein	BTHUR0008_RS09235	1.51626	-1.35692	0.581937	-2.33173	0.0197151	NA
BTHUR0008_RS09240	hypothetical protein	BTHUR0008_RS09240	55.835	-0.853377	0.285035	-2.99394	0.00275403	0.0145899
BTHUR0008_RS09245	NAD synthetase	BTHUR0008_RS09245	1934.64	-0.249986	0.134773	-1.85487	0.0636144	0.158237
BTHUR0008_RS09250	ABC transporter permease	BTHUR0008_RS09250	788.097	0.530951	0.160038	3.31765	0.000907767	0.00595874
BTHUR0008_RS09255	transition state regulator Abh	BTHUR0008_RS09255	133.96	-0.237378	0.234145	-1.01381	0.310674	0.483409
BTHUR0008_RS09260	serine protease	BTHUR0008_RS09260	244.139	0.482295	0.244891	1.96943	0.0489034	0.130577
BTHUR0008_RS09265	ArsR family transcriptional regulator	BTHUR0008_RS09265	203.781	0.712988	0.281134	2.53611	0.011209	0.0431129
BTHUR0008_RS09270	oxidoreductase ion channel protein IolS	BTHUR0008_RS09270	6.19595	1.15694	0.54426	2.12571	0.0335272	NA
BTHUR0008_RS09275	MFS transporter	BTHUR0008_RS09275	17.4466	0.875175	0.422654	2.07067	0.03839	0.109238
BTHUR0008_RS09280	hypothetical protein	BTHUR0008_RS09280	26.3298	-0.975671	0.363898	-2.68116	0.0073367	0.0310127
BTHUR0008_RS09285	hypothetical protein	BTHUR0008_RS09285	165.01	-0.41383	0.269673	-1.53456	0.124891	0.253486
BTHUR0008_RS09290	hypothetical protein	BTHUR0008_RS09290	4.90986	-0.768208	0.582295	-1.31928	0.187076	NA
BTHUR0008_RS09295	GTPase RsgA	BTHUR0008_RS09295	53.2423	-0.464618	0.30135	-1.54179	0.123125	0.251107
BTHUR0008_RS09300	chemotaxis protein	BTHUR0008_RS09300	2014.39	-0.190989	0.241072	-0.792247	0.428217	0.601364
BTHUR0008_RS09305	hypothetical protein	BTHUR0008_RS09305	171.325	-0.352864	0.197612	-1.78564	0.0741577	0.174895
BTHUR0008_RS09310	hypothetical protein	BTHUR0008_RS09310	124.703	-0.192645	0.254897	-0.755778	0.449783	0.620234
BTHUR0008_RS09315	membrane protein	BTHUR0008_RS09315	5.17272	0.0167443	0.556431	0.0300923	0.975993	NA
BTHUR0008_RS09320	general stress protein	BTHUR0008_RS09320	2243.56	-1.28095	0.249517	-5.13373	2.84057e-07	6.54456e-06
BTHUR0008_RS09325	hypothetical protein	BTHUR0008_RS09325	345.474	-0.302006	0.20541	-1.47026	0.141491	0.277379
BTHUR0008_RS09330	alpha/beta hydrolase	BTHUR0008_RS09330	89.9965	-0.668635	0.245414	-2.72452	0.00643946	0.0280348
BTHUR0008_RS09335	hypothetical protein	BTHUR0008_RS09335	446.197	-0.135493	0.343761	-0.394148	0.693472	0.812747
BTHUR0008_RS09340	membrane protein	BTHUR0008_RS09340	0.551656	0.317289	0.49565	0.640148	0.522077	NA
BTHUR0008_RS09345	amine oxidase	BTHUR0008_RS09345	23.0183	0.161609	0.325751	0.496112	0.619815	0.760913
BTHUR0008_RS09350	acetyltransferase	BTHUR0008_RS09350	146.461	-0.408097	0.233593	-1.74705	0.0806295	0.185507
BTHUR0008_RS09355	oxidoreductase	BTHUR0008_RS09355	571.15	-0.38748	0.204757	-1.89239	0.0584387	0.148782
BTHUR0008_RS09360	cobalamin biosynthesis protein CobW	BTHUR0008_RS09360	678.604	0.744328	0.159149	4.67693	2.91201e-06	5.11416e-05
BTHUR0008_RS09365	spermidine acetyltransferase	BTHUR0008_RS09365	19.1803	0.283221	0.41103	0.689052	0.490791	0.654294
BTHUR0008_RS09370	adhesin	BTHUR0008_RS09370	659.074	1.00086	0.180548	5.54346	2.96559e-08	8.62615e-07
BTHUR0008_RS09375	oxidoreductase	BTHUR0008_RS09375	69.4269	0.251792	0.336018	0.749343	0.453651	0.624273
BTHUR0008_RS09380	NADPH dehydrogenase	BTHUR0008_RS09380	270.679	-0.527561	0.248904	-2.11953	0.0340457	0.099528
BTHUR0008_RS09385	cysteine methyltransferase; disrupted	BTHUR0008_RS09385	98.0494	0.3769	0.23286	1.61857	0.10554	0.223978
BTHUR0008_RS09390	hypothetical protein	BTHUR0008_RS09390	312.923	0.435879	0.164861	2.64392	0.00819509	0.033842
BTHUR0008_RS09395	peptide ABC transporter substrate-binding protein	BTHUR0008_RS09395	9.45318	-0.97884	0.48278	-2.02751	0.0426104	NA
BTHUR0008_RS09400	fosmidomycin resistance protein	BTHUR0008_RS09400	4.89105	-0.513369	0.577756	-0.888557	0.374241	NA
BTHUR0008_RS09405	short-chain dehydrogenase	BTHUR0008_RS09405	14.2769	-0.451856	0.422724	-1.06891	0.285109	0.456292
BTHUR0008_RS09410	phosphatase	BTHUR0008_RS09410	24.209	-0.980138	0.357609	-2.74081	0.00612873	0.0270875
BTHUR0008_RS09415	hypothetical protein	BTHUR0008_RS09415	6.95346	0.720714	0.494505	1.45745	0.144993	NA
BTHUR0008_RS09420	spore coat protein	BTHUR0008_RS09420	35.3993	0.58257	0.309094	1.88477	0.0594615	0.150727
BTHUR0008_RS09425	ADP-ribose pyrophosphatase	BTHUR0008_RS09425	140.574	-0.448195	0.219519	-2.04172	0.0411794	0.115243
BTHUR0008_RS09430	membrane protein	BTHUR0008_RS09430	1524.72	1.07657	0.213814	5.03505	4.77723e-07	1.04381e-05
BTHUR0008_RS09435	transporter	BTHUR0008_RS09435	89.9067	0.759909	0.241833	3.14228	0.00167636	0.00974002
BTHUR0008_RS09440	magnesium transporter	BTHUR0008_RS09440	172.335	-0.754304	0.337021	-2.23815	NA	NA
BTHUR0008_RS09445	hypothetical protein	BTHUR0008_RS09445	231.374	0.319778	0.258805	1.23559	0.21661	0.375737
BTHUR0008_RS09450	hypothetical protein	BTHUR0008_RS09450	1261.15	0.285111	0.179943	1.58445	0.113091	0.236233
BTHUR0008_RS09455	acyl-CoA hydrolase	BTHUR0008_RS09455	22.1351	-1.06203	0.356722	-2.9772	0.00290899	0.0152288
BTHUR0008_RS09460	cardiolipin synthetase	BTHUR0008_RS09460	6.35914	-0.165525	0.549744	-0.301094	0.763342	NA
BTHUR0008_RS09465	spore coat protein	BTHUR0008_RS09465	5.44548	0.114598	0.521732	0.219649	0.826145	NA
BTHUR0008_RS09470	hypothetical protein	BTHUR0008_RS09470	3.55161	-0.90393	0.57349	-1.57619	0.114982	NA
BTHUR0008_RS09475	hypothetical protein	BTHUR0008_RS09475	25.3177	-0.439407	0.324836	-1.3527	0.176151	0.324933
BTHUR0008_RS09480	membrane protein	BTHUR0008_RS09480	376.519	-0.23033	0.298692	-0.77113	0.44063	0.612137
BTHUR0008_RS09485	membrane protein	BTHUR0008_RS09485	224.283	-0.504561	0.235136	-2.14582	0.031887	0.0953741
BTHUR0008_RS09490	membrane protein	BTHUR0008_RS09490	7.46339	0.608926	0.477097	1.27631	0.201844	NA
BTHUR0008_RS09495	transcriptional regulator	BTHUR0008_RS09495	3.62416	0.0433581	0.587972	0.0737418	0.941216	NA
BTHUR0008_RS09500	membrane protein	BTHUR0008_RS09500	3.27635	0.314838	0.593249	0.530701	0.595626	NA
BTHUR0008_RS09505	hypothetical protein	BTHUR0008_RS09505	98.3876	-0.785964	0.317861	-2.47267	0.0134109	0.0497723
BTHUR0008_RS09510	branched-chain amino acid transporter	BTHUR0008_RS09510	628.043	0.766613	0.221366	3.46311	0.000533974	0.00395719
BTHUR0008_RS09515	tRNA-binding protein	BTHUR0008_RS09515	5.06422	0.718558	0.52182	1.37702	0.168506	NA
BTHUR0008_RS09520	hypothetical protein	BTHUR0008_RS09520	26.7856	0.0817571	0.33586	0.243426	0.807675	0.892008
BTHUR0008_RS09525	hypothetical protein	BTHUR0008_RS09525	2.31733	-0.0808457	0.597404	-0.135328	0.892352	NA
BTHUR0008_RS09530	stage II sporulation protein P	BTHUR0008_RS09530	42.6862	0.727633	0.290889	2.50141	0.01237	0.046465
BTHUR0008_RS09535	GCN5 family N-acetyltransferase	BTHUR0008_RS09535	3.9696	0.327598	0.571738	0.572986	0.566654	NA
BTHUR0008_RS09540	D-alanyl-D-alanine carboxypeptidase	BTHUR0008_RS09540	15.8259	-0.186418	0.406009	-0.459148	0.646128	0.779238
BTHUR0008_RS09545	DNA mismatch repair protein MutT	BTHUR0008_RS09545	8.43137	-0.379216	0.512095	-0.740518	0.458986	NA
BTHUR0008_RS09550	amidase	BTHUR0008_RS09550	10.457	0.416003	0.450323	0.923789	0.355596	NA
BTHUR0008_RS09555	macrolide transporter	BTHUR0008_RS09555	31.8643	-0.0395239	0.342175	-0.115508	0.908042	0.951594
BTHUR0008_RS09560	hypothetical protein	BTHUR0008_RS09560	490.816	-0.732341	0.252527	-2.90005	0.003731	0.0185249
BTHUR0008_RS09565	peptidase	BTHUR0008_RS09565	2797.07	-0.300146	0.34535	-0.869106	0.384789	0.562616
BTHUR0008_RS09570	stage II sporulation protein P; disrupted	BTHUR0008_RS09570	4.54267	-1.0608	0.555303	-1.91031	0.0560938	NA
BTHUR0008_RS09575	phosphoglycerate mutase	BTHUR0008_RS09575	8.91326	-0.258415	0.508453	-0.508239	0.611286	NA
BTHUR0008_RS09580	HAD family hydrolase	BTHUR0008_RS09580	16.2969	-0.101885	0.386303	-0.263743	0.791978	0.882017
BTHUR0008_RS09585	transcriptional regulator	BTHUR0008_RS09585	261.717	0.473406	0.259173	1.8266	0.06776	0.165177
BTHUR0008_RS09590	hypothetical protein	BTHUR0008_RS09590	19.6288	0.666849	0.362716	1.83849	0.0659906	0.162154
BTHUR0008_RS09595	hypothetical protein	BTHUR0008_RS09595	11.0101	-0.0873642	0.428501	-0.203883	0.838445	NA
BTHUR0008_RS09600	alanine racemase	BTHUR0008_RS09600	719.136	0.978236	0.189979	5.14918	2.61632e-07	6.08818e-06
BTHUR0008_RS09605	methyltransferase	BTHUR0008_RS09605	23.9401	0.233733	0.374457	0.624193	0.532501	0.691093
BTHUR0008_RS09610	acetyltransferase	BTHUR0008_RS09610	8.94651	-0.144006	0.514733	-0.279769	0.779655	NA
BTHUR0008_RS09615	nitrate reductase	BTHUR0008_RS09615	41.6745	0.0561237	0.289801	0.193663	0.84644	0.916473
BTHUR0008_RS09620	glycosyl transferase	BTHUR0008_RS09620	51.4041	0.263827	0.276762	0.953263	0.340457	0.514443
BTHUR0008_RS09625	hypothetical protein	BTHUR0008_RS09625	2993.18	1.73152	0.264439	6.54789	5.83557e-11	2.82904e-09
BTHUR0008_RS09630	GntR family transcriptional regulator	BTHUR0008_RS09630	49.9418	-0.655537	0.264316	-2.48012	0.0131337	0.0489385
BTHUR0008_RS09635	N-acetyltransferase	BTHUR0008_RS09635	12.6045	-0.244588	0.403908	-0.605553	0.544811	NA
BTHUR0008_RS09640	serine/threonine protein phosphatase	BTHUR0008_RS09640	91.7673	-0.22587	0.260231	-0.867958	0.385417	0.562651
BTHUR0008_RS09645	membrane protein	BTHUR0008_RS09645	45.4	-0.454904	0.305245	-1.49029	0.136147	0.269997
BTHUR0008_RS09650	acetyltransferase	BTHUR0008_RS09650	24.0436	-1.02408	0.375723	-2.72562	0.00641803	0.0279977
BTHUR0008_RS09655	hypothetical protein	BTHUR0008_RS09655	8.64481	-0.126565	0.458816	-0.275851	0.782662	NA
BTHUR0008_RS09660	GNAT family acetyltransferase	BTHUR0008_RS09660	47.7359	-0.877318	0.346439	-2.53239	0.0113288	0.0434302
BTHUR0008_RS09665	cupin	BTHUR0008_RS09665	3.0888	0.436649	0.600862	0.726704	0.467407	NA
BTHUR0008_RS09670	acetyltransferase	BTHUR0008_RS09670	3.14446	-0.552209	0.583115	-0.946998	0.34364	NA
BTHUR0008_RS09675	hypothetical protein	BTHUR0008_RS09675	2.8009	0.847119	0.581139	1.45769	0.144927	NA
BTHUR0008_RS09680	hypothetical protein	BTHUR0008_RS09680	1.22965	0.75691	0.593137	1.27611	0.201915	NA
BTHUR0008_RS09685	hypothetical protein	BTHUR0008_RS09685	22.9726	0.0608876	0.337218	0.180559	0.856714	0.922097
BTHUR0008_RS09690	hypothetical protein	BTHUR0008_RS09690	8.66283	0.222156	0.481104	0.461763	0.644251	NA
BTHUR0008_RS09695	hypothetical protein	BTHUR0008_RS09695	19.1828	0.314642	0.358651	0.877294	0.380327	0.558902
BTHUR0008_RS09700	hypothetical protein	BTHUR0008_RS09700	24.339	-0.33143	0.332501	-0.996779	0.318872	0.490824
BTHUR0008_RS09705	acetyltransferase	BTHUR0008_RS09705	67.0613	-0.324553	0.266093	-1.2197	0.222579	0.382951
BTHUR0008_RS09710	hypothetical protein	BTHUR0008_RS09710	1.25091	-0.134414	0.591573	-0.227215	0.820257	NA
BTHUR0008_RS09715	oxalate:formate antiporter	BTHUR0008_RS09715	6189.24	0.858054	0.214916	3.99252	6.5376e-05	0.000696247
BTHUR0008_RS09720	hypothetical protein	BTHUR0008_RS09720	135.483	0.604385	0.32302	1.87105	0.0613384	0.153892
BTHUR0008_RS09725	hypothetical protein	BTHUR0008_RS09725	0.145372	-0.167763	0.286418	-0.585727	0.558059	NA
BTHUR0008_RS09730	permease	BTHUR0008_RS09730	0.359244	-0.35976	0.393284	-0.91476	0.360318	NA
BTHUR0008_RS09735	methyltransferase	BTHUR0008_RS09735	56.7071	-0.252495	0.292511	-0.863199	0.388028	0.565045
BTHUR0008_RS09740	formate--tetrahydrofolate ligase	BTHUR0008_RS09740	3716.58	-0.629147	0.191268	-3.28935	0.0010042	0.00650007
BTHUR0008_RS09745	hypothetical protein	BTHUR0008_RS09745	710.698	1.281	0.206405	6.20624	5.4268e-10	2.14037e-08
BTHUR0008_RS09750	RNA helicase	BTHUR0008_RS09750	1813.73	1.06928	0.209705	5.09898	3.4149e-07	7.67776e-06
BTHUR0008_RS09755	hypothetical protein	BTHUR0008_RS09755	94.5952	0.518332	0.283146	1.83062	0.0671579	0.164156
BTHUR0008_RS09760	glyoxalase	BTHUR0008_RS09760	33.3483	-0.697221	0.299059	-2.33139	0.019733	0.0665489
BTHUR0008_RS09765	hydrolase	BTHUR0008_RS09765	16.6059	-0.545303	0.426869	-1.27745	0.201445	0.357969
BTHUR0008_RS09770	quinone oxidoreductase	BTHUR0008_RS09770	24.1304	0.379861	0.338535	1.12207	0.261832	0.430344
BTHUR0008_RS09775	RNA polymerase sigma factor	BTHUR0008_RS09775	6.83527	-0.640173	0.537599	-1.1908	0.233732	NA
BTHUR0008_RS09780	hypothetical protein	BTHUR0008_RS09780	44.8578	0.0543987	0.26663	0.204023	0.838335	0.911592
BTHUR0008_RS09785	membrane protein	BTHUR0008_RS09785	64.0854	0.840233	0.347835	2.4156	0.0157092	0.0560663
BTHUR0008_RS09790	beta-lactamase	BTHUR0008_RS09790	306.087	-0.504362	0.172889	-2.91725	0.0035313	0.0177672
BTHUR0008_RS09795	hypothetical protein	BTHUR0008_RS09795	572.147	-0.375067	0.325793	-1.15124	0.249632	0.415667
BTHUR0008_RS09800	glutathione peroxidase	BTHUR0008_RS09800	160.379	-0.726236	0.210644	-3.4477	0.000565384	0.00413726
BTHUR0008_RS09805	protease	BTHUR0008_RS09805	56.2865	0.366464	0.281845	1.30023	0.193522	0.347875
BTHUR0008_RS09810	hypothetical protein	BTHUR0008_RS09810	31.7897	0.115599	0.286297	0.403772	0.68638	0.80769
BTHUR0008_RS09815	magnesium chelatase	BTHUR0008_RS09815	7.97427	0.418905	0.482783	0.867687	0.385566	NA
narZ	nitrate reductase	BTHUR0008_RS09820	111.714	-0.891888	0.361592	-2.46656	0.0136419	0.0502586
narH	nitrate reductase	BTHUR0008_RS09825	10.369	-0.168814	0.491428	-0.343517	0.731209	NA
BTHUR0008_RS09830	nitrate reductase	BTHUR0008_RS09830	2.07399	-0.60864	0.602975	-1.00939	0.312785	NA
BTHUR0008_RS09835	nitrate reductase subunit gamma	BTHUR0008_RS09835	8.60142	0.182866	0.448389	0.407829	0.6834	NA
BTHUR0008_RS09840	Crp/Fnr family transcriptional regulator	BTHUR0008_RS09840	115.577	-0.449597	0.278619	-1.61366	0.1066	0.225713
BTHUR0008_RS09845	molybdenum cofactor biosynthesis protein A	BTHUR0008_RS09845	125.263	-1.11041	0.576999	-1.92446	0.0542974	0.141727
BTHUR0008_RS09850	thiamine/molybdopterin biosynthesis protein MoeB	BTHUR0008_RS09850	77.1166	-1.07507	0.578811	-1.85738	0.0632575	0.157562
BTHUR0008_RS09855	molybdopterin molybdenumtransferase	BTHUR0008_RS09855	37.2368	-0.545343	0.384012	-1.42012	0.155573	0.295548
BTHUR0008_RS09860	molybdopterin (MPT) converting factor, subunit 2	BTHUR0008_RS09860	10.8685	-0.844921	0.508934	-1.66018	0.0968788	NA
BTHUR0008_RS09865	molybdenum cofactor biosynthesis protein MoaD	BTHUR0008_RS09865	0.666276	-0.595459	0.46928	-1.26888	NA	NA
BTHUR0008_RS09870	MFS transporter	BTHUR0008_RS09870	20.4634	-0.273704	0.413769	-0.661488	0.508299	0.670189
BTHUR0008_RS09875	transporter	BTHUR0008_RS09875	6.22641	-0.207835	0.530936	-0.39145	0.695464	NA
BTHUR0008_RS09880	hypothetical protein	BTHUR0008_RS09880	1.89595	-0.917956	0.602773	-1.52289	0.127787	NA
BTHUR0008_RS09885	precorrin-2 dehydrogenase	BTHUR0008_RS09885	1.47389	-0.798558	0.593696	-1.34506	0.178605	NA
BTHUR0008_RS09890	cobalamin biosynthesis protein CbiX	BTHUR0008_RS09890	3.49682	-0.0449108	0.599485	-0.0749157	0.940282	NA
BTHUR0008_RS09895	bifunctional uroporphyrinogen-III methyltransferase/uroporphyrinogen-III synthase	BTHUR0008_RS09895	13.774	-0.205591	0.459097	-0.447816	0.654286	0.785211
BTHUR0008_RS09900	nitrite reductase NAD(P)H small subunit	BTHUR0008_RS09900	9.71337	-1.74934	0.519101	-3.36995	0.000751828	NA
BTHUR0008_RS09905	nitrite reductase	BTHUR0008_RS09905	588.304	-1.53137	0.495035	-3.09345	0.00197841	0.0111336
BTHUR0008_RS09910	ScdA	BTHUR0008_RS09910	6.23993	0.816532	0.549528	1.48588	0.137311	NA
BTHUR0008_RS09915	calcium-binding protein; disrupted	BTHUR0008_RS09915	62.0119	1.10152	0.314138	3.5065	0.000454038	0.00346409
BTHUR0008_RS09920	hypothetical protein	BTHUR0008_RS09920	1.14582	-0.867122	0.581297	-1.4917	0.135778	NA
BTHUR0008_RS09925	hypothetical protein	BTHUR0008_RS09925	1.43519	-0.0579917	0.584451	-0.0992243	0.92096	NA
BTHUR0008_RS09930	acetyltransferase	BTHUR0008_RS09930	6.52124	0.0176237	0.500204	0.035233	0.971894	NA
BTHUR0008_RS09935	hypothetical protein	BTHUR0008_RS09935	68.0237	0.490134	0.279414	1.75415	0.0794043	0.183763
BTHUR0008_RS09940	hypothetical protein	BTHUR0008_RS09940	4.97299	0.259777	0.542428	0.478915	0.631999	NA
BTHUR0008_RS09945	stage V sporulation protein S	BTHUR0008_RS09945	28.6174	-0.577316	0.332788	-1.73479	0.0827788	0.188664
BTHUR0008_RS09950	hypothetical protein	BTHUR0008_RS09950	76.3273	-0.319609	0.333646	-0.957928	0.338099	0.511379
BTHUR0008_RS09955	type VII secretion protein	BTHUR0008_RS09955	366.588	0.383024	0.189857	2.01744	0.0436496	0.120183
BTHUR0008_RS09960	hypothetical protein	BTHUR0008_RS09960	2.77674	-0.152859	0.591601	-0.258381	0.796113	NA
BTHUR0008_RS09965	phosphohydrolase	BTHUR0008_RS09965	1263.71	0.358279	0.243248	1.4729	0.140778	0.276564
BTHUR0008_RS09970	multidrug ABC transporter ATP-binding protein	BTHUR0008_RS09970	3562.06	0.149448	0.258675	0.577743	0.563438	0.715286
BTHUR0008_RS09975	membrane protein	BTHUR0008_RS09975	6030.71	0.39217	0.328998	1.19201	0.233256	0.395185
BTHUR0008_RS09980	hypothetical protein	BTHUR0008_RS09980	104.472	0.0768898	0.358445	0.214509	0.83015	0.906929
BTHUR0008_RS09985	single-stranded DNA-binding protein	BTHUR0008_RS09985	3.72265	0.583229	0.597585	0.975976	0.329076	NA
BTHUR0008_RS09990	hypothetical protein	BTHUR0008_RS09990	0.988499	-0.74476	0.572067	-1.30187	0.192959	NA
[truncated: 4,350 more rows]

## Sheet: Lot443_filtered(2fold+padj)
Name	Product	Locus_tag	baseMean	log2FoldChange	lfcSE	stat	pvalue	padj
BTHUR0008_RS00010	inosine-5'-monophosphate dehydrogenase	BTHUR0008_RS00010	13320.8	-1.06184	0.196164	-5.41303	6.19662e-08	1.74782e-06
BTHUR0008_RS00050	deoxyguanosine kinase	BTHUR0008_RS00050	672.602	1.15669	0.193969	5.96329	2.47203e-09	8.78232e-08
BTHUR0008_RS00360	KINB signaling pathway activation protein	BTHUR0008_RS00360	81.572	-1.0562	0.329866	-3.20191	0.0013652	0.00827294
BTHUR0008_RS00395	tRNA pseudouridine synthase A	BTHUR0008_RS00395	1325.96	1.80319	0.278448	6.47586	9.42707e-11	4.30133e-09
BTHUR0008_RS00400	cobalt ABC transporter permease	BTHUR0008_RS00400	722.413	1.44432	0.211024	6.84435	7.68226e-12	4.58375e-10
cbiO_1	with CbiNQ forms the ABC transporter for cobalt import	BTHUR0008_RS00405	694.987	1.28614	0.210983	6.09592	1.08809e-09	4.05116e-08
cbiO_2	with CbiNQ forms the ABC transporter for cobalt import	BTHUR0008_RS00410	1032.85	1.28658	0.237853	5.40913	6.33299e-08	1.77553e-06
BTHUR0008_RS00455	preprotein translocase subunit SecY	BTHUR0008_RS00455	138515	1.00342	0.227615	4.40843	1.04125e-05	0.000145089
BTHUR0008_RS00530	50S ribosomal protein L22	BTHUR0008_RS00530	21234.3	1.01112	0.257922	3.92026	8.8454e-05	0.000887209
BTHUR0008_RS00550	50S ribosomal protein L4	BTHUR0008_RS00550	48217.8	1.05329	0.305839	3.44393	0.000573325	0.00418222
BTHUR0008_RS00630	preprotein translocase subunit SecE	BTHUR0008_RS00630	755.768	1.61411	0.245406	6.5773	4.79079e-11	2.39746e-09
BTHUR0008_RS00750	arginase	BTHUR0008_RS00750	231.688	-1.70542	0.260388	-6.54954	5.77144e-11	2.8274e-09
BTHUR0008_RS00920	peptide ABC transporter substrate-binding protein	BTHUR0008_RS00920	194.369	1.72629	0.326191	5.29229	1.20795e-07	3.10597e-06
BTHUR0008_RS00960	galactose-1-phosphate uridylyltransferase	BTHUR0008_RS00960	21.4335	-1.24354	0.455204	-2.73184	0.00629824	0.027523
BTHUR0008_RS01020	LysR family transcriptional regulator	BTHUR0008_RS01020	126.575	1.2503	0.251406	4.97323	6.58468e-07	1.38041e-05
BTHUR0008_RS01040	glucose transporter GlcU	BTHUR0008_RS01040	421.379	1.45806	0.218566	6.67102	2.54027e-11	1.3136e-09
BTHUR0008_RS01065	peptide ABC transporter substrate-binding protein	BTHUR0008_RS01065	1127.78	-1.26033	0.240515	-5.24013	1.60461e-07	3.99352e-06
BTHUR0008_RS01085	tRNA-Leu	BTHUR0008_RS01085	380.852	1.25252	0.247768	5.0552	4.29947e-07	9.57404e-06
BTHUR0008_RS01170	UV damage repair endonuclease	BTHUR0008_RS01170	222.045	1.00134	0.320101	3.12818	0.0017589	0.0101437
BTHUR0008_RS01220	hypothetical protein	BTHUR0008_RS01220	66.6343	-2.87598	0.424101	-6.78136	1.19051e-11	6.51841e-10
groEL	molecular chaperone GroEL	BTHUR0008_RS01260	24787.1	-1.01268	0.244052	-4.14945	3.33278e-05	0.000395683
BTHUR0008_RS01265	molecular chaperone GroES	BTHUR0008_RS01265	7443.55	-1.33443	0.222003	-6.01088	1.84524e-09	6.70918e-08
BTHUR0008_RS01405	phosphoribosylglycinamide formyltransferase	BTHUR0008_RS01405	121.326	-1.83842	0.401972	-4.5735	4.79639e-06	7.8028e-05
purH	purine biosynthesis protein purH	BTHUR0008_RS01410	475.614	-1.08833	0.208932	-5.20899	1.89876e-07	4.60252e-06
BTHUR0008_RS01415	phosphoribosylamine--glycine ligase	BTHUR0008_RS01415	527.648	-1.03012	0.185311	-5.55887	2.71526e-08	8.10052e-07
BTHUR0008_RS01470	1-pyrroline-5-carboxylate dehydrogenase	BTHUR0008_RS01470	8381.13	-1.29345	0.244034	-5.3003	1.15611e-07	2.98919e-06
BTHUR0008_RS01485	methionine ABC transporter ATP-binding protein	BTHUR0008_RS01485	149.221	-1.12393	0.325389	-3.45412	0.000552083	0.00405267
BTHUR0008_RS01580	hypothetical protein	BTHUR0008_RS01580	29.8736	-1.3101	0.383355	-3.41745	0.000632118	0.00447737
BTHUR0008_RS01590	RNA methyltransferase	BTHUR0008_RS01590	602.263	1.06012	0.196809	5.38656	7.18204e-08	1.97468e-06
BTHUR0008_RS01635	S-adenosyl-L-methionine-dependent methyltransferase	BTHUR0008_RS01635	77.1755	1.05079	0.266619	3.94115	8.10908e-05	0.00083127
BTHUR0008_RS01900	molecular chaperone DnaJ	BTHUR0008_RS01900	146.176	-1.06873	0.297443	-3.59304	0.000326839	0.00264081
BTHUR0008_RS02095	hypothetical protein	BTHUR0008_RS02095	68.6713	-1.13976	0.275916	-4.13082	3.61468e-05	0.000420567
BTHUR0008_RS02135	DNA-3-methyladenine glycosylase	BTHUR0008_RS02135	536.297	1.00248	0.187668	5.34178	9.20382e-08	2.47599e-06
BTHUR0008_RS02185	hypothetical protein	BTHUR0008_RS02185	20.8836	1.17392	0.390995	3.00239	0.00267868	0.0142475
BTHUR0008_RS02550	hypothetical protein	BTHUR0008_RS02550	556.493	-1.01683	0.226279	-4.49369	7e-06	0.000107164
BTHUR0008_RS02575	transcriptional regulator; disrupted	BTHUR0008_RS02575	815.615	-1.78402	0.238828	-7.4699	8.02552e-14	7.04732e-12
BTHUR0008_RS02580	nicotinate phosphoribosyltransferase	BTHUR0008_RS02580	1278.73	-1.01387	0.271905	-3.72875	0.000192429	0.00171893
BTHUR0008_RS02585	cadmium transporter	BTHUR0008_RS02585	7956.02	-1.97139	0.204191	-9.65464	4.69814e-22	1.09326e-19
BTHUR0008_RS02590	ArsR family transcriptional regulator	BTHUR0008_RS02590	1401.68	-1.9524	0.25197	-7.74855	9.29465e-15	1.00598e-12
BTHUR0008_RS02775	chemotaxis protein	BTHUR0008_RS02775	2310.41	-1.13737	0.153528	-7.4082	1.28025e-13	1.06398e-11
BTHUR0008_RS02790	collagenase	BTHUR0008_RS02790	1675.13	-1.9106	0.272937	-7.00014	2.55707e-12	1.63022e-10
BTHUR0008_RS02870	Ribose operon repressor	BTHUR0008_RS02870	316.7	1.17156	0.267981	4.3718	1.23226e-05	0.000166987
glpT	sn-glycerol-3-phosphate transporter	BTHUR0008_RS02885	5090.06	2.10624	0.208038	10.1243	4.30968e-24	1.43266e-21
BTHUR0008_RS02940	hypothetical protein	BTHUR0008_RS02940	32.2562	1.0819	0.310676	3.4824	0.000496942	0.00371231
BTHUR0008_RS02965	ECF-type sigma factor negative effector	BTHUR0008_RS02965	52.6271	-1.40565	0.297274	-4.72847	2.26214e-06	4.04923e-05
BTHUR0008_RS03020	CAAX amino protease	BTHUR0008_RS03020	44.3917	1.0311	0.31074	3.31822	0.000905923	0.00595503
BTHUR0008_RS03025	spore germination protein GerKA	BTHUR0008_RS03025	27.2625	1.31572	0.405409	3.24541	0.00117283	0.00734635
BTHUR0008_RS03030	spore germination protein GerKB	BTHUR0008_RS03030	19.7013	1.04449	0.404277	2.5836	0.00977762	0.0386948
BTHUR0008_RS03135	hypothetical protein	BTHUR0008_RS03135	19.8713	-1.702	0.476947	-3.56853	0.000358995	0.00283253
BTHUR0008_RS03335	hypothetical protein	BTHUR0008_RS03335	15.125	-1.11428	0.406623	-2.74033	0.00613768	0.0271013
BTHUR0008_RS03380	phospholipase C	BTHUR0008_RS03380	484.359	-1.36631	0.19999	-6.83187	8.38132e-12	4.87583e-10
BTHUR0008_RS03385	phospholipase C	BTHUR0008_RS03385	6487.59	-2.91986	0.233651	-12.4967	7.78468e-36	6.03832e-33
BTHUR0008_RS03395	butanediol dehydrogenase	BTHUR0008_RS03395	3970.58	-1.18244	0.290395	-4.07183	4.66449e-05	0.00051825
BTHUR0008_RS03405	peptidase M6	BTHUR0008_RS03405	944.716	-2.61384	0.186697	-14.0005	1.54879e-44	3.60404e-41
BTHUR0008_RS03465	iron transporter FeoA	BTHUR0008_RS03465	1447.92	-1.03784	0.243314	-4.26542	1.99529e-05	0.000255815
BTHUR0008_RS03470	iron transporter FeoB	BTHUR0008_RS03470	1611.79	-1.9465	0.275466	-7.06623	1.59198e-12	1.04353e-10
BTHUR0008_RS03475	iron transporter FeoB	BTHUR0008_RS03475	1421.57	-1.62277	0.173974	-9.32768	1.08219e-20	2.28931e-18
BTHUR0008_RS03635	hypothetical protein	BTHUR0008_RS03635	14.283	-1.48457	0.448984	-3.3065	0.000944687	0.0061663
BTHUR0008_RS03645	potassium-transporting ATPase subunit A	BTHUR0008_RS03645	478.678	-1.41807	0.218537	-6.48893	8.64487e-11	3.98349e-09
BTHUR0008_RS03650	potassium-transporting ATPase subunit B	BTHUR0008_RS03650	735.195	-1.27365	0.223532	-5.69786	1.21319e-08	3.89392e-07
BTHUR0008_RS03655	potassium transporter KtrA	BTHUR0008_RS03655	275.19	-1.22001	0.238552	-5.11424	3.15003e-07	7.1864e-06
BTHUR0008_RS03685	guanine permease	BTHUR0008_RS03685	448.602	1.68935	0.229609	7.35752	1.87364e-13	1.43621e-11
BTHUR0008_RS03840	hypothetical protein	BTHUR0008_RS03840	93.8144	-1.44142	0.371494	-3.88005	0.000104437	0.00101246
BTHUR0008_RS03865	hypothetical protein	BTHUR0008_RS03865	1143.38	-1.05389	0.318293	-3.31105	0.000929455	0.0060754
BTHUR0008_RS03870	PTS fructose transporter subunit IIA	BTHUR0008_RS03870	210.079	-1.02965	0.286875	-3.58918	0.000331723	0.00267563
BTHUR0008_RS03875	PTS cellobiose transporter subunit IIA	BTHUR0008_RS03875	37.3042	-1.47617	0.329878	-4.47491	7.64432e-06	0.000114394
BTHUR0008_RS03935	branched-chain amino acid transporter	BTHUR0008_RS03935	627.519	1.24961	0.333307	3.74913	0.000177447	0.00160213
BTHUR0008_RS03990	hypothetical protein	BTHUR0008_RS03990	32.5769	1.23829	0.320584	3.8626	0.000112188	0.00107654
BTHUR0008_RS04085	multidrug resistance protein SMR	BTHUR0008_RS04085	35.6807	-1.37186	0.322812	-4.24972	2.14037e-05	0.000272723
BTHUR0008_RS04090	multidrug resistance protein SMR	BTHUR0008_RS04090	42.3397	-1.39499	0.310871	-4.48735	7.21136e-06	0.000110038
BTHUR0008_RS04150	arginine:ornithine antiporter	BTHUR0008_RS04150	584.918	1.64093	0.367439	4.46587	7.97457e-06	0.00011773
BTHUR0008_RS04375	peptide ABC transporter permease	BTHUR0008_RS04375	498.999	2.27561	0.544135	4.18207	2.88868e-05	0.000354721
BTHUR0008_RS04380	peptide ABC transporter permease	BTHUR0008_RS04380	199.415	1.75152	0.564972	3.1002	0.0019339	0.0109361
BTHUR0008_RS04385	peptide ABC transporter ATP-binding protein	BTHUR0008_RS04385	580.936	2.07572	0.569868	3.64245	0.000270057	0.00228646
BTHUR0008_RS04390	peptide ABC transporter substrate-binding protein	BTHUR0008_RS04390	688.691	2.0753	0.560407	3.70321	0.000212889	0.00188362
BTHUR0008_RS04710	hypothetical protein	BTHUR0008_RS04710	2879.63	-1.69667	0.186877	-9.07904	1.09535e-19	2.21642e-17
BTHUR0008_RS04830	membrane protein	BTHUR0008_RS04830	1074.96	-1.01271	0.209305	-4.83843	1.30871e-06	2.53782e-05
BTHUR0008_RS04850	glycerol transporter	BTHUR0008_RS04850	6510.32	1.4503	0.290567	4.99126	5.99881e-07	1.27756e-05
BTHUR0008_RS05025	adhesin	BTHUR0008_RS05025	3576.32	1.56176	0.181424	8.60835	7.41207e-18	1.14986e-15
BTHUR0008_RS05030	collagen adhesion protein	BTHUR0008_RS05030	141.875	1.16637	0.242869	4.80248	1.56712e-06	2.96478e-05
BTHUR0008_RS05035	hypothetical protein	BTHUR0008_RS05035	153.409	-1.18817	0.214184	-5.54745	2.8987e-08	8.50731e-07
BTHUR0008_RS05200	cytotoxin	BTHUR0008_RS05200	12339.1	-2.12136	0.2516	-8.43145	3.41405e-17	4.81484e-15
BTHUR0008_RS05300	hypothetical protein	BTHUR0008_RS05300	23.537	1.66592	0.355757	4.68275	2.83054e-06	4.9899e-05
BTHUR0008_RS05435	hypothetical protein	BTHUR0008_RS05435	1712.52	1.10048	0.195185	5.63815	1.71883e-08	5.36875e-07
BTHUR0008_RS05465	hypothetical protein	BTHUR0008_RS05465	50.8286	1.2113	0.297969	4.06517	4.79974e-05	0.000530593
BTHUR0008_RS05490	competence protein ComG	BTHUR0008_RS05490	24.5816	-1.18895	0.479124	-2.48152	0.0130824	0.0488648
BTHUR0008_RS05550	multidrug transporter MatE	BTHUR0008_RS05550	483.234	1.03692	0.22678	4.57235	4.82282e-06	7.8028e-05
BTHUR0008_RS05745	hypothetical protein	BTHUR0008_RS05745	239.594	-1.00029	0.228939	-4.36925	1.24677e-05	0.000168187
BTHUR0008_RS05950	signal peptide protein	BTHUR0008_RS05950	190.828	-1.39909	0.229298	-6.10163	1.04993e-09	3.94061e-08
BTHUR0008_RS06015	spermidine/putrescine ABC transporter ATP-binding protein	BTHUR0008_RS06015	721.483	1.08084	0.229745	4.70454	2.54444e-06	4.51978e-05
BTHUR0008_RS06135	potassium transporter TrkH	BTHUR0008_RS06135	28.442	1.38906	0.353468	3.92981	8.50116e-05	0.00086197
BTHUR0008_RS06250	dihydroorotate dehydrogenase	BTHUR0008_RS06250	43.8185	1.52014	0.371486	4.09205	4.27574e-05	0.000482992
BTHUR0008_RS06290	7-cyano-7-deazaguanine synthase	BTHUR0008_RS06290	1245.99	1.63978	0.204729	8.00953	1.15149e-15	1.30708e-13
BTHUR0008_RS06295	6-pyruvoyl tetrahydrobiopterin synthase	BTHUR0008_RS06295	469.941	1.42394	0.208746	6.8214	9.01554e-12	5.18004e-10
BTHUR0008_RS06300	7-carboxy-7-deazaguanine synthase	BTHUR0008_RS06300	1105.53	1.33881	0.204665	6.54145	6.09261e-11	2.88893e-09
BTHUR0008_RS06310	hypothetical protein	BTHUR0008_RS06310	179.577	-1.5303	0.347212	-4.40739	1.04624e-05	0.00014535
BTHUR0008_RS06355	GntR family transcriptional regulator	BTHUR0008_RS06355	105.17	1.09001	0.229361	4.75237	2.0105e-06	3.64419e-05
BTHUR0008_RS06455	flavodoxin	BTHUR0008_RS06455	20.0785	1.17551	0.374549	3.13846	0.00169836	0.00984376
BTHUR0008_RS06540	phosphoribosyl-ATP pyrophosphatase	BTHUR0008_RS06540	14.772	2.4514	0.464094	5.28212	1.27695e-07	3.22984e-06
BTHUR0008_RS06735	hypothetical protein	BTHUR0008_RS06735	82.2603	-1.07996	0.241134	-4.47867	7.5109e-06	0.00011276
BTHUR0008_RS06750	phage-shock protein	BTHUR0008_RS06750	535.822	-1.2872	0.231097	-5.56995	2.5481e-08	7.65087e-07
BTHUR0008_RS06775	branched-chain amino acid transporter	BTHUR0008_RS06775	167.807	1.10028	0.219748	5.00703	5.52771e-07	1.19102e-05
BTHUR0008_RS07345	hypothetical protein	BTHUR0008_RS07345	208.54	1.00117	0.218101	4.59038	4.42443e-06	7.27608e-05
BTHUR0008_RS07445	magnesium transporter	BTHUR0008_RS07445	1064.36	-1.13679	0.27797	-4.08961	4.32097e-05	0.000484573
BTHUR0008_RS07455	hypothetical protein	BTHUR0008_RS07455	22.3946	-2.80654	0.493524	-5.68672	1.29499e-08	4.128e-07
BTHUR0008_RS07510	acetyltransferase	BTHUR0008_RS07510	20.0336	1.00065	0.365587	2.73711	0.00619821	0.0272394
BTHUR0008_RS07520	hypothetical protein	BTHUR0008_RS07520	156.423	1.3634	0.227052	6.0048	1.9157e-09	6.91136e-08
BTHUR0008_RS07540	membrane protein	BTHUR0008_RS07540	40.2879	2.17164	0.402173	5.39977	6.6728e-08	1.84852e-06
BTHUR0008_RS07570	Transporter, LysE family protein	BTHUR0008_RS07570	283.215	-1.66147	0.260615	-6.37517	1.82765e-10	7.66294e-09
BTHUR0008_RS07575	hypothetical protein	BTHUR0008_RS07575	38.9129	-1.48871	0.398364	-3.73707	0.000186177	0.00166629
BTHUR0008_RS07640	RNA polymerase sigma70 factor	BTHUR0008_RS07640	39.0241	-1.58931	0.326037	-4.87464	1.09006e-06	2.14963e-05
BTHUR0008_RS07645	flagellar motor switch protein FliG	BTHUR0008_RS07645	33.9124	-1.70847	0.396563	-4.3082	1.64588e-05	0.000216382
BTHUR0008_RS07855	flagellin	BTHUR0008_RS07855	31176.9	-1.13048	0.219025	-5.16142	2.4509e-07	5.76085e-06
BTHUR0008_RS08045	hypothetical protein	BTHUR0008_RS08045	1814.52	-1.49029	0.224822	-6.62875	3.38537e-11	1.71256e-09
BTHUR0008_RS08555	S-adenosylhomocysteine nucleosidase	BTHUR0008_RS08555	1585.39	1.06206	0.30862	3.44131	0.00057891	0.00420565
BTHUR0008_RS08600	manganese transporter	BTHUR0008_RS08600	284.344	-1.54243	0.212332	-7.26426	3.75082e-13	2.72755e-11
BTHUR0008_RS08630	enterotoxin	BTHUR0008_RS08630	8753.41	-1.26202	0.192582	-6.55316	5.63308e-11	2.78897e-09
BTHUR0008_RS08635	enterotoxin	BTHUR0008_RS08635	6016.08	-1.46958	0.192502	-7.6341	2.27398e-14	2.3518e-12
BTHUR0008_RS08640	enterotoxin	BTHUR0008_RS08640	2750.41	-1.24321	0.205232	-6.05756	1.38203e-09	5.06453e-08
BTHUR0008_RS08700	pyrimidine nucleoside transporter NupC	BTHUR0008_RS08700	403.979	1.05595	0.289912	3.6423	0.000270209	0.00228646
deoA_1	Catalyzes the reversible phosphorolysis of thymidine, deoxyuridine and their analogues to their respective bases and 2-deoxyribose 1-phosphate	BTHUR0008_RS08705	1028.22	1.13823	0.250279	4.54783	5.42025e-06	8.60951e-05
BTHUR0008_RS08710	cytidine deaminase	BTHUR0008_RS08710	268.961	1.29051	0.222862	5.79063	7.01225e-09	2.36486e-07
BTHUR0008_RS08885	amine oxidase	BTHUR0008_RS08885	47.568	1.18849	0.383719	3.0973	0.00195293	0.0110035
BTHUR0008_RS09020	hypothetical protein	BTHUR0008_RS09020	167.496	-1.55494	0.251117	-6.19211	5.9366e-10	2.30241e-08
BTHUR0008_RS09055	hypothetical protein	BTHUR0008_RS09055	15.1289	-1.14217	0.449308	-2.54207	0.0110198	0.0425537
BTHUR0008_RS09230	peptidase	BTHUR0008_RS09230	7883.42	-1.22011	0.171094	-7.13119	9.95014e-13	6.71129e-11
BTHUR0008_RS09320	general stress protein	BTHUR0008_RS09320	2243.56	-1.28095	0.249517	-5.13373	2.84057e-07	6.54456e-06
BTHUR0008_RS09370	adhesin	BTHUR0008_RS09370	659.074	1.00086	0.180548	5.54346	2.96559e-08	8.62615e-07
BTHUR0008_RS09430	membrane protein	BTHUR0008_RS09430	1524.72	1.07657	0.213814	5.03505	4.77723e-07	1.04381e-05
BTHUR0008_RS09455	acyl-CoA hydrolase	BTHUR0008_RS09455	22.1351	-1.06203	0.356722	-2.9772	0.00290899	0.0152288
BTHUR0008_RS09625	hypothetical protein	BTHUR0008_RS09625	2993.18	1.73152	0.264439	6.54789	5.83557e-11	2.82904e-09
BTHUR0008_RS09650	acetyltransferase	BTHUR0008_RS09650	24.0436	-1.02408	0.375723	-2.72562	0.00641803	0.0279977
BTHUR0008_RS09745	hypothetical protein	BTHUR0008_RS09745	710.698	1.281	0.206405	6.20624	5.4268e-10	2.14037e-08
BTHUR0008_RS09750	RNA helicase	BTHUR0008_RS09750	1813.73	1.06928	0.209705	5.09898	3.4149e-07	7.67776e-06
BTHUR0008_RS09905	nitrite reductase	BTHUR0008_RS09905	588.304	-1.53137	0.495035	-3.09345	0.00197841	0.0111336
BTHUR0008_RS09915	calcium-binding protein; disrupted	BTHUR0008_RS09915	62.0119	1.10152	0.314138	3.5065	0.000454038	0.00346409
BTHUR0008_RS10160	hypothetical protein	BTHUR0008_RS10160	57.0779	-1.0508	0.293521	-3.57997	0.000343633	0.00274788
BTHUR0008_RS10165	alpha/beta hydrolase	BTHUR0008_RS10165	71.3061	-1.02393	0.253682	-4.03626	5.43107e-05	0.000591948
BTHUR0008_RS10595	amino acid APC transporter	BTHUR0008_RS10595	538.29	1.93661	0.291428	6.64524	3.0272e-11	1.5482e-09
BTHUR0008_RS10600	hypothetical protein	BTHUR0008_RS10600	150.061	-1.71315	0.318297	-5.38224	7.35648e-08	2.00217e-06
BTHUR0008_RS10640	histidine kinase	BTHUR0008_RS10640	303.349	-1.0955	0.311524	-3.51659	0.000437127	0.00335154
BTHUR0008_RS10680	lysine 2,3-aminomutase	BTHUR0008_RS10680	82.7065	1.03095	0.220601	4.67337	2.96298e-06	5.18411e-05
BTHUR0008_RS10775	hypothetical protein	BTHUR0008_RS10775	15.7682	-1.19277	0.446491	-2.67142	0.00755308	0.0318118
BTHUR0008_RS10795	zinc finger protein 100; disrupted	BTHUR0008_RS10795	36.7053	-1.3983	0.343029	-4.07633	4.57523e-05	0.000510627
BTHUR0008_RS11005	RNA pseudouridine synthase	BTHUR0008_RS11005	2057.5	1.13012	0.286738	3.94129	8.10446e-05	0.00083127
BTHUR0008_RS11180	cold-shock protein	BTHUR0008_RS11180	733.115	1.22157	0.238672	5.11817	3.08514e-07	7.07302e-06
BTHUR0008_RS11400	hypothetical protein	BTHUR0008_RS11400	30.8176	-1.41023	0.382699	-3.68497	0.000228728	0.00198231
BTHUR0008_RS11790	AraC family transcriptional regulator	BTHUR0008_RS11790	18.62	-1.15786	0.372684	-3.10682	0.0018911	0.0107594
BTHUR0008_RS11980	bacitracin ABC transporter ATP-binding protein	BTHUR0008_RS11980	214.459	1.25138	0.265025	4.72173	2.33848e-06	4.16985e-05
BTHUR0008_RS11995	hypothetical protein	BTHUR0008_RS11995	106.316	-1.37067	0.333101	-4.11489	3.87364e-05	0.000445134
BTHUR0008_RS12130	penicillin-binding protein	BTHUR0008_RS12130	478.544	-1.35816	0.343763	-3.95087	7.78671e-05	0.000805319
BTHUR0008_RS12190	hypothetical protein	BTHUR0008_RS12190	31.4799	-1.28559	0.363847	-3.53331	0.000410386	0.00317793
BTHUR0008_RS12195	alcohol dehydrogenase	BTHUR0008_RS12195	194.691	-1.28277	0.220402	-5.82013	5.8802e-09	2.01224e-07
BTHUR0008_RS12220	teicoplanin resistance protein vanZ	BTHUR0008_RS12220	38.3084	-1.42998	0.389043	-3.67562	0.000237273	0.00204874
BTHUR0008_RS12255	methyltransferase	BTHUR0008_RS12255	56.3137	-1.06574	0.311097	-3.42575	0.000613107	0.00438311
BTHUR0008_RS12395	CAAX amino terminal protease	BTHUR0008_RS12395	16.7896	1.22486	0.392599	3.11989	0.00180922	0.0103314
BTHUR0008_RS12400	helicase UvrD	BTHUR0008_RS12400	251.047	1.22964	0.272358	4.5148	6.3378e-06	9.79938e-05
BTHUR0008_RS12615	hypothetical protein	BTHUR0008_RS12615	73.0772	-1.19218	0.423296	-2.81643	0.00485613	0.0228057
BTHUR0008_RS12620	cytochrome C	BTHUR0008_RS12620	82.5512	-1.31605	0.295556	-4.45279	8.47636e-06	0.00012225
BTHUR0008_RS12625	GNAT family acetyltransferase	BTHUR0008_RS12625	70.53	-1.21144	0.278633	-4.34779	1.37516e-05	0.000184839
BTHUR0008_RS12650	hypothetical protein	BTHUR0008_RS12650	35.4976	1.16711	0.324474	3.59694	0.000321986	0.00262438
BTHUR0008_RS12675	kynurenine formamidase	BTHUR0008_RS12675	30.754	-1.75445	0.395718	-4.43357	9.26836e-06	0.000131509
BTHUR0008_RS12755	NADPH:quinone reductase	BTHUR0008_RS12755	97.1344	-1.14147	0.248851	-4.58696	4.49754e-06	7.37027e-05
BTHUR0008_RS12800	bacillolysin	BTHUR0008_RS12800	220.506	-1.96779	0.203262	-9.68109	3.62811e-22	8.88695e-20
BTHUR0008_RS13005	esterase	BTHUR0008_RS13005	16.7917	-1.24911	0.423391	-2.95026	0.00317507	0.0163279
BTHUR0008_RS13065	hypothetical protein	BTHUR0008_RS13065	48.9793	1.31044	0.290387	4.51274	6.3997e-06	9.86231e-05
BTHUR0008_RS13105	oxidoreductase	BTHUR0008_RS13105	51.4551	1.24821	0.315567	3.95544	7.63929e-05	0.000792042
BTHUR0008_RS13360	membrane protein	BTHUR0008_RS13360	19.1867	1.09996	0.370122	2.9719	0.00295967	0.0154594
BTHUR0008_RS13585	hypothetical protein	BTHUR0008_RS13585	19.5727	-1.31785	0.473212	-2.78491	0.00535423	0.024454
BTHUR0008_RS13775	hypothetical protein	BTHUR0008_RS13775	62.5775	1.28171	0.245065	5.23008	1.69435e-07	4.19441e-06
BTHUR0008_RS13890	glyoxalase	BTHUR0008_RS13890	24.1046	-1.11657	0.361302	-3.09041	0.00199883	0.011181
BTHUR0008_RS13895	N-acetyltransferase	BTHUR0008_RS13895	61.4606	-1.1274	0.270532	-4.16735	3.08159e-05	0.000374457
BTHUR0008_RS13905	phosphoglycolate phosphatase	BTHUR0008_RS13905	35.6014	-1.07424	0.359087	-2.9916	0.00277517	0.0146602
BTHUR0008_RS13930	hypothetical protein	BTHUR0008_RS13930	42.4649	-2.22347	0.350768	-6.33886	2.31469e-10	9.53326e-09
BTHUR0008_RS13935	peptidase M6	BTHUR0008_RS13935	242.958	-1.87137	0.299957	-6.23879	4.40975e-10	1.76922e-08
BTHUR0008_RS14265	NADPH dehydrogenase	BTHUR0008_RS14265	36.3822	1.1114	0.378457	2.93666	0.00331765	0.0169674
BTHUR0008_RS14420	F0F1 ATP synthase subunit alpha	BTHUR0008_RS14420	70.0871	-1.26834	0.273332	-4.6403	3.47904e-06	5.93094e-05
BTHUR0008_RS14615	hypothetical protein	BTHUR0008_RS14615	43.6762	1.18339	0.301691	3.92251	8.76306e-05	0.000882755
BTHUR0008_RS14675	sodium:proton symporter	BTHUR0008_RS14675	93.9632	1.37516	0.252648	5.443	5.23916e-08	1.48677e-06
BTHUR0008_RS14680	hypothetical protein	BTHUR0008_RS14680	269.313	1.48669	0.257243	5.77934	7.4994e-09	2.49301e-07
BTHUR0008_RS14685	hypothetical protein; disrupted	BTHUR0008_RS14685	474.185	-1.8498	0.347202	-5.32772	9.94506e-08	2.64482e-06
BTHUR0008_RS14840	NADH dehydrogenase subunit 5	BTHUR0008_RS14840	47.4654	-1.17125	0.305564	-3.83307	0.000126553	0.00118986
BTHUR0008_RS15015	acetyltransferase	BTHUR0008_RS15015	16.2064	-1.05522	0.416633	-2.53274	0.0113175	0.0434225
BTHUR0008_RS15075	KipI antagonist	BTHUR0008_RS15075	14.1287	-1.33758	0.457209	-2.92553	0.00343867	0.0174331
BTHUR0008_RS15115	cephalosporin hydroxylase	BTHUR0008_RS15115	69.4451	1.12725	0.294889	3.82262	0.00013204	0.00123143
BTHUR0008_RS15235	membrane protein	BTHUR0008_RS15235	72.5745	1.75448	0.431538	4.06565	4.78979e-05	0.000530593
BTHUR0008_RS15315	hypothetical protein	BTHUR0008_RS15315	16.3414	2.08119	0.401687	5.18113	2.20547e-07	5.23687e-06
BTHUR0008_RS15320	MerR family transcriptional regulator	BTHUR0008_RS15320	380.316	1.00501	0.301105	3.33775	0.000844596	0.00563952
BTHUR0008_RS15350	MFS transporter	BTHUR0008_RS15350	14.4638	-1.1835	0.434669	-2.72277	0.00647373	0.0281577
BTHUR0008_RS15370	hypothetical protein	BTHUR0008_RS15370	35.3339	-1.04993	0.398351	-2.63569	0.0083967	0.0345519
BTHUR0008_RS15515	hypothetical protein	BTHUR0008_RS15515	25.9064	-1.34658	0.41079	-3.27803	0.00104535	0.00670117
BTHUR0008_RS15535	sugar MFS transporter	BTHUR0008_RS15535	228.287	2.0683	0.280578	7.37155	1.68657e-13	1.33459e-11
BTHUR0008_RS15540	glyoxal reductase	BTHUR0008_RS15540	244.966	2.0806	0.185666	11.2061	3.80495e-29	2.52975e-26
BTHUR0008_RS15580	enhancin	BTHUR0008_RS15580	349.672	-1.87835	0.197325	-9.51907	1.74738e-21	3.87252e-19
BTHUR0008_RS15585	bacillolysin	BTHUR0008_RS15585	379.197	-1.75844	0.200923	-8.75182	2.09934e-18	3.48941e-16
BTHUR0008_RS15590	oxidoreductase	BTHUR0008_RS15590	350.13	1.47513	0.194255	7.59376	3.10757e-14	3.14405e-12
BTHUR0008_RS15600	hypothetical protein	BTHUR0008_RS15600	63.6412	2.07948	0.254591	8.16794	3.13707e-16	4.1714e-14
BTHUR0008_RS15605	NADPH:quinone reductase	BTHUR0008_RS15605	164.339	2.05226	0.253769	8.08713	6.1089e-16	7.1077e-14
BTHUR0008_RS15620	transketolase	BTHUR0008_RS15620	67.878	1.5761	0.284864	5.53283	3.15106e-08	9.1087e-07
BTHUR0008_RS15625	6-phosphogluconate dehydrogenase	BTHUR0008_RS15625	62.7781	1.21316	0.245636	4.93886	7.85799e-07	1.61819e-05
BTHUR0008_RS15630	transaldolase	BTHUR0008_RS15630	17.6997	1.17758	0.377338	3.12076	0.00180387	0.0103278
BTHUR0008_RS15635	2-keto-3-deoxygluconate permease	BTHUR0008_RS15635	44.3088	1.45076	0.329	4.40961	1.03559e-05	0.000144734
BTHUR0008_RS15735	XoxI	BTHUR0008_RS15735	34.7885	1.01834	0.343168	2.96748	0.00300257	0.0156308
BTHUR0008_RS15740	hypothetical protein	BTHUR0008_RS15740	125.175	1.86834	0.220537	8.47176	2.41705e-17	3.6287e-15
BTHUR0008_RS15745	MarR family transcriptional regulator	BTHUR0008_RS15745	42.9946	1.2967	0.298319	4.34668	1.38213e-05	0.000184839
BTHUR0008_RS15755	SAM-dependent methyltransferase	BTHUR0008_RS15755	59.7968	1.70257	0.277276	6.14035	8.23385e-10	3.14101e-08
BTHUR0008_RS15820	hypothetical protein	BTHUR0008_RS15820	17.8243	-1.97476	0.476591	-4.14352	3.42015e-05	0.000405022
BTHUR0008_RS15825	hypothetical protein	BTHUR0008_RS15825	73.3202	-1.07608	0.354322	-3.03702	0.00238933	0.0130363
BTHUR0008_RS16005	glycosyl transferase	BTHUR0008_RS16005	108.085	1.04409	0.276593	3.77481	0.000160133	0.00145843
BTHUR0008_RS16075	hypothetical protein	BTHUR0008_RS16075	574.57	-1.59657	0.212412	-7.51638	5.63118e-14	5.4599e-12
BTHUR0008_RS16080	hypothetical protein	BTHUR0008_RS16080	22.0077	-1.48726	0.410829	-3.62014	0.000294439	0.00243829
BTHUR0008_RS16090	hypothetical protein	BTHUR0008_RS16090	78.7188	-1.52547	0.311921	-4.89057	1.00546e-06	1.99976e-05
BTHUR0008_RS16130	glycosyl hydrolase family 5	BTHUR0008_RS16130	206.275	2.37489	0.405054	5.86314	4.54208e-09	1.58939e-07
BTHUR0008_RS16330	hypothetical protein	BTHUR0008_RS16330	33.1015	1.01348	0.319501	3.17207	0.00151358	0.00899645
BTHUR0008_RS16420	amino acid permease	BTHUR0008_RS16420	349.992	1.6527	0.284391	5.81136	6.19682e-09	2.10511e-07
BTHUR0008_RS16425	spore germination protein	BTHUR0008_RS16425	14.1104	1.41927	0.457872	3.09971	0.00193709	0.0109408
BTHUR0008_RS16510	membrane protein	BTHUR0008_RS16510	89.8443	1.23465	0.329378	3.74842	0.000177954	0.00160213
BTHUR0008_RS16535	3-ketoacyl-ACP reductase	BTHUR0008_RS16535	58.1832	-1.14857	0.31082	-3.6953	0.000219627	0.00193588
BTHUR0008_RS16545	sodium:pantothenate symporter	BTHUR0008_RS16545	38.6451	1.3363	0.343638	3.88868	0.00010079	0.000983393
panF	sodium:pantothenate symporter	BTHUR0008_RS16550	951.878	1.258	0.302254	4.16206	3.15393e-05	0.000380269
BTHUR0008_RS16555	nucleoside hydrolase	BTHUR0008_RS16555	117.094	1.00033	0.263842	3.7914	0.000149799	0.00138052
BTHUR0008_RS16600	membrane protein	BTHUR0008_RS16600	340.445	1.78903	0.257355	6.95161	3.61134e-12	2.21147e-10
BTHUR0008_RS16630	LytR family transcriptional regulator	BTHUR0008_RS16630	61.1698	-1.14902	0.274941	-4.17916	2.92585e-05	0.00035834
BTHUR0008_RS16650	ABC transporter permease	BTHUR0008_RS16650	16.0614	-1.28838	0.412171	-3.12583	0.00177305	0.0101874
BTHUR0008_RS16655	ABC transporter ATP-binding protein	BTHUR0008_RS16655	688.459	1.07551	0.209238	5.14015	2.74524e-07	6.35639e-06
BTHUR0008_RS16750	proline:sodium symporter	BTHUR0008_RS16750	231.221	1.27279	0.268228	4.74519	2.08312e-06	3.75768e-05
BTHUR0008_RS16795	hypothetical protein	BTHUR0008_RS16795	126.729	-1.48062	0.368848	-4.01417	5.96563e-05	0.000645675
BTHUR0008_RS16805	hypothetical protein	BTHUR0008_RS16805	15.7243	-1.30583	0.476913	-2.73809	0.00617975	0.0271906
BTHUR0008_RS16940	glycerol-3-phosphate acyltransferase	BTHUR0008_RS16940	11240.2	1.07119	0.350348	3.0575	0.00223189	0.012278
BTHUR0008_RS16980	oxidoreductase	BTHUR0008_RS16980	749.493	1.08147	0.291164	3.71429	0.000203778	0.00181682
BTHUR0008_RS17035	ABC transporter ATP-binding protein	BTHUR0008_RS17035	202.576	1.06221	0.254702	4.17041	3.04053e-05	0.000371408
BTHUR0008_RS17165	2',3'-cyclic-nucleotide 2'-phosphodiesterase	BTHUR0008_RS17165	57.2659	1.04193	0.289967	3.59328	0.000326536	0.00264081
BTHUR0008_RS17320	peptigoglycan-binding protein LysM	BTHUR0008_RS17320	4957.33	-1.64315	0.219722	-7.47833	7.5275e-14	6.8341e-12
BTHUR0008_RS17325	collagenase	BTHUR0008_RS17325	1303.23	-2.8968	0.205253	-14.1133	3.14615e-45	1.46422e-41
BTHUR0008_RS17330	1-phosphatidylinositol phosphodiesterase	BTHUR0008_RS17330	891.145	-2.19482	0.266369	-8.23977	1.72541e-16	2.36178e-14
BTHUR0008_RS17410	hypothetical protein	BTHUR0008_RS17410	28.196	-1.0554	0.364215	-2.89773	0.00375874	0.01859
BTHUR0008_RS17415	membrane protein	BTHUR0008_RS17415	23.5384	-1.21705	0.40332	-3.01758	0.00254802	0.0136934
BTHUR0008_RS17550	DeoR family transcriptional regulator	BTHUR0008_RS17550	394.137	1.05711	0.23639	4.4719	7.75263e-06	0.000115274
BTHUR0008_RS17555	phosphofructokinase	BTHUR0008_RS17555	1432.05	1.70796	0.274439	6.22345	4.86339e-10	1.93455e-08
BTHUR0008_RS17560	PTS fructose transporter subunit IIC	BTHUR0008_RS17560	631.872	2.39113	0.183355	13.041	7.1479e-39	8.69509e-36
BTHUR0008_RS17580	RNA-binding protein Hfq	BTHUR0008_RS17580	485.571	-1.08972	0.26763	-4.07177	4.66581e-05	0.00051825
BTHUR0008_RS17940	hypothetical protein	BTHUR0008_RS17940	1085.65	1.09904	0.287518	3.82251	0.000132103	0.00123143
BTHUR0008_RS18340	HAD family hydrolase	BTHUR0008_RS18340	35.9489	-1.59804	0.306714	-5.21021	1.88631e-07	4.59628e-06
BTHUR0008_RS18345	membrane protein	BTHUR0008_RS18345	16.1276	-1.43574	0.44149	-3.25203	0.00114584	0.00718947
BTHUR0008_RS18365	integrase	BTHUR0008_RS18365	17.2374	1.24098	0.474643	2.61455	0.00893463	0.0362526
BTHUR0008_RS18380	exonuclease SbcC	BTHUR0008_RS18380	22.3769	-1.21902	0.358027	-3.40482	0.000662081	0.00463407
BTHUR0008_RS18425	type III restriction endonuclease subunit R	BTHUR0008_RS18425	23.8098	-1.65977	0.38726	-4.28593	1.8198e-05	0.000235259
BTHUR0008_RS18440	hypothetical protein	BTHUR0008_RS18440	23.3327	-1.54408	0.355229	-4.3467	1.38198e-05	0.000184839
BTHUR0008_RS19030	polyphosphate kinase	BTHUR0008_RS19030	248.061	-1.05213	0.183898	-5.72131	1.05709e-08	3.41645e-07
BTHUR0008_RS19060	hypothetical protein	BTHUR0008_RS19060	22.8098	-1.18507	0.363861	-3.25693	0.00112623	0.00709267
BTHUR0008_RS19085	DNA-entry nuclease	BTHUR0008_RS19085	667.432	1.31466	0.24037	5.46932	4.51761e-08	1.28988e-06
BTHUR0008_RS19115	cyclodextrin transporter permease	BTHUR0008_RS19115	166.218	-1.09532	0.228234	-4.7991	1.59382e-06	3.0031e-05
BTHUR0008_RS19130	cyclomaltodextrinase	BTHUR0008_RS19130	144.278	-1.62002	0.219194	-7.39084	1.45909e-13	1.19133e-11
BTHUR0008_RS19135	oligo-1,6-glucosidase	BTHUR0008_RS19135	1233.78	-1.42622	0.168781	-8.4501	2.91048e-17	4.23293e-15
BTHUR0008_RS19220	diguanylate cyclase	BTHUR0008_RS19220	53.314	1.13905	0.31543	3.61108	0.000304919	0.00251167
BTHUR0008_RS19375	anti-sigma F factor antagonist	BTHUR0008_RS19375	32.1323	-1.26995	0.329443	-3.85484	0.000115806	0.0011067
BTHUR0008_RS19420	permease	BTHUR0008_RS19420	2696.9	2.03335	0.298517	6.81151	9.65797e-12	5.48148e-10
BTHUR0008_RS19525	LacI family transcription regulator	BTHUR0008_RS19525	120.474	-1.13054	0.226702	-4.98691	6.13518e-07	1.29787e-05
BTHUR0008_RS19720	serine dehydratase subunit beta	BTHUR0008_RS19720	2209.16	1.51178	0.303226	4.98567	6.17479e-07	1.30034e-05
BTHUR0008_RS19725	regulatory protein	BTHUR0008_RS19725	34.0283	1.57375	0.30463	5.1661	2.39033e-07	5.647e-06
BTHUR0008_RS19770	alanine acetyltransferase	BTHUR0008_RS19770	102.564	-1.21456	0.261678	-4.64142	3.46022e-06	5.92054e-05
BTHUR0008_RS19790	peptide ABC transporter ATP-binding protein	BTHUR0008_RS19790	40.5356	1.26263	0.386052	3.27063	0.0010731	0.00682889
BTHUR0008_RS19800	ABC transporter substrate-binding protein	BTHUR0008_RS19800	24.808	1.25574	0.396091	3.17033	0.00152264	0.00902719
BTHUR0008_RS20080	DNA polymerase III subunit delta	BTHUR0008_RS20080	28.6004	1.2725	0.362327	3.51203	0.000444692	0.00339911
BTHUR0008_RS20150	glycine dehydrogenase subunit 2	BTHUR0008_RS20150	2463.89	-1.03043	0.210419	-4.89702	9.72995e-07	1.94533e-05
BTHUR0008_RS20460	DEAD/DEAH box helicase	BTHUR0008_RS20460	10217.6	1.01483	0.225507	4.50022	6.78847e-06	0.000104269
BTHUR0008_RS20650	competence protein ComEC	BTHUR0008_RS20650	258.435	1.19575	0.200884	5.9524	2.64237e-09	9.31635e-08
BTHUR0008_RS20665	competence protein ComER	BTHUR0008_RS20665	22.2612	1.55676	0.388135	4.01086	6.04973e-05	0.000653259
BTHUR0008_RS20725	hypothetical protein	BTHUR0008_RS20725	18.0924	-1.98158	0.44486	-4.45438	8.41358e-06	0.000121984
BTHUR0008_RS20735	50S ribosomal protein L33	BTHUR0008_RS20735	25.783	-1.1083	0.434576	-2.55029	0.0107632	0.041848
BTHUR0008_RS20915	uridine/cytidine kinase	BTHUR0008_RS20915	2323.46	1.17847	0.257787	4.57149	4.84261e-06	7.8028e-05
BTHUR0008_RS20920	protease	BTHUR0008_RS20920	5950.83	1.23365	0.277187	4.45059	8.56328e-06	0.00012225
BTHUR0008_RS20925	peptidase U32	BTHUR0008_RS20925	820.951	1.25902	0.24212	5.19996	1.99327e-07	4.7818e-06
BTHUR0008_RS20960	hypothetical protein	BTHUR0008_RS20960	169.164	-1.19749	0.29025	-4.12573	3.69555e-05	0.000428905
BTHUR0008_RS21115	Holliday junction DNA helicase RuvA	BTHUR0008_RS21115	866.668	1.18013	0.180443	6.54016	6.14533e-11	2.88893e-09
BTHUR0008_RS21180	prephenate dehydratase	BTHUR0008_RS21180	116.278	-1.00328	0.283865	-3.53436	0.000408766	0.00317066
BTHUR0008_RS21215	sporulation protein	BTHUR0008_RS21215	6411.15	1.16364	0.297999	3.90484	9.42889e-05	0.000937218
BTHUR0008_RS21275	hypothetical protein	BTHUR0008_RS21275	72.8712	1.36468	0.253385	5.38578	7.21307e-08	1.97468e-06
BTHUR0008_RS21390	hypothetical protein	BTHUR0008_RS21390	197.172	1.10183	0.265115	4.15607	3.23774e-05	0.000388362
BTHUR0008_RS21570	aquaporin	BTHUR0008_RS21570	493.145	1.35321	0.275821	4.9061	9.2905e-07	1.87991e-05
BTHUR0008_RS21610	hypothetical protein	BTHUR0008_RS21610	23.9263	-1.27884	0.433176	-2.95223	0.00315486	0.0162419
BTHUR0008_RS21675	ferrichrome ABC transporter substrate-binding protein	BTHUR0008_RS21675	197.828	-1.30776	0.245087	-5.3359	9.50725e-08	2.54292e-06
BTHUR0008_RS22095	metal-dependent hydrolase	BTHUR0008_RS22095	337.494	-1.07523	0.235396	-4.56774	4.93009e-06	7.91195e-05
fabG_2	Catalyzes the first of the two reduction steps in the elongation cycle of fatty acid synthesis	BTHUR0008_RS09060	1083.14	-1.01114	0.279741	-3.61458	0.000300837	0.00248685
BTHUR0008_RS22160	universal stress protein UspA	BTHUR0008_RS22160	563.378	-1.38026	0.321947	-4.28722	1.80921e-05	0.000235197
ppnK_2	catalyzes the phosphorylation of NAD to NADP	BTHUR0008_RS22245	224.812	-1.97383	0.263409	-7.49341	6.71089e-14	6.37397e-12
BTHUR0008_RS22295	transcriptional regulator	BTHUR0008_RS22295	40.8982	-1.11955	0.333114	-3.36087	0.000776961	0.00528651
BTHUR0008_RS22415	S-ribosylhomocysteinase	BTHUR0008_RS22415	15.3055	-1.41794	0.429617	-3.30049	0.000965172	0.00628239
BTHUR0008_RS22545	tRNA (guanine-N(7)-)-methyltransferase	BTHUR0008_RS22545	1256.63	1.131	0.219217	5.1593	2.47874e-07	5.79702e-06
BTHUR0008_RS22675	hypothetical protein	BTHUR0008_RS22675	48.4118	-1.4536	0.40079	-3.62683	0.000286928	0.00239272
BTHUR0008_RS22790	ABC transporter ATP-binding protein	BTHUR0008_RS22790	61.0865	-1.01948	0.311943	-3.26815	0.00108253	0.00686389
BTHUR0008_RS22865	ATP synthase subunit I	BTHUR0008_RS22865	396.331	1.62876	0.278929	5.83935	5.2405e-09	1.80661e-07
BTHUR0008_RS23505	ferredoxin--NADP reductase	BTHUR0008_RS23505	648.178	-1.55018	0.315462	-4.914	8.9239e-07	1.82157e-05
BTHUR0008_RS23530	aminopeptidase A	BTHUR0008_RS23530	5226.13	-1.15241	0.218033	-5.28548	1.25377e-07	3.18856e-06
BTHUR0008_RS23710	sugar MFS transporter	BTHUR0008_RS23710	9070.8	2.68195	0.205708	13.0376	7.47322e-39	8.69509e-36
BTHUR0008_RS23715	glyoxal reductase	BTHUR0008_RS23715	3831.7	2.12813	0.16879	12.6082	1.90273e-36	1.77106e-33
BTHUR0008_RS23720	adhesin	BTHUR0008_RS23720	44.6595	1.4158	0.356916	3.96675	7.28604e-05	0.000762042
BTHUR0008_RS23745	pyrimidine nucleoside transporter NupC	BTHUR0008_RS23745	405.523	2.48049	0.347163	7.14503	8.99738e-13	6.34452e-11
BTHUR0008_RS23750	pyrimidine nucleoside transporter NupC	BTHUR0008_RS23750	2478.96	1.85897	0.285851	6.5033	7.85784e-11	3.65704e-09
BTHUR0008_RS23790	general stress protein	BTHUR0008_RS23790	1364.21	-1.03698	0.308716	-3.35902	0.000782207	0.00530669
BTHUR0008_RS23845	chemotaxis protein	BTHUR0008_RS23845	651.189	-1.38433	0.30525	-4.53507	5.75846e-06	9.02353e-05
BTHUR0008_RS23970	hypothetical protein	BTHUR0008_RS23970	417.309	-1.05018	0.247493	-4.24325	2.20304e-05	0.000279371
BTHUR0008_RS23980	proline dehydrogenase	BTHUR0008_RS23980	1137.11	-1.29625	0.244249	-5.30709	1.1139e-07	2.89614e-06
BTHUR0008_RS24020	CAAX amino protease	BTHUR0008_RS24020	250.78	-1.11588	0.280017	-3.98505	6.74653e-05	0.000714172
BTHUR0008_RS24165	DNA-binding protein	BTHUR0008_RS24165	32.5852	-1.00968	0.31294	-3.22642	0.00125351	0.00770653
BTHUR0008_RS24190	hypothetical protein	BTHUR0008_RS24190	50.0434	1.00209	0.341411	2.93513	0.00333406	0.0170326
BTHUR0008_RS24355	hypothetical protein	BTHUR0008_RS24355	134.643	-1.02348	0.250162	-4.09127	4.29023e-05	0.000483456
BTHUR0008_RS24380	hypothetical protein	BTHUR0008_RS24380	103.246	-1.42586	0.405418	-3.51702	0.000436413	0.00335154
BTHUR0008_RS24430	enterotoxin	BTHUR0008_RS24430	897.927	1.63356	0.283686	5.75833	8.49522e-09	2.76481e-07
BTHUR0008_RS24565	sodium:proton antiporter	BTHUR0008_RS24565	112.807	1.52917	0.255101	5.99436	2.04287e-09	7.31348e-08
BTHUR0008_RS24715	cell division protein FtsE	BTHUR0008_RS24715	3479.01	1.16959	0.225055	5.19692	2.02622e-07	4.83591e-06
BTHUR0008_RS24920	competence protein ComA	BTHUR0008_RS24920	27.8136	-1.11836	0.383028	-2.91979	0.00350268	0.0177138
BTHUR0008_RS25040	alveolysin	BTHUR0008_RS25040	4008.04	-1.77975	0.239148	-7.44205	9.91314e-14	8.38832e-12
BTHUR0008_RS25165	stage II sporulation protein D	BTHUR0008_RS25165	66.2234	1.22796	0.271849	4.51708	6.26993e-06	9.72676e-05
BTHUR0008_RS25190	ABC transporter ATP-binding protein	BTHUR0008_RS25190	32.5182	-1.81396	0.396808	-4.57138	4.84531e-06	7.8028e-05
BTHUR0008_RS25310	PTS mannose transporter subunit IIABC	BTHUR0008_RS25310	108.636	-1.11112	0.273795	-4.05821	4.94493e-05	0.000545348
BTHUR0008_RS25315	mannose-6-phosphate isomerase	BTHUR0008_RS25315	47.6382	-1.13863	0.319374	-3.56519	0.000363593	0.00286034
BTHUR0008_RS25320	XRE family transcriptional regulator	BTHUR0008_RS25320	74.278	1.16869	0.294373	3.97009	7.18442e-05	0.00075477
BTHUR0008_RS25335	ABC transporter substrate-binding protein	BTHUR0008_RS25335	156.416	1.14423	0.255918	4.47109	7.78213e-06	0.000115344
BTHUR0008_RS25370	membrane protein	BTHUR0008_RS25370	696.754	-1.11056	0.210102	-5.28582	1.25144e-07	3.18856e-06
BTHUR0008_RS25435	thymidine kinase	BTHUR0008_RS25435	2594.77	1.20253	0.245573	4.89684	9.7392e-07	1.94533e-05
BTHUR0008_RS25455	mechanosensitive ion channel protein	BTHUR0008_RS25455	105.94	1.26796	0.251026	5.05112	4.39219e-07	9.73392e-06
BTHUR0008_RS25515	hypothetical protein	BTHUR0008_RS25515	9976.54	1.25396	0.381986	3.28275	0.00102799	0.00662306
BTHUR0008_RS25520	membrane protein	BTHUR0008_RS25520	12211.5	1.06498	0.243368	4.37601	1.2087e-05	0.000164964
BTHUR0008_RS25600	hypothetical protein	BTHUR0008_RS25600	664.098	1.95027	0.24761	7.87638	3.37003e-15	3.73432e-13
BTHUR0008_RS25615	ABC transporter permease	BTHUR0008_RS25615	55.1523	-1.04093	0.278481	-3.7379	0.000185566	0.00166402
BTHUR0008_RS25630	bacillolysin	BTHUR0008_RS25630	2319.46	-1.42792	0.143415	-9.95652	2.36182e-23	7.32795e-21
uvsE	UV damage repair endonuclease	BTHUR0008_RS25650	309.184	1.30278	0.369966	3.52136	0.000429343	0.00330275
BTHUR0008_RS25750	chemotaxis protein CheY	BTHUR0008_RS25750	155.418	-1.30041	0.27342	-4.75608	1.97386e-06	3.60248e-05
BTHUR0008_RS25885	cell wall hydrolase	BTHUR0008_RS25885	19.6859	1.37874	0.411286	3.35226	0.000801544	0.00539853
BTHUR0008_RS25995	transcriptional regulator	BTHUR0008_RS25995	440.639	2.05574	0.236018	8.71007	3.03677e-18	4.8735e-16
BTHUR0008_RS26010	hypothetical protein	BTHUR0008_RS26010	2449	1.08992	0.220825	4.93567	7.98771e-07	1.63766e-05
BTHUR0008_RS26035	hypothetical protein	BTHUR0008_RS26035	60.0055	-1.32792	0.267136	-4.97095	6.66266e-07	1.39049e-05
BTHUR0008_RS26045	collagen-binding protein	BTHUR0008_RS26045	7650.59	1.99045	0.200356	9.9346	2.94368e-23	8.56243e-21
BTHUR0008_RS26060	acetamide transporter	BTHUR0008_RS26060	29.9689	1.14159	0.37601	3.03606	0.0023969	0.0130562
BTHUR0008_RS26070	superoxide dismutase	BTHUR0008_RS26070	609.724	-2.0752	0.32331	-6.4186	1.37534e-10	5.98209e-09
BTHUR0008_RS26080	BCCT transporter	BTHUR0008_RS26080	376.726	1.408	0.252583	5.57441	2.48368e-08	7.50587e-07
BTHUR0008_RS26085	MFS transporter	BTHUR0008_RS26085	157.678	1.18452	0.297074	3.98728	6.68352e-05	0.000710163
BTHUR0008_RS26205	50S ribosomal protein L34	BTHUR0008_RS26205	1685.5	1.07164	0.224997	4.7629	1.90835e-06	3.53842e-05
BTHUR0008_RS26425	hisitidine kinase	BTHUR0008_RS26425	407.144	-1.29225	0.202991	-6.36606	1.93942e-10	8.05898e-09
BTHUR0008_RS26430	hypothetical protein	BTHUR0008_RS26430	1110.7	-1.23189	0.251235	-4.90332	9.42312e-07	1.89849e-05
BTHUR0008_RS26485	hypothetical protein	BTHUR0008_RS26485	1822.54	-1.29218	0.146191	-8.83901	9.65738e-19	1.66465e-16
BTHUR0008_RS26490	hypothetical protein	BTHUR0008_RS26490	14.3027	-1.12176	0.436771	-2.56829	0.01022	0.0401384
BTHUR0008_RS26505	transcriptional regulator	BTHUR0008_RS26505	201.266	-1.76737	0.243926	-7.2455	4.30853e-13	3.08491e-11
BTHUR0008_RS26510	Rha family transcriptional regulator	BTHUR0008_RS26510	739.691	-1.85744	0.167292	-11.103	1.21322e-28	6.67907e-26
BTHUR0008_RS26515	hypothetical protein	BTHUR0008_RS26515	2163.41	-1.68646	0.222979	-7.56333	3.92891e-14	3.89046e-12
BTHUR0008_RS26520	hypothetical protein	BTHUR0008_RS26520	1798.87	-1.78833	0.198231	-9.02144	1.85629e-19	3.45566e-17
BTHUR0008_RS26525	hypothetical protein	BTHUR0008_RS26525	439.028	-1.60277	0.229106	-6.99575	2.63837e-12	1.65932e-10
BTHUR0008_RS26530	hypothetical protein	BTHUR0008_RS26530	144.2	-1.79427	0.219931	-8.15831	3.39743e-16	4.27342e-14
BTHUR0008_RS26535	hypothetical protein	BTHUR0008_RS26535	188.39	-1.41095	0.256307	-5.5049	3.69385e-08	1.06118e-06
BTHUR0008_RS26540	hypothetical protein	BTHUR0008_RS26540	370.89	-1.38586	0.285283	-4.85785	1.18668e-06	2.3303e-05
BTHUR0008_RS26545	hypothetical protein	BTHUR0008_RS26545	57.2934	-1.94005	0.307637	-6.30629	2.85812e-10	1.15667e-08
BTHUR0008_RS26550	hypothetical protein	BTHUR0008_RS26550	88.126	-1.58732	0.282646	-5.61593	1.95509e-08	5.98617e-07
BTHUR0008_RS26555	dUTPase	BTHUR0008_RS26555	107.075	-1.50174	0.266191	-5.6416	1.68476e-08	5.2979e-07
BTHUR0008_RS26560	hypothetical protein	BTHUR0008_RS26560	32.19	-1.95031	0.402487	-4.84565	1.262e-06	2.46779e-05
BTHUR0008_RS26570	hypothetical protein	BTHUR0008_RS26570	59.796	-1.7629	0.380975	-4.62734	3.70394e-06	6.22315e-05
BTHUR0008_RS26575	hypothetical protein	BTHUR0008_RS26575	79.7346	-1.77586	0.419711	-4.23114	2.32508e-05	0.000291318
BTHUR0008_RS26580	hypothetical protein	BTHUR0008_RS26580	28.4762	-1.85609	0.351644	-5.27831	1.30378e-07	3.27989e-06
BTHUR0008_RS26585	hypothetical protein	BTHUR0008_RS26585	65.0451	-1.7131	0.256604	-6.67605	2.45468e-11	1.2836e-09
BTHUR0008_RS26595	hypothetical protein	BTHUR0008_RS26595	78.3445	-1.49729	0.325522	-4.59965	4.23208e-06	7.00929e-05
BTHUR0008_RS26600	hypothetical protein	BTHUR0008_RS26600	97.9964	-1.69856	0.230434	-7.37113	1.6919e-13	1.33459e-11
BTHUR0008_RS26605	recombinase RecU	BTHUR0008_RS26605	237.566	-1.80937	0.312948	-5.78169	7.39534e-09	2.47611e-07
BTHUR0008_RS26610	hypothetical protein	BTHUR0008_RS26610	57.5394	-1.69346	0.29326	-5.77463	7.71231e-09	2.54561e-07
BTHUR0008_RS26665	hypothetical protein	BTHUR0008_RS26665	228.929	-1.09418	0.25471	-4.29576	1.74095e-05	0.000226958
BTHUR0008_RS26685	conjugation transfer protein	BTHUR0008_RS26685	2480.15	-1.56771	0.193372	-8.10722	5.17895e-16	6.18022e-14
BTHUR0008_RS26690	conjugation transfer protein	BTHUR0008_RS26690	469.862	-1.55806	0.231797	-6.72165	1.79674e-11	9.50233e-10
BTHUR0008_RS26695	conjugation transfer protein	BTHUR0008_RS26695	1735.28	-1.21804	0.248076	-4.90994	9.1102e-07	1.85148e-05
BTHUR0008_RS26705	hypothetical protein	BTHUR0008_RS26705	389.238	-1.01184	0.25528	-3.96363	7.38197e-05	0.000769704
BTHUR0008_RS26710	conjugal transfer protein TraC	BTHUR0008_RS26710	1852.28	-1.16996	0.229198	-5.10459	3.31513e-07	7.52615e-06
BTHUR0008_RS26725	hypothetical protein	BTHUR0008_RS26725	234.442	-1.24637	0.178623	-6.97768	3.00091e-12	1.86217e-10
BTHUR0008_RS26735	hypothetical protein	BTHUR0008_RS26735	9400.7	-1.10222	0.135085	-8.15946	3.36524e-16	4.27342e-14
BTHUR0008_RS26775	hypothetical protein	BTHUR0008_RS26775	397.363	-2.4886	0.363841	-6.83979	7.93103e-12	4.67228e-10
BTHUR0008_RS26790	hypothetical protein	BTHUR0008_RS26790	102.661	-1.17501	0.306013	-3.83974	0.000123166	0.0011627
BTHUR0008_RS26795	hypothetical protein	BTHUR0008_RS26795	1300.63	-1.26168	0.18739	-6.73288	1.66341e-11	8.8983e-10
BTHUR0008_RS26800	hypothetical protein	BTHUR0008_RS26800	2319.4	-1.26139	0.197417	-6.38949	1.66442e-10	7.17241e-09
BTHUR0008_RS26805	hypothetical protein	BTHUR0008_RS26805	804.782	-1.71018	0.261304	-6.54478	5.95831e-11	2.85876e-09
BTHUR0008_RS26840	hypothetical protein	BTHUR0008_RS26840	46.3927	-1.07883	0.371269	-2.90578	0.0036634	0.0182934
BTHUR0008_RS26845	hypothetical protein	BTHUR0008_RS26845	17.3458	-1.30228	0.45911	-2.83653	0.00456072	0.0217253
BTHUR0008_RS26895	hypothetical protein	BTHUR0008_RS26895	269.76	-1.61717	0.307889	-5.25244	1.50096e-07	3.75562e-06
BTHUR0008_RS26900	hisitidine kinase	BTHUR0008_RS26900	189.521	-1.11069	0.208743	-5.32082	1.03299e-07	2.73154e-06
BTHUR0008_RS26915	hypothetical protein	BTHUR0008_RS26915	51.324	-1.18859	0.375565	-3.16479	0.00155193	0.00916587
BTHUR0008_RS26995	hypothetical protein	BTHUR0008_RS26995	88.5242	-1.34728	0.239809	-5.61815	1.93013e-08	5.94889e-07
BTHUR0008_RS27000	hypothetical protein	BTHUR0008_RS27000	135.169	-1.27984	0.272761	-4.69217	2.70328e-06	4.78367e-05
BTHUR0008_RS27010	hypothetical protein	BTHUR0008_RS27010	107.447	-1.04238	0.321437	-3.24288	0.00118326	0.00738192
BTHUR0008_RS27190	HAD family hydrolase	BTHUR0008_RS27190	128.379	1.93349	0.25838	7.48316	7.25587e-14	6.75376e-12
BTHUR0008_RS27195	NTD biosynthesis operon oxidoreductase NtdC	BTHUR0008_RS27195	102.831	2.25618	0.229585	9.82722	8.59618e-23	2.35333e-20
BTHUR0008_RS27205	ornithine carbamoyltransferase	BTHUR0008_RS27205	51.6563	1.38014	0.273689	5.04273	4.58939e-07	1.0075e-05
BTHUR0008_RS27220	hypothetical protein	BTHUR0008_RS27220	20.1205	-1.77016	0.598353	-2.95838	0.00309262	0.0160101
BTHUR0008_RS27280	hypothetical protein	BTHUR0008_RS27280	18.2046	1.01322	0.384596	2.6345	0.00842615	0.0346119
BTHUR0008_RS27400	hypothetical protein; disrupted	BTHUR0008_RS27400	73.2329	-1.55123	0.297278	-5.21811	1.80758e-07	4.45104e-06
BTHUR0008_RS27405	hypothetical protein	BTHUR0008_RS27405	736.387	-1.1107	0.325615	-3.41108	0.00064707	0.00455592
BTHUR0008_RS27565	beta-lactamase	BTHUR0008_RS27565	54.8743	1.03696	0.28565	3.63018	0.000283221	0.00238194
BTHUR0008_RS27835	hypothetical protein	BTHUR0008_RS27835	425.245	-1.81244	0.378401	-4.78972	1.67014e-06	3.13401e-05
BTHUR0008_RS28080	branched-chain amino acid transporter	BTHUR0008_RS28080	135.577	2.21165	0.304039	7.27422	3.4844e-13	2.57403e-11
BTHUR0008_RS28125	hypothetical protein	BTHUR0008_RS28125	52.6105	-1.51411	0.366202	-4.13462	3.5554e-05	0.00041575
BTHUR0008_RS28160	hypothetical protein	BTHUR0008_RS28160	2646.48	-2.20552	0.247252	-8.92016	4.65636e-19	8.33488e-17
BTHUR0008_RS28165	hypothetical protein	BTHUR0008_RS28165	72.6134	-1.88208	0.251734	-7.47645	7.63587e-14	6.8341e-12
BTHUR0008_RS28180	hypothetical protein	BTHUR0008_RS28180	23.961	-1.40074	0.365752	-3.82974	0.000128276	0.00120363
BTHUR0008_RS28185	hypothetical protein	BTHUR0008_RS28185	16.0499	-1.52116	0.442245	-3.43963	0.000582502	0.00421025
BTHUR0008_RS28190	hypothetical protein	BTHUR0008_RS28190	22.7011	-1.73574	0.424356	-4.09029	4.30827e-05	0.000484316
BTHUR0008_RS28195	hypothetical protein	BTHUR0008_RS28195	261.62	-1.68918	0.226313	-7.4639	8.39979e-14	7.23937e-12
BTHUR0008_RS28200	hypothetical protein	BTHUR0008_RS28200	413.705	-3.20849	0.328037	-9.78089	1.36012e-22	3.51667e-20
BTHUR0008_RS28205	membrane protein	BTHUR0008_RS28205	759.299	-1.36383	0.176464	-7.72866	1.08687e-14	1.14962e-12
BTHUR0008_RS28210	membrane protein	BTHUR0008_RS28210	666.577	-1.23981	0.238356	-5.2015	1.97684e-07	4.76696e-06
BTHUR0008_RS28215	hypothetical protein	BTHUR0008_RS28215	1799.63	-1.37576	0.20378	-6.75122	1.46605e-11	7.93374e-10
BTHUR0008_RS28220	hypothetical protein	BTHUR0008_RS28220	729.226	-1.43393	0.224702	-6.38148	1.75388e-10	7.42051e-09
BTHUR0008_RS28225	hypothetical protein	BTHUR0008_RS28225	476.322	-1.23866	0.19164	-6.46344	1.02348e-10	4.58008e-09
BTHUR0008_RS28230	hypothetical protein	BTHUR0008_RS28230	322.319	-1.03778	0.247384	-4.19501	2.72862e-05	0.00033864
BTHUR0008_RS28265	transcriptional regulator	BTHUR0008_RS28265	39.5697	1.10588	0.369402	2.99371	0.00275611	0.0145899
BTHUR0008_RS28405	hypothetical protein	BTHUR0008_RS28405	199.038	-1.17454	0.323002	-3.63632	0.000276562	0.00233597
BTHUR0008_RS28445	hypothetical protein	BTHUR0008_RS28445	89.2615	-1.27581	0.388669	-3.2825	0.00102889	0.00662306
BTHUR0008_RS28460	viral A-type inclusion protein	BTHUR0008_RS28460	76.6025	-1.22235	0.299795	-4.07729	4.5563e-05	0.000509736
BTHUR0008_RS28585	alpha/beta hydrolase	BTHUR0008_RS28585	615.895	1.21642	0.276134	4.40516	1.05706e-05	0.000146415
BTHUR0008_RS28590	DSBA oxidoreductase	BTHUR0008_RS28590	309.827	-1.18846	0.23299	-5.10089	3.38063e-07	7.6376e-06
BTHUR0008_RS28620	hypothetical protein	BTHUR0008_RS28620	2235.53	-1.48567	0.339858	-4.37144	1.23428e-05	0.000166987
BTHUR0008_RS28625	hypothetical protein	BTHUR0008_RS28625	1054.36	-1.75905	0.350772	-5.0148	5.30899e-07	1.14921e-05
BTHUR0008_RS28650	hypothetical protein	BTHUR0008_RS28650	1062.46	1.34686	0.366785	3.67207	0.000240596	0.00207358
BTHUR0008_RS28795	hypothetical protein	BTHUR0008_RS28795	147.97	-1.26678	0.275853	-4.59224	4.38523e-06	7.23718e-05
BTHUR0008_RS29015	hemolysin BL lytic component L2	BTHUR0008_RS29015	2468.35	-1.86949	0.179894	-10.3922	2.69067e-25	1.04353e-22
BTHUR0008_RS29020	hemolysin BL lytic component L1	BTHUR0008_RS29020	9065.8	-1.50974	0.299967	-5.03302	4.82816e-07	1.05001e-05
BTHUR0008_RS29025	Hemolysin BL-binding component	BTHUR0008_RS29025	2625.17	-1.87963	0.174509	-10.771	4.72076e-27	2.19704e-24
BTHUR0008_RS29030	hemolysin BL binding component precursor	BTHUR0008_RS29030	346.872	-1.71884	0.244847	-7.02003	2.2182e-12	1.43382e-10
BTHUR0008_RS29190	hypothetical protein	BTHUR0008_RS29190	118.922	-1.30005	0.225434	-5.76689	8.07466e-09	2.64644e-07
BTHUR0008_RS29285	hypothetical protein	BTHUR0008_RS29285	27.4411	-1.58674	0.34629	-4.58212	4.60284e-06	7.51635e-05
BTHUR0008_RS29480	radical SAM protein	BTHUR0008_RS29480	119.601	-1.50488	0.338506	-4.44565	8.76265e-06	0.000124714
BTHUR0008_RS29485	radical SAM protein	BTHUR0008_RS29485	67.0898	-1.4043	0.28779	-4.87958	1.06309e-06	2.10538e-05
BTHUR0008_RS29545	hypothetical protein	BTHUR0008_RS29545	257.145	-1.07679	0.248742	-4.32896	1.49816e-05	0.000199213
BTHUR0008_RS29635	fibronectin	BTHUR0008_RS29635	359.631	-1.20457	0.176889	-6.80973	9.77834e-12	5.48294e-10
BTHUR0008_RS29940	hypothetical protein	BTHUR0008_RS29940	17.2614	-1.10407	0.40322	-2.73813	0.00617899	0.0271906
BTHUR0008_RS29945	hypothetical protein	BTHUR0008_RS29945	83.2525	-1.2201	0.293738	-4.1537	3.27138e-05	0.000390384
BTHUR0008_RS30135	hypothetical protein	BTHUR0008_RS30135	140.437	-1.31968	0.273893	-4.81823	1.4484e-06	2.77401e-05
BTHUR0008_RS30155	hypothetical protein	BTHUR0008_RS30155	111.539	-1.53863	0.239223	-6.43181	1.26097e-10	5.53639e-09
BTHUR0008_RS30245	hypothetical protein	BTHUR0008_RS30245	609.324	-1.92659	0.328855	-5.85846	4.6719e-09	1.62261e-07
BTHUR0008_RS30265	hypothetical protein; disrupted	BTHUR0008_RS30265	1170.23	-1.3201	0.181472	-7.27443	3.47893e-13	2.57403e-11
BTHUR0008_RS30270	peptide ABC transporter permease	BTHUR0008_RS30270	338.296	-1.20676	0.186529	-6.46957	9.82819e-11	4.44082e-09
BTHUR0008_RS30490	hypothetical protein	BTHUR0008_RS30490	86.0632	1.11514	0.269371	4.1398	3.47604e-05	0.000408523
BTHUR0008_RS30550	hypothetical protein	BTHUR0008_RS30550	23.8808	-1.77635	0.389942	-4.55542	5.22808e-06	8.36134e-05
BTHUR0008_RS30555	hypothetical protein	BTHUR0008_RS30555	154.86	-1.71804	0.269105	-6.38426	1.72226e-10	7.35356e-09
BTHUR0008_RS30560	hypothetical protein	BTHUR0008_RS30560	454.485	-1.62879	0.258213	-6.30791	2.82823e-10	1.15461e-08
BTHUR0008_RS30565	transposase	BTHUR0008_RS30565	215.988	-1.36776	0.246358	-5.55191	2.8256e-08	8.37602e-07
BTHUR0008_RS30570	peptidase M23	BTHUR0008_RS30570	218.01	-1.87631	0.265507	-7.06691	1.58423e-12	1.04353e-10
BTHUR0008_RS30575	hypothetical protein	BTHUR0008_RS30575	763.21	-1.901	0.266263	-7.13954	9.36406e-13	6.50453e-11
BTHUR0008_RS30580	hypothetical protein	BTHUR0008_RS30580	216.351	-1.88938	0.307198	-6.15038	7.72997e-10	2.97316e-08
BTHUR0008_RS30585	DNA recombination protein RmuC	BTHUR0008_RS30585	936.549	-1.70449	0.238889	-7.13509	9.6725e-13	6.61998e-11
BTHUR0008_RS30590	hypothetical protein	BTHUR0008_RS30590	171.457	-2.06203	0.203567	-10.1295	4.0877e-24	1.43266e-21
BTHUR0008_RS30595	hypothetical protein	BTHUR0008_RS30595	72.701	-1.81127	0.320549	-5.65054	1.59942e-08	5.06374e-07
BTHUR0008_RS30600	transposase	BTHUR0008_RS30600	586.342	-2.48666	0.224076	-11.0974	1.29161e-28	6.67907e-26
BTHUR0008_RS30605	hypothetical protein	BTHUR0008_RS30605	56.2494	-2.21949	0.301689	-7.35689	1.88245e-13	1.43621e-11
BTHUR0008_RS30610	hypothetical protein	BTHUR0008_RS30610	259.5	-2.10008	0.232297	-9.0405	1.55953e-19	3.02419e-17
BTHUR0008_RS30615	hypothetical protein	BTHUR0008_RS30615	284.654	-2.18066	0.268088	-8.13414	4.14873e-16	5.08111e-14
BTHUR0008_RS30655	phage killer protein	BTHUR0008_RS30655	407.551	-1.82113	0.262744	-6.9312	4.17287e-12	2.52215e-10
BTHUR0008_RS30660	hypothetical protein	BTHUR0008_RS30660	930.76	-1.69996	0.163034	-10.427	1.86722e-25	7.90004e-23
BTHUR0008_RS30670	hypothetical protein	BTHUR0008_RS30670	814.299	1.10408	0.205373	5.37596	7.61748e-08	2.06115e-06
BTHUR0008_RS31165	hypothetical protein	BTHUR0008_RS31165	153.448	-1.19367	0.30998	-3.8508	0.000117733	0.00112051
BTHUR0008_RS31185	hypothetical protein	BTHUR0008_RS31185	301.311	-1.31999	0.217732	-6.06247	1.34045e-09	4.95117e-08
BTHUR0008_RS31230	hypothetical protein	BTHUR0008_RS31230	44.4462	-1.40969	0.466955	-3.0189	0.00253698	0.0136552
BTHUR0008_RS31245	hypothetical protein	BTHUR0008_RS31245	2390.5	1.2413	0.182824	6.78961	1.1244e-11	6.22972e-10
BTHUR0008_RS31360	serine-protein kinase	BTHUR0008_RS31360	35.2984	-1.08319	0.302813	-3.5771	0.000347425	0.00276924

## Sheet: Lot744_dates_NoFilter
Name	Product	Locus_tag	baseMean	log2FoldChange	lfcSE	stat	pvalue	padj
BTHUR0008_RS00005	hypothetical protein	BTHUR0008_RS00005	21.8644	0.788154	0.350521	2.24852	0.0245429	0.089729
BTHUR0008_RS00010	inosine-5'-monophosphate dehydrogenase	BTHUR0008_RS00010	27257.1	0.213024	0.153952	1.38371	0.166448	0.342477
BTHUR0008_RS00015	D-alanyl-D-alanine carboxypeptidase	BTHUR0008_RS00015	10386.9	-0.0983045	0.140726	-0.698554	0.484831	0.675462
BTHUR0008_RS00020	pyridoxal biosynthesis protein	BTHUR0008_RS00020	26585.1	-0.566152	0.124753	-4.53818	5.67411e-06	8.92684e-05
BTHUR0008_RS00025	glutamine amidotransferase	BTHUR0008_RS00025	12801.6	-0.479587	0.13388	-3.5822	0.000340708	0.00311883
BTHUR0008_RS00030	seryl-tRNA synthetase	BTHUR0008_RS00030	24101.2	-0.0771049	0.133981	-0.57549	0.56496	0.740826
BTHUR0008_RS00035	tRNA-Ser	BTHUR0008_RS00035	898.611	-0.259311	0.292979	-0.885083	0.376112	0.578508
BTHUR0008_RS00040	hypothetical protein	BTHUR0008_RS00040	6996.99	0.504495	0.200837	2.51197	0.0120061	0.0531846
BTHUR0008_RS00045	deoxycytidine kinase	BTHUR0008_RS00045	3372.55	0.233753	0.17487	1.33673	0.181312	0.361473
BTHUR0008_RS00050	deoxyguanosine kinase	BTHUR0008_RS00050	2093.02	0.473119	0.155926	3.03425	0.00241138	0.0155829
BTHUR0008_RS00055	isochorismatase	BTHUR0008_RS00055	225.488	-0.0328154	0.205084	-0.160009	0.872874	0.937439
BTHUR0008_RS00060	adenosine deaminase	BTHUR0008_RS00060	474.656	0.243754	0.18906	1.28929	0.197296	0.383774
BTHUR0008_RS00065	DNA polymerase III subunit gamma/tau	BTHUR0008_RS00065	31721.1	0.145904	0.121836	1.19754	0.231096	0.424692
BTHUR0008_RS00070	hypothetical protein	BTHUR0008_RS00070	15340.9	0.224784	0.155806	1.44271	0.149101	0.317543
BTHUR0008_RS00075	recombinase RecR	BTHUR0008_RS00075	18534.8	0.239233	0.167911	1.42476	0.154228	0.32536
BTHUR0008_RS00080	hypothetical protein	BTHUR0008_RS00080	161.048	-0.145339	0.251606	-0.577646	0.563503	0.739467
BTHUR0008_RS00085	sigma-K factor-processing regulatory protein BofA	BTHUR0008_RS00085	9.83718	0.632465	0.447986	1.4118	0.15801	0.330901
BTHUR0008_RS00090	carnitine-CoA ligase	BTHUR0008_RS00090	3.21868	-0.191214	0.510031	-0.374907	0.70773	NA
BTHUR0008_RS00095	arginine decarboxylase	BTHUR0008_RS00095	2148.82	-0.149829	0.152277	-0.983922	0.325154	0.528024
BTHUR0008_RS00100	thymidylate kinase	BTHUR0008_RS00100	2418.01	-0.0139992	0.146424	-0.0956071	0.923833	0.963102
BTHUR0008_RS00105	DNA polymerase III subunit delta'	BTHUR0008_RS00105	6089.08	0.156127	0.140835	1.10858	0.267611	0.465895
BTHUR0008_RS00110	stage 0 sporulation protein	BTHUR0008_RS00110	16029.1	0.318688	0.14485	2.20012	0.0277985	0.0981811
BTHUR0008_RS00115	DNA replication initiation control protein YabA	BTHUR0008_RS00115	9946.86	0.494202	0.17777	2.78001	0.00543566	0.0290725
BTHUR0008_RS00120	hypothetical protein	BTHUR0008_RS00120	1517.41	0.473396	0.157865	2.99874	0.002711	0.0169753
BTHUR0008_RS00125	hypothetical protein	BTHUR0008_RS00125	754.987	0.283865	0.163121	1.74021	0.0818213	0.212179
BTHUR0008_RS00130	16S rRNA methyltransferase	BTHUR0008_RS00130	2318.13	0.0910745	0.149027	0.611128	0.541115	0.719787
BTHUR0008_RS00135	transition state regulator Abh	BTHUR0008_RS00135	3284.02	-0.4443	0.273559	-1.62415	0.104344	0.249931
BTHUR0008_RS00140	methionyl-tRNA synthetase	BTHUR0008_RS00140	22338	0.0388441	0.153457	0.253127	0.80017	0.899912
BTHUR0008_RS00145	hydrolase TatD	BTHUR0008_RS00145	1687.94	-0.0328147	0.152787	-0.214774	0.829944	0.916426
BTHUR0008_RS00150	ribonuclease M5	BTHUR0008_RS00150	2943.08	0.413718	0.169963	2.43417	0.014926	0.0624923
BTHUR0008_RS00155	dimethyladenosine transferase	BTHUR0008_RS00155	1664.95	0.111159	0.178985	0.62105	0.534567	0.713261
BTHUR0008_RS00160	peptidase	BTHUR0008_RS00160	159.233	-0.190698	0.186254	-1.02386	0.305902	0.507113
BTHUR0008_RS00165	veg	BTHUR0008_RS00165	24.2435	0.819542	0.348543	2.35134	0.0187061	0.073831
BTHUR0008_RS00170	protein sspF	BTHUR0008_RS00170	45.251	0.822789	0.295295	2.78633	0.00533086	0.0286204
ipk	4-diphosphocytidyl-2C-methyl-D-erythritol kinase	BTHUR0008_RS00175	7116.03	0.434647	0.184015	2.36202	0.0181756	0.0722421
BTHUR0008_RS00180	LacI family transcriptional regulator	BTHUR0008_RS00180	26879.4	0.276215	0.174575	1.58221	0.113602	0.264551
BTHUR0008_RS00185	endoribonuclease L-PSP	BTHUR0008_RS00185	11643.1	-0.275746	0.138405	-1.99232	0.0463363	0.141596
BTHUR0008_RS00190	septation protein spoVG	BTHUR0008_RS00190	2528.18	-0.416443	0.161202	-2.58336	0.00978443	0.0458931
BTHUR0008_RS00195	N-acetylglucosamine-1-phosphate uridyltransferase	BTHUR0008_RS00195	54717.2	-0.0126919	0.139999	-0.0906569	0.927765	0.964835
BTHUR0008_RS00200	ribose-phosphate pyrophosphokinase	BTHUR0008_RS00200	47304.3	-0.269607	0.163222	-1.65178	0.09858	0.240614
BTHUR0008_RS00205	peptidyl-tRNA hydrolase	BTHUR0008_RS00205	2179.49	-0.20232	0.117551	-1.72113	0.085227	0.218801
BTHUR0008_RS00210	peptide ABC transporter permease	BTHUR0008_RS00210	764.594	-0.232786	0.16297	-1.4284	0.153176	0.323685
BTHUR0008_RS00215	transcription-repair coupling factor	BTHUR0008_RS00215	15232.2	-0.485556	0.12255	-3.96211	7.42895e-05	0.00085109
BTHUR0008_RS00220	stage V sporulation protein T	BTHUR0008_RS00220	1649.7	-0.361692	0.118801	-3.04453	0.00233041	0.0151463
BTHUR0008_RS00225	sugar transporter	BTHUR0008_RS00225	4626.86	-0.551625	0.207187	-2.66245	0.00775747	0.0382657
BTHUR0008_RS00230	hypothetical protein	BTHUR0008_RS00230	5933.32	-0.579758	0.147726	-3.92454	8.68953e-05	0.000977658
BTHUR0008_RS00235	hypothetical protein	BTHUR0008_RS00235	654.121	-0.620757	0.205096	-3.02666	0.00247274	0.0159066
BTHUR0008_RS00240	spore coat protein	BTHUR0008_RS00240	803.636	-0.236564	0.170754	-1.38541	0.165928	0.341655
BTHUR0008_RS00245	hypothetical protein	BTHUR0008_RS00245	4826.45	0.1527	0.129401	1.18006	0.237978	0.431909
BTHUR0008_RS00250	cell division protein DIVIC	BTHUR0008_RS00250	8028.42	0.14017	0.20681	0.67777	0.497918	0.685243
BTHUR0008_RS00255	RNA-binding protein	BTHUR0008_RS00255	69595.4	0.528508	0.130312	4.0557	4.99843e-05	0.000607526
BTHUR0008_RS00260	tRNA-Met	BTHUR0008_RS00260	0.776039	-0.178782	0.433346	-0.412562	0.679928	NA
BTHUR0008_RS00265	tRNA-Glu	BTHUR0008_RS00265	0	NA	NA	NA	NA	NA
BTHUR0008_RS00270	stage II sporulation protein E	BTHUR0008_RS00270	216.808	0.184997	0.223213	0.828791	0.407223	0.607383
BTHUR0008_RS00275	tRNA(Ile)-lysidine synthetase	BTHUR0008_RS00275	134177	0.253912	0.126805	2.00238	0.0452439	0.139182
BTHUR0008_RS00280	hypoxanthine phosphoribosyltransferase	BTHUR0008_RS00280	41985.8	0.11503	0.139206	0.826328	0.408618	0.607975
BTHUR0008_RS00285	cell division protein FtsH	BTHUR0008_RS00285	149033	0.0730831	0.168704	0.433203	0.664867	0.814111
BTHUR0008_RS00290	pantothenate kinase	BTHUR0008_RS00290	2330.88	-0.579993	0.239976	-2.41687	0.0156545	0.064679
BTHUR0008_RS00295	heat shock protein Hsp33	BTHUR0008_RS00295	7029.77	-0.513722	0.188246	-2.72899	0.00635295	0.0326195
BTHUR0008_RS00300	cysteine synthase	BTHUR0008_RS00300	11597	-0.0943186	0.188814	-0.499532	0.617405	0.779763
BTHUR0008_RS00305	para-aminobenzoate synthase	BTHUR0008_RS00305	3891.12	-0.807376	0.198023	-4.07719	4.55837e-05	0.000560999
BTHUR0008_RS00310	anthranilate synthase subunit II	BTHUR0008_RS00310	958.155	-0.802309	0.197759	-4.057	4.9707e-05	0.000606361
BTHUR0008_RS00315	4-amino-4-deoxychorismate lyase	BTHUR0008_RS00315	491.683	-0.997679	0.241898	-4.12438	3.71728e-05	0.000469691
BTHUR0008_RS00320	dihydropteroate synthase	BTHUR0008_RS00320	1105.05	-1.17456	0.306325	-3.83438	0.000125883	0.00134365
BTHUR0008_RS00325	dienelactone hydrolase	BTHUR0008_RS00325	342.649	-0.985347	0.28284	-3.48376	0.000494424	0.00422696
BTHUR0008_RS00330	2-amino-4-hydroxy-6- hydroxymethyldihydropteridine pyrophosphokinase	BTHUR0008_RS00330	935.22	-0.81336	0.305734	-2.66035	0.00780589	0.0384561
BTHUR0008_RS00335	XRE family transcriptional regulator	BTHUR0008_RS00335	212.479	-0.967835	0.306338	-3.15937	0.00158111	0.0110933
BTHUR0008_RS00340	tRNA-dihydrouridine synthase	BTHUR0008_RS00340	3063.11	-0.690187	0.233688	-2.95345	0.00314244	0.0191668
BTHUR0008_RS00345	lysyl-tRNA synthetase	BTHUR0008_RS00345	49514.9	0.181153	0.133116	1.36086	0.173557	0.349965
BTHUR0008_RS00350	hypothetical protein	BTHUR0008_RS00350	5.55511	0.0171868	0.516736	0.0332604	0.973467	NA
BTHUR0008_RS00355	polysaccharide deacetylase	BTHUR0008_RS00355	63.0301	0.197541	0.286359	0.689835	0.490298	0.679277
BTHUR0008_RS00360	KINB signaling pathway activation protein	BTHUR0008_RS00360	340.955	-0.537725	0.176775	-3.04185	0.00235126	0.0152467
BTHUR0008_RS00365	spore germination protein GerD	BTHUR0008_RS00365	76.5398	-0.65161	0.239319	-2.72277	0.00647372	0.0330593
BTHUR0008_RS00370	chromosome partitioning protein ParA	BTHUR0008_RS00370	9595.4	-0.443151	0.133336	-3.32355	0.000888782	0.00687649
BTHUR0008_RS00375	N-acetylmuramoyl-L-alanine amidase	BTHUR0008_RS00375	172.579	0.148825	0.218028	0.682594	0.494864	0.682704
BTHUR0008_RS00380	hypothetical protein	BTHUR0008_RS00380	35.9892	-0.372476	0.288158	-1.29261	0.196146	0.382539
BTHUR0008_RS00385	30S ribosomal protein S9	BTHUR0008_RS00385	29638.2	0.0360295	0.180554	0.19955	0.841833	0.923596
BTHUR0008_RS00390	50S ribosomal protein L13	BTHUR0008_RS00390	83847.7	0.0325258	0.184368	0.176418	0.859966	0.932645
BTHUR0008_RS00395	tRNA pseudouridine synthase A	BTHUR0008_RS00395	2005.94	0.213294	0.175901	1.21258	0.22529	0.417193
BTHUR0008_RS00400	cobalt ABC transporter permease	BTHUR0008_RS00400	3085.33	0.357749	0.193286	1.85088	0.0641874	0.178598
cbiO_1	with CbiNQ forms the ABC transporter for cobalt import	BTHUR0008_RS00405	2276.58	-0.371917	0.263903	-1.40929	0.158748	0.331833
cbiO_2	with CbiNQ forms the ABC transporter for cobalt import	BTHUR0008_RS00410	3410.43	-0.498585	0.259101	-1.92429	0.0543179	0.159287
BTHUR0008_RS00415	50S ribosomal protein L17	BTHUR0008_RS00415	42230.6	-0.571672	0.189998	-3.00883	0.00262252	0.0166054
BTHUR0008_RS00420	DNA-directed RNA polymerase subunit alpha	BTHUR0008_RS00420	292493	-0.615646	0.156187	-3.94174	8.08932e-05	0.000915601
BTHUR0008_RS00425	30S ribosomal protein S11	BTHUR0008_RS00425	30849.4	-0.771601	0.166129	-4.64458	3.40767e-06	5.61123e-05
BTHUR0008_RS00430	30S ribosomal protein S13	BTHUR0008_RS00430	65821.4	-0.667745	0.184244	-3.62423	0.000289819	0.00273902
rpmJ	50S ribosomal protein L36	BTHUR0008_RS00435	34029.4	-0.697505	0.215585	-3.23541	0.00121468	0.009027
infA	translation initiation factor IF-1	BTHUR0008_RS00440	25644.3	-1.10711	0.245887	-4.50253	6.71504e-06	0.000103908
BTHUR0008_RS00445	methionine aminopeptidase	BTHUR0008_RS00445	192795	-0.666344	0.167835	-3.97022	7.18065e-05	0.000825994
BTHUR0008_RS00450	adenylate kinase	BTHUR0008_RS00450	76518.7	-0.630479	0.193202	-3.26331	0.00110118	0.0082706
BTHUR0008_RS00455	preprotein translocase subunit SecY	BTHUR0008_RS00455	406647	-0.654024	0.195811	-3.34008	0.000837554	0.00657929
BTHUR0008_RS00460	50S ribosomal protein L15	BTHUR0008_RS00460	77522.4	-0.704552	0.194823	-3.61637	0.000298763	0.00281236
BTHUR0008_RS00465	50S ribosomal protein L30	BTHUR0008_RS00465	14014.8	-0.643293	0.224377	-2.86702	0.00414355	0.0233328
BTHUR0008_RS00470	30S ribosomal protein S5	BTHUR0008_RS00470	201670	-0.524312	0.195226	-2.68567	0.00723853	0.036084
BTHUR0008_RS00475	50S ribosomal protein L18	BTHUR0008_RS00475	39001.6	-0.759757	0.21066	-3.60656	0.000310278	0.00289184
BTHUR0008_RS00480	50S ribosomal protein L6	BTHUR0008_RS00480	72131.8	-0.714583	0.200233	-3.56876	0.000358675	0.00325219
BTHUR0008_RS00485	30S ribosomal protein S8	BTHUR0008_RS00485	69299.2	-0.327952	0.214086	-1.53187	0.125553	0.281958
rpsN	30S ribosomal protein S14	BTHUR0008_RS00490	13040.3	-0.757793	0.205352	-3.69021	0.000224067	0.00218795
BTHUR0008_RS00495	50S ribosomal protein L5	BTHUR0008_RS00495	90433.8	-0.562751	0.192525	-2.923	0.00346676	0.0205459
BTHUR0008_RS00500	50S ribosomal protein L24	BTHUR0008_RS00500	14389.5	-0.892894	0.21286	-4.19475	2.73171e-05	0.000357975
BTHUR0008_RS00505	50S ribosomal protein L14	BTHUR0008_RS00505	48835.8	-0.688413	0.206686	-3.33073	0.0008662	0.00673871
BTHUR0008_RS00510	30S ribosomal protein S17	BTHUR0008_RS00510	15715.4	-0.769263	0.238444	-3.22618	0.00125456	0.00928669
BTHUR0008_RS00515	50S ribosomal protein L29	BTHUR0008_RS00515	31069.6	-0.561697	0.185523	-3.02765	0.00246465	0.0158908
BTHUR0008_RS00520	50S ribosomal protein L16	BTHUR0008_RS00520	133351	-0.748661	0.18252	-4.1018	4.09948e-05	0.00051339
BTHUR0008_RS00525	30S ribosomal protein S3	BTHUR0008_RS00525	107381	-0.600572	0.178948	-3.35612	0.000790436	0.00628786
BTHUR0008_RS00530	50S ribosomal protein L22	BTHUR0008_RS00530	66327.9	-0.744037	0.240218	-3.09734	0.00195263	0.0131448
BTHUR0008_RS00535	30S ribosomal protein S19	BTHUR0008_RS00535	58226.9	-0.661979	0.200912	-3.29487	0.00098467	0.00749517
rplB	50S ribosomal protein L2	BTHUR0008_RS00540	195881	-0.399381	0.181544	-2.19991	0.0278133	0.0981811
BTHUR0008_RS00545	50S ribosomal protein L23	BTHUR0008_RS00545	134062	-0.457956	0.173811	-2.63479	0.00841886	0.0408152
BTHUR0008_RS00550	50S ribosomal protein L4	BTHUR0008_RS00550	80046	-0.221673	0.172832	-1.28259	0.199635	0.38678
BTHUR0008_RS00555	50S ribosomal protein L3	BTHUR0008_RS00555	204111	-0.229395	0.162553	-1.4112	0.158187	0.331148
BTHUR0008_RS00560	30S ribosomal protein S10	BTHUR0008_RS00560	188979	-0.434747	0.194792	-2.23185	0.025625	0.0923695
tuf	elongation factor Tu	BTHUR0008_RS00565	853917	-0.0278419	0.158145	-0.176053	0.860252	0.932645
fusA	elongation factor P	BTHUR0008_RS00570	846403	0.0255969	0.167044	0.153235	0.878213	0.940491
BTHUR0008_RS00575	30S ribosomal protein S7	BTHUR0008_RS00575	62359.1	-0.0159353	0.190345	-0.0837179	0.933281	0.966798
BTHUR0008_RS00580	30S ribosomal protein S12	BTHUR0008_RS00580	115540	0.0784394	0.159998	0.490253	0.623955	0.784527
BTHUR0008_RS00585	50S ribosomal protein L7ae	BTHUR0008_RS00585	40859.6	-0.00654375	0.203908	-0.0320917	0.974399	0.986804
BTHUR0008_RS00590	DNA-directed RNA polymerase subunit beta'	BTHUR0008_RS00590	199472	-0.356279	0.143251	-2.4871	0.0128788	0.0561716
BTHUR0008_RS00595	DNA-directed RNA polymerase subunit beta	BTHUR0008_RS00595	265241	-0.186774	0.142731	-1.30857	0.190679	0.374384
BTHUR0008_RS00600	16S RNA G1207 methylase RsmC	BTHUR0008_RS00600	9428.72	-0.0921572	0.146488	-0.629111	0.529277	0.708038
rplL	50S ribosomal protein L7/L12	BTHUR0008_RS00605	142338	0.0753378	0.18149	0.415107	0.678064	0.823947
BTHUR0008_RS00610	50S ribosomal protein L10	BTHUR0008_RS00610	230806	0.113351	0.15783	0.718187	0.472642	0.66372
BTHUR0008_RS00615	50S ribosomal protein L1	BTHUR0008_RS00615	47103.5	0.0150635	0.139766	0.107776	0.914173	0.959034
BTHUR0008_RS00620	50S ribosomal protein L11	BTHUR0008_RS00620	82623.5	-0.150176	0.136941	-1.09664	0.272797	0.470317
BTHUR0008_RS00625	transcription termination/antitermination factor NusG	BTHUR0008_RS00625	13881.3	0.452871	0.174104	2.60115	0.00929106	0.0440234
BTHUR0008_RS00630	preprotein translocase subunit SecE	BTHUR0008_RS00630	1164.43	0.668646	0.22265	3.00313	0.00267216	0.0168067
BTHUR0008_RS00635	RNA polymerase sigma70 factor	BTHUR0008_RS00635	1940.7	0.299061	0.162526	1.84008	0.0657561	0.181431
BTHUR0008_RS00640	hypothetical protein	BTHUR0008_RS00640	4698.29	-0.14013	0.142389	-0.984136	0.325049	0.528005
BTHUR0008_RS00645	23S rRNA methyltransferase	BTHUR0008_RS00645	3165.09	-0.373973	0.182327	-2.05112	0.0402557	0.127804
BTHUR0008_RS00650	ribonuclease III	BTHUR0008_RS00650	1467.19	-0.250503	0.18879	-1.32689	0.184546	0.366368
BTHUR0008_RS00655	cysteinyl-tRNA synthetase	BTHUR0008_RS00655	2872.17	-0.305128	0.170838	-1.78607	0.0740885	0.197569
BTHUR0008_RS00660	serine acetyltransferase	BTHUR0008_RS00660	3054.54	-0.377148	0.193111	-1.95301	0.0508182	0.152024
BTHUR0008_RS00665	glutamyl-tRNA synthase	BTHUR0008_RS00665	63654.2	0.257432	0.15407	1.67088	0.0947446	0.2349
BTHUR0008_RS00670	2-C-methyl-D-erythritol 2,4-cyclodiphosphate synthase	BTHUR0008_RS00670	2258.89	0.148151	0.168992	0.876673	0.380664	0.582812
BTHUR0008_RS00675	2-C-methyl-D-erythritol 4-phosphate cytidylyltransferase	BTHUR0008_RS00675	19658.3	0.324463	0.11908	2.72474	0.00643517	0.0328922
BTHUR0008_RS00680	hypothetical protein	BTHUR0008_RS00680	11916.1	0.247609	0.131656	1.88073	0.060009	0.170746
BTHUR0008_RS00685	DNA integrity scanning protein DisA	BTHUR0008_RS00685	3507.2	-0.312896	0.141239	-2.21536	0.0267355	0.0953297
BTHUR0008_RS00690	DNA repair protein RadA	BTHUR0008_RS00690	4146.67	-0.062102	0.15826	-0.392405	0.694759	0.835325
BTHUR0008_RS00695	ATP-dependent Clp protease ATP-binding protein	BTHUR0008_RS00695	10970.7	-0.17415	0.121215	-1.4367	0.150802	0.3202
BTHUR0008_RS00700	ATP:guanido phosphotransferase	BTHUR0008_RS00700	4372.38	-0.112723	0.119512	-0.943195	0.345581	0.54997
BTHUR0008_RS00705	hypothetical protein	BTHUR0008_RS00705	2486.65	0.0716624	0.194226	0.368963	0.712155	0.845267
BTHUR0008_RS00710	CtsR family transcriptional regulator	BTHUR0008_RS00710	2133.09	0.238448	0.142251	1.67624	0.0936907	0.232805
BTHUR0008_RS00715	hypothetical protein	BTHUR0008_RS00715	1319.79	0.192437	0.139697	1.37753	0.168349	0.34435
BTHUR0008_RS00720	peptidase S9	BTHUR0008_RS00720	255.424	0.248403	0.175472	1.41563	0.156884	0.329082
BTHUR0008_RS00725	glucosamine--fructose-6-phosphate aminotransferase	BTHUR0008_RS00725	27600.6	0.828487	0.230703	3.59114	0.000329234	0.00303346
BTHUR0008_RS00730	hypothetical protein	BTHUR0008_RS00730	1951.69	1.22147	0.265679	4.59753	4.27533e-06	6.9642e-05
BTHUR0008_RS00735	phosphoglucosamine mutase	BTHUR0008_RS00735	25577.6	0.275353	0.139604	1.97238	0.0485659	0.146303
BTHUR0008_RS00740	hypothetical protein	BTHUR0008_RS00740	18163.4	0.208131	0.165337	1.25883	0.20809	0.397596
BTHUR0008_RS00745	membrane protein	BTHUR0008_RS00745	6853.5	0.359539	0.141289	2.54472	0.0109366	0.0499355
BTHUR0008_RS00750	arginase	BTHUR0008_RS00750	223.018	-0.958196	0.262798	-3.64613	0.000266222	0.0025442
BTHUR0008_RS00755	glycerate kinase	BTHUR0008_RS00755	179.778	-0.280734	0.196044	-1.43199	0.152147	0.322327
BTHUR0008_RS00760	tRNA-Ala	BTHUR0008_RS00760	1.84816	0.0446352	0.500706	0.0891446	0.928967	NA
BTHUR0008_RS00765	tRNA-Gly	BTHUR0008_RS00765	0	NA	NA	NA	NA	NA
BTHUR0008_RS00770	tRNA-Lys	BTHUR0008_RS00770	0	NA	NA	NA	NA	NA
BTHUR0008_RS00775	tRNA-Gln	BTHUR0008_RS00775	0	NA	NA	NA	NA	NA
BTHUR0008_RS00780	tRNA-Tyr	BTHUR0008_RS00780	0	NA	NA	NA	NA	NA
BTHUR0008_RS00785	tRNA-Val	BTHUR0008_RS00785	0	NA	NA	NA	NA	NA
BTHUR0008_RS00790	tRNA-Glu	BTHUR0008_RS00790	0	NA	NA	NA	NA	NA
BTHUR0008_RS00795	tRNA-Thr	BTHUR0008_RS00795	476.524	0.363742	0.284139	1.28015	0.200491	0.387268
BTHUR0008_RS00800	tRNA-Asn	BTHUR0008_RS00800	0	NA	NA	NA	NA	NA
BTHUR0008_RS00805	hypothetical protein	BTHUR0008_RS00805	37.3477	-0.274017	0.308151	-0.889229	0.37388	0.576645
BTHUR0008_RS00810	hypothetical protein	BTHUR0008_RS00810	13.4386	0.201854	0.443231	0.455416	0.64881	0.803438
BTHUR0008_RS00815	peptide ABC transporter substrate-binding protein	BTHUR0008_RS00815	146.453	-0.197779	0.172728	-1.14503	0.252196	0.448149
BTHUR0008_RS00820	peptide ABC transporter ATP-binding protein	BTHUR0008_RS00820	7.55226	-0.088007	0.491925	-0.178903	0.858014	NA
BTHUR0008_RS00825	peptide ABC transporter ATP-binding protein	BTHUR0008_RS00825	11.1248	-0.329478	0.499993	-0.658966	0.509918	0.694817
BTHUR0008_RS00830	diguanylate cyclase	BTHUR0008_RS00830	18.5656	-0.136892	0.424857	-0.322208	0.747295	0.868193
BTHUR0008_RS00835	peptide ABC transporter permease	BTHUR0008_RS00835	9.21669	0.0204495	0.489651	0.0417634	0.966687	NA
BTHUR0008_RS00840	hypothetical protein	BTHUR0008_RS00840	78.578	0.436982	0.308284	1.41747	0.156346	0.328269
BTHUR0008_RS00845	hypothetical protein	BTHUR0008_RS00845	769.632	-0.41068	0.202169	-2.03137	0.0422175	0.132202
BTHUR0008_RS00850	hypothetical protein	BTHUR0008_RS00850	186.496	1.43729	0.227535	6.3168	2.67029e-10	8.7178e-09
BTHUR0008_RS00855	MFS transporter	BTHUR0008_RS00855	386.46	-0.205817	0.176751	-1.16445	0.244243	0.439623
BTHUR0008_RS00860	hypothetical protein	BTHUR0008_RS00860	6222.87	0.0891648	0.1534	0.581257	0.561067	0.73747
BTHUR0008_RS00865	MFS transporter	BTHUR0008_RS00865	417.793	-0.383394	0.180281	-2.12665	0.0334496	0.112263
BTHUR0008_RS00870	FAD-binding protein	BTHUR0008_RS00870	484.487	-0.29281	0.176132	-1.66245	0.0964232	0.237401
BTHUR0008_RS00875	hypothetical protein	BTHUR0008_RS00875	1050.69	-0.422274	0.193135	-2.18642	0.0287852	0.100544
BTHUR0008_RS00880	NADPH:quinone reductase	BTHUR0008_RS00880	9.25198	-0.182156	0.473076	-0.385047	0.700203	NA
BTHUR0008_RS00885	dioxygenase	BTHUR0008_RS00885	6.32018	-0.264647	0.508597	-0.520346	0.602822	NA
BTHUR0008_RS00890	methionine ABC transporter ATP-binding protein	BTHUR0008_RS00890	12.9287	-0.944259	0.411819	-2.2929	0.0218538	0.0824517
BTHUR0008_RS00895	ABC transporter permease	BTHUR0008_RS00895	22.9211	-0.117857	0.337592	-0.34911	0.727007	0.855445
BTHUR0008_RS00900	3-ketoacyl-ACP reductase	BTHUR0008_RS00900	1015.63	-0.317016	0.14877	-2.13092	0.0330958	0.111575
BTHUR0008_RS00905	hypothetical protein	BTHUR0008_RS00905	205.798	-0.57649	0.277814	-2.07509	NA	NA
BTHUR0008_RS00910	hypothetical protein	BTHUR0008_RS00910	32644	-1.65796	0.278239	-5.95877	2.54143e-09	7.32348e-08
BTHUR0008_RS00915	HAD family hydrolase	BTHUR0008_RS00915	5171.92	-0.245139	0.145369	-1.68632	0.091734	0.229966
BTHUR0008_RS00920	peptide ABC transporter substrate-binding protein	BTHUR0008_RS00920	154.192	0.0764478	0.266406	0.28696	0.774143	0.886888
BTHUR0008_RS00925	peptide ABC transporter ATP-binding protein	BTHUR0008_RS00925	124.015	0.059783	0.316531	0.18887	0.850195	0.926596
BTHUR0008_RS00930	peptide ABC transporter permease	BTHUR0008_RS00930	69.7693	-0.175039	0.287222	-0.609421	0.542245	0.721004
BTHUR0008_RS00935	peptide ABC transporter permease	BTHUR0008_RS00935	82.9209	0.312476	0.309547	1.00946	0.312753	0.514047
BTHUR0008_RS00940	ABC transporter substrate-binding protein	BTHUR0008_RS00940	204.7	0.71321	0.511295	1.39491	NA	NA
BTHUR0008_RS00945	hypothetical protein	BTHUR0008_RS00945	34.8706	-0.122799	0.311514	-0.394199	0.693434	0.834974
BTHUR0008_RS00950	ABC transporter ATP-binding protein	BTHUR0008_RS00950	140.144	-0.0485116	0.217907	-0.222625	0.823827	0.91295
BTHUR0008_RS00955	hypothetical protein	BTHUR0008_RS00955	0.910367	0.16896	0.434073	0.389244	0.697095	NA
BTHUR0008_RS00960	galactose-1-phosphate uridylyltransferase	BTHUR0008_RS00960	73.568	0.0389194	0.263741	0.147567	0.882685	0.942955
BTHUR0008_RS00965	invasion protein	BTHUR0008_RS00965	450.059	-0.0131436	0.157525	-0.0834383	0.933503	0.966798
BTHUR0008_RS00970	hypothetical protein	BTHUR0008_RS00970	1698.87	0.634798	0.138173	4.59423	4.34357e-06	7.02937e-05
BTHUR0008_RS00975	DNAase	BTHUR0008_RS00975	256.075	0.640507	0.201504	3.17863	0.00147972	0.0105664
BTHUR0008_RS00980	iron ABC transporter permease	BTHUR0008_RS00980	107.255	0.763123	0.231382	3.29811	0.000973397	0.00743944
BTHUR0008_RS00985	ferrichrome ABC transporter permease	BTHUR0008_RS00985	369.506	0.902042	0.207557	4.34601	1.38639e-05	0.00019874
BTHUR0008_RS00990	hypothetical protein	BTHUR0008_RS00990	595.525	-0.215222	0.201017	-1.07067	0.284318	0.483393
BTHUR0008_RS00995	hypothetical protein	BTHUR0008_RS00995	7.7778	-0.289187	0.485946	-0.595102	0.551775	NA
BTHUR0008_RS01000	LacI family transcription regulator	BTHUR0008_RS01000	325.134	-0.185615	0.164492	-1.12842	0.259145	0.455965
BTHUR0008_RS01005	1-acyl-sn-glycerol-3-phosphate acyltransferase	BTHUR0008_RS01005	9848.83	-0.0330004	0.177204	-0.186229	0.852265	0.926939
BTHUR0008_RS01010	hypothetical protein	BTHUR0008_RS01010	12.1706	0.400798	0.431042	0.929835	0.352456	0.555029
BTHUR0008_RS01015	transporter	BTHUR0008_RS01015	131.854	0.642054	0.202767	3.16647	0.00154303	0.0109074
BTHUR0008_RS01020	LysR family transcriptional regulator	BTHUR0008_RS01020	176.724	0.705421	0.186059	3.79138	0.000149811	0.00156982
BTHUR0008_RS01025	hypothetical protein	BTHUR0008_RS01025	1355.87	-0.0333672	0.121669	-0.274246	0.783895	0.892449
BTHUR0008_RS01030	molybdenum ABC transporter substrate-binding protein	BTHUR0008_RS01030	533.96	-0.721618	0.232647	-3.10178	0.00192362	0.0129649
BTHUR0008_RS01035	molybdenum ABC transporter permease	BTHUR0008_RS01035	442.671	-0.761608	0.233621	-3.26002	0.00111405	0.00834505
BTHUR0008_RS01040	glucose transporter GlcU	BTHUR0008_RS01040	1828.48	0.334771	0.222443	1.50497	0.132331	0.292484
BTHUR0008_RS01045	nucleoside transporter	BTHUR0008_RS01045	261.276	0.0126584	0.219031	0.0577927	0.953914	0.976752
BTHUR0008_RS01050	pyrroline-5-carboxylate reductase	BTHUR0008_RS01050	2186.16	-0.371331	0.157638	-2.3556	0.0184929	0.0731427
BTHUR0008_RS01055	glyoxal reductase	BTHUR0008_RS01055	1340.64	-0.30017	0.192689	-1.5578	0.119281	0.273085
BTHUR0008_RS01060	peptide ABC transporter substrate-binding protein	BTHUR0008_RS01060	798.965	-0.222695	0.246078	-0.904979	0.365477	0.568653
BTHUR0008_RS01065	peptide ABC transporter substrate-binding protein	BTHUR0008_RS01065	670.297	-0.596134	0.25914	-2.30043	0.0214238	0.0814277
BTHUR0008_RS01070	tRNA-Gly	BTHUR0008_RS01070	0	NA	NA	NA	NA	NA
BTHUR0008_RS01075	tRNA-Pro	BTHUR0008_RS01075	1313.72	0.0679002	0.162243	0.418509	0.675575	0.82163
BTHUR0008_RS01080	tRNA-Arg	BTHUR0008_RS01080	117.306	0.189903	0.20305	0.935253	0.349658	0.552601
BTHUR0008_RS01085	tRNA-Leu	BTHUR0008_RS01085	765.957	1.05951	0.184728	5.73551	9.72205e-09	2.53042e-07
BTHUR0008_RS01090	tRNA-Lys	BTHUR0008_RS01090	0	NA	NA	NA	NA	NA
BTHUR0008_RS01095	tRNA-Gln	BTHUR0008_RS01095	0	NA	NA	NA	NA	NA
BTHUR0008_RS01100	tRNA-Asp	BTHUR0008_RS01100	0	NA	NA	NA	NA	NA
BTHUR0008_RS01105	tRNA-Met	BTHUR0008_RS01105	0	NA	NA	NA	NA	NA
BTHUR0008_RS01110	tRNA-Val	BTHUR0008_RS01110	0	NA	NA	NA	NA	NA
BTHUR0008_RS01115	tRNA-Glu	BTHUR0008_RS01115	0	NA	NA	NA	NA	NA
BTHUR0008_RS01120	tRNA-Ser	BTHUR0008_RS01120	1198.99	0.172114	0.31781	0.541564	0.588119	0.75872
BTHUR0008_RS01125	tRNA-Asn	BTHUR0008_RS01125	0	NA	NA	NA	NA	NA
BTHUR0008_RS01130	hypothetical protein	BTHUR0008_RS01130	390.561	0.0844951	0.17957	0.470542	0.637968	0.796121
BTHUR0008_RS01135	hypothetical protein	BTHUR0008_RS01135	7065.13	-0.270249	0.134579	-2.00811	0.0446319	0.137674
BTHUR0008_RS01140	PemK family transcriptional regulator	BTHUR0008_RS01140	10465.4	0.41201	0.171085	2.40822	0.0160307	0.0658004
BTHUR0008_RS01145	antitoxin EndoAI	BTHUR0008_RS01145	16962.3	0.600659	0.212947	2.8207	0.00479186	0.0262506
BTHUR0008_RS01150	alanine racemase	BTHUR0008_RS01150	610.145	-0.254553	0.186923	-1.3618	0.173259	0.349614
BTHUR0008_RS01155	sporulation protein	BTHUR0008_RS01155	337.556	-0.31599	0.190368	-1.65989	0.0969361	0.238145
BTHUR0008_RS01160	4'-phosphopantetheinyl transferase	BTHUR0008_RS01160	109.446	-0.363212	0.284269	-1.27771	0.201353	0.388402
BTHUR0008_RS01165	hypothetical protein	BTHUR0008_RS01165	37.6046	-0.144851	0.31017	-0.467007	0.640495	0.797749
BTHUR0008_RS01170	UV damage repair endonuclease	BTHUR0008_RS01170	387.694	0.135516	0.184609	0.734071	0.462905	0.654768
BTHUR0008_RS01175	DEAD/DEAH box helicase	BTHUR0008_RS01175	92817.7	0.546262	0.213996	2.55267	0.0106901	0.0491273
BTHUR0008_RS01180	UDP-N-acetylmuramoyl-tripeptide--D-alanyl-D- alanine ligase	BTHUR0008_RS01180	11284.5	-0.0968887	0.123399	-0.785166	0.432356	0.626301
ddl	D-alanine--D-alanine ligase	BTHUR0008_RS01185	21785.6	0.173603	0.158466	1.09552	0.273287	0.470588
BTHUR0008_RS01190	MFS transporter	BTHUR0008_RS01190	164.583	0.0799783	0.209699	0.381395	0.70291	0.839509
BTHUR0008_RS01195	MFS transporter	BTHUR0008_RS01195	16.0586	-0.65018	0.3928	-1.65525	0.0978746	0.239513
BTHUR0008_RS01200	amino acid permease	BTHUR0008_RS01200	159.346	-0.171081	0.221803	-0.771318	0.440518	0.634059
BTHUR0008_RS01205	homogentisate 1,2-dioxygenase	BTHUR0008_RS01205	141.645	0.13775	0.227349	0.605896	0.544584	0.722272
BTHUR0008_RS01210	fumarylacetoacetase	BTHUR0008_RS01210	124.58	-0.193706	0.200462	-0.966299	0.333895	0.537275
BTHUR0008_RS01215	4-hydroxyphenylpyruvate dioxygenase	BTHUR0008_RS01215	94.9471	-0.813442	0.224975	-3.6157	0.000299541	0.00281498
BTHUR0008_RS01220	hypothetical protein	BTHUR0008_RS01220	250.838	-2.81366	0.323075	-8.70899	3.06606e-18	1.92412e-16
BTHUR0008_RS01225	histidine kinase	BTHUR0008_RS01225	792.336	-0.285079	0.150788	-1.89059	0.0586793	0.168319
BTHUR0008_RS01230	transcriptional regulator	BTHUR0008_RS01230	201.819	-0.346046	0.226029	-1.53098	0.125775	0.282153
BTHUR0008_RS01235	guanine permease	BTHUR0008_RS01235	3509.63	-3.33947	0.147419	-22.6529	1.30547e-113	5.26666e-111
BTHUR0008_RS01240	GMP synthase	BTHUR0008_RS01240	36310.6	-0.532826	0.175426	-3.03733	0.00238684	0.015442
BTHUR0008_RS01245	hypothetical protein	BTHUR0008_RS01245	347.32	-0.116854	0.151014	-0.773798	0.43905	0.63244
BTHUR0008_RS01250	hypothetical protein	BTHUR0008_RS01250	1779.13	0.179302	0.174901	1.02516	0.305286	0.506537
BTHUR0008_RS01255	hypothetical protein	BTHUR0008_RS01255	248.045	-0.0293391	0.191307	-0.153361	0.878113	0.940491
groEL	molecular chaperone GroEL	BTHUR0008_RS01260	62326.7	-0.250707	0.138175	-1.81442	0.0696133	0.189118
BTHUR0008_RS01265	molecular chaperone GroES	BTHUR0008_RS01265	27857.7	-0.403655	0.183259	-2.20265	0.0276193	0.0978017
BTHUR0008_RS01270	peptidase	BTHUR0008_RS01270	2049.9	0.146392	0.132283	1.10665	0.268444	0.466448
BTHUR0008_RS01275	hypothetical protein	BTHUR0008_RS01275	249.009	0.361396	0.278444	1.29791	0.194318	0.379977
BTHUR0008_RS01280	redox-sensing transcriptional repressor Rex	BTHUR0008_RS01280	6527.64	-0.635532	0.15023	-4.23041	2.3327e-05	0.000312206
BTHUR0008_RS01285	multidrug ABC transporter ATP-binding protein	BTHUR0008_RS01285	3327.33	-0.322178	0.12526	-2.57206	0.0101094	0.0470079
BTHUR0008_RS01290	tRNA threonylcarbamoyladenosine modification protein TsaD	BTHUR0008_RS01290	7600.88	0.054082	0.149441	0.361895	0.71743	0.848596
BTHUR0008_RS01295	alanine acetyltransferase	BTHUR0008_RS01295	1611.11	-0.129435	0.172992	-0.748216	0.45433	0.647831
BTHUR0008_RS01300	hypothetical protein	BTHUR0008_RS01300	2479.1	-0.297564	0.134922	-2.20545	0.0274223	0.097287
BTHUR0008_RS01305	ATP-binding protein	BTHUR0008_RS01305	2725.11	-0.24937	0.150166	-1.66063	0.0967884	0.237886
BTHUR0008_RS01310	tRNA-Asp	BTHUR0008_RS01310	0	NA	NA	NA	NA	NA
BTHUR0008_RS01315	tRNA-Met	BTHUR0008_RS01315	0	NA	NA	NA	NA	NA
BTHUR0008_RS01320	glycosyl transferase	BTHUR0008_RS01320	7.91185	0.179471	0.451169	0.39779	0.690785	NA
BTHUR0008_RS01325	hypothetical protein	BTHUR0008_RS01325	16.8931	0.655871	0.401638	1.63299	0.102471	0.246593
BTHUR0008_RS01330	methyltransferase	BTHUR0008_RS01330	28.0757	0.305562	0.420129	0.727304	0.46704	0.658472
BTHUR0008_RS01335	methyltransferase	BTHUR0008_RS01335	58.7042	0.575322	0.27764	2.07218	0.0382483	0.123022
BTHUR0008_RS01340	RNA methyltransferase	BTHUR0008_RS01340	64.0395	-0.139874	0.241481	-0.579235	0.56243	0.738746
BTHUR0008_RS01345	UDP-glucose 4-epimerase	BTHUR0008_RS01345	160.419	0.650222	0.18565	3.50242	0.000461058	0.00402482
BTHUR0008_RS01350	methyltransferase	BTHUR0008_RS01350	39.0027	0.895543	0.308323	2.90456	0.00367769	0.0215027
BTHUR0008_RS01355	glycosyl transferase	BTHUR0008_RS01355	139.13	0.697352	0.205437	3.39448	0.000687596	0.0055798
BTHUR0008_RS01360	N5-carboxyaminoimidazole ribonucleotide mutase	BTHUR0008_RS01360	645.583	-1.12816	0.226765	-4.975	6.52463e-07	1.25772e-05
BTHUR0008_RS01365	phosphoribosylaminoimidazole carboxylase	BTHUR0008_RS01365	5690.88	-0.780503	0.18179	-4.29344	1.75927e-05	0.000244738
BTHUR0008_RS01370	adenylosuccinate lyase	BTHUR0008_RS01370	8625.97	-0.58337	0.155261	-3.75735	0.000171726	0.00176026
BTHUR0008_RS01375	phosphoribosylaminoimidazole-succinocarboxamide synthase	BTHUR0008_RS01375	291.216	-2.44844	0.221531	-11.0524	2.13487e-28	2.04369e-26
BTHUR0008_RS01380	phosphoribosylformylglycinamidine synthase	BTHUR0008_RS01380	27.5698	-2.09577	0.368111	-5.6933	1.24608e-08	3.17021e-07
BTHUR0008_RS01385	phosphoribosylformylglycinamidine synthase	BTHUR0008_RS01385	254.897	-2.74415	0.237455	-11.5565	6.84403e-31	7.0282e-29
BTHUR0008_RS01390	phosphoribosylformylglycinamidine synthase	BTHUR0008_RS01390	655.008	-2.82345	0.191644	-14.7327	3.97256e-49	5.09933e-47
BTHUR0008_RS01395	amidophosphoribosyltransferase	BTHUR0008_RS01395	433.084	-2.43969	0.243388	-10.0239	1.19733e-23	9.66073e-22
BTHUR0008_RS01400	phosphoribosylaminoimidazole synthetase	BTHUR0008_RS01400	400.34	-2.33289	0.209249	-11.1489	7.24992e-29	7.05992e-27
BTHUR0008_RS01405	phosphoribosylglycinamide formyltransferase	BTHUR0008_RS01405	181.523	-2.22861	0.249483	-8.93289	4.15038e-19	2.79064e-17
purH	purine biosynthesis protein purH	BTHUR0008_RS01410	898.866	-0.60875	0.166549	-3.65507	0.000257108	0.00246544
BTHUR0008_RS01415	phosphoribosylamine--glycine ligase	BTHUR0008_RS01415	1353.89	-0.444667	0.139227	-3.19384	0.00140396	0.0101661
BTHUR0008_RS01420	MFS transporter	BTHUR0008_RS01420	146.622	0.259015	0.173138	1.49601	0.134652	0.29615
BTHUR0008_RS01425	LysR family transcriptional regulator	BTHUR0008_RS01425	245.574	0.148543	0.198183	0.749526	0.45354	0.647194
BTHUR0008_RS01430	hypothetical protein	BTHUR0008_RS01430	1387.7	0.234488	0.215166	1.0898	0.2758	0.473471
BTHUR0008_RS01435	membrane protein	BTHUR0008_RS01435	3487.23	-0.12145	0.158003	-0.768656	0.442097	0.635191
BTHUR0008_RS01440	MarR family transcripitonal regulator	BTHUR0008_RS01440	35.3929	-0.763509	0.303787	-2.51331	0.0119606	0.0531079
BTHUR0008_RS01445	geranylgeranylglyceryl phosphate synthase	BTHUR0008_RS01445	1508.77	0.0668808	0.173021	0.386546	0.699092	0.837247
BTHUR0008_RS01450	ATP-dependent DNA helicase PcrA	BTHUR0008_RS01450	11553.6	-0.379373	0.139478	-2.71996	0.00652904	0.0332698
ligA	NAD-dependent DNA ligase LigA	BTHUR0008_RS01455	13370	-0.237208	0.112585	-2.10693	0.035124	0.116284
BTHUR0008_RS01460	hypothetical protein	BTHUR0008_RS01460	8752.29	-0.266125	0.127156	-2.0929	0.036358	0.119044
BTHUR0008_RS01465	membrane protein	BTHUR0008_RS01465	484.764	-0.266909	0.184922	-1.44336	0.148919	0.317514
BTHUR0008_RS01470	1-pyrroline-5-carboxylate dehydrogenase	BTHUR0008_RS01470	9240.99	-0.493884	0.231801	-2.13064	0.0331188	0.111575
BTHUR0008_RS01475	isochorismatase	BTHUR0008_RS01475	20.9688	0.725815	0.327935	2.21329	0.0268779	0.0957164
BTHUR0008_RS01480	hypothetical protein	BTHUR0008_RS01480	4.05825	0.846287	0.514581	1.64461	0.10005	NA
BTHUR0008_RS01485	methionine ABC transporter ATP-binding protein	BTHUR0008_RS01485	80.1127	0.495681	0.274226	1.80757	0.0706741	0.190715
BTHUR0008_RS01490	ABC transporter permease	BTHUR0008_RS01490	18.1008	-0.0408825	0.39124	-0.104495	0.916777	0.960481
BTHUR0008_RS01495	methionine ABC transporter substrate-binding protein	BTHUR0008_RS01495	28.1892	0.531943	0.32552	1.63413	0.102231	0.246122
BTHUR0008_RS01500	hypothetical protein	BTHUR0008_RS01500	29.8749	0.382924	0.323834	1.18247	0.23702	0.430723
BTHUR0008_RS01505	hypothetical protein	BTHUR0008_RS01505	107.287	0.282195	0.191508	1.47354	0.140606	0.304735
BTHUR0008_RS01510	MarR family transcriptional regulator	BTHUR0008_RS01510	161.165	1.02823	0.238103	4.31841	1.57157e-05	0.000220802
BTHUR0008_RS01515	hypothetical protein	BTHUR0008_RS01515	272.448	0.202838	0.184824	1.09747	0.272437	0.469983
BTHUR0008_RS01520	glutamyl-tRNA amidotransferase subunit C	BTHUR0008_RS01520	2435.21	0.109574	0.142375	0.769619	0.441526	0.6347
gatA	aspartyl/glutamyl-tRNA amidotransferase subunit A	BTHUR0008_RS01525	13437.4	0.0342601	0.141294	0.242474	0.808413	0.903965
BTHUR0008_RS01530	aspartyl/glutamyl-tRNA amidotransferase subunit B	BTHUR0008_RS01530	14791.5	0.0285414	0.173054	0.164928	0.869	0.935414
BTHUR0008_RS01535	lipid kinase	BTHUR0008_RS01535	2831.48	0.291523	0.164761	1.76937	0.0768317	0.202209
BTHUR0008_RS01540	haloacid dehalogenase	BTHUR0008_RS01540	154.354	-0.276731	0.174336	-1.58734	0.112435	0.262736
BTHUR0008_RS01545	4-aminobutyrate aminotransferase	BTHUR0008_RS01545	20.173	-0.36561	0.399446	-0.915294	0.360037	0.563606
BTHUR0008_RS01550	RNA polymerase subunit sigma-54	BTHUR0008_RS01550	81.1642	-0.470134	0.217061	-2.16591	0.0303183	0.104286
gabD	succinate-semialdehyde dehdyrogenase	BTHUR0008_RS01555	143.425	-0.249945	0.181595	-1.37639	0.168701	0.3445
BTHUR0008_RS01560	DNA mismatch repair protein MutS	BTHUR0008_RS01560	10.8793	-0.0780723	0.487399	-0.160181	0.872738	0.937439
BTHUR0008_RS01565	hypothetical protein	BTHUR0008_RS01565	103.349	0.804574	0.194307	4.14073	3.46196e-05	0.00044138
BTHUR0008_RS01570	peptidase M29	BTHUR0008_RS01570	3872.69	0.0586537	0.156822	0.374014	0.708394	0.842477
BTHUR0008_RS01575	polysaccharide deacetylase	BTHUR0008_RS01575	2130.76	-0.0173108	0.139668	-0.123943	0.901361	0.951867
BTHUR0008_RS01580	hypothetical protein	BTHUR0008_RS01580	62.5837	-0.472047	0.276956	-1.70441	0.0883041	0.224557
BTHUR0008_RS01585	NupC family nucleoside transporter	BTHUR0008_RS01585	1567.49	-0.296153	0.251646	-1.17687	0.239249	0.433519
BTHUR0008_RS01590	RNA methyltransferase	BTHUR0008_RS01590	2132.13	0.421207	0.226018	1.8636	0.0623777	0.175628
BTHUR0008_RS01595	tRNA-dihydrouridine synthase	BTHUR0008_RS01595	9507.4	0.369189	0.164814	2.24003	0.025089	0.0908351
BTHUR0008_RS01600	hypothetical protein	BTHUR0008_RS01600	315.647	-0.110127	0.253003	-0.435281	0.663359	0.812899
BTHUR0008_RS01605	zinc protease	BTHUR0008_RS01605	439.095	0.390729	0.152766	2.5577	0.0105367	0.0485016
BTHUR0008_RS01610	benzoate transporter	BTHUR0008_RS01610	670.744	-0.0122755	0.182575	-0.0672353	0.946394	0.973631
BTHUR0008_RS01615	mandelate racemase	BTHUR0008_RS01615	328.507	-0.0727105	0.159821	-0.454949	0.649146	0.803448
BTHUR0008_RS01620	transcriptional regulator	BTHUR0008_RS01620	318.542	0.501217	0.180777	2.77257	0.00556158	0.0294947
BTHUR0008_RS01625	sodium:proton antiporter	BTHUR0008_RS01625	151.899	0.254156	0.173387	1.46583	0.142694	0.307962
BTHUR0008_RS01630	amidohydrolase	BTHUR0008_RS01630	1159.68	-0.207091	0.168061	-1.23224	0.217861	0.409663
BTHUR0008_RS01635	S-adenosyl-L-methionine-dependent methyltransferase	BTHUR0008_RS01635	237.128	0.0900985	0.196145	0.459346	0.645986	0.802051
BTHUR0008_RS01640	hypothetical protein	BTHUR0008_RS01640	215.005	-0.0587544	0.217159	-0.27056	0.78673	0.893978
BTHUR0008_RS01645	NADH dehydrogenase	BTHUR0008_RS01645	59577.1	-0.12537	0.15452	-0.81135	0.417165	0.61422
BTHUR0008_RS01650	alkyl hydroperoxide reductase subunit C	BTHUR0008_RS01650	72812.8	-0.302023	0.184449	-1.63744	0.101539	0.244769
BTHUR0008_RS01655	5-methylribose kinase	BTHUR0008_RS01655	373.208	-0.532725	0.235678	-2.26039	0.0237968	0.0875028
BTHUR0008_RS01660	methylthioribose-1-phosphate isomerase	BTHUR0008_RS01660	505.892	-0.729203	0.195909	-3.72215	0.000197534	0.00198166
BTHUR0008_RS01665	fuculose phosphate aldolase	BTHUR0008_RS01665	389.884	-0.582176	0.183154	-3.17861	0.00147982	0.0105664
BTHUR0008_RS01670	iron ABC transporter permease	BTHUR0008_RS01670	4333.93	0.353687	0.231466	1.52803	0.126504	0.283417
BTHUR0008_RS01675	ferrichrome ABC transporter permease	BTHUR0008_RS01675	2324.27	0.555173	0.219223	2.53246	0.0113264	0.0511365
BTHUR0008_RS01680	ABC transporter substrate-binding protein	BTHUR0008_RS01680	13802.5	0.734418	0.189182	3.88207	0.00010357	0.00114251
BTHUR0008_RS01685	ferredoxin--NADP reductase	BTHUR0008_RS01685	5394.88	0.288865	0.181114	1.59494	0.110727	0.259711
BTHUR0008_RS01690	hypothetical protein	BTHUR0008_RS01690	69.9545	-0.203164	0.257467	-0.789089	0.43006	0.624095
BTHUR0008_RS01695	hypothetical protein	BTHUR0008_RS01695	874.83	0.738189	0.168124	4.39073	1.12969e-05	0.00016487
BTHUR0008_RS01700	spore coat protein	BTHUR0008_RS01700	39.0433	-0.169536	0.299951	-0.565212	0.571929	0.745329
BTHUR0008_RS01705	spore coat protein	BTHUR0008_RS01705	36.1924	-0.219969	0.2697	-0.815606	0.414725	0.612544
BTHUR0008_RS01710	hypothetical protein	BTHUR0008_RS01710	40.0887	-0.0708765	0.280929	-0.252293	0.800815	0.9001
BTHUR0008_RS01715	hypothetical protein	BTHUR0008_RS01715	281.411	0.420988	0.165631	2.54172	0.011031	0.0502352
BTHUR0008_RS01720	sporulation kinase	BTHUR0008_RS01720	766.802	-0.187764	0.229736	-0.817301	0.413756	0.611905
BTHUR0008_RS01725	hypothetical protein	BTHUR0008_RS01725	232.887	0.411222	0.22769	1.80606	0.0709089	0.190984
BTHUR0008_RS01730	metal-dependent hydrolase	BTHUR0008_RS01730	17.6408	0.60439	0.373052	1.62012	0.105206	0.251567
BTHUR0008_RS01735	hypothetical protein	BTHUR0008_RS01735	129.179	0.831453	0.184456	4.5076	6.55659e-06	0.000101735
BTHUR0008_RS01740	hypothetical protein	BTHUR0008_RS01740	284.795	-0.395642	0.174615	-2.2658	0.0234634	0.0865587
BTHUR0008_RS01745	MFS transporter	BTHUR0008_RS01745	217.338	0.395634	0.184842	2.1404	0.0323227	0.109316
BTHUR0008_RS01750	(2Fe-2S)-binding protein	BTHUR0008_RS01750	61.0083	0.00086851	0.260242	0.00333732	0.997337	0.998185
BTHUR0008_RS01755	fatty acid desaturase	BTHUR0008_RS01755	70520.2	0.369781	0.196538	1.88147	0.0599075	0.170629
BTHUR0008_RS01760	cystine transporter permease	BTHUR0008_RS01760	152.585	-0.486247	0.211167	-2.30267	0.0212974	0.0810971
BTHUR0008_RS01765	ABC transporter substrate-binding protein	BTHUR0008_RS01765	19.2421	0.121635	0.414417	0.293509	0.769133	0.884625
BTHUR0008_RS01770	arginine ABC transporter ATP-binding protein	BTHUR0008_RS01770	8.66901	0.34284	0.456476	0.751058	0.452618	NA
BTHUR0008_RS01775	chemotaxis protein	BTHUR0008_RS01775	2022.69	-0.200293	0.230932	-0.867323	0.385765	0.586804
BTHUR0008_RS01780	ArgR family transcriptional regulator	BTHUR0008_RS01780	176.919	-1.29207	0.256926	-5.02895	4.93168e-07	9.84245e-06
BTHUR0008_RS01785	arginine deiminase	BTHUR0008_RS01785	79.9365	-0.865081	0.328899	-2.63023	0.0085326	0.0412251
BTHUR0008_RS01790	ornithine carbamoyltransferase	BTHUR0008_RS01790	25.2709	-0.827327	0.328056	-2.52191	0.011672	0.0522785
BTHUR0008_RS01795	amino acid APC transporter	BTHUR0008_RS01795	54.483	-0.226908	0.30963	-0.732838	0.463657	0.655504
BTHUR0008_RS01800	carbamate kinase	BTHUR0008_RS01800	61.0501	-0.0897837	0.256455	-0.350095	0.726267	0.854998
BTHUR0008_RS01805	Crp/Fnr family transcriptional regulator	BTHUR0008_RS01805	3710.23	-0.66088	0.220696	-2.99452	0.00274877	0.0171928
BTHUR0008_RS01810	hypothetical protein	BTHUR0008_RS01810	239.014	-1.1866	0.277566	-4.27501	1.9113e-05	0.000263293
BTHUR0008_RS01815	FAD-binding protein	BTHUR0008_RS01815	38.1211	0.185502	0.327328	0.566718	0.570906	0.744855
BTHUR0008_RS01820	oligo-1,6-glucosidase	BTHUR0008_RS01820	3963.18	4.17971	0.183617	22.7632	1.06124e-114	4.61067e-112
BTHUR0008_RS01825	PTS trehalose transporter subunit IIBC	BTHUR0008_RS01825	3237.48	3.35941	0.191141	17.5755	3.79216e-69	7.93265e-67
BTHUR0008_RS01830	endonuclease	BTHUR0008_RS01830	1480.62	3.0367	0.197227	15.397	1.71565e-53	2.76857e-51
BTHUR0008_RS01835	phage infection protein	BTHUR0008_RS01835	18129	0.307424	0.108319	2.83814	0.00453777	0.0252257
BTHUR0008_RS01840	DNA topoisomerase III	BTHUR0008_RS01840	7159.22	0.0597047	0.142548	0.418838	0.675335	0.82158
BTHUR0008_RS01845	hydroxyethylthiazole kinase	BTHUR0008_RS01845	319.507	-0.811372	0.245848	-3.3003	0.000965826	0.00739158
thiE	thiamine-phosphate pyrophosphorylase	BTHUR0008_RS01850	139.316	-0.441037	0.217058	-2.03188	0.0421653	0.132202
BTHUR0008_RS01855	C4-dicarboxylate ABC transporter	BTHUR0008_RS01855	2827.36	-0.273278	0.130176	-2.09929	0.035791	0.118077
BTHUR0008_RS01860	chemotaxis protein	BTHUR0008_RS01860	10324.8	0.679265	0.143448	4.73526	2.18773e-06	3.79027e-05
BTHUR0008_RS01865	peptide synthetase	BTHUR0008_RS01865	2256.35	0.327413	0.198983	1.64543	0.0998805	0.242203
BTHUR0008_RS01870	hypothetical protein	BTHUR0008_RS01870	388.698	-0.319622	0.162036	-1.97254	0.0485476	0.146303
BTHUR0008_RS01875	ABC transporter permease	BTHUR0008_RS01875	1692.58	-0.302944	0.115288	-2.62772	0.00859603	0.0414439
BTHUR0008_RS01880	ABC transporter substrate-binding protein	BTHUR0008_RS01880	5825.36	-0.265794	0.123569	-2.15097	0.0314786	0.107202
BTHUR0008_RS01885	nitrate ABC transporter ATP-binding protein	BTHUR0008_RS01885	2392.88	-0.352753	0.127323	-2.77054	0.00559639	0.0296423
BTHUR0008_RS01890	heme ABC transporter ATP-binding protein	BTHUR0008_RS01890	134.312	0.232338	0.210003	1.10636	0.268571	0.466448
BTHUR0008_RS01895	chitinase	BTHUR0008_RS01895	126.277	0.0900569	0.259588	0.346923	0.728649	0.856129
BTHUR0008_RS01900	molecular chaperone DnaJ	BTHUR0008_RS01900	196.926	-0.168616	0.174429	-0.966678	0.333705	0.537124
BTHUR0008_RS01905	thioredoxin	BTHUR0008_RS01905	192.609	0.258922	0.216071	1.19832	0.230793	0.424461
BTHUR0008_RS01910	methanol dehydrogenase	BTHUR0008_RS01910	34.4571	0.78385	0.284169	2.75839	0.00580861	0.030575
BTHUR0008_RS01915	histidine kinase	BTHUR0008_RS01915	30.7334	0.143749	0.393483	0.365325	0.714869	0.847163
BTHUR0008_RS01920	TetR family transcriptional regulator	BTHUR0008_RS01920	277.195	0.111228	0.255327	0.435628	0.663107	0.812766
BTHUR0008_RS01925	MFS transporter	BTHUR0008_RS01925	273.588	-0.0490985	0.149213	-0.32905	0.742118	0.865158
BTHUR0008_RS01930	DNA-binding protein	BTHUR0008_RS01930	182.325	-0.0408925	0.216377	-0.188988	0.850102	0.926596
BTHUR0008_RS01935	MFS transporter	BTHUR0008_RS01935	1989.16	0.0778749	0.155016	0.502368	0.615409	0.778143
BTHUR0008_RS01940	phosphodiesterase	BTHUR0008_RS01940	3998.34	0.239351	0.126115	1.89788	0.0577123	0.166136
BTHUR0008_RS01945	hypothetical protein	BTHUR0008_RS01945	109.919	-0.517647	0.278276	-1.86019	0.0628582	0.176453
BTHUR0008_RS01950	prolyl-tRNA synthetase	BTHUR0008_RS01950	2424.84	0.181685	0.121376	1.49688	0.134425	0.29615
BTHUR0008_RS01955	cell wall anchor	BTHUR0008_RS01955	30.5488	0.317509	0.435614	0.728879	0.466076	0.657615
BTHUR0008_RS01960	ROK family transcriptional regulator	BTHUR0008_RS01960	95.0589	-0.161654	0.198573	-0.81408	0.415599	0.613193
BTHUR0008_RS01965	stress protein	BTHUR0008_RS01965	27750.6	-0.267121	0.157102	-1.7003	0.0890746	0.225805
BTHUR0008_RS01970	chemical-damaging agent resistance protein C	BTHUR0008_RS01970	22924.9	-0.0290207	0.179668	-0.161525	0.87168	0.936979
BTHUR0008_RS01975	chemical-damaging agent resistance protein C	BTHUR0008_RS01975	8553.57	-0.120268	0.139045	-0.86496	0.387061	0.587807
BTHUR0008_RS01980	membrane protein	BTHUR0008_RS01980	3200.34	-0.445965	0.123532	-3.61011	0.000306072	0.00286668
BTHUR0008_RS01985	hypothetical protein	BTHUR0008_RS01985	6252.97	-0.208327	0.118138	-1.76342	0.0778292	0.204171
BTHUR0008_RS01990	hypothetical protein	BTHUR0008_RS01990	4490.41	-0.122968	0.152688	-0.805354	0.420616	0.61769
BTHUR0008_RS01995	ATPase	BTHUR0008_RS01995	3180.36	-1.3976	0.253182	-5.52014	3.3873e-08	8.0048e-07
BTHUR0008_RS02000	hypothetical protein	BTHUR0008_RS02000	780.88	0.710892	0.230706	3.08137	0.0020605	0.0137562
BTHUR0008_RS02005	phosphotyrosine protein phosphatase	BTHUR0008_RS02005	2698.78	0.179887	0.151928	1.18403	0.236402	0.430015
BTHUR0008_RS02010	hypothetical protein	BTHUR0008_RS02010	2927.54	0.28778	0.139979	2.05588	0.0397945	0.126647
BTHUR0008_RS02015	ribonuclease BN	BTHUR0008_RS02015	1416.56	0.226704	0.159592	1.42052	0.155455	0.327005
BTHUR0008_RS02020	ATPase	BTHUR0008_RS02020	604.719	-0.220063	0.185601	-1.18568	0.235749	0.429242
BTHUR0008_RS02025	transporter	BTHUR0008_RS02025	800.158	0.389858	0.191815	2.03248	0.0421055	0.132191
BTHUR0008_RS02030	hypothetical protein	BTHUR0008_RS02030	1172.52	0.201027	0.145427	1.38233	0.166871	0.342841
BTHUR0008_RS02035	signal peptidase	BTHUR0008_RS02035	57.0648	-0.913977	0.327545	-2.79039	0.00526449	0.0283467
BTHUR0008_RS02040	GTP-binding protein	BTHUR0008_RS02040	6892.32	-0.0144534	0.151274	-0.0955445	0.923882	0.963102
BTHUR0008_RS02045	alkaline phosphatase	BTHUR0008_RS02045	918.514	0.263374	0.183027	1.43899	0.150154	0.319182
BTHUR0008_RS02050	membrane protein	BTHUR0008_RS02050	96.2199	0.241446	0.244287	0.988372	0.32297	0.526143
BTHUR0008_RS02055	transporter	BTHUR0008_RS02055	0.667764	0.282636	0.411895	0.686185	0.492597	NA
BTHUR0008_RS02060	general stress protein	BTHUR0008_RS02060	5.26547	0.203202	0.502588	0.404311	0.685984	NA
BTHUR0008_RS02065	cation transporter	BTHUR0008_RS02065	63.9947	-0.323898	0.291844	-1.10983	0.267071	0.465273
BTHUR0008_RS02070	hypothetical protein	BTHUR0008_RS02070	34.9794	0.829345	0.359477	2.30709	0.0210499	0.0805488
BTHUR0008_RS02075	hypothetical protein	BTHUR0008_RS02075	0.28786	-0.207486	0.27158	-0.763997	0.444869	NA
BTHUR0008_RS02080	ArpU family transcriptional regulator	BTHUR0008_RS02080	1.37657	-0.285536	0.473706	-0.602772	0.546661	NA
BTHUR0008_RS02085	integrase	BTHUR0008_RS02085	2.04475	0.225587	0.501019	0.450257	0.652525	NA
BTHUR0008_RS02090	acetyltransferase	BTHUR0008_RS02090	333.058	0.595884	0.1787	3.33456	0.000854355	0.00666491
BTHUR0008_RS02095	hypothetical protein	BTHUR0008_RS02095	114.817	-0.722719	0.199742	-3.61826	0.00029659	0.00279656
BTHUR0008_RS02100	hypothetical protein	BTHUR0008_RS02100	839.673	0.429959	0.176018	2.44269	0.0145781	0.0618125
BTHUR0008_RS02105	hypothetical protein	BTHUR0008_RS02105	2.65971	1.79059	0.516286	3.46821	0.000523933	NA
BTHUR0008_RS02110	hypothetical protein	BTHUR0008_RS02110	1.47854	0.483277	0.463215	1.04331	0.296805	NA
BTHUR0008_RS02115	hypothetical protein	BTHUR0008_RS02115	4857.69	0.203808	0.155268	1.31262	0.18931	0.372682
BTHUR0008_RS02120	hypothetical protein	BTHUR0008_RS02120	406.863	0.157067	0.283582	0.553868	0.579669	0.752756
BTHUR0008_RS02125	fumarate hydratase	BTHUR0008_RS02125	10210.9	-0.626959	0.142285	-4.40637	1.05115e-05	0.000155825
BTHUR0008_RS02130	polysaccharide deacetylase	BTHUR0008_RS02130	67.028	-0.500162	0.251432	-1.98925	0.0466734	0.142262
BTHUR0008_RS02135	DNA-3-methyladenine glycosylase	BTHUR0008_RS02135	1783.58	0.0570746	0.141452	0.40349	0.686588	0.830196
BTHUR0008_RS02140	RNA methyltransferase	BTHUR0008_RS02140	3132.93	-0.030113	0.144278	-0.208715	0.834671	0.919765
BTHUR0008_RS02145	tRNA pseudouridine synthase A	BTHUR0008_RS02145	1424.97	-0.152168	0.158304	-0.961238	0.336432	0.539668
BTHUR0008_RS02150	hypothetical protein	BTHUR0008_RS02150	15.2962	-0.0224822	0.412339	-0.0545235	0.956518	0.977146
BTHUR0008_RS02155	ATPase AAA	BTHUR0008_RS02155	556.022	0.624497	0.24073	2.59418	0.00948169	0.044739
BTHUR0008_RS02160	hypothetical protein	BTHUR0008_RS02160	1.87069	-0.134646	0.508527	-0.264776	0.791182	NA
BTHUR0008_RS02165	amino acid permease	BTHUR0008_RS02165	158.726	0.0247468	0.246677	0.10032	0.92009	0.961377
BTHUR0008_RS02170	acetylornithine deacetylase	BTHUR0008_RS02170	813.605	-0.418694	0.150806	-2.77639	0.0054967	0.0292605
BTHUR0008_RS02175	DNA-binding protein	BTHUR0008_RS02175	66.6949	0.432496	0.251592	1.71904	0.0856071	0.219677
BTHUR0008_RS02180	membrane protein	BTHUR0008_RS02180	23.7671	0.2014	0.384862	0.523304	0.600763	0.768656
BTHUR0008_RS02185	hypothetical protein	BTHUR0008_RS02185	76.7423	0.152382	0.255109	0.597319	0.550294	0.727713
BTHUR0008_RS02190	glutaminase	BTHUR0008_RS02190	890.786	-0.1485	0.145639	-1.01964	0.307897	0.50898
BTHUR0008_RS02195	PTS acetylglucosamine transporter subunit IIB	BTHUR0008_RS02195	9767.67	-1.36419	0.241583	-5.64686	1.63404e-08	4.04783e-07
BTHUR0008_RS02200	penicillin-binding protein	BTHUR0008_RS02200	2025	0.192781	0.176573	1.09179	0.274927	0.472115
BTHUR0008_RS02205	hypothetical protein	BTHUR0008_RS02205	34.1695	-0.351732	0.356834	-0.985701	0.32428	0.527667
BTHUR0008_RS02210	hypothetical protein	BTHUR0008_RS02210	9.29346	-0.284769	0.459512	-0.619721	0.535442	NA
BTHUR0008_RS02215	glycosyl transferase	BTHUR0008_RS02215	58.6362	-0.412327	0.283507	-1.45438	0.145842	0.313437
BTHUR0008_RS02220	UDP-N-acetyl-D-mannosamine dehydrogenase	BTHUR0008_RS02220	30.6057	0.171872	0.288091	0.596589	0.550782	0.728187
BTHUR0008_RS02225	NAD-dependent dehydratase	BTHUR0008_RS02225	50.2978	0.0244175	0.285	0.0856755	0.931724	0.965977
BTHUR0008_RS02230	glycosyl transferase	BTHUR0008_RS02230	280.128	0.150452	0.196095	0.767238	0.44294	0.635762
BTHUR0008_RS02235	formate acetyltransferase	BTHUR0008_RS02235	55811.2	-1.53354	0.240608	-6.37361	1.84627e-10	6.31985e-09
BTHUR0008_RS02240	pyruvate formate lyase-activating protein	BTHUR0008_RS02240	16608.7	-2.17394	0.475618	-4.57076	4.85952e-06	7.77524e-05
BTHUR0008_RS02245	diacylglycerol glucosyltransferase	BTHUR0008_RS02245	3415.67	0.781431	0.152667	5.11853	3.07921e-07	6.34721e-06
BTHUR0008_RS02250	hypothetical protein	BTHUR0008_RS02250	11.6642	0.101961	0.430326	0.23694	0.812704	0.907144
BTHUR0008_RS02255	alanine acetyltransferase	BTHUR0008_RS02255	577.38	0.356462	0.209957	1.69779	0.0895482	0.226253
BTHUR0008_RS02260	amidohydrolase	BTHUR0008_RS02260	304.413	-0.0333492	0.163801	-0.203595	0.83867	0.921955
BTHUR0008_RS02265	multidrug MFS transporter	BTHUR0008_RS02265	625.074	0.361937	0.170545	2.12224	0.0338173	0.113137
BTHUR0008_RS02270	recombination protein RecX	BTHUR0008_RS02270	935.315	-0.302021	0.195332	-1.54619	0.122058	0.277307
BTHUR0008_RS02275	hypothetical protein	BTHUR0008_RS02275	812.157	-0.278029	0.147496	-1.885	0.0594301	0.169812
BTHUR0008_RS02280	hypothetical protein	BTHUR0008_RS02280	31.6917	-0.431625	0.333604	-1.29382	0.195726	0.381851
sspK	acid-soluble spore protein K	BTHUR0008_RS02285	619.639	0.0919513	0.219145	0.419592	0.674784	0.821375
BTHUR0008_RS02290	hypothetical protein	BTHUR0008_RS02290	423.156	0.300778	0.261101	1.15196	0.249337	0.445088
BTHUR0008_RS02295	membrane protein	BTHUR0008_RS02295	405.866	-0.0698857	0.152654	-0.457804	0.647093	0.80289
BTHUR0008_RS02300	DNA glycosylase	BTHUR0008_RS02300	909.12	0.276315	0.197974	1.39571	0.162802	0.337784
BTHUR0008_RS02305	hypothetical protein	BTHUR0008_RS02305	4.25362	-0.361095	0.498797	-0.723932	0.469107	NA
BTHUR0008_RS02310	spore protein	BTHUR0008_RS02310	10.0854	-0.238665	0.4551	-0.524423	0.599984	0.768241
BTHUR0008_RS02315	stress-induced protein	BTHUR0008_RS02315	4.30855	0.91359	0.512737	1.78179	0.0747832	NA
BTHUR0008_RS02320	hypothetical protein	BTHUR0008_RS02320	2563.63	0.0555724	0.153398	0.362276	0.717145	0.848437
BTHUR0008_RS02325	multidrug ABC transporter ATP-binding protein	BTHUR0008_RS02325	1657.01	-0.192471	0.117986	-1.63131	0.102825	0.247129
BTHUR0008_RS02330	membrane protein	BTHUR0008_RS02330	1605.63	0.430328	0.193846	2.21995	0.0264221	0.0943908
BTHUR0008_RS02335	glutamate synthase	BTHUR0008_RS02335	628.814	0.0784897	0.151045	0.519645	0.603311	0.770231
BTHUR0008_RS02340	glutamate-1-semialdehyde aminotransferase	BTHUR0008_RS02340	5988.88	-0.0106643	0.130251	-0.0818746	0.934746	0.967641
BTHUR0008_RS02345	daunorubicin ABC transporter ATP-binding protein	BTHUR0008_RS02345	204.84	-0.664537	0.170027	-3.90843	9.28975e-05	0.00103693
BTHUR0008_RS02350	daunorubicin ABC transporter permease	BTHUR0008_RS02350	332.212	-0.629226	0.165052	-3.81229	0.000137683	0.00145352
BTHUR0008_RS02355	ABC transporter permease	BTHUR0008_RS02355	468.612	-0.543985	0.187476	-2.90162	0.00371238	0.0216383
BTHUR0008_RS02360	LCTB protein	BTHUR0008_RS02360	242.86	-0.0410133	0.201696	-0.203342	0.838868	0.921955
BTHUR0008_RS02365	peroxiredoxin	BTHUR0008_RS02365	1064.26	-0.0411278	0.20413	-0.201478	0.840324	0.922542
BTHUR0008_RS02370	Fur family transcriptional regulator	BTHUR0008_RS02370	2723.76	-0.114954	0.241089	-0.476811	0.633497	0.792414
BTHUR0008_RS02375	GCN5 family acetyltransferase	BTHUR0008_RS02375	247.31	0.0508684	0.196128	0.259364	0.795355	0.898346
BTHUR0008_RS02380	hypothetical protein	BTHUR0008_RS02380	57.3029	-0.0620256	0.292323	-0.212182	0.831965	0.9183
BTHUR0008_RS02385	23S ribosomal RNA	BTHUR0008_RS02385	10375.3	-0.19928	0.493326	-0.403952	0.686248	0.830024
BTHUR0008_RS02390	hypothetical protein	BTHUR0008_RS02390	100.697	0.0489435	0.248492	0.196962	0.843857	0.924381
BTHUR0008_RS02395	stress response protein	BTHUR0008_RS02395	209.862	-0.0515566	0.18442	-0.279561	0.779814	0.890251
BTHUR0008_RS02400	protein prkA	BTHUR0008_RS02400	94.3254	0.116609	0.26727	0.436296	0.662622	0.81245
BTHUR0008_RS02405	diguanylate cyclase	BTHUR0008_RS02405	956.476	-0.130887	0.139016	-0.941524	0.346436	0.550682
BTHUR0008_RS02410	RNA methyltransferase	BTHUR0008_RS02410	4427.44	0.143219	0.221702	0.645998	0.518281	0.70097
BTHUR0008_RS02415	hypothetical protein	BTHUR0008_RS02415	902.495	-0.0645232	0.233581	-0.276235	0.782368	0.891461
BTHUR0008_RS02420	iron-sulfur cluster-binding protein	BTHUR0008_RS02420	1024.39	-0.00368114	0.230119	-0.0159967	0.987237	0.993393
BTHUR0008_RS02425	tRNA-Gly	BTHUR0008_RS02425	0	NA	NA	NA	NA	NA
BTHUR0008_RS02430	disulfide bond formation protein DsbD	BTHUR0008_RS02430	8080.52	0.0643897	0.246538	0.261176	0.793957	0.898024
BTHUR0008_RS02435	peptidoglycan transglycosylase	BTHUR0008_RS02435	2295.1	0.43041	0.168044	2.5613	0.0104282	0.0481584
BTHUR0008_RS02440	DNA mismatch repair protein MutT	BTHUR0008_RS02440	152.735	-0.430083	0.196074	-2.19347	0.0282735	0.0992473
BTHUR0008_RS02445	hypothetical protein	BTHUR0008_RS02445	16711.6	-0.291355	0.142881	-2.03915	0.0414349	0.130584
BTHUR0008_RS02450	hypothetical protein	BTHUR0008_RS02450	77.6207	-0.106314	0.28046	-0.379071	0.704635	0.840256
BTHUR0008_RS02455	tRNA-Leu	BTHUR0008_RS02455	16.778	0.299431	0.354269	0.845208	0.397995	0.598794
BTHUR0008_RS02460	tRNA-Cys	BTHUR0008_RS02460	159.713	0.398823	0.249701	1.5972	0.110221	0.259492
BTHUR0008_RS02465	tRNA-Gly	BTHUR0008_RS02465	3.01603	-0.193173	0.515611	-0.374648	0.707922	NA
BTHUR0008_RS02470	tRNA-Gln	BTHUR0008_RS02470	0	NA	NA	NA	NA	NA
BTHUR0008_RS02475	tRNA-His	BTHUR0008_RS02475	0	NA	NA	NA	NA	NA
BTHUR0008_RS02480	tRNA-Trp	BTHUR0008_RS02480	20.143	-0.169307	0.380735	-0.444685	0.656547	0.80789
BTHUR0008_RS02485	tRNA-Tyr	BTHUR0008_RS02485	0	NA	NA	NA	NA	NA
BTHUR0008_RS02490	tRNA-Thr	BTHUR0008_RS02490	0	NA	NA	NA	NA	NA
BTHUR0008_RS02495	tRNA-Phe	BTHUR0008_RS02495	0	NA	NA	NA	NA	NA
BTHUR0008_RS02500	tRNA-Asp	BTHUR0008_RS02500	0	NA	NA	NA	NA	NA
BTHUR0008_RS02505	tRNA-Met	BTHUR0008_RS02505	0.510936	-0.132915	0.397958	-0.333993	0.738385	NA
BTHUR0008_RS02510	tRNA-Val	BTHUR0008_RS02510	0	NA	NA	NA	NA	NA
BTHUR0008_RS02515	tRNA-Glu	BTHUR0008_RS02515	0	NA	NA	NA	NA	NA
BTHUR0008_RS02520	tRNA-Ser	BTHUR0008_RS02520	434.439	-0.0438169	0.229957	-0.190543	0.848883	0.926314
BTHUR0008_RS02525	tRNA-Asn	BTHUR0008_RS02525	0	NA	NA	NA	NA	NA
BTHUR0008_RS02530	5S ribosomal RNA	BTHUR0008_RS02530	29.9131	0.395379	0.422498	0.935812	0.34937	0.552601
BTHUR0008_RS02535	hypothetical protein	BTHUR0008_RS02535	60.135	0.477492	0.216404	2.20649	0.02735	0.0970917
BTHUR0008_RS02540	pyrimidine nucleoside transporter NupC	BTHUR0008_RS02540	149.604	0.361506	0.218544	1.65416	0.0980956	0.239638
BTHUR0008_RS02545	LytR family transcriptional regulator	BTHUR0008_RS02545	2138.78	1.21465	0.241898	5.02135	5.131e-07	1.02042e-05
BTHUR0008_RS02550	hypothetical protein	BTHUR0008_RS02550	647.375	-0.59945	0.297113	-2.01758	0.0436347	0.135337
BTHUR0008_RS02555	hypothetical protein	BTHUR0008_RS02555	264.307	0.368237	0.276067	1.33387	0.182246	0.362936
BTHUR0008_RS02560	hypothetical protein	BTHUR0008_RS02560	2928.38	0.272275	0.135942	2.00288	0.0451904	0.139093
BTHUR0008_RS02565	hypothetical protein	BTHUR0008_RS02565	222.088	1.25424	0.209543	5.9856	2.15588e-09	6.27649e-08
BTHUR0008_RS02570	bacillolysin	BTHUR0008_RS02570	117.712	-0.35996	0.186261	-1.93255	0.0532912	0.157174
BTHUR0008_RS02575	transcriptional regulator; disrupted	BTHUR0008_RS02575	856.092	-1.27364	0.233924	-5.44468	5.18987e-08	1.20627e-06
BTHUR0008_RS02580	nicotinate phosphoribosyltransferase	BTHUR0008_RS02580	1909.28	-0.236261	0.178542	-1.32328	0.185742	0.367836
BTHUR0008_RS02585	cadmium transporter	BTHUR0008_RS02585	12249.1	-1.42167	0.195997	-7.25357	4.05931e-13	1.72383e-11
BTHUR0008_RS02590	ArsR family transcriptional regulator	BTHUR0008_RS02590	2280.03	-1.65893	0.214805	-7.72298	1.13645e-14	5.63041e-13
BTHUR0008_RS02595	amino acid permease	BTHUR0008_RS02595	21584.5	-0.626371	0.169046	-3.70532	0.000211122	0.00209196
BTHUR0008_RS02600	alanine dehydrogenase	BTHUR0008_RS02600	52969	-0.387251	0.149591	-2.58873	0.00963313	0.0453219
BTHUR0008_RS02605	glycerophosphoryl diester phosphodiesterase	BTHUR0008_RS02605	1603.28	0.0359746	0.139054	0.258709	0.79586	0.898346
BTHUR0008_RS02610	hypothetical protein	BTHUR0008_RS02610	2845.45	-0.230144	0.195869	-1.17499	0.239999	0.43432
BTHUR0008_RS02615	formate dehydrogenase	BTHUR0008_RS02615	10646.2	-0.622291	0.159559	-3.90008	9.6162e-05	0.00106704
BTHUR0008_RS02620	formate dehydrogenase accessory protein FdhD	BTHUR0008_RS02620	97.3175	-0.291651	0.211224	-1.38076	0.167352	0.342863
BTHUR0008_RS02625	acetyltransferase	BTHUR0008_RS02625	326.011	0.635951	0.160022	3.97414	7.06336e-05	0.000815825
BTHUR0008_RS02630	hypothetical protein	BTHUR0008_RS02630	4.05958	-0.529165	0.515784	-1.02594	0.304919	NA
BTHUR0008_RS02635	XRE family transcriptional regulator	BTHUR0008_RS02635	342.766	-0.149448	0.16055	-0.930854	0.351929	0.554881
BTHUR0008_RS02640	sensor histidine kinase	BTHUR0008_RS02640	515.294	0.00170554	0.137829	0.0123743	0.990127	0.994458
BTHUR0008_RS02645	acetyltransferase	BTHUR0008_RS02645	7561.51	-0.00191055	0.127221	-0.0150175	0.988018	0.993766
BTHUR0008_RS02650	GntR family transcriptional regulator	BTHUR0008_RS02650	403.011	0.123681	0.140206	0.882135	0.377704	0.580208
BTHUR0008_RS02655	membrane protein	BTHUR0008_RS02655	12.4456	0.323763	0.425615	0.760695	0.446839	0.639733
BTHUR0008_RS02660	hypothetical protein	BTHUR0008_RS02660	15.9521	1.00084	0.37041	2.70198	0.00689289	0.0348983
BTHUR0008_RS02665	malate dehydrogenase	BTHUR0008_RS02665	453.788	3.02645	0.325102	9.30922	1.28772e-20	9.4455e-19
BTHUR0008_RS02670	L-malate permease	BTHUR0008_RS02670	1677.96	2.56418	0.445509	5.75562	8.63263e-09	2.25727e-07
BTHUR0008_RS02675	response regulator	BTHUR0008_RS02675	232.24	0.0197522	0.201626	0.0979642	0.921961	0.962164
BTHUR0008_RS02680	sensory histidine kinase	BTHUR0008_RS02680	701.093	-0.221114	0.2582	-0.856366	0.391795	0.592149
BTHUR0008_RS02685	chemotaxis protein	BTHUR0008_RS02685	5675.84	0.0728374	0.214048	0.340286	0.733641	0.859669
BTHUR0008_RS02690	hypothetical protein	BTHUR0008_RS02690	24.6272	0.262134	0.405404	0.646598	0.517892	0.70097
BTHUR0008_RS02695	transporter	BTHUR0008_RS02695	10.0321	0.361967	0.467377	0.774463	0.438657	0.63244
BTHUR0008_RS02700	sensor histidine kinase	BTHUR0008_RS02700	273.45	-0.081657	0.151261	-0.539843	0.589305	0.759214
BTHUR0008_RS02705	transcriptional regulator	BTHUR0008_RS02705	68.5412	-0.104442	0.226436	-0.461242	0.644625	0.801065
BTHUR0008_RS02710	serine/threonine protein phosphatase	BTHUR0008_RS02710	10.6621	-0.483898	0.476898	-1.01468	0.31026	0.511038
BTHUR0008_RS02715	glycerol-3-phosphate ABC transporter substrate-binding protein	BTHUR0008_RS02715	255.105	0.134461	0.222181	0.605189	0.545053	0.722644
BTHUR0008_RS02720	glycerol-3-phosphate ABC transporter permease	BTHUR0008_RS02720	53.0015	0.252342	0.235574	1.07118	0.284088	0.483291
BTHUR0008_RS02725	glycerol-3-phosphate ABC transporter permease	BTHUR0008_RS02725	27.5956	0.632115	0.339998	1.85917	0.0630026	0.17677
BTHUR0008_RS02730	glycerol-3-phosphate ABC transporter ATP-binding protein	BTHUR0008_RS02730	30.295	0.0103603	0.353762	0.0292862	0.976636	0.988538
BTHUR0008_RS02735	glycerol uptake operon antiterminator regulatory protein	BTHUR0008_RS02735	7.42647	-0.0641712	0.493118	-0.130133	0.896461	NA
BTHUR0008_RS02740	hypothetical protein	BTHUR0008_RS02740	30.8185	0.259456	0.304193	0.852931	0.393698	0.594388
BTHUR0008_RS02745	ankyrin	BTHUR0008_RS02745	2509.11	0.462783	0.16705	2.77033	0.00559992	0.0296423
BTHUR0008_RS02750	hypothetical protein	BTHUR0008_RS02750	231.942	0.153853	0.272137	0.565353	0.571833	0.745329
BTHUR0008_RS02755	hypothetical protein	BTHUR0008_RS02755	11.0871	-0.751223	0.464865	-1.616	0.106094	0.252514
BTHUR0008_RS02760	citrate transporter	BTHUR0008_RS02760	59.0895	0.153347	0.262508	0.584162	0.559112	0.735755
BTHUR0008_RS02765	chemotaxis protein CheY	BTHUR0008_RS02765	60.8962	-0.240208	0.32856	-0.731093	0.464722	0.65668
BTHUR0008_RS02770	sensor histidine kinase	BTHUR0008_RS02770	59.884	-0.379775	0.299858	-1.26652	0.205328	0.393117
BTHUR0008_RS02775	chemotaxis protein	BTHUR0008_RS02775	5481.58	0.0159769	0.166579	0.0959123	0.92359	0.963102
BTHUR0008_RS02780	flotillin	BTHUR0008_RS02780	2373.55	-0.937417	0.21909	-4.27868	1.88005e-05	0.000259622
BTHUR0008_RS02785	phosphate ABC transporter permease	BTHUR0008_RS02785	915.248	-1.07825	0.211494	-5.09824	3.42822e-07	7.01543e-06
BTHUR0008_RS02790	collagenase	BTHUR0008_RS02790	4122.86	-2.42981	0.169614	-14.3256	1.51459e-46	1.85966e-44
BTHUR0008_RS02795	glycine/betaine ABC transporter	BTHUR0008_RS02795	522.106	0.369429	0.21683	1.70378	0.0884227	0.224729
BTHUR0008_RS02800	acetyltransferase	BTHUR0008_RS02800	13.7117	-0.704377	0.398751	-1.76646	0.0773192	0.203116
BTHUR0008_RS02805	hypothetical protein	BTHUR0008_RS02805	5.11755	-0.0780787	0.502057	-0.155518	0.876413	NA
BTHUR0008_RS02810	hypothetical protein	BTHUR0008_RS02810	3016.56	-0.42845	0.193529	-2.21388	0.026837	0.0956311
BTHUR0008_RS02815	methyltransferase	BTHUR0008_RS02815	160.415	0.168798	0.191362	0.882084	0.377731	0.580208
BTHUR0008_RS02820	iron-enterobactin transporter ATP-binding protein	BTHUR0008_RS02820	1436.51	0.00549727	0.15075	0.0364661	0.970911	0.984684
BTHUR0008_RS02825	iron ABC transporter permease	BTHUR0008_RS02825	3598.27	-0.0647248	0.184874	-0.350103	0.726261	0.854998
BTHUR0008_RS02830	siderophore ABC transporter permease	BTHUR0008_RS02830	2928.76	-0.0629463	0.167161	-0.376561	0.7065	0.841483
BTHUR0008_RS02835	iron siderophore-binding protein	BTHUR0008_RS02835	8373.42	0.0271787	0.161658	0.168125	0.866485	0.93413
BTHUR0008_RS02840	DeoR family transcriptional regulator	BTHUR0008_RS02840	20354.7	-1.00103	0.179462	-5.57795	2.43366e-08	5.87407e-07
sspH	acid-soluble spore protein H	BTHUR0008_RS02845	12.6016	0.10826	0.383938	0.281973	0.777964	0.889642
BTHUR0008_RS02850	ArsR family transcriptional regulator	BTHUR0008_RS02850	712.377	0.403292	0.165126	2.44233	0.0145927	0.0618125
BTHUR0008_RS02855	L-lactate permease	BTHUR0008_RS02855	86922.3	-1.35127	0.183338	-7.37036	1.70169e-13	7.62787e-12
aspA_1	catalyzes the formation of fumarate from aspartate	BTHUR0008_RS02860	7190.36	-0.0560983	0.153989	-0.3643	0.715634	0.847359
BTHUR0008_RS02865	membrane protein	BTHUR0008_RS02865	1322.25	0.0351628	0.171147	0.205455	0.837217	0.921575
BTHUR0008_RS02870	Ribose operon repressor	BTHUR0008_RS02870	1681.81	0.415323	0.226011	1.83762	0.0661177	0.181985
BTHUR0008_RS02875	MFS transporter	BTHUR0008_RS02875	5565.04	0.470102	0.235308	1.99782	0.0457367	0.140239
BTHUR0008_RS02880	MarR family transcriptional regulator	BTHUR0008_RS02880	2057.65	0.53345	0.19048	2.80057	0.00510132	0.0276244
glpT	sn-glycerol-3-phosphate transporter	BTHUR0008_RS02885	11685.4	0.738045	0.254823	2.8963	0.00377591	0.0218949
BTHUR0008_RS02890	peptide ABC transporter ATP-binding protein	BTHUR0008_RS02890	54.8195	-0.323197	0.23597	-1.36965	0.170795	0.347247
BTHUR0008_RS02895	peptide ABC transporter substrate-binding protein	BTHUR0008_RS02895	71.1017	-0.297048	0.290839	-1.02135	0.30709	0.507889
BTHUR0008_RS02900	peptide ABC transporter permease	BTHUR0008_RS02900	85.5399	0.222543	0.251165	0.886042	0.375595	0.578027
BTHUR0008_RS02905	peptide ABC transporter permease	BTHUR0008_RS02905	75.8371	-0.0318227	0.241847	-0.131582	0.895315	0.949623
BTHUR0008_RS02910	ABC transporter substrate-binding protein	BTHUR0008_RS02910	530.126	0.2646	0.164428	1.60921	0.107569	0.255274
BTHUR0008_RS02915	hypothetical protein	BTHUR0008_RS02915	1.72777	-0.961929	0.507841	-1.89415	0.0582047	NA
BTHUR0008_RS02920	universal stress protein	BTHUR0008_RS02920	296.075	-0.127341	0.232453	-0.547811	0.583822	0.755326
BTHUR0008_RS02925	sulfate transporter	BTHUR0008_RS02925	254.881	0.085986	0.261355	0.329001	0.742155	0.865158
BTHUR0008_RS02930	membrane protein	BTHUR0008_RS02930	400.071	0.168334	0.223844	0.752015	0.452042	0.645545
BTHUR0008_RS02935	hypothetical protein	BTHUR0008_RS02935	371.398	0.476259	0.215512	2.2099	0.0271122	0.0963686
BTHUR0008_RS02940	hypothetical protein	BTHUR0008_RS02940	117.361	0.456025	0.253462	1.79918	0.0719898	0.19325
BTHUR0008_RS02945	XRE family transcriptional regulator	BTHUR0008_RS02945	136.894	-0.218157	0.172225	-1.2667	0.205264	0.393117
BTHUR0008_RS02950	sensor histidine kinase	BTHUR0008_RS02950	187.25	0.0218365	0.180526	0.12096	0.903723	0.953348
BTHUR0008_RS02955	diacylglycerol kinase; disrupted	BTHUR0008_RS02955	1365.16	0.00260656	0.19553	0.0133308	0.989364	0.994293
BTHUR0008_RS02960	DeoR family transcriptional regulator	BTHUR0008_RS02960	88.7893	0.633454	0.280347	2.25953	0.0238503	0.0876424
BTHUR0008_RS02965	ECF-type sigma factor negative effector	BTHUR0008_RS02965	224.658	-0.642451	0.170447	-3.76921	0.000163766	0.00168787
BTHUR0008_RS02970	RNA polymerase sigma factor	BTHUR0008_RS02970	38.4865	-0.0890124	0.304238	-0.292575	0.769847	0.884767
BTHUR0008_RS02975	HIT family hydrolase	BTHUR0008_RS02975	9.07525	-0.381074	0.485297	-0.785239	0.432313	NA
BTHUR0008_RS02980	osmotically inducible protein C	BTHUR0008_RS02980	55.1973	0.328458	0.351075	0.935578	0.349491	0.552601
BTHUR0008_RS02985	amino acid permease	BTHUR0008_RS02985	236.299	-0.381259	0.199628	-1.90984	0.0561532	0.162621
BTHUR0008_RS02990	glutamine ABC transporter permease	BTHUR0008_RS02990	11.3703	-0.537487	0.438024	-1.22707	0.219795	0.411405
BTHUR0008_RS02995	glutamine ABC transporter permease	BTHUR0008_RS02995	6.44788	0.0512941	0.485877	0.10557	0.915923	NA
BTHUR0008_RS03000	glutamine ABC transporter substrate-binding protein	BTHUR0008_RS03000	4.64115	1.10978	0.492652	2.25267	0.0242797	NA
BTHUR0008_RS03005	amino acid ABC transporter ATP-binding protein	BTHUR0008_RS03005	9.60599	-0.679696	0.507966	-1.33807	0.180872	0.360723
BTHUR0008_RS03010	hypothetical protein	BTHUR0008_RS03010	29.6738	0.0537626	0.313036	0.171746	0.863638	0.933126
BTHUR0008_RS03015	hypothetical protein	BTHUR0008_RS03015	229.444	-0.492041	0.237276	-2.0737	0.0381069	0.122777
BTHUR0008_RS03020	CAAX amino protease	BTHUR0008_RS03020	70.4881	-0.0763231	0.247465	-0.30842	0.757763	0.87613
BTHUR0008_RS03025	spore germination protein GerKA	BTHUR0008_RS03025	85.4817	0.0300699	0.261145	0.115147	0.908329	0.956421
BTHUR0008_RS03030	spore germination protein GerKB	BTHUR0008_RS03030	64.7486	0.717334	0.264361	2.71346	0.00665841	0.0337886
BTHUR0008_RS03035	spore germination protein GerKC	BTHUR0008_RS03035	67.8362	0.114494	0.295498	0.387462	0.698415	0.836693
BTHUR0008_RS03040	trehalose-6-phosphate hydrolase	BTHUR0008_RS03040	113683	-0.472584	0.147186	-3.2108	0.00132366	0.00968398
BTHUR0008_RS03045	trehalose permease IIC protein	BTHUR0008_RS03045	68604.6	-0.738756	0.211246	-3.49713	0.000470291	0.00408019
BTHUR0008_RS03050	GntR family transcriptional regulator	BTHUR0008_RS03050	238.097	0.274858	0.204692	1.34279	0.17934	0.35843
BTHUR0008_RS03055	arginine:ornithine antiporter	BTHUR0008_RS03055	1830.17	-0.176838	0.194601	-0.908721	0.363497	0.56698
BTHUR0008_RS03060	diguanylate cyclase	BTHUR0008_RS03060	3112.5	0.706708	0.112641	6.27399	3.5191e-10	1.10027e-08
BTHUR0008_RS03065	cobalt transporter	BTHUR0008_RS03065	12.3984	0.204742	0.454451	0.450526	0.652331	0.80515
BTHUR0008_RS03070	cardiolipin synthetase	BTHUR0008_RS03070	968.97	-0.193905	0.229865	-0.84356	0.398916	0.599591
BTHUR0008_RS03075	hypothetical protein	BTHUR0008_RS03075	2866.26	0.0600418	0.147714	0.406473	0.684395	0.828965
BTHUR0008_RS03080	von Willebrand factor A	BTHUR0008_RS03080	5184.32	-0.0396047	0.18378	-0.215501	0.829377	0.916159
BTHUR0008_RS03085	DNA mismatch repair protein MutT	BTHUR0008_RS03085	27.4269	0.0931537	0.29683	0.313828	0.753651	0.873512
BTHUR0008_RS03090	UDP-glucose 4-epimerase	BTHUR0008_RS03090	14.6493	0.377714	0.402755	0.937823	0.348335	0.552329
BTHUR0008_RS03095	hypothetical protein	BTHUR0008_RS03095	9.99258	0.82188	0.421648	1.94921	0.0512703	0.153052
BTHUR0008_RS03100	FAD-binding oxidoreductase	BTHUR0008_RS03100	104.981	-0.192434	0.214774	-0.895982	0.370262	0.574044
BTHUR0008_RS03105	amino acid aldolase	BTHUR0008_RS03105	58.6976	0.0313961	0.313705	0.100082	0.92028	0.961377
BTHUR0008_RS03110	hypothetical protein	BTHUR0008_RS03110	14.1923	0.106811	0.428774	0.249108	0.803278	0.901971
BTHUR0008_RS03115	hypothetical protein	BTHUR0008_RS03115	23.2611	0.877966	0.345541	2.54084	0.0110586	0.0502352
BTHUR0008_RS03120	cell division protein FtsK	BTHUR0008_RS03120	45.8599	0.433808	0.292006	1.48561	0.137382	0.30075
BTHUR0008_RS03125	hypothetical protein	BTHUR0008_RS03125	21.417	0.218616	0.347018	0.629985	0.528704	0.707901
BTHUR0008_RS03130	XRE family transcriptional regulator	BTHUR0008_RS03130	23.8775	0.337889	0.325149	1.03918	0.29872	0.49924
BTHUR0008_RS03135	hypothetical protein	BTHUR0008_RS03135	91.4053	-1.40841	0.271458	-5.18831	2.12211e-07	4.48903e-06
BTHUR0008_RS03140	N-acetylmuramoyl-L-alanine amidase	BTHUR0008_RS03140	97.8763	-0.0319314	0.250729	-0.127354	0.89866	0.950731
BTHUR0008_RS03145	bacteriocin biosynthesis protein	BTHUR0008_RS03145	0.985211	-0.553265	0.464635	-1.19075	0.233751	NA
BTHUR0008_RS03150	4'-phosphopantetheinyl transferase	BTHUR0008_RS03150	162.989	-0.152274	0.272475	-0.558854	0.576261	0.749857
BTHUR0008_RS03155	hypothetical protein	BTHUR0008_RS03155	69.7762	-0.445586	0.288646	-1.54371	0.122658	0.277776
BTHUR0008_RS03160	antibiotic synthesis protein MbtH	BTHUR0008_RS03160	11.2803	-0.704313	0.458892	-1.53481	0.12483	0.28136
BTHUR0008_RS03165	hypothetical protein	BTHUR0008_RS03165	136.635	0.257348	0.29509	0.872097	0.383155	0.584408
BTHUR0008_RS03170	hypothetical protein	BTHUR0008_RS03170	15.4007	0.248844	0.37847	0.657498	0.510861	0.695263
BTHUR0008_RS03175	2,3-dihydroxybenzoate--AMP ligase	BTHUR0008_RS03175	9.70606	-0.519754	0.442565	-1.17441	0.24023	0.434599
BTHUR0008_RS03180	2,3-dihydro-2,3-dihydroxybenzoate dehydrogenase	BTHUR0008_RS03180	21.4697	-0.0841703	0.321497	-0.261808	0.79347	0.89792
BTHUR0008_RS03185	MFS transporter	BTHUR0008_RS03185	14.6702	-0.537396	0.404917	-1.32717	0.184451	0.366309
BTHUR0008_RS03190	hypothetical protein	BTHUR0008_RS03190	3.34956	0.388544	0.513877	0.756104	0.449587	NA
BTHUR0008_RS03195	hypothetical protein	BTHUR0008_RS03195	10.8827	-1.23538	0.450982	-2.73931	0.0061568	0.0318604
BTHUR0008_RS03200	hypothetical protein	BTHUR0008_RS03200	24.9764	-0.180241	0.350239	-0.514622	0.606817	0.773308
BTHUR0008_RS03205	hypothetical protein	BTHUR0008_RS03205	9.7752	-0.685267	0.413942	-1.65547	0.0978296	0.239507
BTHUR0008_RS03210	hypothetical protein	BTHUR0008_RS03210	68.8056	-0.632234	0.278047	-2.27383	0.022976	0.0854054
BTHUR0008_RS03215	hypothetical protein	BTHUR0008_RS03215	6.77922	-0.748976	0.488303	-1.53384	0.12507	NA
BTHUR0008_RS03220	hypothetical protein	BTHUR0008_RS03220	3.86095	-0.261744	0.504076	-0.519255	0.603583	NA
BTHUR0008_RS03225	hypothetical protein	BTHUR0008_RS03225	39.1914	-0.0326203	0.295615	-0.110347	0.912134	0.958819
BTHUR0008_RS03230	hypothetical protein	BTHUR0008_RS03230	22.4433	0.462298	0.360595	1.28204	0.199827	0.38678
BTHUR0008_RS03235	integrase	BTHUR0008_RS03235	73.4014	0.288221	0.338383	0.851759	0.394348	0.594907
BTHUR0008_RS03240	hypothetical protein	BTHUR0008_RS03240	2.49721	0.275673	0.514585	0.535719	0.592153	NA
BTHUR0008_RS03245	hypothetical protein	BTHUR0008_RS03245	0.627427	0.372555	0.367171	1.01466	0.310266	NA
BTHUR0008_RS03250	hypothetical protein	BTHUR0008_RS03250	33.5711	0.176779	0.329304	0.536825	0.591389	0.760684
BTHUR0008_RS03255	ArpU family transcriptional regulator	BTHUR0008_RS03255	7.51455	0.434909	0.50469	0.861734	0.388834	NA
BTHUR0008_RS03260	antirepressor	BTHUR0008_RS03260	94.1592	-0.354376	0.229682	-1.5429	0.122855	0.277998
BTHUR0008_RS03265	hypothetical protein	BTHUR0008_RS03265	40.9591	-0.0305077	0.295308	-0.103308	0.917718	0.960755
BTHUR0008_RS03270	iron ABC transporter permease	BTHUR0008_RS03270	13.4104	0.57711	0.439014	1.31456	0.188658	0.371916
BTHUR0008_RS03275	RNA polymerase subunit sigma-28	BTHUR0008_RS03275	54.1452	-0.000572831	0.275181	-0.00208165	0.998339	0.998587
BTHUR0008_RS03280	hypothetical protein	BTHUR0008_RS03280	10.6543	0.213104	0.499848	0.426339	0.669861	0.818035
BTHUR0008_RS03285	antiphagocytic M protein; disrupted	BTHUR0008_RS03285	30.8744	-0.564457	0.397602	-1.41965	0.155708	0.327295
BTHUR0008_RS03290	hypothetical protein	BTHUR0008_RS03290	23.8941	0.190156	0.416508	0.456549	0.647995	0.803022
BTHUR0008_RS03295	hypothetical protein	BTHUR0008_RS03295	14.7847	-0.564712	0.380223	-1.48521	0.137488	0.300864
BTHUR0008_RS03300	hypothetical protein	BTHUR0008_RS03300	18.2481	-0.489458	0.376304	-1.3007	0.193361	0.378415
BTHUR0008_RS03305	hypothetical protein	BTHUR0008_RS03305	60.8814	-0.370216	0.272636	-1.35791	0.174492	0.351472
BTHUR0008_RS03310	replication protein	BTHUR0008_RS03310	26.5495	-0.207116	0.331814	-0.624191	0.532502	0.71101
BTHUR0008_RS03315	hypothetical protein	BTHUR0008_RS03315	8.062	-0.304269	0.450386	-0.675574	0.499311	NA
BTHUR0008_RS03320	recombinase RecT	BTHUR0008_RS03320	37.0536	-0.497108	0.279257	-1.78011	0.0750579	0.199006
BTHUR0008_RS03325	hypothetical protein	BTHUR0008_RS03325	23.9364	-0.160796	0.310763	-0.517423	0.604861	0.771686
BTHUR0008_RS03330	hypothetical protein	BTHUR0008_RS03330	5.74469	0.706936	0.500451	1.4126	0.157774	NA
BTHUR0008_RS03335	hypothetical protein	BTHUR0008_RS03335	38.0266	-0.654363	0.308774	-2.11923	0.0340714	0.113733
BTHUR0008_RS03340	hypothetical protein	BTHUR0008_RS03340	71.4852	0.0244672	0.269629	0.090744	0.927696	0.964835
BTHUR0008_RS03345	hypothetical protein	BTHUR0008_RS03345	23.682	-0.382047	0.322642	-1.18412	0.236366	0.430015
BTHUR0008_RS03350	RNA polymerase sigma factor	BTHUR0008_RS03350	53.3827	0.366778	0.265442	1.38176	0.167045	0.342863
BTHUR0008_RS03355	transcriptional regulator	BTHUR0008_RS03355	2.15914	0.673328	0.510828	1.31811	0.187467	NA
BTHUR0008_RS03360	transcriptional regulator	BTHUR0008_RS03360	12.165	0.0889296	0.409226	0.217312	0.827965	0.915137
BTHUR0008_RS03365	transcriptional regulator	BTHUR0008_RS03365	2032.77	0.239815	0.15983	1.50044	0.1335	0.294534
BTHUR0008_RS03370	hypothetical protein	BTHUR0008_RS03370	793.014	-0.29714	0.208576	-1.42461	0.154269	0.32536
BTHUR0008_RS03375	integrase	BTHUR0008_RS03375	1161.22	0.491569	0.138231	3.55615	0.00037633	0.00338457
BTHUR0008_RS03380	phospholipase C	BTHUR0008_RS03380	836.604	0.073029	0.22966	0.317988	0.750494	0.870925
BTHUR0008_RS03385	phospholipase C	BTHUR0008_RS03385	6999.68	-0.786551	0.251449	-3.12808	0.00175954	0.0120899
BTHUR0008_RS03390	hypothetical protein	BTHUR0008_RS03390	356.106	0.488684	0.235408	2.0759	0.0379029	0.122259
BTHUR0008_RS03395	butanediol dehydrogenase	BTHUR0008_RS03395	6107.45	-0.876375	0.209022	-4.19274	2.75602e-05	0.000360324
BTHUR0008_RS03400	bicyclomycin resistance protein	BTHUR0008_RS03400	1647.52	-0.230195	0.171164	-1.34488	0.178664	0.357609
BTHUR0008_RS03405	peptidase M6	BTHUR0008_RS03405	818.311	-1.2709	0.16712	-7.60467	2.85629e-14	1.37883e-12
BTHUR0008_RS03410	transaldolase	BTHUR0008_RS03410	8152.37	-0.185016	0.223751	-0.826886	0.408302	0.607975
BTHUR0008_RS03415	D-ribose transporter subunit RbsB	BTHUR0008_RS03415	30193.6	-0.14015	0.142381	-0.984335	0.324951	0.527998
rbsC	ribose ABC transporter permease	BTHUR0008_RS03420	61726.9	-0.0560358	0.189517	-0.295677	0.767477	0.88408
BTHUR0008_RS03425	D-ribose transporter ATP binding protein	BTHUR0008_RS03425	3355.35	-0.302891	0.291613	-1.03868	0.298955	0.499264
BTHUR0008_RS03430	ribose pyranase	BTHUR0008_RS03430	1096.23	-0.197624	0.236043	-0.837236	0.40246	0.602303
BTHUR0008_RS03435	ribokinase	BTHUR0008_RS03435	2271.48	0.165831	0.248417	0.667551	0.50442	0.690491
BTHUR0008_RS03440	multidrug transporter AcrB	BTHUR0008_RS03440	300.913	0.322664	0.177779	1.81497	0.0695285	0.188978
BTHUR0008_RS03445	ATP-binding protein	BTHUR0008_RS03445	23.6323	-0.56873	0.349654	-1.62655	0.103833	0.249341
BTHUR0008_RS03450	phosphate ABC transporter permease	BTHUR0008_RS03450	139.857	-0.21972	0.197629	-1.11178	0.266234	0.464532
BTHUR0008_RS03455	phosphate ABC transporter permease	BTHUR0008_RS03455	36.1444	0.101749	0.315316	0.322688	0.746931	0.868193
BTHUR0008_RS03460	phosphate-binding protein	BTHUR0008_RS03460	261.282	0.256468	0.185413	1.38323	0.166596	0.342655
BTHUR0008_RS03465	iron transporter FeoA	BTHUR0008_RS03465	1555.01	-1.12942	0.279694	-4.03806	5.38951e-05	0.00064904
BTHUR0008_RS03470	iron transporter FeoB	BTHUR0008_RS03470	3303.26	-0.680611	0.293347	-2.32015	0.0203325	0.078495
BTHUR0008_RS03475	iron transporter FeoB	BTHUR0008_RS03475	2470.36	-0.940195	0.271917	-3.45766	0.000544894	0.00461404
BTHUR0008_RS03480	tRNA-Leu	BTHUR0008_RS03480	6209.61	0.239986	0.268583	0.893527	0.371575	0.574974
BTHUR0008_RS03485	tRNA-Lys	BTHUR0008_RS03485	0	NA	NA	NA	NA	NA
BTHUR0008_RS03490	tRNA-Gln	BTHUR0008_RS03490	0	NA	NA	NA	NA	NA
BTHUR0008_RS03495	tRNA-Tyr	BTHUR0008_RS03495	0	NA	NA	NA	NA	NA
BTHUR0008_RS03500	tRNA-Val	BTHUR0008_RS03500	0	NA	NA	NA	NA	NA
BTHUR0008_RS03505	tRNA-Ser	BTHUR0008_RS03505	2374.36	0.462426	0.171337	2.69894	0.00695614	0.0350248
BTHUR0008_RS03510	tRNA-Ser	BTHUR0008_RS03510	0	NA	NA	NA	NA	NA
BTHUR0008_RS03515	tRNA-Met	BTHUR0008_RS03515	5.83568	-0.258571	0.499331	-0.517835	0.604573	NA
BTHUR0008_RS03520	tRNA-Asp	BTHUR0008_RS03520	0	NA	NA	NA	NA	NA
BTHUR0008_RS03525	tRNA-Phe	BTHUR0008_RS03525	0	NA	NA	NA	NA	NA
BTHUR0008_RS03530	tRNA-Thr	BTHUR0008_RS03530	42.5873	0.884659	0.357035	2.47779	0.0132198	0.0571275
BTHUR0008_RS03535	tRNA-Trp	BTHUR0008_RS03535	0.535531	0.173481	0.331094	0.523964	0.600304	NA
BTHUR0008_RS03540	tRNA-Ile	BTHUR0008_RS03540	0	NA	NA	NA	NA	NA
BTHUR0008_RS03545	tRNA-Asn	BTHUR0008_RS03545	2.66252	-0.0381696	0.515613	-0.0740277	0.940988	NA
BTHUR0008_RS03550	tRNA-Glu	BTHUR0008_RS03550	0	NA	NA	NA	NA	NA
BTHUR0008_RS03555	hypothetical protein	BTHUR0008_RS03555	89.3216	0.750074	0.245042	3.061	0.00220599	0.0145787
BTHUR0008_RS03560	hypothetical protein	BTHUR0008_RS03560	2493.5	0.112865	0.202802	0.556526	0.577852	0.751182
BTHUR0008_RS03565	hypothetical protein	BTHUR0008_RS03565	453.277	0.013746	0.178928	0.0768241	0.938763	0.970199
BTHUR0008_RS03570	peptidase M24	BTHUR0008_RS03570	7585.09	0.29831	0.196195	1.52048	0.128391	0.286395
BTHUR0008_RS03575	thiaminase	BTHUR0008_RS03575	108.55	-0.0286175	0.200432	-0.142779	0.886465	0.944848
BTHUR0008_RS03580	ABC transporter ATP-binding protein	BTHUR0008_RS03580	152.811	0.0398145	0.201697	0.197398	0.843516	0.924381
BTHUR0008_RS03585	ABC transporter permease	BTHUR0008_RS03585	156.985	0.104968	0.211132	0.497168	0.619071	0.780471
BTHUR0008_RS03590	ABC transporter substrate-binding protein	BTHUR0008_RS03590	137.396	-0.0265359	0.198563	-0.133639	0.893688	0.948787
BTHUR0008_RS03595	transcriptional regulator	BTHUR0008_RS03595	48.3573	-0.350906	0.320535	-1.09475	0.273626	0.470862
BTHUR0008_RS03600	glycine oxidase	BTHUR0008_RS03600	297.892	-0.0262286	0.195091	-0.134443	0.893052	0.948647
BTHUR0008_RS03605	sulfur carrier protein ThiS	BTHUR0008_RS03605	14.0485	-0.163245	0.396927	-0.411272	0.680873	0.826826
BTHUR0008_RS03610	thiazole synthase	BTHUR0008_RS03610	95.7734	-0.352583	0.262883	-1.34122	0.17985	0.358937
BTHUR0008_RS03615	thiamine/molybdopterin biosynthesis protein MoeB	BTHUR0008_RS03615	198.739	-0.221275	0.208198	-1.06281	0.287868	0.487616
BTHUR0008_RS03620	phosphomethylpyrimidine kinase	BTHUR0008_RS03620	215.956	-0.0317099	0.167904	-0.188857	0.850205	0.926596
BTHUR0008_RS03625	hypothetical protein	BTHUR0008_RS03625	175.814	0.101805	0.250795	0.405931	0.684793	0.82903
BTHUR0008_RS03630	hypothetical protein	BTHUR0008_RS03630	58.7808	0.296685	0.265781	1.11628	0.264304	0.46202
BTHUR0008_RS03635	hypothetical protein	BTHUR0008_RS03635	5.71103	-0.362217	0.498296	-0.72691	0.467281	NA
BTHUR0008_RS03640	K+-transporting ATPase subunit F	BTHUR0008_RS03640	0.822844	0.296243	0.438536	0.675527	0.499341	NA
BTHUR0008_RS03645	potassium-transporting ATPase subunit A	BTHUR0008_RS03645	120.352	0.00335607	0.195697	0.0171493	0.986317	0.992975
BTHUR0008_RS03650	potassium-transporting ATPase subunit B	BTHUR0008_RS03650	320.699	0.268456	0.181162	1.48185	0.138379	0.301879
BTHUR0008_RS03655	potassium transporter KtrA	BTHUR0008_RS03655	97.2008	0.411321	0.241438	1.70363	0.0884511	0.224729
BTHUR0008_RS03660	histidine kinase	BTHUR0008_RS03660	61.8983	-0.00435241	0.249033	-0.0174773	0.986056	0.992975
BTHUR0008_RS03665	MFS transporter	BTHUR0008_RS03665	49.7294	0.0608889	0.254169	0.239561	0.810671	0.905949
BTHUR0008_RS03670	MarR family transcriptional regulator	BTHUR0008_RS03670	205.797	0.0841269	0.173376	0.485229	0.627514	0.787503
BTHUR0008_RS03675	serine protease	BTHUR0008_RS03675	779.86	-0.136947	0.202989	-0.674651	0.499898	0.687131
BTHUR0008_RS03680	hypothetical protein	BTHUR0008_RS03680	342.961	0.163981	0.143638	1.14163	0.25361	0.448884
BTHUR0008_RS03685	guanine permease	BTHUR0008_RS03685	1668.12	-0.310454	0.277747	-1.11776	0.26367	0.461341
BTHUR0008_RS03690	short-chain dehydrogenase	BTHUR0008_RS03690	10.3528	-0.146083	0.41209	-0.354491	0.722971	0.852136
BTHUR0008_RS03695	hypothetical protein	BTHUR0008_RS03695	97.0771	0.334118	0.227417	1.46919	0.141782	0.306659
BTHUR0008_RS03700	membrane protein	BTHUR0008_RS03700	77.4634	-0.118969	0.236161	-0.503765	0.614426	0.778143
BTHUR0008_RS03705	fructokinase	BTHUR0008_RS03705	370.934	0.346432	0.195796	1.76936	0.0768344	0.202209
BTHUR0008_RS03710	glycosyl hydrolase family 32	BTHUR0008_RS03710	97.7062	0.287703	0.186448	1.54307	0.122813	0.277998
BTHUR0008_RS03715	PTS sugar transporter	BTHUR0008_RS03715	60.7462	0.27438	0.261825	1.04795	0.294661	0.494575
BTHUR0008_RS03720	sucrose operon repressor	BTHUR0008_RS03720	198.669	0.17403	0.161471	1.07778	0.281133	0.479276
BTHUR0008_RS03725	hypothetical protein	BTHUR0008_RS03725	372.378	0.00762734	0.22782	0.0334797	0.973292	0.986213
BTHUR0008_RS03730	thioredoxin	BTHUR0008_RS03730	260.405	0.113926	0.206605	0.551422	0.581345	0.753254
BTHUR0008_RS03735	dihydroneopterin aldolase	BTHUR0008_RS03735	1914.37	-0.0139266	0.148377	-0.0938598	0.925221	0.963592
BTHUR0008_RS03740	hypothetical protein	BTHUR0008_RS03740	2.74738	0.116381	0.50484	0.230531	0.817679	NA
BTHUR0008_RS03745	hypothetical protein	BTHUR0008_RS03745	466.388	0.382029	0.211262	1.80832	0.0705561	0.190579
BTHUR0008_RS03750	spore germination protein GerB	BTHUR0008_RS03750	90.4796	0.475407	0.252939	1.87953	0.060172	0.171037
BTHUR0008_RS03755	spore germination protein GerC	BTHUR0008_RS03755	29.1472	0.55453	0.337291	1.64407	0.100162	0.242627
BTHUR0008_RS03760	spore germination protein GerA	BTHUR0008_RS03760	60.9905	0.584356	0.226684	2.57784	0.00994191	0.0464067
BTHUR0008_RS03765	hypothetical protein	BTHUR0008_RS03765	13.8495	0.473667	0.414742	1.14208	0.253422	0.448692
BTHUR0008_RS03770	nitroreductase	BTHUR0008_RS03770	7132.79	0.841278	0.174277	4.82724	1.38438e-06	2.48222e-05
BTHUR0008_RS03775	stage V sporulation protein R	BTHUR0008_RS03775	167.115	0.42208	0.215296	1.96047	0.0499412	0.149718
BTHUR0008_RS03780	MarR family transcriptional regulator	BTHUR0008_RS03780	225.714	0.429667	0.186151	2.30817	0.0209899	0.0804157
BTHUR0008_RS03785	permease	BTHUR0008_RS03785	20.5166	0.323172	0.385418	0.838498	0.401751	0.602022
BTHUR0008_RS03790	hypothetical protein	BTHUR0008_RS03790	156.026	-0.120072	0.222022	-0.540812	0.588637	0.75872
BTHUR0008_RS03795	CoA-disulfide reductase	BTHUR0008_RS03795	418.358	-1.31811	0.246028	-5.35758	8.43423e-08	1.9023e-06
BTHUR0008_RS03800	hypothetical protein	BTHUR0008_RS03800	206.378	-0.0310404	0.20317	-0.152781	0.878571	0.94056
BTHUR0008_RS03805	hypothetical protein	BTHUR0008_RS03805	54.3175	-0.424507	0.291995	-1.45382	0.145997	0.313653
BTHUR0008_RS03810	hypothetical protein	BTHUR0008_RS03810	37.6238	-0.604015	0.384022	-1.57286	0.11575	0.26777
BTHUR0008_RS03815	hypothetical protein	BTHUR0008_RS03815	6.44429	-0.344728	0.470756	-0.732285	0.463995	NA
BTHUR0008_RS03820	sulfurtransferase	BTHUR0008_RS03820	6.34808	0.0844296	0.479504	0.176077	0.860233	NA
BTHUR0008_RS03825	hypothetical protein	BTHUR0008_RS03825	14.0149	-0.477268	0.388636	-1.22806	0.219425	0.411049
BTHUR0008_RS03830	hypothetical protein	BTHUR0008_RS03830	104.546	-0.144461	0.235332	-0.613859	0.539308	0.718061
BTHUR0008_RS03835	membrane protein	BTHUR0008_RS03835	719.325	-0.0860704	0.156166	-0.551146	0.581534	0.753326
BTHUR0008_RS03840	hypothetical protein	BTHUR0008_RS03840	198.57	-0.419769	0.250195	-1.67777	0.0933929	0.232269
BTHUR0008_RS03845	LytR family transcriptional regulator	BTHUR0008_RS03845	25547.5	0.600404	0.172424	3.48214	0.000497424	0.00423748
BTHUR0008_RS03850	quinone oxidoreductase	BTHUR0008_RS03850	607.484	-1.04825	0.288749	-3.63031	0.000283086	0.00268267
BTHUR0008_RS03855	sodium:phosphate symporter	BTHUR0008_RS03855	673.01	0.245859	0.162696	1.51115	0.130749	0.29028
BTHUR0008_RS03860	MFS transporter	BTHUR0008_RS03860	1210.15	-0.164488	0.165177	-0.995831	0.319332	0.521419
BTHUR0008_RS03865	hypothetical protein	BTHUR0008_RS03865	1614.55	-1.69131	0.246188	-6.86999	6.42055e-12	2.53589e-10
BTHUR0008_RS03870	PTS fructose transporter subunit IIA	BTHUR0008_RS03870	555.225	-1.60949	0.173967	-9.2517	2.20952e-20	1.57966e-18
BTHUR0008_RS03875	PTS cellobiose transporter subunit IIA	BTHUR0008_RS03875	85.9152	-1.35037	0.227488	-5.93599	2.92075e-09	8.33152e-08
BTHUR0008_RS03880	PTS cellbiose transporter subunit IIB	BTHUR0008_RS03880	73.8323	-0.841164	0.284435	-2.95731	0.00310333	0.0189488
BTHUR0008_RS03885	PTS cellbiose transporter subunit IIC	BTHUR0008_RS03885	61.4545	-1.2301	0.345167	-3.56377	0.000365566	0.00330884
BTHUR0008_RS03890	hypothetical protein	BTHUR0008_RS03890	9.04867	-0.493168	0.44938	-1.09744	0.272449	NA
BTHUR0008_RS03895	hypothetical protein	BTHUR0008_RS03895	49.832	-1.27293	0.344775	-3.69207	0.000222438	0.00218113
BTHUR0008_RS03900	enterotoxin	BTHUR0008_RS03900	14791	0.810367	0.269295	3.00921	0.00261926	0.0166034
BTHUR0008_RS03905	ABC transporter permease	BTHUR0008_RS03905	18454.6	0.939036	0.185916	5.05087	4.39811e-07	8.87162e-06
BTHUR0008_RS03910	macrolide ABC transporter ATP-binding protein	BTHUR0008_RS03910	17533.5	0.873903	0.14882	5.87221	4.30023e-09	1.21439e-07
BTHUR0008_RS03915	ABC transporter substrate-binding protein	BTHUR0008_RS03915	20376.6	1.06016	0.14895	7.11756	1.09854e-12	4.52888e-11
BTHUR0008_RS03920	ABC transporter permease	BTHUR0008_RS03920	512.901	-0.258384	0.153039	-1.68835	0.0913442	0.229434
BTHUR0008_RS03925	peptide ABC transporter permease	BTHUR0008_RS03925	49.58	0.524249	0.303453	1.72761	0.0840581	0.216785
BTHUR0008_RS03930	peptide ABC transporter permease	BTHUR0008_RS03930	226.849	0.82478	0.181001	4.55677	5.19453e-06	8.26443e-05
BTHUR0008_RS03935	branched-chain amino acid transporter	BTHUR0008_RS03935	2016.04	1.35601	0.213588	6.34872	2.17108e-10	7.25576e-09
BTHUR0008_RS03940	CotJC	BTHUR0008_RS03940	7.33871	0.656069	0.463152	1.41653	0.15662	NA
BTHUR0008_RS03945	spore coat protein CotJB	BTHUR0008_RS03945	1.97937	-0.55859	0.49609	-1.12598	0.260172	NA
BTHUR0008_RS03950	CotJA	BTHUR0008_RS03950	19.4537	-0.0576162	0.397857	-0.144817	0.884856	0.943846
BTHUR0008_RS03955	lactoylglutathione lyase	BTHUR0008_RS03955	79.0706	0.426568	0.212125	2.01093	0.0443327	0.136901
BTHUR0008_RS03960	hypothetical protein	BTHUR0008_RS03960	135.361	0.18052	0.189182	0.95421	0.339977	0.54376
BTHUR0008_RS03965	DNA repair protein	BTHUR0008_RS03965	24.1113	0.474715	0.342143	1.38747	0.165297	0.341086
BTHUR0008_RS03970	membrane protein	BTHUR0008_RS03970	17.8134	0.154014	0.396026	0.388898	0.697351	0.836652
BTHUR0008_RS03975	alkaline phosphatase	BTHUR0008_RS03975	157.246	0.14934	0.178014	0.838925	0.401511	0.602022
BTHUR0008_RS03980	hypothetical protein	BTHUR0008_RS03980	198.733	0.576426	0.236635	2.43593	0.0148537	0.0624716
BTHUR0008_RS03985	hypothetical protein	BTHUR0008_RS03985	25.6729	0.127407	0.301121	0.423108	0.672216	0.819486
BTHUR0008_RS03990	hypothetical protein	BTHUR0008_RS03990	50.5753	0.554043	0.279884	1.97954	0.0477549	0.144589
BTHUR0008_RS03995	purple acid phosphatase	BTHUR0008_RS03995	230.228	0.499896	0.152541	3.27713	0.00104868	0.00791835
BTHUR0008_RS04000	hypothetical protein	BTHUR0008_RS04000	716.837	0.505631	0.180012	2.80888	0.00497144	0.027103
BTHUR0008_RS04005	RpiR family transcriptional regulator	BTHUR0008_RS04005	55.6387	0.784481	0.29747	2.63718	0.00835985	0.0405988
BTHUR0008_RS04010	amino acid permease	BTHUR0008_RS04010	55.485	0.227817	0.255092	0.893074	0.371817	0.575192
BTHUR0008_RS04015	sodium:proton antiporter	BTHUR0008_RS04015	97.3171	0.427833	0.232734	1.83829	0.0660191	0.181872
BTHUR0008_RS04020	hypothetical protein	BTHUR0008_RS04020	202.722	-0.15253	0.244085	-0.624902	0.532035	0.710722
BTHUR0008_RS04025	RpiR family transcriptional regulator	BTHUR0008_RS04025	630.444	-0.213902	0.20616	-1.03755	0.299478	0.499838
murQ	N-acetylmuramic acid-6-phosphate etherase	BTHUR0008_RS04030	169.924	-0.503019	0.242896	-2.07093	0.0383657	0.123329
BTHUR0008_RS04035	permease	BTHUR0008_RS04035	66.1288	-0.535684	0.236204	-2.26789	0.0233358	0.0862568
BTHUR0008_RS04040	hypothetical protein	BTHUR0008_RS04040	58.6802	0.143241	0.322267	0.444479	0.656696	0.80789
BTHUR0008_RS04045	hypothetical protein	BTHUR0008_RS04045	4.75578	-0.520432	0.499123	-1.04269	0.297091	NA
BTHUR0008_RS04050	ketosteroid isomerase	BTHUR0008_RS04050	5.93877	0.523638	0.496683	1.05427	0.291759	NA
BTHUR0008_RS04055	hypothetical protein	BTHUR0008_RS04055	6.88005	0.594684	0.465146	1.27849	0.201077	NA
BTHUR0008_RS04060	transporter	BTHUR0008_RS04060	41.0392	0.061011	0.27111	0.225041	0.821947	0.91295
BTHUR0008_RS04065	AsnC family transcriptional regulator	BTHUR0008_RS04065	57.6686	-0.207618	0.285694	-0.726714	0.467401	0.658817
BTHUR0008_RS04070	acetyltransferase	BTHUR0008_RS04070	23.018	0.0501214	0.329823	0.151964	0.879215	0.940672
BTHUR0008_RS04075	oxidoreductase	BTHUR0008_RS04075	75.1535	0.332633	0.287021	1.15891	0.246491	0.442421
BTHUR0008_RS04080	MerR family transcriptional regulator	BTHUR0008_RS04080	21.2086	0.487127	0.363473	1.3402	0.18018	0.359468
BTHUR0008_RS04085	multidrug resistance protein SMR	BTHUR0008_RS04085	46.7843	-0.314111	0.268644	-1.16925	0.242304	0.437371
BTHUR0008_RS04090	multidrug resistance protein SMR	BTHUR0008_RS04090	75.2953	-0.640344	0.232514	-2.754	0.00588721	0.0309599
BTHUR0008_RS04095	TetR family transcriptional regulator	BTHUR0008_RS04095	3012.06	0.872018	0.164389	5.3046	1.12918e-07	2.4624e-06
BTHUR0008_RS04100	multidrug MFS transporter	BTHUR0008_RS04100	1633.13	0.23376	0.18946	1.23382	0.21727	0.409183
BTHUR0008_RS04105	MarR family transcriptional regulator	BTHUR0008_RS04105	79.5763	0.0307372	0.218885	0.140427	0.888323	0.946472
BTHUR0008_RS04110	hypothetical protein	BTHUR0008_RS04110	59.0271	0.0401427	0.261609	0.153445	0.878047	0.940491
BTHUR0008_RS04115	flavodoxin	BTHUR0008_RS04115	46.8314	0.298385	0.359185	0.830726	0.406128	0.606829
BTHUR0008_RS04120	ABC transporter substrate-binding protein	BTHUR0008_RS04120	269.925	0.235397	0.185038	1.27215	0.203318	0.391124
BTHUR0008_RS04125	MFS transporter	BTHUR0008_RS04125	27.3832	-0.1602	0.297328	-0.538799	0.590026	0.759796
BTHUR0008_RS04130	hypothetical protein	BTHUR0008_RS04130	1.33853	0.0365856	0.504692	0.072491	0.942211	NA
BTHUR0008_RS04135	general stress protein	BTHUR0008_RS04135	62.4873	-0.107411	0.291504	-0.368473	0.712521	0.845267
BTHUR0008_RS04140	catalase	BTHUR0008_RS04140	151.407	-0.0188933	0.207687	-0.0909703	0.927516	0.964835
BTHUR0008_RS04145	permease	BTHUR0008_RS04145	176.821	0.193165	0.192359	1.00419	0.315287	0.516456
BTHUR0008_RS04150	arginine:ornithine antiporter	BTHUR0008_RS04150	2585	0.718592	0.228805	3.14063	0.00168582	0.0116685
BTHUR0008_RS04155	glutamate racemase	BTHUR0008_RS04155	302.65	-0.500123	0.173782	-2.87788	0.00400357	0.0228868
BTHUR0008_RS04160	hypothetical protein	BTHUR0008_RS04160	670.027	-0.270187	0.135945	-1.98747	0.0468702	0.142631
BTHUR0008_RS04165	glyceraldehyde-3-phosphate dehydrogenase	BTHUR0008_RS04165	6254.21	0.187954	0.168058	1.11839	0.263401	0.461155
BTHUR0008_RS04170	multidrug ABC transporter ATP-binding protein	BTHUR0008_RS04170	147.899	-0.685244	0.196218	-3.49226	0.000478947	0.00414257
BTHUR0008_RS04175	multidrug ABC transporter permease	BTHUR0008_RS04175	335.203	-0.182231	0.151367	-1.20391	0.228626	0.421711
BTHUR0008_RS04180	amino acid ABC transporter substrate-binding protein	BTHUR0008_RS04180	4824.22	0.761108	0.277014	2.74754	0.0060044	0.031442
BTHUR0008_RS04185	cysteine ABC transporter permease	BTHUR0008_RS04185	3013.93	0.538111	0.289746	1.85718	NA	NA
BTHUR0008_RS04190	arginine ABC transporter ATP-binding protein	BTHUR0008_RS04190	2992.16	0.350117	0.279982	1.2505	0.211119	0.400268
BTHUR0008_RS04195	spore protein	BTHUR0008_RS04195	1.28609	-0.292752	0.468454	-0.624931	0.532016	NA
BTHUR0008_RS04200	hypothetical protein	BTHUR0008_RS04200	4.81538	0.070766	0.497549	0.142229	0.886899	NA
BTHUR0008_RS04205	hypothetical protein	BTHUR0008_RS04205	16.6188	0.252633	0.397899	0.634916	0.525484	0.705951
BTHUR0008_RS04210	histidine kinase	BTHUR0008_RS04210	42.3357	-0.11838	0.273168	-0.43336	0.664753	0.814111
BTHUR0008_RS04215	membrane protein	BTHUR0008_RS04215	1129.1	0.0533752	0.160229	0.333119	0.739044	0.863031
BTHUR0008_RS04220	hypothetical protein	BTHUR0008_RS04220	5242.53	0.20591	0.217668	0.94598	0.344159	0.54845
BTHUR0008_RS04225	hypothetical protein	BTHUR0008_RS04225	25.3396	-0.0833044	0.342562	-0.243181	0.807865	0.903965
BTHUR0008_RS04230	hypothetical protein	BTHUR0008_RS04230	18.9991	0.783293	0.338615	2.31322	0.0207104	0.0797219
BTHUR0008_RS04235	acetolactate synthase	BTHUR0008_RS04235	1108.91	-0.495115	0.122518	-4.04115	5.31904e-05	0.000642855
BTHUR0008_RS04240	alpha-acetolactate decarboxylase	BTHUR0008_RS04240	706.29	-0.225128	0.169971	-1.32451	0.185334	0.367416
BTHUR0008_RS04245	hypothetical protein	BTHUR0008_RS04245	141.476	0.16266	0.238251	0.682726	0.49478	0.682704
BTHUR0008_RS04250	3-methyladenine DNA glycosylase	BTHUR0008_RS04250	192.263	0.179515	0.17575	1.02143	0.307053	0.507889
BTHUR0008_RS04255	haloacid dehalogenase	BTHUR0008_RS04255	28.5917	0.215212	0.378404	0.568735	0.569536	0.744103
BTHUR0008_RS04260	hypothetical protein	BTHUR0008_RS04260	5783.01	0.0905886	0.18219	0.497219	0.619035	0.780471
BTHUR0008_RS04265	N-acetylmuramoyl-L-alanine amidase	BTHUR0008_RS04265	26869	0.331282	0.16855	1.96547	0.0493593	0.148209
BTHUR0008_RS04270	coproporphyrinogen III oxidase	BTHUR0008_RS04270	11294.9	0.493163	0.194345	2.53756	0.0111628	0.0505187
BTHUR0008_RS04275	long-chain fatty acid--CoA ligase	BTHUR0008_RS04275	421.37	0.0364832	0.1498	0.243546	0.807582	0.903929
BTHUR0008_RS04280	hypothetical protein	BTHUR0008_RS04280	1.40347	1.01945	0.484637	2.10354	0.0354186	NA
BTHUR0008_RS04285	hypothetical protein	BTHUR0008_RS04285	1424.13	0.57447	0.23457	2.44904	0.0143239	0.0610114
BTHUR0008_RS04290	sulfate transporter	BTHUR0008_RS04290	1406.53	-1.01737	0.203497	-4.99941	5.75047e-07	1.13166e-05
BTHUR0008_RS04295	polysaccharide biosynthesis protein	BTHUR0008_RS04295	2017.73	0.332113	0.173043	1.91926	0.0549518	0.160563
BTHUR0008_RS04300	CsaB protein	BTHUR0008_RS04300	1121.34	0.229262	0.197	1.16377	0.244517	0.439819
BTHUR0008_RS04305	glucosaminidase	BTHUR0008_RS04305	21109.1	-0.0967626	0.125027	-0.773936	0.438969	0.63244
BTHUR0008_RS04310	membrane protein	BTHUR0008_RS04310	1760.62	0.513834	0.14822	3.4667	0.000526899	0.00448182
BTHUR0008_RS04315	enoyl-CoA hydratase	BTHUR0008_RS04315	201.213	-0.424069	0.185396	-2.28737	0.0221743	0.0834264
BTHUR0008_RS04320	hypothetical protein	BTHUR0008_RS04320	3087.02	0.681778	0.162136	4.20499	2.61098e-05	0.000346169
BTHUR0008_RS04325	phosphoribosyl-ATP pyrophosphohydrolase	BTHUR0008_RS04325	184.412	0.305276	0.192416	1.58654	0.112616	0.26305
BTHUR0008_RS04330	hypothetical protein	BTHUR0008_RS04330	2.89864	0.145167	0.51712	0.280722	0.778923	NA
BTHUR0008_RS04335	aminopeptidase	BTHUR0008_RS04335	1284.34	-0.320895	0.147962	-2.16877	0.0301004	0.103663
BTHUR0008_RS04340	amidase	BTHUR0008_RS04340	6728.87	-0.212768	0.178218	-1.19386	0.232531	0.426685
BTHUR0008_RS04345	RNA methyltransferase	BTHUR0008_RS04345	3235.73	0.441257	0.170463	2.58858	0.00963733	0.0453219
BTHUR0008_RS04350	hypothetical protein	BTHUR0008_RS04350	2.04676	-0.00598388	0.514746	-0.0116249	0.990725	NA
BTHUR0008_RS04355	proline racemase	BTHUR0008_RS04355	39.1793	0.00167189	0.293974	0.00568721	0.995462	0.996706
BTHUR0008_RS04360	ornithine cyclodeaminase	BTHUR0008_RS04360	46.4043	0.0347919	0.32549	0.106891	0.914875	0.959379
BTHUR0008_RS04365	hypothetical protein	BTHUR0008_RS04365	231.218	0.0527506	0.177781	0.296717	0.766683	0.883719
BTHUR0008_RS04370	peptide ABC transporter substrate-binding protein	BTHUR0008_RS04370	2359.04	-0.265386	0.515499	-0.514814	0.606683	0.773308
BTHUR0008_RS04375	peptide ABC transporter permease	BTHUR0008_RS04375	139.079	-0.236505	0.516083	-0.458269	0.646759	0.802658
BTHUR0008_RS04380	peptide ABC transporter permease	BTHUR0008_RS04380	89.5346	-0.471496	0.517301	-0.911453	0.362057	0.565826
BTHUR0008_RS04385	peptide ABC transporter ATP-binding protein	BTHUR0008_RS04385	152.37	-0.918143	0.499453	-1.8383	0.0660186	0.181872
BTHUR0008_RS04390	peptide ABC transporter substrate-binding protein	BTHUR0008_RS04390	247.139	-1.38742	0.440867	-3.14703	0.00164937	0.0114866
BTHUR0008_RS04395	hypothetical protein	BTHUR0008_RS04395	78.9035	0.467318	0.252754	1.84891	0.0644709	0.179199
BTHUR0008_RS04400	hypothetical protein	BTHUR0008_RS04400	293.468	-0.0721283	0.185804	-0.388197	0.697871	0.836674
BTHUR0008_RS04405	hypothetical protein	BTHUR0008_RS04405	17.2023	-0.246059	0.37763	-0.651586	0.514668	0.698871
BTHUR0008_RS04410	thioredoxin	BTHUR0008_RS04410	38.7893	-0.173127	0.299425	-0.578199	0.56313	0.739178
BTHUR0008_RS04415	hypothetical protein	BTHUR0008_RS04415	62.4122	-0.371285	0.242103	-1.53358	0.125132	0.28146
BTHUR0008_RS04420	ketosteroid isomerase	BTHUR0008_RS04420	57.7529	-0.518348	0.240916	-2.15157	0.0314315	0.107202
BTHUR0008_RS04425	hypothetical protein	BTHUR0008_RS04425	44.3666	0.0867989	0.33736	0.257289	0.796956	0.898616
BTHUR0008_RS04430	major facilitator transporter	BTHUR0008_RS04430	98.4595	0.0804206	0.272352	0.295282	0.767779	0.88408
BTHUR0008_RS04435	ATPase	BTHUR0008_RS04435	37.7273	-0.105558	0.319778	-0.330097	0.741327	0.864549
BTHUR0008_RS04440	transcriptional regulator	BTHUR0008_RS04440	13.6583	-0.0822212	0.439498	-0.18708	0.851598	0.926749
BTHUR0008_RS04445	membrane protein	BTHUR0008_RS04445	49.7953	0.309363	0.340076	0.909689	0.362986	0.566809
BTHUR0008_RS04450	DNA mismatch repair protein MutT	BTHUR0008_RS04450	702.593	0.237208	0.188685	1.25716	0.208696	0.39809
BTHUR0008_RS04455	helicase	BTHUR0008_RS04455	4667.47	0.148033	0.133422	1.10951	0.267209	0.465371
BTHUR0008_RS04460	XRE family transcriptional regulator	BTHUR0008_RS04460	22.086	0.262035	0.440369	0.595035	0.55182	0.729347
BTHUR0008_RS04465	replicative DNA helicase	BTHUR0008_RS04465	45.0431	-0.726376	0.512085	-1.41847	0.156055	0.327779
BTHUR0008_RS04470	transcriptional regulator	BTHUR0008_RS04470	163.827	0.141936	0.212855	0.666821	0.504886	0.690962
BTHUR0008_RS04475	transcriptional regulator	BTHUR0008_RS04475	392.353	-0.0251057	0.18	-0.139476	0.889074	0.946915
BTHUR0008_RS04480	membrane protein	BTHUR0008_RS04480	409.123	-0.018852	0.16182	-0.1165	0.907256	0.955469
BTHUR0008_RS04485	multidrug transporter	BTHUR0008_RS04485	108.511	0.279885	0.273204	1.02445	0.305621	0.506796
BTHUR0008_RS04490	TetR family transcriptional regulator	BTHUR0008_RS04490	100.598	0.421612	0.227507	1.85318	0.0638569	0.178235
BTHUR0008_RS04495	multidrug MFS transporter	BTHUR0008_RS04495	82.2906	0.128193	0.201659	0.635691	0.524978	0.705634
BTHUR0008_RS04500	hypothetical protein	BTHUR0008_RS04500	607.797	0.40125	0.178588	2.2468	0.0246529	0.0899325
BTHUR0008_RS04505	hypothetical protein	BTHUR0008_RS04505	3559.83	0.228887	0.217447	1.05261	0.292519	0.49215
BTHUR0008_RS04510	hypothetical protein	BTHUR0008_RS04510	60.4923	0.078995	0.270065	0.292504	0.769901	0.884767
BTHUR0008_RS04515	hydrolase	BTHUR0008_RS04515	94.6345	0.201026	0.206161	0.975094	0.329514	0.532959
BTHUR0008_RS04520	hypothetical protein	BTHUR0008_RS04520	10.1305	0.988948	0.449699	2.19913	0.0278684	0.0981914
BTHUR0008_RS04525	transporter	BTHUR0008_RS04525	7.74672	0.508078	0.448034	1.13401	0.256788	NA
BTHUR0008_RS04530	carboxylic ester hydrolase	BTHUR0008_RS04530	332.75	0.417724	0.183281	2.27915	0.0226581	0.0843036
BTHUR0008_RS04535	RNA-binding protein	BTHUR0008_RS04535	395.783	0.290321	0.162911	1.78209	0.0747352	0.198637
BTHUR0008_RS04540	membrane protein	BTHUR0008_RS04540	548.495	0.079425	0.155111	0.512052	0.608615	0.774376
BTHUR0008_RS04545	hypothetical protein	BTHUR0008_RS04545	78.0104	0.744046	0.253063	2.94016	0.00328046	0.0196688
BTHUR0008_RS04550	MarR family transcriptional regulator	BTHUR0008_RS04550	42.7233	0.0031928	0.278948	0.0114459	0.990868	0.994742
BTHUR0008_RS04555	CDP-diacylglycerol--serine O-phosphatidyltransferase	BTHUR0008_RS04555	123.786	-0.210777	0.182374	-1.15574	0.247789	0.443973
BTHUR0008_RS04560	ATP synthase subunit I	BTHUR0008_RS04560	85.8564	-0.31363	0.214434	-1.46259	0.143579	0.309163
BTHUR0008_RS04565	hypothetical protein	BTHUR0008_RS04565	7816.85	0.263551	0.141786	1.8588	0.0630556	0.176831
BTHUR0008_RS04570	integrase	BTHUR0008_RS04570	45.2496	1.30627	0.32405	4.03106	5.55252e-05	0.000661654
BTHUR0008_RS04575	transposase	BTHUR0008_RS04575	103.006	1.11418	0.299742	3.71713	0.000201498	0.00201784
BTHUR0008_RS04580	ATPase	BTHUR0008_RS04580	664.754	-1.53826	0.231985	-6.63085	3.33758e-11	1.20837e-09
BTHUR0008_RS04585	hypothetical protein	BTHUR0008_RS04585	321.389	-0.420135	0.17455	-2.40696	0.0160857	0.065885
BTHUR0008_RS04590	hypothetical protein	BTHUR0008_RS04590	3.82569	-0.0959149	0.517385	-0.185384	0.852928	NA
BTHUR0008_RS04595	hypothetical protein	BTHUR0008_RS04595	94.9697	0.291344	0.227428	1.28104	0.20018	0.387065
BTHUR0008_RS04600	hypothetical protein	BTHUR0008_RS04600	149.597	0.152359	0.29833	0.510706	0.609557	0.774653
BTHUR0008_RS04605	hypothetical protein	BTHUR0008_RS04605	37.2231	0.479274	0.322474	1.48624	0.137215	0.300681
BTHUR0008_RS04610	ArpU family transcriptional regulator	BTHUR0008_RS04610	7.48567	0.473596	0.512943	0.923291	0.355855	NA
BTHUR0008_RS04615	recombinase RecU	BTHUR0008_RS04615	11.9633	1.89342	0.416896	4.54172	5.57962e-06	8.82736e-05
BTHUR0008_RS04620	hypothetical protein	BTHUR0008_RS04620	2.31634	0.405195	0.516702	0.784193	0.432927	NA
BTHUR0008_RS04625	chromosome segregation ATPase	BTHUR0008_RS04625	1321.27	0.134258	0.236066	0.568731	0.569539	0.744103
BTHUR0008_RS04630	hypothetical protein	BTHUR0008_RS04630	343.934	0.376782	0.210041	1.79385	0.072837	0.195339
BTHUR0008_RS04635	hypothetical protein	BTHUR0008_RS04635	138.381	0.82709	0.234031	3.53411	0.000409154	0.00363349
BTHUR0008_RS04640	hypothetical protein	BTHUR0008_RS04640	25.5428	0.689819	0.328785	2.09809	0.0358975	0.118152
BTHUR0008_RS04645	hypothetical protein	BTHUR0008_RS04645	5.5545	0.419368	0.473555	0.885574	0.375847	NA
BTHUR0008_RS04650	hypothetical protein	BTHUR0008_RS04650	21.3337	-1.06663	0.402768	-2.64825	0.00809093	0.0396681
BTHUR0008_RS04655	hypothetical protein	BTHUR0008_RS04655	9.23938	-1.07853	0.447147	-2.41202	0.0158645	NA
BTHUR0008_RS04660	hypothetical protein	BTHUR0008_RS04660	4.85223	-1.39334	0.51011	-2.73146	0.00630549	NA
BTHUR0008_RS04665	hypothetical protein	BTHUR0008_RS04665	31.0977	-0.854657	0.287857	-2.96903	0.00298737	0.01832
BTHUR0008_RS04670	hypothetical protein	BTHUR0008_RS04670	17.0199	0.0260374	0.376111	0.0692281	0.944808	0.972925
BTHUR0008_RS04675	hypothetical protein	BTHUR0008_RS04675	23.5358	-0.524785	0.32633	-1.60814	0.107804	0.255508
BTHUR0008_RS04680	hypothetical protein	BTHUR0008_RS04680	9.49506	-1.02694	0.449549	-2.28437	0.0223497	0.0835998
BTHUR0008_RS04685	hypothetical protein	BTHUR0008_RS04685	74.187	-0.945291	0.254666	-3.71189	0.00020572	0.00205647
BTHUR0008_RS04690	plasmid partitioning protein ParA	BTHUR0008_RS04690	13.8612	-0.535801	0.474478	-1.12924	0.258796	0.455833
BTHUR0008_RS04695	pilus assembly protein CpaB	BTHUR0008_RS04695	19.7409	-0.521474	0.360913	-1.44488	0.148493	0.317204
BTHUR0008_RS04700	hypothetical protein	BTHUR0008_RS04700	6.57039	-0.736791	0.498789	-1.47716	0.139633	NA
BTHUR0008_RS04705	hypothetical protein	BTHUR0008_RS04705	555.058	0.402383	0.208719	1.92786	0.0538721	0.158227
BTHUR0008_RS04710	hypothetical protein	BTHUR0008_RS04710	5582.08	0.201144	0.193655	1.03867	0.298957	0.499264
BTHUR0008_RS04715	hypothetical protein	BTHUR0008_RS04715	55.0471	0.558657	0.275211	2.02992	0.0423645	0.132342
BTHUR0008_RS04720	hypothetical protein	BTHUR0008_RS04720	21.7871	0.649167	0.339564	1.91177	0.055906	0.162176
BTHUR0008_RS04725	hypothetical protein	BTHUR0008_RS04725	119.309	0.317508	0.229665	1.38248	0.166824	0.342841
BTHUR0008_RS04730	hypothetical protein	BTHUR0008_RS04730	32.7305	0.723558	0.324448	2.23012	0.0257393	0.0926549
BTHUR0008_RS04735	alcohol dehydrogenase	BTHUR0008_RS04735	500.589	0.461373	0.144786	3.18659	0.00143958	0.0103577
BTHUR0008_RS04740	choloylglycine hydrolase	BTHUR0008_RS04740	545.719	-0.0647722	0.202011	-0.320638	0.748485	0.869308
BTHUR0008_RS04745	hypothetical protein	BTHUR0008_RS04745	6.87485	0.530229	0.478477	1.10816	0.267793	NA
BTHUR0008_RS04750	hypothetical protein	BTHUR0008_RS04750	437.013	0.240175	0.184018	1.30517	0.191834	0.375947
BTHUR0008_RS04755	hypothetical protein	BTHUR0008_RS04755	32.868	-0.261794	0.354668	-0.73814	0.460429	0.653011
BTHUR0008_RS04760	DNA repair exonuclease	BTHUR0008_RS04760	515.189	0.264725	0.152242	1.73884	0.0820625	0.212707
BTHUR0008_RS04765	hypothetical protein	BTHUR0008_RS04765	2478.59	-0.0944567	0.171032	-0.552274	0.580761	0.753254
BTHUR0008_RS04770	3'-5' exoribonuclease	BTHUR0008_RS04770	3736.22	0.0391893	0.14831	0.264238	0.791596	0.896455
BTHUR0008_RS04775	hypothetical protein	BTHUR0008_RS04775	489.511	-0.0100489	0.186032	-0.0540171	0.956922	0.977164
BTHUR0008_RS04780	amino acid transporter LysE	BTHUR0008_RS04780	583.98	-0.146037	0.169963	-0.859229	0.390214	0.590958
BTHUR0008_RS04785	glyoxalase	BTHUR0008_RS04785	750.236	-0.827232	0.167089	-4.95086	7.38871e-07	1.4051e-05
BTHUR0008_RS04790	glyoxalase	BTHUR0008_RS04790	417.671	-0.267629	0.162197	-1.65003	0.098937	0.241172
BTHUR0008_RS04795	hypothetical protein	BTHUR0008_RS04795	0.650438	-0.479403	0.380633	-1.25949	0.207853	NA
BTHUR0008_RS04800	hisitidine kinase	BTHUR0008_RS04800	10.9394	0.306087	0.421372	0.726404	0.467591	0.658921
BTHUR0008_RS04805	phosphatase	BTHUR0008_RS04805	11.0527	0.516924	0.463553	1.11513	0.264793	0.462732
BTHUR0008_RS04810	alpha/beta hydrolase	BTHUR0008_RS04810	77.5231	0.431952	0.239679	1.80221	0.0715117	0.192333
BTHUR0008_RS04815	hypothetical protein	BTHUR0008_RS04815	23.8879	0.396861	0.309679	1.28152	0.200009	0.386867
BTHUR0008_RS04820	hypothetical protein	BTHUR0008_RS04820	26.2339	0.133087	0.352413	0.377646	0.705694	0.840877
BTHUR0008_RS04825	hypothetical protein	BTHUR0008_RS04825	641.969	-0.639317	0.217611	-2.93789	0.00330455	0.0197504
BTHUR0008_RS04830	membrane protein	BTHUR0008_RS04830	1426.23	-0.552081	0.208054	-2.65354	0.00796518	0.0391222
BTHUR0008_RS04835	oxalate decarboxylase	BTHUR0008_RS04835	65.8197	0.0711956	0.241012	0.295402	0.767687	0.88408
BTHUR0008_RS04840	XRE family transcriptional regulator	BTHUR0008_RS04840	36.2741	-0.0325709	0.278992	-0.116745	0.907062	0.955443
BTHUR0008_RS04845	glycerol-3-phosphate responsive antiterminator	BTHUR0008_RS04845	1641.72	-0.0524178	0.19821	-0.264456	0.791429	0.896455
BTHUR0008_RS04850	glycerol transporter	BTHUR0008_RS04850	14505.1	0.266372	0.25418	1.04796	0.294655	0.494575
glpK	glycerol kinase	BTHUR0008_RS04855	41375.5	-0.21768	0.145863	-1.49236	0.135604	0.297897
BTHUR0008_RS04860	glycerol-3-phosphate dehydrogenase	BTHUR0008_RS04860	135038	0.373255	0.189265	1.97213	0.0485949	0.146303
BTHUR0008_RS04865	PadR family transcriptional regulator	BTHUR0008_RS04865	185.279	-0.403315	0.19978	-2.01879	0.0435087	0.135243
BTHUR0008_RS04870	teicoplanin resistance protein vanZ	BTHUR0008_RS04870	192.295	-0.418312	0.17207	-2.43105	0.0150551	0.0628464
BTHUR0008_RS04875	RNA polymerase subunit sigma	BTHUR0008_RS04875	60.5662	-0.0926206	0.283043	-0.327232	0.743493	0.865467
lstR	PadR family transcriptional regulator	BTHUR0008_RS04880	691.739	0.0992592	0.242286	0.409677	0.682043	0.82718
BTHUR0008_RS04885	cell division protein FtsW	BTHUR0008_RS04885	293.472	-0.0683196	0.150702	-0.453342	0.650302	0.803975
BTHUR0008_RS04890	helicase	BTHUR0008_RS04890	1125.1	-0.0120194	0.149085	-0.0806206	0.935744	0.968109
BTHUR0008_RS04895	hypothetical protein	BTHUR0008_RS04895	76.229	-0.00996776	0.26602	-0.03747	0.97011	0.984225
prsA_1	cis/trans isomerase of peptidylprolyl; PPIase	BTHUR0008_RS04900	33020.2	0.267673	0.151576	1.76593	0.0774081	0.203255
BTHUR0008_RS04905	hypothetical protein	BTHUR0008_RS04905	364.374	0.0330547	0.191711	0.172419	0.863108	0.932982
BTHUR0008_RS04910	hypothetical protein	BTHUR0008_RS04910	208.388	0.198019	0.276564	0.715997	0.473993	0.665121
BTHUR0008_RS04915	transcriptional regulator	BTHUR0008_RS04915	2553.82	-0.392264	0.170596	-2.29938	0.0214836	0.0816002
BTHUR0008_RS04920	general stress protein	BTHUR0008_RS04920	3450.78	0.315124	0.146784	2.14685	0.031805	0.107953
BTHUR0008_RS04925	protein hit	BTHUR0008_RS04925	439.897	-0.134925	0.178954	-0.753964	0.450871	0.644324
BTHUR0008_RS04930	ABC transporter ATP-binding protein	BTHUR0008_RS04930	1931.28	-0.20516	0.111083	-1.8469	0.0647613	0.179652
BTHUR0008_RS04935	ABC transporter permease	BTHUR0008_RS04935	4506.88	-0.23809	0.159267	-1.49491	0.134937	0.296662
BTHUR0008_RS04940	ecsC	BTHUR0008_RS04940	3504.68	-0.139403	0.141534	-0.984939	0.324654	0.52782
BTHUR0008_RS04945	hypothetical protein	BTHUR0008_RS04945	5.01355	0.191564	0.506256	0.378393	0.705139	NA
BTHUR0008_RS04950	hypothetical protein	BTHUR0008_RS04950	86.1541	0.44797	0.26075	1.71801	0.0857951	0.219998
BTHUR0008_RS04955	hypothetical protein	BTHUR0008_RS04955	11.7013	0.413378	0.437707	0.944418	0.344956	0.549285
BTHUR0008_RS04960	hypothetical protein	BTHUR0008_RS04960	122.683	0.0441611	0.241838	0.182606	0.855107	0.928956
BTHUR0008_RS04965	hypothetical protein	BTHUR0008_RS04965	364.421	-0.0123109	0.214998	-0.0572605	0.954338	0.976752
BTHUR0008_RS04970	hypothetical protein	BTHUR0008_RS04970	497.992	-0.35425	0.246381	-1.43781	0.150487	0.319771
BTHUR0008_RS04975	hypothetical protein	BTHUR0008_RS04975	37.9286	-0.267179	0.27717	-0.963954	0.335069	0.538245
BTHUR0008_RS04980	TetR family transcriptional regulator	BTHUR0008_RS04980	156.94	0.376207	0.197802	1.90194	0.0571787	0.164936
BTHUR0008_RS04985	hypothetical protein	BTHUR0008_RS04985	47.401	0.279639	0.265859	1.05183	0.292876	0.492536
BTHUR0008_RS04990	membrane protein	BTHUR0008_RS04990	586.058	0.276034	0.132165	2.08856	0.0367477	0.119902
BTHUR0008_RS04995	membrane protein	BTHUR0008_RS04995	2456.29	0.301614	0.172878	1.74466	0.0810441	0.210743
BTHUR0008_RS05000	membrane protein	BTHUR0008_RS05000	1293.73	-0.0782593	0.14435	-0.542151	0.587714	0.758376
BTHUR0008_RS05005	hypothetical protein	BTHUR0008_RS05005	323.741	0.293842	0.216277	1.35864	0.174261	0.351133
BTHUR0008_RS05010	membrane protein	BTHUR0008_RS05010	230.903	0.223967	0.191308	1.17071	0.241714	0.4365
BTHUR0008_RS05015	hypothetical protein	BTHUR0008_RS05015	183.773	0.29735	0.206485	1.44006	0.149851	0.318778
BTHUR0008_RS05020	TetR family transcriptional regulator	BTHUR0008_RS05020	37.4022	0.741095	0.314738	2.35464	0.0185407	0.0732806
BTHUR0008_RS05025	adhesin	BTHUR0008_RS05025	9915.59	-1.87136	0.293966	-6.36593	1.94115e-10	6.60457e-09
BTHUR0008_RS05030	collagen adhesion protein	BTHUR0008_RS05030	314.444	-1.91767	0.329351	-5.82256	5.79517e-09	1.58889e-07
BTHUR0008_RS05035	hypothetical protein	BTHUR0008_RS05035	220.77	-0.556383	0.269362	-2.06556	0.03887	0.124596
BTHUR0008_RS05040	3-oxoacyl-ACP reductase	BTHUR0008_RS05040	262.353	0.00437817	0.185413	0.0236131	0.981161	0.990987
BTHUR0008_RS05045	transporter	BTHUR0008_RS05045	122.13	0.382742	0.213751	1.7906	0.0733583	0.196205
BTHUR0008_RS05050	membrane protein	BTHUR0008_RS05050	869.816	0.686358	0.171669	3.99814	6.38415e-05	0.000741927
BTHUR0008_RS05055	membrane protein	BTHUR0008_RS05055	1157.63	0.424195	0.134891	3.14473	0.00166241	0.0115489
BTHUR0008_RS05060	histidine kinase	BTHUR0008_RS05060	880.458	-0.143836	0.163701	-0.87865	0.379591	0.581799
BTHUR0008_RS05065	penicillin-binding protein 1F	BTHUR0008_RS05065	158.855	-0.335736	0.244335	-1.37408	0.169417	0.345314
BTHUR0008_RS05070	uroporphyrinogen decarboxylase	BTHUR0008_RS05070	6993.77	-0.251388	0.208536	-1.20549	0.228015	0.420721
BTHUR0008_RS05075	ferrochelatase	BTHUR0008_RS05075	9616.88	-0.737803	0.220252	-3.34981	0.000808671	0.00639688
BTHUR0008_RS05080	protoporphyrinogen oxidase	BTHUR0008_RS05080	6224.77	-0.568382	0.205303	-2.7685	0.00563143	0.0297812
BTHUR0008_RS05085	hypothetical protein	BTHUR0008_RS05085	463.861	0.490197	0.171342	2.86093	0.00422399	0.0236913
BTHUR0008_RS05090	endonuclease	BTHUR0008_RS05090	767.69	-1.24836	0.236034	-5.28892	1.23037e-07	2.65235e-06
BTHUR0008_RS05095	hypothetical protein	BTHUR0008_RS05095	4.945	-0.57036	0.492078	-1.15908	0.246422	NA
BTHUR0008_RS05100	membrane protein	BTHUR0008_RS05100	589.193	0.494361	0.18875	2.61914	0.00881524	0.0421936
BTHUR0008_RS05105	beta-lactamase repressor	BTHUR0008_RS05105	109.231	0.307347	0.23509	1.30736	0.191091	0.375012
BTHUR0008_RS05110	regulatory protein BlaR1	BTHUR0008_RS05110	732.173	0.246483	0.147731	1.66846	0.0952243	0.235064
BTHUR0008_RS05115	TetR family transcriptional regulator	BTHUR0008_RS05115	655.327	0.245879	0.211963	1.16001	0.246045	0.442005
BTHUR0008_RS05120	phage infection protein	BTHUR0008_RS05120	35.4799	-0.00664029	0.299328	-0.022184	0.982301	0.991245
BTHUR0008_RS05125	hypothetical protein	BTHUR0008_RS05125	2.82579	-0.816745	0.516844	-1.58026	0.114048	NA
BTHUR0008_RS05130	transcriptional regulator	BTHUR0008_RS05130	3.10335	-0.704705	0.514659	-1.36927	0.170916	NA
BTHUR0008_RS05135	PlcR-regulated protein PRP2	BTHUR0008_RS05135	259.357	0.0296661	0.221007	0.134231	0.89322	0.948647
BTHUR0008_RS05140	acetyltransferase	BTHUR0008_RS05140	128.12	-0.24941	0.249793	-0.998466	0.318053	0.519932
BTHUR0008_RS05145	LacI family transcription regulator	BTHUR0008_RS05145	10837.2	-0.249981	0.177287	-1.41003	0.15853	0.331621
BTHUR0008_RS05150	hypothetical protein	BTHUR0008_RS05150	13.7505	-0.664691	0.46473	-1.43027	0.152639	0.323248
BTHUR0008_RS05155	hypothetical protein	BTHUR0008_RS05155	1656.37	0.0327045	0.174019	0.187937	0.850926	0.926596
BTHUR0008_RS05160	lipoate-protein ligase A	BTHUR0008_RS05160	2778.2	0.162186	0.147397	1.10034	0.271183	0.468536
[truncated: 5,317 more rows]

## Sheet: Lot744_filtered(2fold+padj)
Name	Product	Locus_tag	baseMean	log2FoldChange	lfcSE	stat	pvalue	padj
[truncated: 403 more rows]
