# Supplementary material for: Replicates, Read Numbers, and Other Important Experimental Design Considerations for Microbial RNA-seq Identified Using Bacillus thuringiensis Datasets
Source: Front Microbiol. 2016 May 31;7:794. doi: 10.3389/fmicb.2016.00794 (PMC4886094; doi:10.3389/fmicb.2016.00794)
Supplement: Supplementary file 6 [file DataSheet6.xlsx]

## Sheet: CT43_Dates_Lot744_noFilters
	baseMean	log2FoldChange	lfcSE	stat	pvalue	padj
CT43_RS00005	14595	-0.609333	0.144139	-4.22739	2.36414e-05	0.000360219
CT43_RS00010	11362.6	-0.311962	0.209988	-1.48562	0.13738	0.353087
CT43_RS00015	3162.4	-0.557013	0.218136	-2.55352	0.0106641	0.0591212
CT43_RS00020	10016.1	-0.367189	0.156297	-2.3493	0.018809	0.0893151
gyrB_1	23760.8	-0.0708593	0.123803	-0.572356	0.567081	0.783916
CT43_RS00030	43428.2	0.00170027	0.156355	0.0108744	0.991324	0.997442
CT43_RS00035	0	NA	NA	NA	NA	NA
CT43_RS00040	0	NA	NA	NA	NA	NA
CT43_RS00045	0	NA	NA	NA	NA	NA
CT43_RS00050	11.4415	-0.518252	0.442835	-1.1703	0.241878	0.492254
CT43_RS00055	20041.7	0.218476	0.135472	1.61271	0.106808	0.299712
CT43_RS00060	9414.72	-0.0944634	0.168795	-0.559635	0.575728	0.790671
CT43_RS00065	25894.9	0.147543	0.120381	1.22563	0.220337	0.465516
CT43_RS00070	12560.9	0.0522869	0.145934	0.358292	0.720125	0.879653
CT43_RS00075	20351	0.144518	0.126541	1.14206	0.253428	0.505512
CT43_RS00080	3489.29	-0.145441	0.303851	-0.478659	0.632181	0.83029
CT43_RS00085	5568.66	-0.325674	0.190047	-1.71365	0.0865932	0.259833
CT43_RS00090	2981.04	-0.370776	0.167205	-2.2175	0.0265892	0.114167
CT43_RS00095	1798.28	-0.416994	0.17217	-2.42199	0.0154356	0.0777502
CT43_RS00100	205.419	-0.142152	0.227288	-0.625425	0.531692	0.758608
CT43_RS00105	394.557	-0.135681	0.161866	-0.83823	0.401902	0.647677
CT43_RS00110	26143.1	-0.050622	0.12417	-0.407683	0.683506	0.8594
CT43_RS00115	12047.7	0.0631333	0.138278	0.456569	0.647981	0.836943
CT43_RS00120	14515.9	0.00914747	0.156522	0.058442	0.953397	0.982111
CT43_RS00125	178.785	-0.34773	0.290673	-1.19629	0.231583	0.480352
CT43_RS00130	4.12289	0.0610986	0.527961	0.115726	0.90787	NA
CT43_RS00135	0	NA	NA	NA	NA	NA
CT43_RS00140	0	NA	NA	NA	NA	NA
CT43_RS00145	0	NA	NA	NA	NA	NA
CT43_RS00150	2.65472	0.206893	0.528372	0.391568	0.695378	NA
CT43_RS00155	2071.47	-0.188608	0.132122	-1.42753	0.153427	0.378613
CT43_RS00160	2237.2	-0.216303	0.159803	-1.35356	0.175876	0.41119
CT43_RS00165	5315.55	-0.170164	0.158084	-1.07641	0.281742	0.538728
CT43_RS00170	13432.5	-0.275477	0.157852	-1.74517	0.0809558	0.248772
CT43_RS00175	7941.1	-0.301717	0.205411	-1.46885	0.141875	0.359501
CT43_RS00180	1300.52	-0.440479	0.174805	-2.51983	0.0117411	0.0632695
CT43_RS00185	642.132	-0.34606	0.181263	-1.90916	0.0562419	0.192903
CT43_RS00190	2123.84	-0.368341	0.147735	-2.49325	0.0126579	0.06722
CT43_RS00195	3494.86	-0.202211	0.274994	-0.73533	0.462138	0.697414
CT43_RS00200	19149.8	-0.0489725	0.142363	-0.343998	0.730848	0.884139
CT43_RS00205	1610.05	-0.251222	0.127941	-1.96358	0.0495788	0.177397
CT43_RS00210	2606.86	-0.51703	0.204359	-2.53001	0.0114061	0.0619169
CT43_RS00215	1523.25	-0.299551	0.17089	-1.75288	0.0796224	0.246165
CT43_RS00220	145.486	0.0144711	0.195366	0.0740719	0.940953	0.975249
CT43_RS00225	23.7497	-1.30192	0.35839	-3.6327	0.000280468	0.00305746
CT43_RS00230	31.669	-0.746025	0.332104	-2.24636	0.0246808	0.107876
ipk	5307.99	-0.0599035	0.184292	-0.325046	0.745146	0.890861
CT43_RS00240	20348.4	0.086847	0.132711	0.654407	0.512849	0.742993
CT43_RS00245	10748.8	0.0808029	0.189691	0.425971	0.670129	0.851325
CT43_RS00250	2136.98	0.483003	0.16267	2.96921	0.00298565	0.0218932
CT43_RS00255	48688.6	-0.0917336	0.130814	-0.701253	0.483145	0.715863
CT43_RS00260	43526.1	0.070729	0.115757	0.611011	0.541192	0.766508
CT43_RS00265	1999.25	-0.00587004	0.120878	-0.0485615	0.961269	0.984766
CT43_RS00270	736.773	-0.104207	0.238076	-0.437705	0.6616	0.845473
CT43_RS00275	14333.9	0.185673	0.141172	1.31522	0.188436	0.425897
CT43_RS00280	1553.29	0.0858913	0.124776	0.688366	0.491223	0.723592
CT43_RS00285	4671.01	0.0659209	0.204612	0.322175	0.74732	0.892805
CT43_RS00290	5788.71	0.155048	0.164976	0.939826	0.347307	0.604383
CT43_RS00295	640	0.103022	0.250697	0.410942	0.681115	0.859108
CT43_RS00300	753.836	-0.0957633	0.222333	-0.43072	0.666672	0.848917
CT43_RS00305	4103.96	-0.147922	0.140912	-1.04975	0.293835	0.552654
CT43_RS00310	7149.49	-0.247624	0.124035	-1.9964	0.04589	0.168505
CT43_RS00315	56354.2	-0.365884	0.134061	-2.72923	0.00634833	0.0403243
CT43_RS00320	808.931	0.0315408	0.197442	0.159747	0.87308	0.947129
CT43_RS00325	0	NA	NA	NA	NA	NA
CT43_RS00330	228.713	-0.663307	0.206834	-3.20695	0.00134151	0.011572
CT43_RS00335	103505	0.0459401	0.13072	0.35144	0.725259	0.881752
CT43_RS00340	33303.4	0.105362	0.126399	0.833571	0.404523	0.649548
CT43_RS00345	113601	0.290527	0.138905	2.09155	0.0364792	0.142622
CT43_RS00350	2184.03	0.317006	0.218845	1.44854	0.147466	0.369118
CT43_RS00355	6060.49	0.497556	0.22067	2.25475	0.024149	0.106312
CT43_RS00360	9411.74	0.288829	0.184803	1.5629	0.118077	0.319421
CT43_RS00365	3327.05	0.826547	0.250745	3.29637	0.000979424	0.00910283
CT43_RS00370	867.086	0.601249	0.2122	2.8334	0.0046055	0.0313536
CT43_RS00375	477.677	0.522439	0.248816	2.0997	0.0357556	0.140806
CT43_RS00380	1149.08	0.409761	0.242593	1.68909	0.0912025	0.269586
CT43_RS00385	353.619	0.425568	0.250302	1.70022	0.0890902	0.264727
CT43_RS00390	976.646	0.266618	0.187064	1.42528	0.154077	0.379451
CT43_RS00395	250.73	-0.0949075	0.19564	-0.485113	0.627596	0.826378
CT43_RS00400	3272.07	0.0295217	0.169899	0.17376	0.862054	0.945043
CT43_RS00405	43773.4	-0.252328	0.151763	-1.66264	0.0963844	0.27878
CT43_RS00410	0	NA	NA	NA	NA	NA
CT43_RS00415	0	NA	NA	NA	NA	NA
CT43_RS00420	0	NA	NA	NA	NA	NA
CT43_RS00425	345.056	0.252099	0.190008	1.32678	0.184582	0.421865
CT43_RS00430	222.017	-0.00972276	0.147608	-0.0658686	0.947482	0.978905
CT43_RS00435	0	NA	NA	NA	NA	NA
CT43_RS00440	0	NA	NA	NA	NA	NA
CT43_RS00445	0	NA	NA	NA	NA	NA
CT43_RS00450	1767.71	-0.0573946	0.17639	-0.325385	0.744889	0.890861
CT43_RS00455	2035.7	0.119257	0.164023	0.727076	0.467179	0.701989
CT43_RS00460	3496.98	0.305549	0.124796	2.4484	0.0143494	0.0737988
CT43_RS00465	9006.15	0.361743	0.111841	3.23445	0.00121877	0.0107989
CT43_RS00470	3523.98	0.0854956	0.134574	0.635305	0.52523	0.752681
CT43_RS00475	3181.74	0.110583	0.152778	0.723812	0.469181	0.703268
CT43_RS00480	10045.9	-0.212861	0.124425	-1.71076	0.0871258	0.260791
CT43_RS00485	16076.8	-0.181469	0.153503	-1.18219	0.237131	0.487833
CT43_RS00490	1970.68	-0.219622	0.168265	-1.30521	0.191821	0.430563
CT43_RS00495	53113.4	-0.190465	0.170595	-1.11647	0.26422	0.519588
CT43_RS00500	2908.08	0.0584313	0.212486	0.274989	0.783324	0.908738
CT43_RS00505	2711.24	0.00637832	0.159338	0.0400301	0.968069	0.986011
CT43_RS00510	1420.56	-0.0775932	0.176094	-0.440634	0.659478	0.844373
CT43_RS00515	3045.49	0.0402731	0.175893	0.228963	0.818897	0.927432
CT43_RS00520	4140.42	0.0168061	0.149358	0.112522	0.910409	0.959915
CT43_RS00525	1194.46	0.698661	0.160554	4.35155	1.35175e-05	0.000225646
CT43_RS00530	1050.8	-0.900761	0.218152	-4.12905	3.64271e-05	0.000520951
CT43_RS00535	12747.6	-0.606515	0.186277	-3.25599	0.00112998	0.0101969
CT43_RS00540	78104.9	-0.138497	0.127558	-1.08576	0.277587	0.535704
CT43_RS00545	43056.8	-0.211262	0.185413	-1.13942	0.25453	0.505569
CT43_RS00550	204098	-0.216963	0.184688	-1.17476	0.240092	0.490199
rplL	127894	-0.16164	0.175188	-0.922667	0.356181	0.610093
CT43_RS00560	8584.11	-0.0965173	0.153643	-0.628191	0.529879	0.757124
CT43_RS00565	240097	0.0541413	0.155731	0.34766	0.728095	0.882119
CT43_RS00570	186910	0.0840944	0.195514	0.43012	0.667108	0.849188
CT43_RS00575	39369.4	-0.325452	0.169598	-1.91897	0.0549887	0.190205
CT43_RS00580	101060	-0.134384	0.150827	-0.89098	0.37294	0.62318
CT43_RS00585	56814.4	-0.152678	0.191788	-0.796081	NA	NA
fusA	705415	0.0609239	0.131931	0.461785	0.644235	0.836392
tuf	723728	0.0700944	0.123367	0.568176	0.569915	0.786528
CT43_RS00600	187367	0.0199859	0.239191	0.0835563	0.933409	0.971135
CT43_RS00605	182055	0.113689	0.203591	0.55842	0.576558	0.791008
CT43_RS00610	70689.4	0.112078	0.183352	0.611273	0.541019	0.766508
CT43_RS00615	131496	0.031364	0.222792	0.140777	0.888046	0.950007
rplB	178710	0.196807	0.203319	0.967973	0.333058	0.588379
CT43_RS00625	61949.9	0.00549933	0.277216	0.0198377	0.984173	0.994732
CT43_RS00630	68479.7	0.148171	0.261842	0.565878	0.571477	0.787572
CT43_RS00635	104619	0.179417	0.232222	0.772609	0.439754	0.678283
CT43_RS00640	134737	0.217561	0.254711	0.854147	0.393023	0.640491
CT43_RS00645	32010.4	-0.00698207	0.298718	-0.0233735	0.981352	0.993746
CT43_RS00650	16831.1	0.0354384	0.329518	0.107546	0.914356	0.961714
CT43_RS00655	50632.2	0.0724363	0.30516	0.237372	0.812368	0.924718
CT43_RS00660	15534.2	0.0829567	0.269809	0.307465	0.75849	0.89839
CT43_RS00665	87090.6	0.18195	0.296094	0.614501	0.538884	0.764631
rpsN	13622.2	0.102964	0.28841	0.357005	0.721088	0.879951
CT43_RS00675	60034.3	0.270259	0.294174	0.918705	0.35825	0.612354
CT43_RS00680	72484.9	0.166534	0.302909	0.549783	0.582469	0.795769
CT43_RS00685	40411.8	0.122191	0.304673	0.401056	0.688379	0.862049
CT43_RS00690	187931	0.251021	0.263551	0.952459	0.340864	0.597765
CT43_RS00695	13303.5	0.276746	0.267859	1.03318	0.301522	0.55953
CT43_RS00700	72555.8	0.363803	0.238552	1.52505	0.127247	0.335146
CT43_RS00705	394929	0.24411	0.264349	0.923437	0.35578	0.610093
CT43_RS00710	73975.4	0.216765	0.278063	0.779555	0.435653	0.676008
CT43_RS00715	188154	0.215111	0.249561	0.861959	0.38871	0.636272
infA	27977.2	0.220815	0.297723	0.741681	0.458281	0.694162
rpmJ	35320.6	0.0792145	0.301279	0.262928	0.792606	0.914949
CT43_RS00730	68850.9	0.0102844	0.282898	0.0363536	0.971	0.986884
CT43_RS00735	31854.4	0.157119	0.262127	0.599403	0.548904	0.772128
CT43_RS00740	285128	0.184198	0.225524	0.816756	0.414068	0.656681
CT43_RS00745	39485	0.27216	0.232538	1.17039	0.241844	0.492254
cbiO_1	3575.26	-0.0839442	0.30195	-0.278007	0.781007	0.908306
cbiO_2	2260.78	-0.0732066	0.321613	-0.227624	0.819939	0.927432
CT43_RS00760	2744.23	-0.478209	0.183865	-2.60087	0.00929866	0.053255
CT43_RS00765	2112.66	-0.760106	0.209782	-3.62331	0.000290853	0.00314032
CT43_RS00770	79422.1	-0.314721	0.181688	-1.73221	0.0832366	0.252863
CT43_RS00775	27668.7	-0.208836	0.177753	-1.17487	0.240048	0.490199
CT43_RS00780	32.6037	0.0408586	0.361301	0.113087	0.909961	0.959806
CT43_RS00785	162.691	-0.464939	0.192685	-2.41295	0.0158238	0.0790544
CT43_RS00790	7929.46	0.592495	0.147066	4.02876	5.60724e-05	0.000763929
CT43_RS00795	73.7078	-0.0899109	0.239714	-0.375075	0.707604	0.872861
CT43_RS00800	320.1	0.288553	0.196436	1.46894	0.141848	0.359501
CT43_RS00805	62.6678	-0.651727	0.29118	-2.23823	0.0252062	0.109585
CT43_RS00810	2.89878	0.327429	0.525846	0.62267	0.533502	NA
CT43_RS00815	0	NA	NA	NA	NA	NA
CT43_RS00820	0	NA	NA	NA	NA	NA
CT43_RS00825	0	NA	NA	NA	NA	NA
CT43_RS00830	0	NA	NA	NA	NA	NA
CT43_RS00835	350.598	-0.058728	0.203383	-0.288756	0.772768	0.903897
CT43_RS00840	0	NA	NA	NA	NA	NA
CT43_RS00845	0	NA	NA	NA	NA	NA
CT43_RS00850	0	NA	NA	NA	NA	NA
CT43_RS00855	0	NA	NA	NA	NA	NA
CT43_RS00860	4.69184	-0.320825	0.507248	-0.632483	0.527071	NA
CT43_RS00865	0	NA	NA	NA	NA	NA
CT43_RS00870	0	NA	NA	NA	NA	NA
CT43_RS00875	156.234	0.346385	0.194858	1.77763	0.0754644	0.237667
CT43_RS00880	161.809	1.31499	0.265083	4.96069	7.02435e-07	1.60542e-05
CT43_RS00885	5295.27	-0.0552162	0.172996	-0.319175	0.749593	0.893774
CT43_RS00890	14785.4	-0.0403736	0.12765	-0.316284	0.751787	0.895516
CT43_RS00895	19751	-0.013744	0.124597	-0.110308	0.912165	0.961095
CT43_RS00900	1503.14	-1.00533	0.242872	-4.13936	3.48281e-05	0.000502491
CT43_RS00905	20238.9	-0.522104	0.215042	-2.42792	0.0151858	0.0766735
CT43_RS00910	225.839	-0.230143	0.191892	-1.19934	0.230397	0.478908
CT43_RS00915	1171.69	-0.112539	0.178558	-0.630263	0.528523	0.755849
CT43_RS00920	31153.2	1.21751	0.262306	4.64158	3.45753e-06	6.68411e-05
CT43_RS00925	260.818	-0.382143	0.309872	-1.23323	0.21749	0.461494
CT43_RS00930	946.105	0.0360184	0.173207	0.20795	0.835268	0.933416
CT43_RS00935	16.5033	0.38529	0.38482	1.00122	0.316721	0.574372
CT43_RS00940	17.1147	-0.372064	0.408987	-0.909722	0.362969	0.616204
CT43_RS00945	8.67454	-0.674429	0.469391	-1.43682	0.15077	0.374704
CT43_RS00950	10.9108	-0.160048	0.485864	-0.329408	0.741847	0.889525
CT43_RS00955	1010.84	0.186961	0.161122	1.16037	0.245898	0.496772
CT43_RS00960	476.355	-0.0183375	0.199064	-0.0921183	0.926604	0.968587
CT43_RS00965	419.451	0.0125948	0.176243	0.0714628	0.943029	0.976472
CT43_RS00970	5208.19	-0.00890817	0.183806	-0.0484652	0.961346	0.984766
CT43_RS00975	352.768	-0.0297896	0.153837	-0.193644	0.846454	0.938352
CT43_RS00980	76.2946	0.0885255	0.227731	0.388728	0.697478	0.867323
CT43_RS00985	790.478	-0.0773565	0.24948	-0.310071	0.756507	0.898042
CT43_RS00990	65.7623	-0.24894	0.307327	-0.810018	0.41793	0.660664
CT43_RS00995	8.75736	-0.253714	0.528298	-0.480248	0.631051	0.829605
CT43_RS01000	20.9654	-0.466275	0.406205	-1.14788	0.251017	0.503534
CT43_RS01005	8.91685	0.111983	0.506444	0.221116	0.825002	0.929131
CT43_RS01010	4.31355	0.305113	0.520344	0.586368	0.557628	NA
CT43_RS01015	113.726	0.390448	0.20131	1.93954	0.0524359	0.183791
CT43_RS01020	25.9987	-1.5195	0.376807	-4.03256	5.51722e-05	0.000755874
CT43_RS01025	38.4696	-0.111725	0.319776	-0.349384	0.726801	0.881752
CT43_RS01030	483.52	1.42667	0.252655	5.64672	1.63536e-08	4.57059e-07
CT43_RS01035	720.133	0.0382125	0.262563	0.145537	0.884287	0.949572
CT43_RS01040	1148.45	0.367484	0.142086	2.58635	0.00969973	0.0545931
CT43_RS01045	1877.71	0.323747	0.201894	1.60355	0.108814	0.303333
CT43_RS01050	226.557	-0.0269788	0.23497	-0.114818	0.908589	0.958772
CT43_RS01055	1550.09	-0.238483	0.227211	-1.04961	0.293897	0.552654
CT43_RS01060	373.287	0.88729	0.271365	3.26972	0.00107652	0.00978676
CT43_RS01065	432.408	0.900705	0.196707	4.57893	4.67371e-06	8.72485e-05
CT43_RS01070	1344.8	-0.317154	0.1202	-2.63854	0.00832627	0.0487126
CT43_RS01075	147.835	-0.574385	0.187034	-3.07103	0.00213324	0.0165352
CT43_RS01080	91.3028	-0.0299534	0.238035	-0.125836	0.899862	0.955919
CT43_RS01085	6.62864	-0.280726	0.506515	-0.554231	0.579421	NA
CT43_RS01090	8581.58	0.0293437	0.200312	0.14649	0.883535	0.949572
CT43_RS01095	297.553	0.084916	0.174975	0.485304	0.627461	0.826378
CT43_RS01100	6.81825	0.848567	0.4897	1.73283	0.0831255	NA
CT43_RS01105	477.721	0.551354	0.196291	2.80886	0.0049717	0.0333104
CT43_RS01110	137.552	1.74576	0.297634	5.86546	4.47899e-09	1.33578e-07
CT43_RS01115	56.2798	0.392383	0.324843	1.20792	0.22708	0.474635
CT43_RS01120	132.021	0.615666	0.250687	2.45592	0.0140525	0.0726541
CT43_RS01125	891.392	0.775443	0.155639	4.98231	6.28307e-07	1.44275e-05
CT43_RS01130	325.163	0.710883	0.16519	4.30344	1.68167e-05	0.000271453
CT43_RS01135	65.026	0.0047015	0.239833	0.0196032	0.98436	0.994732
CT43_RS01140	0.936067	-0.640667	0.436352	-1.46823	0.142041	NA
CT43_RS01145	153.686	-0.341583	0.21766	-1.56934	0.116569	0.316744
CT43_RS01150	36.0017	-0.377682	0.285619	-1.32233	0.186058	0.422805
CT43_RS01155	175.63	-0.808934	0.523093	-1.54644	NA	NA
CT43_RS01160	72.2021	-0.335061	0.320383	-1.04582	0.295646	0.55487
CT43_RS01165	75.5245	-0.382003	0.352973	-1.08224	0.279145	0.536906
CT43_RS01170	96.2127	0.266913	0.357644	0.746308	0.455481	0.692242
CT43_RS01175	117.712	0.596234	0.314044	1.89857	0.057621	0.19653
CT43_RS01180	5133.96	-0.181003	0.233427	-0.775418	0.438092	0.677538
CT43_RS01185	11236.1	0.293817	0.216052	1.35994	0.173849	0.407815
CT43_RS01190	4234.77	0.33344	0.252312	1.32154	0.186323	0.422805
CT43_RS01195	345.397	0.261692	0.431204	0.606888	0.543925	0.76844
CT43_RS01200	94.8861	0.478631	0.273734	1.74853	0.0803722	0.247544
CT43_RS01205	102.842	0.168271	0.228719	0.735711	0.461907	0.69728
CT43_RS01210	104.453	0.32198	0.242998	1.32503	0.185161	0.422454
CT43_RS01215	162.117	-0.418202	0.229305	-1.82378	0.0681858	0.221592
CT43_RS01220	15.7002	-0.466059	0.402303	-1.15848	0.246669	0.497714
CT43_RS01225	148.541	-0.0666482	0.19479	-0.342154	0.732235	0.885161
ddl	19806.3	-0.356057	0.143926	-2.47388	0.0133655	0.0702155
CT43_RS01235	10546.1	-0.163708	0.13043	-1.25514	0.209429	0.45124
CT43_RS01240	71192.1	-0.259696	0.18866	-1.37653	0.168658	0.39994
CT43_RS01245	357.331	-0.268924	0.194315	-1.38396	0.166372	0.397146
CT43_RS01250	33.8443	0.0224518	0.285521	0.0786348	0.937323	0.973757
CT43_RS01255	116.218	-0.381265	0.215692	-1.76764	0.0771214	0.241331
CT43_RS01260	307.759	0.0653364	0.178938	0.365135	0.715011	0.87675
CT43_RS01265	558.133	0.114769	0.141208	0.812766	0.416352	0.659022
CT43_RS01270	11868.9	-0.0936104	0.161057	-0.581226	0.561088	0.778962
CT43_RS01275	7902.87	-0.0719843	0.155924	-0.461663	0.644323	0.836392
CT43_RS01280	6447.78	0.0938514	0.162124	0.578886	0.562666	0.780097
CT43_RS01285	379.364	-0.342977	0.166766	-2.05663	0.0397214	0.151779
CT43_RS01290	0	NA	NA	NA	NA	NA
CT43_RS01295	1022.85	-0.103478	0.247417	-0.418233	0.675777	0.854505
CT43_RS01300	0	NA	NA	NA	NA	NA
CT43_RS01305	0	NA	NA	NA	NA	NA
CT43_RS01310	0	NA	NA	NA	NA	NA
CT43_RS01315	0	NA	NA	NA	NA	NA
CT43_RS01320	0	NA	NA	NA	NA	NA
CT43_RS01325	0	NA	NA	NA	NA	NA
CT43_RS01330	609.548	-0.853111	0.25057	-3.40469	0.000662401	0.00644141
CT43_RS01335	105.379	-0.493868	0.242073	-2.04016	0.0413347	0.156114
CT43_RS01340	30.6066	-0.904681	0.381581	-2.37087	0.0177461	0.0855132
CT43_RS01345	0	NA	NA	NA	NA	NA
CT43_RS01350	0	NA	NA	NA	NA	NA
CT43_RS01355	0	NA	NA	NA	NA	NA
CT43_RS01360	0	NA	NA	NA	NA	NA
CT43_RS01365	0	NA	NA	NA	NA	NA
CT43_RS01370	0	NA	NA	NA	NA	NA
CT43_RS01375	2902.54	-0.376076	0.115746	-3.24916	0.00115747	0.0103431
CT43_RS01380	2636.01	-0.342684	0.127195	-2.69416	0.00705657	0.0436301
CT43_RS01385	1674.4	-0.420394	0.193101	-2.17707	0.0294756	0.122485
CT43_RS01390	7104.55	-0.250436	0.116916	-2.14202	0.0321917	0.13099
CT43_RS01395	2989.99	0.139035	0.143384	0.969669	0.332212	0.588286
CT43_RS01400	5928.4	0.460323	0.158346	2.90707	0.00364828	0.0259357
CT43_RS01405	200.994	-0.236437	0.259147	-0.912365	0.361576	0.615083
CT43_RS01410	1819.75	-0.176463	0.203429	-0.867446	0.385698	0.634314
CT43_RS01415	24874.6	0.260451	0.164972	1.57876	0.11439	0.31301
groEL	51545	0.389913	0.154056	2.53099	0.0113741	0.061812
CT43_RS01425	191.07	0.318639	0.180668	1.76367	0.0777877	0.24273
CT43_RS01430	1309.69	0.235396	0.161483	1.45772	0.144919	0.364983
CT43_RS01435	293.829	0.159252	0.18707	0.851299	0.394603	0.642027
CT43_RS01440	32621.3	0.380769	0.148817	2.55864	0.0105083	0.0586046
CT43_RS01445	3573	1.71396	0.193865	8.84098	9.48804e-19	7.03121e-17
CT43_RS01450	185.911	0.101184	0.205323	0.492804	0.622151	0.823306
CT43_RS01455	715.464	-0.020108	0.130862	-0.153658	0.877879	0.947129
CT43_RS01460	0	NA	NA	NA	NA	NA
CT43_RS01465	0	NA	NA	NA	NA	NA
CT43_RS01470	2.47166	0.0235262	0.523645	0.0449278	0.964165	NA
CT43_RS01475	1954.32	-0.388403	0.153249	-2.53446	0.0112621	0.0613253
CT43_RS01480	892.235	-0.0964313	0.208588	-0.462305	0.643862	0.836392
CT43_RS01485	0	NA	NA	NA	NA	NA
CT43_RS01490	0	NA	NA	NA	NA	NA
CT43_RS01495	0	NA	NA	NA	NA	NA
CT43_RS01500	10.9177	-0.697445	0.478111	-1.45875	0.144634	0.364829
CT43_RS01505	0	NA	NA	NA	NA	NA
CT43_RS01510	0	NA	NA	NA	NA	NA
CT43_RS01515	26.4425	-0.7246	0.313193	-2.31359	0.0206904	0.0960195
CT43_RS01520	22.6446	-0.041609	0.444081	-0.0936969	0.92535	0.967777
CT43_RS01525	45.6191	-0.538338	0.268929	-2.00179	0.0453077	0.166654
CT43_RS01530	60.5947	-0.265571	0.282868	-0.938853	0.347806	0.604669
CT43_RS01535	127.243	-0.443266	0.175924	-2.51964	0.0117475	0.0632695
CT43_RS01540	30.7733	-0.770626	0.32799	-2.34954	0.0187964	0.0893151
CT43_RS01545	117.461	-0.523312	0.211266	-2.47702	0.0132483	0.0697499
CT43_RS01550	0	NA	NA	NA	NA	NA
CT43_RS01555	0	NA	NA	NA	NA	NA
CT43_RS01560	0	NA	NA	NA	NA	NA
CT43_RS01565	162.703	0.0525684	0.258097	0.203677	0.838606	0.934097
CT43_RS01570	16.4869	0.505796	0.38842	1.30219	0.192852	0.431207
CT43_RS01575	0	NA	NA	NA	NA	NA
CT43_RS01580	0	NA	NA	NA	NA	NA
CT43_RS01585	0	NA	NA	NA	NA	NA
CT43_RS01590	653.431	0.501766	0.222246	2.25771	0.0239638	0.105783
CT43_RS01595	5126.75	0.632672	0.186943	3.38431	0.00071358	0.00681664
CT43_RS01600	7290.78	0.672886	0.188176	3.57584	0.000349102	0.00366407
CT43_RS01605	268.816	2.22015	0.206073	10.7736	4.58701e-27	6.06353e-25
CT43_RS01610	25.577	1.96262	0.407697	4.81391	1.48007e-06	3.16114e-05
CT43_RS01615	237.644	2.44937	0.256145	9.56244	1.15018e-21	1.02282e-19
CT43_RS01620	578.35	2.32675	0.246201	9.45063	3.36789e-21	2.94149e-19
CT43_RS01625	404.444	2.14395	0.233674	9.17498	4.51654e-20	3.50641e-18
CT43_RS01630	352.439	1.97095	0.252908	7.79313	6.53669e-15	3.85192e-13
CT43_RS01635	169.995	1.91717	0.274485	6.9846	2.8567e-12	1.29372e-10
purH	721.916	0.84907	0.152056	5.58395	2.35123e-08	6.35351e-07
CT43_RS01645	1152.62	0.560846	0.152988	3.66596	0.000246413	0.00273289
CT43_RS01650	130.554	-0.343615	0.190401	-1.80469	0.0711225	0.228105
CT43_RS01655	203.459	-0.245286	0.210056	-1.16771	0.242922	0.49341
CT43_RS01660	992.311	0.296097	0.226376	1.30799	0.190878	0.429037
CT43_RS01665	3122.97	-0.0286385	0.139354	-0.205509	0.837174	0.933779
CT43_RS01670	37.5881	0.107727	0.358329	0.300637	0.763691	0.900358
CT43_RS01675	1377.52	-0.295419	0.13437	-2.19855	0.0279097	0.117881
CT43_RS01680	10755.7	0.129427	0.146822	0.881525	0.378034	0.627405
ligA	11834.9	0.142917	0.130544	1.09478	0.273612	0.530416
CT43_RS01690	7893.9	0.121649	0.118735	1.02454	0.30558	0.562398
CT43_RS01695	514.941	-0.318849	0.167882	-1.89925	0.0575316	0.19653
CT43_RS01700	7229.35	0.86783	0.190499	4.55555	5.22475e-06	9.60685e-05
CT43_RS01705	16.3257	-0.342019	0.434397	-0.787342	0.431082	0.672381
CT43_RS01710	1.8978	0.303192	0.517076	0.586359	0.557635	NA
CT43_RS01715	66.9946	-0.131297	0.261751	-0.501613	0.61594	0.819076
CT43_RS01720	19.8908	-0.383293	0.41318	-0.927666	0.353581	0.60979
CT43_RS01725	26.3732	-0.276999	0.350828	-0.789558	0.429786	0.671807
CT43_RS01730	24.1172	-0.0443865	0.349475	-0.127009	0.898933	0.9558
CT43_RS01735	80.6016	-0.0680809	0.206491	-0.329703	0.741624	0.889525
CT43_RS01740	109.497	-0.577862	0.260854	-2.21527	0.0267414	0.114529
CT43_RS01745	223.122	-0.0321233	0.19369	-0.165849	0.868276	0.945043
CT43_RS01750	2170.22	-0.202387	0.16657	-1.21502	0.224358	0.471161
gatA	11413.4	-0.0212157	0.121519	-0.174588	0.861403	0.945043
CT43_RS01760	12303.5	0.0466498	0.164684	0.283268	0.776971	0.906744
CT43_RS01765	2176.47	-0.00756485	0.163879	-0.0461611	0.963182	0.984766
CT43_RS01770	139.514	0.046959	0.188626	0.248953	0.803397	0.920135
CT43_RS01775	26.1559	-0.458224	0.399074	-1.14822	0.250878	0.503507
CT43_RS01780	80.3987	0.0144495	0.228773	0.0631609	0.949638	0.980471
gabD	129.038	0.0300021	0.238923	0.125572	0.900071	0.955919
CT43_RS01790	20.0532	-0.971813	0.45828	-2.12057	0.0339582	0.135969
CT43_RS01795	78.6472	-0.603608	0.230581	-2.61776	0.00885081	0.051109
CT43_RS01800	3041.14	0.191913	0.191921	0.999959	0.31733	0.574495
CT43_RS01805	1850.56	0.0474931	0.139954	0.339349	0.734347	0.885669
CT43_RS01810	49.4238	0.81441	0.307575	2.64784	0.00810078	0.0476786
CT43_RS01815	1768.31	-0.416751	0.245286	-1.69905	0.0893106	0.265042
CT43_RS01820	1871.37	-0.475179	0.222103	-2.13945	0.0323991	0.131505
CT43_RS01825	7157.76	-0.0101663	0.142515	-0.0713349	0.943131	0.976472
CT43_RS01830	376.607	-0.688109	0.24408	-2.81919	0.00481448	0.0325243
CT43_RS01835	395.6	-0.523717	0.146589	-3.5727	0.000353316	0.00370036
CT43_RS01840	552.771	0.0923818	0.200325	0.46116	0.644684	0.836392
CT43_RS01845	287.212	0.0827002	0.157138	0.526292	0.598686	0.807802
CT43_RS01850	275.105	-0.426077	0.148285	-2.87335	0.00406138	0.0281736
CT43_RS01855	122.946	-0.0976612	0.192541	-0.507223	0.611998	0.817167
CT43_RS01860	890.883	0.630983	0.167134	3.77531	0.000159811	0.00189258
CT43_RS01865	240.824	-0.463434	0.247729	-1.87073	0.0613823	0.205771
CT43_RS01870	393.615	-0.495202	0.160174	-3.09165	0.00199047	0.015753
CT43_RS01875	48814	0.323468	0.129679	2.49438	0.0126176	0.0670789
CT43_RS01880	63261.2	0.275365	0.234571	1.17391	0.240432	0.490498
CT43_RS01885	297.006	0.958035	0.204387	4.68735	2.76759e-06	5.49786e-05
CT43_RS01890	383.104	1.31326	0.214948	6.10964	9.98579e-10	3.34524e-08
CT43_RS01895	270.993	1.4101	0.199168	7.07998	1.44175e-12	6.65244e-11
CT43_RS01900	4088.64	-0.555088	0.228433	-2.42998	0.0150997	0.0765311
CT43_RS01905	2089.83	-0.679525	0.218598	-3.10856	0.00188004	0.0150495
CT43_RS01910	11632.1	-0.686165	0.182716	-3.75536	0.000173089	0.00202048
CT43_RS01915	4536.29	-0.203109	0.16619	-1.22215	0.22165	0.466945
CT43_RS01920	54.9301	0.371943	0.314846	1.18135	0.237463	0.487833
CT43_RS01925	786.159	-0.833079	0.17555	-4.74554	2.07953e-06	4.30974e-05
CT43_RS01930	38.3265	0.043991	0.309709	0.14204	0.887049	0.949572
CT43_RS01935	42.1771	-0.271759	0.267254	-1.01686	0.309222	0.565375
CT43_RS01940	40.2723	-0.414194	0.294493	-1.40646	0.159587	0.388521
CT43_RS01945	238.94	-0.526644	0.194816	-2.7033	0.00686553	0.0427218
CT43_RS01950	605.953	0.506317	0.240353	2.10656	0.0351561	0.139455
CT43_RS01955	192.837	-0.506546	0.254454	-1.99072	0.0465121	0.170023
CT43_RS01960	17.6228	-0.641494	0.350063	-1.83251	0.0668751	0.21908
CT43_RS01965	111.88	-0.750143	0.189912	-3.94995	7.81669e-05	0.00101379
CT43_RS01970	284.542	-0.111415	0.184083	-0.605245	0.545016	0.769092
CT43_RS01975	177.474	-0.343196	0.162635	-2.11022	0.0348397	0.138537
CT43_RS01980	51.6621	-0.117821	0.307994	-0.382545	0.702057	0.871033
CT43_RS01985	57525.3	-0.2244	0.149014	-1.5059	0.132092	0.343698
CT43_RS01990	204.273	-1.07445	0.229638	-4.6789	2.88416e-06	5.66523e-05
CT43_RS01995	0	NA	NA	NA	NA	NA
CT43_RS02000	33.9725	-0.622674	0.291559	-2.13567	0.0327062	0.132422
CT43_RS02005	16.7642	-0.0670925	0.466959	-0.14368	0.885753	0.949572
CT43_RS02010	9.33969	-0.408504	0.484462	-0.843211	0.39911	0.645201
CT43_RS02015	1167.62	2.17838	0.22322	9.75887	1.69026e-22	1.68716e-20
CT43_RS02020	164.042	0.988887	0.257572	3.83926	0.000123406	0.00150894
CT43_RS02025	65.859	0.786559	0.358156	2.19613	0.0280825	0.118407
CT43_RS02030	28.0288	0.275878	0.365336	0.755134	0.450169	0.68741
CT43_RS02035	39.9389	0.47229	0.347469	1.35923	0.174074	0.407815
CT43_RS02040	51.006	0.347514	0.247825	1.40226	0.160838	0.389051
CT43_RS02045	3011.72	0.903072	0.240762	3.7509	0.000176204	0.00204707
CT43_RS02050	233.19	0.759616	0.312509	2.4307	0.0150697	0.0764584
CT43_RS02055	35.5395	-0.437494	0.345335	-1.26687	0.205203	0.445669
CT43_RS02060	341.301	-0.172261	0.172927	-0.996153	0.319176	0.575693
CT43_RS02065	419.234	0.151287	0.200195	0.755699	0.44983	0.687322
CT43_RS02070	267.856	-0.0630393	0.213229	-0.295641	0.767504	0.900941
CT43_RS02075	14228.4	-0.0674866	0.151778	-0.444641	0.656579	0.841544
CT43_RS02080	5920.22	0.0457803	0.119875	0.381899	0.702537	0.871033
CT43_RS02085	329.072	0.228837	0.180528	1.2676	0.20494	0.445655
thiE	130.698	-0.0125818	0.177568	-0.0708561	0.943512	0.97666
CT43_RS02095	2410.68	0.328232	0.132574	2.47584	0.0132925	0.0699069
CT43_RS02100	4849.62	1.29932	0.140463	9.25029	2.23883e-20	1.7951e-18
CT43_RS02105	1027.37	2.54717	0.21065	12.092	1.16461e-33	2.37338e-31
CT43_RS02110	361.217	-0.0300938	0.181878	-0.165462	0.86858	0.945043
CT43_RS02115	1558.45	0.0787677	0.114907	0.685491	0.493034	0.725679
CT43_RS02120	5221.28	0.131879	0.142396	0.926141	0.354373	0.609865
CT43_RS02125	2140.66	0.205904	0.121998	1.68776	0.0914567	0.269955
CT43_RS02130	120.532	-0.455666	0.196854	-2.31474	0.0206272	0.0959007
CT43_RS02135	92.9493	0.387771	0.276104	1.40444	0.160189	0.388712
CT43_RS02140	150.96	0.717893	0.248204	2.89235	0.00382366	0.02687
CT43_RS02145	122.942	0.539512	0.213575	2.5261	0.0115338	0.0625406
CT43_RS02150	21.2699	0.374362	0.364873	1.02601	0.304889	0.562298
CT43_RS02155	28.1836	-0.283703	0.360338	-0.787325	0.431092	0.672381
CT43_RS02160	238.358	-0.295143	0.213631	-1.38155	0.16711	0.398117
CT43_RS02165	229.191	0.169414	0.18368	0.922334	0.356355	0.610093
CT43_RS02170	185.806	-0.446178	0.200138	-2.22935	0.0257904	0.111432
CT43_RS02175	1943.83	-0.403332	0.149514	-2.69763	0.00698355	0.0433459
CT43_RS02180	3789.62	-0.454314	0.161323	-2.81617	0.00486003	0.0326977
CT43_RS02185	101.023	0.329634	0.302482	1.08977	0.275816	0.533418
CT43_RS02190	1896.84	0.0729302	0.143174	0.509382	0.610484	0.815814
CT43_RS02195	18.2137	0.229133	0.496354	0.461633	0.644345	0.836392
CT43_RS02200	80.8704	0.407413	0.254649	1.5999	0.109621	0.30446
CT43_RS02205	20076.6	0.888142	0.170661	5.20412	1.94923e-07	4.67489e-06
CT43_RS02210	16310.7	0.676377	0.210168	3.21827	0.00128967	0.0112489
CT43_RS02215	6249.71	0.651629	0.165413	3.93941	8.16832e-05	0.00104311
CT43_RS02220	3353	-0.167477	0.127656	-1.31194	0.189541	0.427727
CT43_RS02225	5598.22	0.0461229	0.141367	0.326263	0.744225	0.890861
CT43_RS02230	3892.87	0.103675	0.132975	0.779659	0.435592	0.676008
CT43_RS02235	2725.58	1.45447	0.242672	5.99354	2.05322e-09	6.47889e-08
CT43_RS02240	588.613	-0.528065	0.267063	-1.97731	0.0480066	0.173604
CT43_RS02245	2126.87	0.0773189	0.14595	0.529761	0.596277	0.806556
CT43_RS02250	2218.8	0.0529634	0.211722	0.250156	0.802467	0.919703
CT43_RS02255	1096.59	0.0917513	0.151861	0.60418	0.545724	0.769869
CT43_RS02260	513.226	0.15137	0.210771	0.718173	0.472651	0.706325
CT43_RS02265	673.976	-0.271643	0.197841	-1.37304	0.169741	0.400882
CT43_RS02270	1126.25	-0.4132	0.205301	-2.01266	0.0441506	0.163413
CT43_RS02275	96.6884	-1.04814	0.302779	-3.46175	0.000536685	0.00532439
CT43_RS02280	6172.45	-0.113197	0.163415	-0.6927	0.488498	0.721065
CT43_RS02285	781.445	-0.196995	0.232407	-0.847631	0.396644	0.643231
CT43_RS02290	88.6757	-0.390521	0.325999	-1.19792	0.230949	0.479648
CT43_RS02295	0.620675	0.016296	0.415389	0.0392308	0.968706	NA
CT43_RS02300	7.48167	-0.553652	0.51861	-1.06757	0.285715	NA
CT43_RS02305	57.8383	-0.307811	0.272542	-1.12941	0.258727	0.512528
CT43_RS02310	23.8196	-0.456208	0.342293	-1.3328	0.182597	0.419091
CT43_RS02315	3940.76	-0.00647192	0.140357	-0.0461106	0.963222	0.984766
CT43_RS02320	337.359	-0.04026	0.314148	-0.128156	0.898026	0.955251
CT43_RS02325	8778.62	0.597858	0.176316	3.39083	0.000696806	0.00666943
CT43_RS02330	65.8935	0.0838912	0.279701	0.299931	0.76423	0.900358
CT43_RS02335	1772.58	-0.430055	0.133615	-3.21861	0.00128814	0.0112489
CT43_RS02340	2927.17	-0.158558	0.14047	-1.12877	0.258996	0.512647
CT43_RS02345	1359.5	-0.181702	0.137213	-1.32424	0.185425	0.422606
CT43_RS02350	15.0979	-0.000529517	0.422369	-0.00125368	0.999	0.999563
CT43_RS02355	385.787	-0.17278	0.192431	-0.89788	0.36925	0.62138
CT43_RS02360	3.00856	0.00804957	0.528616	0.0152276	0.987851	NA
CT43_RS02365	125.989	0.218147	0.290303	0.751447	0.452384	0.689501
CT43_RS02370	758.36	0.211875	0.19108	1.10883	0.267504	0.523973
CT43_RS02375	58.7406	-0.612286	0.240034	-2.55084	0.0107465	0.0593239
CT43_RS02380	23.2074	-0.0492881	0.390828	-0.126112	0.899643	0.955919
CT43_RS02385	64.883	-0.0588753	0.286897	-0.205214	0.837405	0.933823
CT43_RS02390	888.24	-0.221117	0.1866	-1.18498	0.236026	0.486171
CT43_RS02395	7959.9	1.73294	0.199207	8.69916	3.3436e-18	2.44083e-16
CT43_RS02400	1525.47	0.242158	0.167288	1.44755	0.147743	0.369621
CT43_RS02405	28.7531	0.547611	0.392815	1.39407	0.163296	0.39279
CT43_RS02410	6.10826	0.0673504	0.491261	0.137097	0.890954	NA
CT43_RS02415	47.2539	0.138054	0.318786	0.433062	0.66497	0.847412
CT43_RS02420	29.8659	-0.442072	0.340784	-1.29722	0.194555	0.432822
CT43_RS02425	45.9359	-0.303857	0.247046	-1.22996	0.218711	0.46288
CT43_RS02430	236.793	-0.293087	0.205516	-1.42611	0.153838	0.379245
CT43_RS02435	57817.3	0.719411	0.166865	4.31133	1.62278e-05	0.000263688
CT43_RS02440	17131.8	1.14232	0.48114	2.3742	0.0175871	0.0850184
CT43_RS02445	2424.55	-0.363075	0.144117	-2.5193	0.0117587	0.0632695
CT43_RS02450	12.5536	-0.663702	0.453502	-1.4635	0.143329	0.362474
CT43_RS02455	762.092	-1.23149	0.248767	-4.95038	7.40692e-07	1.68499e-05
CT43_RS02460	254.657	0.0584049	0.186246	0.31359	0.753833	0.896248
CT43_RS02465	494.96	-0.221028	0.18833	-1.17362	0.240546	0.490498
CT43_RS02470	875.135	0.044151	0.17366	0.254238	0.799312	0.918267
CT43_RS02475	839.002	-0.170077	0.170748	-0.996073	0.319215	0.575693
CT43_RS02480	37.7049	-0.327365	0.326757	-1.00186	0.316411	0.574024
sspK	521.913	-0.0576483	0.255733	-0.225423	0.82165	0.927712
CT43_RS02490	342.8	-0.0629525	0.292887	-0.214938	0.829816	0.930923
CT43_RS02495	362.507	-0.203083	0.163276	-1.24381	0.213571	0.456135
CT43_RS02500	870.241	-0.539258	0.195946	-2.75207	0.00592199	0.0379613
CT43_RS02505	6.67604	-1.1031	0.489407	-2.25395	0.0241995	NA
CT43_RS02510	21.4732	-1.91109	0.407464	-4.69021	2.72921e-06	5.44839e-05
CT43_RS02515	2.41487	-0.48631	0.525923	-0.92468	0.355132	NA
CT43_RS02520	2109.09	0.108589	0.144892	0.749452	0.453585	0.690471
CT43_RS02525	1526.38	-0.0620414	0.121162	-0.512053	0.608614	0.814204
CT43_RS02530	1339.97	-0.451526	0.200511	-2.25188	0.0243301	0.106917
CT43_RS02535	527.569	0.0110695	0.14046	0.0788084	0.937185	0.973757
CT43_RS02540	5062.28	0.110283	0.134168	0.821976	0.411091	0.6552
CT43_RS02545	205.518	0.0321008	0.170345	0.188446	0.850527	0.939885
CT43_RS02550	340.953	-0.000659178	0.189969	-0.00346992	0.997231	0.998865
CT43_RS02555	471.221	0.00380135	0.182055	0.0208802	0.983341	0.994709
CT43_RS02560	217.997	-0.00807828	0.183864	-0.0439363	0.964955	0.985713
CT43_RS02565	978.866	-0.220767	0.195044	-1.13188	0.257683	0.510874
CT43_RS02570	2333.03	0.130293	0.219928	0.592435	0.553559	0.774093
CT43_RS02575	203.668	-0.0238371	0.230442	-0.103441	0.917613	0.964023
CT43_RS02580	38.0452	0.0878113	0.318479	0.275721	0.782763	0.908517
CT43_RS02585	0	NA	NA	NA	NA	NA
CT43_RS02590	0	NA	NA	NA	NA	NA
CT43_RS02595	0	NA	NA	NA	NA	NA
CT43_RS02600	0	NA	NA	NA	NA	NA
CT43_RS02605	0	NA	NA	NA	NA	NA
CT43_RS02610	0	NA	NA	NA	NA	NA
CT43_RS02615	0	NA	NA	NA	NA	NA
CT43_RS02620	0	NA	NA	NA	NA	NA
CT43_RS02625	0	NA	NA	NA	NA	NA
CT43_RS02630	0	NA	NA	NA	NA	NA
CT43_RS02635	3.1264	-1.02193	0.527927	-1.93573	0.0529002	NA
CT43_RS02640	0	NA	NA	NA	NA	NA
CT43_RS02645	16.0657	0.065114	0.373262	0.174446	0.861515	0.945043
CT43_RS02650	4379.96	-0.247072	0.275522	-0.89674	0.369857	0.62138
CT43_RS02655	0	NA	NA	NA	NA	NA
CT43_RS02660	0	NA	NA	NA	NA	NA
CT43_RS02665	116.915	-0.199794	0.243382	-0.820909	0.411698	0.655409
CT43_RS02670	77.0191	-0.0338871	0.216356	-0.156627	0.875539	0.947129
CT43_RS02675	55.331	0.653517	0.347109	1.88275	0.0597348	0.201631
CT43_RS02680	15018.9	0.13061	0.14096	0.926574	0.354148	0.609865
CT43_RS02685	127.228	0.601789	0.216944	2.77394	0.00553825	0.0360687
CT43_RS02690	1419.88	0.477241	0.177268	2.6922	0.00709824	0.0437364
CT43_RS02695	6688.61	0.00599083	0.207365	0.0288903	0.976952	0.990521
CT43_RS02700	0	NA	NA	NA	NA	NA
CT43_RS02705	870.643	0.0305409	0.232549	0.131331	0.895514	0.954544
CT43_RS02710	796.007	0.0966774	0.197306	0.489986	0.624144	0.82423
CT43_RS02715	3919.87	-0.223329	0.199604	-1.11886	0.263199	0.518448
CT43_RS02720	845.465	-0.103803	0.153613	-0.675747	0.499201	0.732112
CT43_RS02725	94.6158	-0.358275	0.234152	-1.5301	0.125993	0.333098
CT43_RS02730	206.362	-0.20819	0.186506	-1.11626	0.264309	0.519588
CT43_RS02735	108.758	-0.706021	0.27822	-2.53764	0.0111604	0.0609212
CT43_RS02740	14.135	0.0874481	0.407172	0.214769	0.829947	0.930923
CT43_RS02745	349.859	0.374479	0.275687	1.35835	0.174354	0.408021
CT43_RS02750	4107.66	1.39853	0.188514	7.41871	1.18268e-13	6.15371e-12
CT43_RS02755	817.761	1.01955	0.238881	4.26804	1.97195e-05	0.000309128
CT43_RS02760	2050.89	0.962975	0.242573	3.96984	7.19199e-05	0.000945205
CT43_RS02765	2952.12	1.97383	0.175686	11.235	2.74607e-29	4.33259e-27
CT43_RS02770	60.1756	0.0789288	0.312751	0.252369	0.800756	0.91881
CT43_RS02775	59.098	0.272031	0.275033	0.989087	0.322621	0.578818
CT43_RS02780	47.8603	0.0325713	0.275354	0.118289	0.905839	0.957671
CT43_RS02785	12.2572	0.151324	0.491314	0.307999	0.758083	0.89839
CT43_RS02790	198.883	-0.110411	0.263946	-0.418308	0.675722	0.854505
CT43_RS02795	2178.22	-0.464945	0.20019	-2.32252	0.0202048	0.0943619
CT43_RS02800	31.4282	-0.56917	0.303217	-1.8771	0.0605039	0.203945
CT43_RS02805	6.83036	-0.00822752	0.500849	-0.0164271	0.986894	NA
CT43_RS02810	28.3831	-0.189999	0.360207	-0.527472	0.597866	0.807333
CT43_RS02815	20.768	0.0749706	0.38173	0.196397	0.844299	0.937025
CT43_RS02820	39.7855	0.0973508	0.330621	0.294448	0.768415	0.901276
CT43_RS02825	196.018	0.0899121	0.191942	0.468433	0.639475	0.833823
CT43_RS02830	9.88187	-0.0582832	0.494664	-0.117824	0.906207	0.957671
CT43_RS02835	63.2345	-0.0732608	0.238267	-0.307473	0.758483	0.89839
CT43_RS02840	240.196	-0.0349104	0.181285	-0.192571	0.847295	0.938858
CT43_RS02845	11.7211	-0.722827	0.479436	-1.50766	0.131641	0.343223
CT43_RS02850	22.1429	-0.0677642	0.435954	-0.155439	0.876475	0.947129
CT43_RS02855	2686.97	3.33408	0.234534	14.2157	7.31709e-46	3.25344e-43
CT43_RS02860	496.082	1.14623	0.200379	5.72029	1.06343e-08	3.05954e-07
CT43_RS02865	185.297	0.306332	0.188062	1.62889	0.103337	0.292658
CT43_RS02870	963.317	-2.15018	0.455724	-4.71816	2.3799e-06	4.82992e-05
CT43_RS02875	235.237	-2.32421	0.352991	-6.58432	4.56963e-11	1.83197e-09
CT43_RS02880	13.8464	-1.28977	0.391363	-3.29558	0.000982196	0.00910283
CT43_RS02885	16.0477	-0.869159	0.387512	-2.24292	0.0249018	0.108455
CT43_RS02890	335.431	0.0555043	0.154147	0.360074	0.718791	0.878902
CT43_RS02895	7143.07	-0.241414	0.110156	-2.19156	0.0284111	0.119191
CT43_RS02900	473.026	-0.216162	0.171762	-1.2585	0.208212	0.449609
CT43_RS02905	299.992	-0.0461626	0.153905	-0.299942	0.764222	0.900358
CT43_RS02910	7.71835	-0.123845	0.518399	-0.238899	0.811184	NA
CT43_RS02915	227.758	0.0809372	0.192494	0.420466	0.674145	0.853324
CT43_RS02920	91.355	0.0955546	0.257273	0.371414	0.71033	0.874425
CT43_RS02925	9608.64	0.457628	0.188371	2.4294	0.0151238	0.0765742
CT43_RS02930	2227.11	0.541992	0.197376	2.74599	0.00603292	0.0384707
CT43_RS02935	1468.81	-0.204841	0.138561	-1.47834	0.139316	0.35619
CT43_RS02940	41184.9	0.749796	0.179248	4.18301	2.87675e-05	0.000428969
CT43_RS02945	17427.7	0.859488	0.179677	4.78351	1.72262e-06	3.64732e-05
CT43_RS02950	2267.73	0.920731	0.236162	3.89873	9.66983e-05	0.00120959
CT43_RS02955	12232.5	0.771358	0.19467	3.96238	7.42061e-05	0.000970433
CT43_RS02960	1546.84	0.377077	0.197366	1.91055	0.0560626	0.192484
CT43_RS02965	824.599	0.694466	0.233289	2.97686	0.00291221	0.0214836
CT43_RS02970	114.928	-0.0279898	0.232742	-0.120261	0.904277	0.957671
CT43_RS02975	133.058	-0.627263	0.184882	-3.39277	0.000691903	0.00663549
CT43_RS02980	2289.46	0.0316568	0.13273	0.238504	0.81149	0.924528
CT43_RS02985	199.16	-0.141278	0.34633	-0.407929	0.683326	0.8594
CT43_RS02990	513.932	0.918266	0.298271	3.07863	0.00207952	0.016352
CT43_RS02995	1409.06	-0.72096	0.265398	-2.71652	0.00659714	0.0415167
CT43_RS03000	116.135	-0.202578	0.17992	-1.12593	0.260195	0.514811
CT43_RS03005	29.6143	0.729577	0.413552	1.76417	0.0777028	0.24273
CT43_RS03010	819.382	1.08166	0.200732	5.38857	7.10195e-08	1.80915e-06
aspA_1	4860.11	0.881228	0.135283	6.51397	7.31917e-11	2.88694e-09
CT43_RS03020	96513.3	0.338607	0.243247	1.39203	0.163913	0.39299
CT43_RS03025	523.669	0.0536435	0.177272	0.302606	0.76219	0.900036
sspH	13.5173	-0.407618	0.37827	-1.07758	0.281219	0.538654
CT43_RS03035	20757.7	0.40414	0.172418	2.34396	0.0190802	0.0902235
CT43_RS03040	7925.82	-0.306221	0.127199	-2.40742	0.0160657	0.0799363
CT43_RS03045	2594.52	-0.0238736	0.231051	-0.103326	0.917704	0.964023
CT43_RS03050	3172.02	0.0311883	0.200776	0.155339	0.876554	0.947129
CT43_RS03055	1304.17	-0.0657675	0.236959	-0.277548	0.78136	0.908306
CT43_RS03060	133.897	-0.0454122	0.217767	-0.208536	0.834811	0.933416
CT43_RS03065	2686.77	0.262814	0.192071	1.36832	0.171213	0.403566
CT43_RS03070	14.1457	-0.815324	0.445789	-1.82895	0.0674073	0.21972
CT43_RS03075	21.8007	0.121661	0.333165	0.365168	0.714986	0.87675
CT43_RS03080	4439.89	0.0285872	0.168434	0.169724	0.865227	0.945043
CT43_RS03085	2544.09	-0.128968	0.161828	-0.796946	0.425482	0.667212
CT43_RS03090	874.196	0.177506	0.171768	1.03341	0.301414	0.55953
CT43_RS03095	11.3248	-0.0657199	0.462015	-0.142246	0.886885	0.949572
CT43_RS03100	1683.66	0.589343	0.144163	4.08804	4.35042e-05	0.000614969
CT43_RS03105	2034.86	-0.546887	0.196481	-2.78341	0.0053791	0.035267
CT43_RS03110	224.904	-0.517282	0.224706	-2.30204	0.0213329	0.0977541
CT43_RS03115	66192.7	0.311673	0.198826	1.56756	0.116983	0.317468
CT43_RS03120	103786	0.264812	0.142448	1.85901	0.0630257	0.209384
CT43_RS03125	65.407	-0.273291	0.337613	-0.80948	0.418239	0.660939
CT43_RS03130	52.9462	-0.480584	0.287089	-1.67399	0.0941327	0.275196
CT43_RS03135	90.7789	-0.451409	0.263624	-1.71232	0.0868368	0.260244
CT43_RS03140	74.7173	-0.047921	0.253264	-0.189214	0.849925	0.939599
CT43_RS03145	238.201	0.0236461	0.163802	0.144358	0.885218	0.949572
CT43_RS03150	21.3258	0.296182	0.413325	0.716584	0.473631	0.706905
CT43_RS03155	10.7623	0.324557	0.507009	0.64014	0.522081	0.750295
CT43_RS03160	5.65061	-1.20878	0.484667	-2.49404	0.0126299	NA
CT43_RS03165	5.29097	-0.454414	0.504851	-0.900096	0.368069	NA
CT43_RS03170	12.3067	0.53283	0.420349	1.26759	0.204945	0.445655
CT43_RS03175	10667.1	0.977427	0.239512	4.08092	4.48585e-05	0.000630468
CT43_RS03180	3692.5	0.918033	0.252767	3.63194	0.000281304	0.00305746
CT43_RS03185	190.777	0.816476	0.217987	3.74552	0.000180017	0.00207656
CT43_RS03190	40.6236	-0.220262	0.345538	-0.637445	0.523835	0.751343
CT43_RS03195	10.0604	-0.0222353	0.482043	-0.0461273	0.963209	0.984766
CT43_RS03200	45.4307	-0.811367	0.267864	-3.02902	0.00245347	0.0186915
CT43_RS03205	228.825	-0.0122901	0.161712	-0.0760001	0.939419	0.974884
CT43_RS03210	78.9408	-0.415525	0.250964	-1.65572	0.0977795	0.281317
CT43_RS03215	1398.25	-0.411417	0.135346	-3.03974	0.00236779	0.0180951
CT43_RS03220	157.576	0.0612389	0.243169	0.251837	0.801167	0.918974
CT43_RS03225	129.02	0.291582	0.20542	1.41944	0.155771	0.382083
CT43_RS03230	106.987	-0.593047	0.258283	-2.29611	0.0216695	0.0985156
CT43_RS03235	495.612	-1.44378	0.223297	-6.46577	1.00785e-10	3.82123e-09
CT43_RS03240	570.065	-1.34066	0.194786	-6.88274	5.87124e-12	2.54126e-10
CT43_RS03245	290.49	-0.746386	0.237742	-3.13948	0.00169247	0.0139358
CT43_RS03250	325.661	-0.428227	0.229721	-1.86412	0.062305	0.207726
CT43_RS03255	3.26863	-0.240372	0.522996	-0.459605	0.6458	NA
CT43_RS03260	431.979	-0.00387081	0.192174	-0.0201423	0.98393	0.994709
CT43_RS03265	51.4423	0.341625	0.25493	1.34007	0.180221	0.416252
CT43_RS03270	65.1154	0.332675	0.268446	1.23926	0.215249	0.457289
CT43_RS03275	52.4197	0.586469	0.296774	1.97615	0.0481383	0.173867
CT43_RS03280	47.2926	0.221497	0.298369	0.74236	0.45787	0.693906
glpT	10061.2	-0.757945	0.235803	-3.21432	0.00130754	0.0113793
CT43_RS03290	1668.36	-0.392265	0.20842	-1.88209	0.059824	0.201793
CT43_RS03295	4594.64	-0.354905	0.222727	-1.59345	0.111058	0.307755
CT43_RS03300	1576.67	-0.395953	0.208611	-1.89805	0.05769	0.196628
CT43_RS03305	1835.64	0.052222	0.224712	0.232395	0.816231	0.926896
CT43_RS03310	915.949	0.221705	0.2357	0.940622	0.346899	0.604231
CT43_RS03315	2488.23	0.814362	0.265509	3.06717	0.00216097	0.0167236
rbsC	47634.7	0.376092	0.220054	1.70909	0.0874351	0.261237
CT43_RS03325	23599.7	0.432563	0.121366	3.56413	0.000365062	0.00379897
CT43_RS03330	6624.14	0.325373	0.291178	1.11744	0.263808	0.519438
CT43_RS03335	654.337	1.45464	0.179249	8.11521	4.84941e-16	3.08032e-14
CT43_RS03340	1509.25	0.0326792	0.157549	0.207423	0.835679	0.933416
CT43_RS03345	5082.93	1.03918	0.191146	5.43659	5.43094e-08	1.40544e-06
CT43_RS03350	354.719	-0.821903	0.15915	-5.16431	2.41326e-07	5.70205e-06
CT43_RS03355	4202.4	3.53868	0.251934	14.046	8.14532e-45	3.06452e-42
CT43_RS03360	496.736	1.39068	0.237639	5.85206	4.85507e-09	1.43916e-07
CT43_RS03365	833.34	-0.0897733	0.177922	-0.504566	0.613864	0.817379
CT43_RS03370	99.2375	-0.523833	0.256701	-2.04063	0.0412873	0.156056
CT43_RS03375	1761.82	-0.251271	0.194998	-1.28858	0.197543	0.436792
CT43_RS03380	11.4229	-0.123341	0.429096	-0.287444	0.773773	0.904306
CT43_RS03385	2.17026	-0.697535	0.51344	-1.35855	0.174289	NA
CT43_RS03390	47.6873	-0.113224	0.278387	-0.406716	0.684217	0.8594
CT43_RS03395	24.4539	0.180261	0.356617	0.505475	0.613225	0.817288
CT43_RS03400	61.5192	0.125976	0.225995	0.557428	0.577235	0.791715
CT43_RS03405	43.026	0.118295	0.325158	0.363806	0.716003	0.87675
CT43_RS03410	3.83294	-0.534421	0.528601	-1.01101	0.312012	NA
CT43_RS03415	28.1751	-0.382269	0.358952	-1.06496	0.286895	0.544934
CT43_RS03420	40.1044	0.0618279	0.267858	0.230823	0.817452	0.927432
CT43_RS03425	7.86308	0.407042	0.481828	0.844788	0.398229	NA
CT43_RS03430	22.6415	0.481393	0.407552	1.18118	0.237531	0.487833
CT43_RS03435	56.4217	0.27465	0.270166	1.0166	0.309346	0.565375
CT43_RS03440	16.1374	-0.0846211	0.414419	-0.204192	0.838204	0.934018
CT43_RS03445	15.0857	-0.0175193	0.414454	-0.0422708	0.966283	0.985979
CT43_RS03450	21.6612	0.0841294	0.442359	0.190183	0.849165	0.939599
CT43_RS03455	35.2362	0.235813	0.438395	0.537899	0.590647	0.802235
CT43_RS03460	11.8728	0.863779	0.422745	2.04326	0.0410267	0.155311
CT43_RS03465	46.5445	0.119228	0.267583	0.445572	0.655907	0.841359
CT43_RS03470	12.2063	-0.210695	0.456987	-0.461053	0.644761	0.836392
CT43_RS03475	36.5056	-0.307871	0.29347	-1.04907	0.294146	0.552908
CT43_RS03480	107.768	-0.216759	0.190589	-1.13731	0.255408	0.506775
CT43_RS03485	5.94056	-0.111193	0.527121	-0.210944	0.832931	NA
CT43_RS03490	24.617	0.201978	0.396185	0.509808	0.610186	0.815814
CT43_RS03495	1.28584	-0.798173	0.460198	-1.73441	0.0828452	NA
CT43_RS03500	1.44017	0.255407	0.451701	0.565434	0.571779	NA
CT43_RS03505	62.2519	-0.0754175	0.29982	-0.251543	0.801394	0.91902
CT43_RS03510	23.4677	-0.139231	0.353122	-0.394285	0.693371	0.864926
CT43_RS03515	41.0625	-0.347905	0.339034	-1.02617	0.304813	0.562298
CT43_RS03520	3.5752	-0.0689943	0.527252	-0.130857	0.895889	NA
CT43_RS03525	7.34988	0.187546	0.492403	0.380878	0.703294	NA
CT43_RS03530	80.7017	-0.314324	0.314128	-1.00062	0.31701	0.57447
CT43_RS03535	12.7766	-0.392936	0.449482	-0.874196	0.382012	0.630796
CT43_RS03540	25.6097	-0.386053	0.335491	-1.15071	0.249852	0.50197
CT43_RS03545	8.49991	0.530981	0.475448	1.1168	0.26408	0.519588
CT43_RS03550	2.53972	-0.118913	0.528521	-0.224992	0.821986	NA
CT43_RS03555	16.3515	-0.269152	0.416882	-0.645632	0.518518	0.747291
CT43_RS03560	21.1054	0.24096	0.365882	0.658572	0.51017	0.740605
CT43_RS03565	9.76959	0.0884796	0.460345	0.192203	0.847583	0.938918
CT43_RS03570	12.4548	-0.773294	0.427665	-1.80818	0.0705788	0.227349
CT43_RS03575	103.572	-0.119426	0.257522	-0.463751	0.642826	0.836392
CT43_RS03580	8.79546	-0.140891	0.470308	-0.299573	0.764503	0.900358
CT43_RS03585	67.44	0.0740527	0.294935	0.251081	0.801751	0.919214
CT43_RS03590	145.328	0.0126681	0.250867	0.0504973	0.959726	0.984766
CT43_RS03595	3.44666	-1.29703	0.524503	-2.47287	0.0134032	NA
CT43_RS03600	83.2693	0.210783	0.256775	0.820887	0.41171	0.655409
CT43_RS03605	99.0187	2.30995	0.303903	7.60096	2.93948e-14	1.59744e-12
CT43_RS03610	21.1892	-0.293875	0.376108	-0.781357	0.434593	0.675006
CT43_RS03615	20.7477	-0.303062	0.33973	-0.892066	0.372357	0.622801
CT43_RS03620	40.0155	-0.464412	0.307592	-1.50983	0.131087	0.342492
CT43_RS03625	16.5755	-0.647177	0.412328	-1.56957	0.116515	0.316744
CT43_RS03630	20.2129	-0.523522	0.413152	-1.26714	0.205105	0.445655
CT43_RS03635	43.7634	0.57666	0.290461	1.98533	0.0471079	0.171432
CT43_RS03640	91.5438	0.084192	0.240394	0.350225	0.72617	0.881752
CT43_RS03645	289.811	-0.343937	0.251707	-1.36641	0.171809	0.404193
CT43_RS03650	813.925	2.80567	0.230956	12.1481	5.8743e-34	1.27725e-31
CT43_RS03655	65.784	1.85946	0.362802	5.12527	2.97111e-07	6.98641e-06
CT43_RS03660	2389.57	-0.518436	0.207365	-2.50012	0.0124153	0.0662194
CT43_RS03665	1192.23	2.65422	0.230351	11.5225	1.01581e-30	1.71321e-28
CT43_RS03670	13435.8	-0.104836	0.255161	-0.410862	0.681174	0.859108
CT43_RS03675	540.828	-0.232172	0.227501	-1.02053	0.307476	0.563706
CT43_RS03680	25.4529	-0.262337	0.343676	-0.763326	0.445269	0.683049
CT43_RS03685	2037.48	-0.257965	0.202939	-1.27114	0.203678	0.444528
CT43_RS03690	217.309	0.944994	0.204929	4.61132	4.00112e-06	7.60383e-05
CT43_RS03695	1898.33	0.0264573	0.158209	0.16723	0.867189	0.945043
CT43_RS03700	529.235	-0.75316	0.209241	-3.59949	0.000318844	0.0034124
CT43_RS03705	348.736	0.230132	0.231979	0.992038	0.321179	0.577532
CT43_RS03710	1575.26	0.331576	0.197149	1.68185	0.0925975	0.271845
CT43_RS03715	40.7318	0.165536	0.289203	0.572387	0.56706	0.783916
CT43_RS03720	1056.06	-0.360083	0.171121	-2.10425	0.0353562	0.140022
CT43_RS03725	145.445	-0.553873	0.189063	-2.92957	0.0033943	0.0244499
CT43_RS03730	243.512	-0.340461	0.214549	-1.58687	0.112542	0.309935
CT43_RS03735	387.307	-0.373646	0.180044	-2.0753	0.037959	0.146937
CT43_RS03740	35.7258	-0.107063	0.293444	-0.364849	0.715224	0.87675
CT43_RS03745	1056.97	-0.536779	0.174236	-3.08077	0.00206469	0.0162615
CT43_RS03750	44.5051	-0.781096	0.362576	-2.1543	0.0312168	0.127767
CT43_RS03755	16150.1	0.103013	0.230492	0.446927	0.654928	0.840837
CT43_RS03760	23266.4	0.211832	0.176803	1.19812	0.230869	0.479648
CT43_RS03765	107269	0.138396	0.165914	0.834143	0.404201	0.649456
CT43_RS03770	33706.6	0.128587	0.174701	0.73604	0.461707	0.69728
CT43_RS03775	102.301	0.11096	0.185878	0.596948	0.550542	0.77281
CT43_RS03780	712.542	-1.31064	0.216746	-6.04688	1.47679e-09	4.81531e-08
CT43_RS03785	31.1933	0.111584	0.330564	0.337557	0.735697	0.885998
CT43_RS03790	5.45115	0.0971214	0.511197	0.189988	0.849318	NA
CT43_RS03795	235.955	-0.116928	0.163089	-0.716962	0.473397	0.706865
CT43_RS03800	29.043	-0.480619	0.356841	-1.34687	0.178021	0.413634
CT43_RS03805	24.102	-0.667523	0.363283	-1.83747	0.0661404	0.21784
CT43_RS03810	88.3569	-0.131655	0.23829	-0.552499	0.580606	0.794779
CT43_RS03815	2357.85	0.658396	0.258473	2.54725	0.0108576	0.059668
CT43_RS03820	2930.9	0.604416	0.240674	2.51135	0.0120271	0.0645714
CT43_RS03825	1547.99	0.540705	0.29259	1.84799	NA	NA
CT43_RS03830	167.773	0.797128	0.194441	4.09959	4.13881e-05	0.000586751
CT43_RS03835	29.8554	-0.200596	0.396357	-0.5061	0.612787	0.817288
CT43_RS03840	130.85	-0.132033	0.268961	-0.490899	0.623498	0.82423
CT43_RS03845	33.1715	-0.692087	0.295294	-2.34372	0.0190925	0.0902235
CT43_RS03850	253.808	-0.267124	0.175307	-1.52375	0.127572	0.335821
CT43_RS03855	0	NA	NA	NA	NA	NA
CT43_RS03860	0	NA	NA	NA	NA	NA
CT43_RS03865	0	NA	NA	NA	NA	NA
CT43_RS03870	0	NA	NA	NA	NA	NA
CT43_RS03875	0	NA	NA	NA	NA	NA
CT43_RS03880	0	NA	NA	NA	NA	NA
CT43_RS03885	0.638443	0.296942	0.425404	0.698024	0.485162	NA
CT43_RS03890	0	NA	NA	NA	NA	NA
CT43_RS03895	3551.78	0.104366	0.232757	0.448392	0.65387	0.839832
CT43_RS03900	0	NA	NA	NA	NA	NA
CT43_RS03905	0	NA	NA	NA	NA	NA
CT43_RS03910	0	NA	NA	NA	NA	NA
CT43_RS03915	3018.83	-0.32784	0.168377	-1.94705	0.0515284	0.182231
CT43_RS03920	6.25926	-0.535582	0.487057	-1.09963	0.271494	NA
CT43_RS03925	0	NA	NA	NA	NA	NA
CT43_RS03930	0	NA	NA	NA	NA	NA
CT43_RS03935	0	NA	NA	NA	NA	NA
CT43_RS03940	33.1428	-0.797293	0.397749	-2.00451	0.0450154	0.165916
CT43_RS03945	0	NA	NA	NA	NA	NA
CT43_RS03950	0.890647	-0.262146	0.467292	-0.56099	0.574804	NA
CT43_RS03955	0	NA	NA	NA	NA	NA
CT43_RS03960	0	NA	NA	NA	NA	NA
CT43_RS03965	96.7314	-1.30103	0.228116	-5.70337	1.17462e-08	3.35968e-07
CT43_RS03970	1592.8	0.82044	0.20628	3.9773	6.97008e-05	0.000918885
CT43_RS03975	314.099	0.720545	0.167573	4.29988	1.70888e-05	0.000274938
CT43_RS03980	4569.72	0.807137	0.147553	5.47015	4.4965e-08	1.16981e-06
CT43_RS03985	93.7099	0.0805316	0.214522	0.3754	0.707363	0.872861
CT43_RS03990	122.185	0.435715	0.24822	1.75536	0.0791984	0.245541
CT43_RS03995	119.804	0.347731	0.234442	1.48323	0.138013	0.354156
CT43_RS04000	99.6102	0.694327	0.241646	2.87332	0.00406177	0.0281736
CT43_RS04005	41.2297	0.329931	0.312756	1.05492	0.291463	0.550192
CT43_RS04010	217.773	0.470798	0.243599	1.93268	0.0532759	0.186256
CT43_RS04015	14.5767	-0.217704	0.39784	-0.547214	0.584232	0.797287
CT43_RS04020	88.6766	0.424014	0.278623	1.52182	0.128054	0.336908
CT43_RS04025	159.766	0.543366	0.238131	2.28179	0.0225017	0.100416
CT43_RS04030	162.83	0.254455	0.184593	1.37847	0.168059	0.399017
CT43_RS04035	132.649	-0.0804137	0.265494	-0.302883	0.761979	0.900036
CT43_RS04040	44.8236	-0.0451039	0.294099	-0.153363	0.878112	0.947129
CT43_RS04045	4.57713	0.748655	0.521287	1.43617	0.150955	NA
CT43_RS04050	0.335298	0.290685	0.324624	0.895449	0.370547	NA
CT43_RS04055	77.3358	1.23609	0.261941	4.71895	2.37065e-06	4.82992e-05
CT43_RS04060	206.098	0.76387	0.224318	3.4053	0.000660906	0.00644141
CT43_RS04065	61.8086	0.74354	0.278202	2.67267	0.00752512	0.0452711
CT43_RS04070	44.107	0.321604	0.284894	1.12885	0.258959	0.512647
CT43_RS04075	47.6934	-0.179624	0.282957	-0.634812	0.525551	0.752882
CT43_RS04080	162.596	0.242421	0.185995	1.30337	0.192447	0.431207
CT43_RS04085	657.061	0.188273	0.211406	0.890576	0.373157	0.62333
CT43_RS04090	270.789	0.0690336	0.151483	0.45572	0.648592	0.836943
CT43_RS04095	1619.04	-0.075311	0.282074	-0.26699	0.789477	0.91306
CT43_RS04100	11.1673	-0.396221	0.433431	-0.91415	0.360638	0.614378
CT43_RS04105	80.9567	-0.388944	0.212633	-1.82918	0.0673724	0.21972
CT43_RS04110	73.0256	0.171308	0.217983	0.785878	0.431939	0.673021
CT43_RS04115	274.033	-0.0406597	0.159738	-0.254539	0.799079	0.918267
CT43_RS04120	91.9345	-0.240581	0.218405	-1.10154	0.270662	0.527033
CT43_RS04125	52.4755	-0.123331	0.268698	-0.458994	0.646239	0.836399
CT43_RS04130	186.827	-0.375433	0.174176	-2.15548	0.031124	0.127767
CT43_RS04135	313.386	0.248862	0.208177	1.19544	0.231915	0.480722
CT43_RS04140	208.938	0.124492	0.248448	0.501078	0.616316	0.819131
CT43_RS04145	1653.07	0.0211225	0.182417	0.115792	0.907817	0.958578
CT43_RS04150	2.23783	-0.327703	0.515202	-0.636067	0.524733	NA
CT43_RS04155	337.527	0.135485	0.227494	0.595554	0.551473	0.772853
CT43_RS04160	66.959	-0.186077	0.241457	-0.770641	0.44092	0.679011
CT43_RS04165	12.3352	-0.533674	0.475356	-1.12268	0.261572	0.516492
CT43_RS04170	10.3002	-0.792928	0.449633	-1.7635	0.0778166	0.24273
CT43_RS04175	59.0124	-0.500839	0.279065	-1.79471	0.0727006	0.23087
CT43_RS04180	27.8555	-1.89308	0.390678	-4.84563	1.2621e-06	2.75577e-05
CT43_RS04185	5652.02	-0.666138	0.183403	-3.63209	0.000281132	0.00305746
CT43_RS04190	154.342	-0.617764	0.209766	-2.94502	0.00322932	0.0233994
CT43_RS04195	197.654	-0.463483	0.202815	-2.28525	0.0222983	0.100056
CT43_RS04200	17.4784	-0.741062	0.38602	-1.91975	0.0548895	0.189996
CT43_RS04205	139.303	-0.26899	0.275548	-0.976201	0.328965	0.584567
CT43_RS04210	447.83	0.553989	0.265422	2.0872	0.0368701	0.143576
CT43_RS04215	184.362	-0.058565	0.199618	-0.293385	0.769228	0.90158
CT43_RS04220	60.1649	-0.306615	0.262204	-1.16938	0.242252	0.492254
CT43_RS04225	42.0574	-0.0162546	0.344538	-0.0471781	0.962371	0.984766
CT43_RS04230	6.20463	-0.27796	0.496526	-0.55981	0.575609	NA
CT43_RS04235	6.00791	-0.152063	0.504637	-0.301332	0.763162	NA
CT43_RS04240	12.9482	0.234915	0.432745	0.542848	0.587234	0.799823
CT43_RS04245	81.0018	0.375302	0.23661	1.58616	0.112703	0.310027
CT43_RS04250	643.505	0.116512	0.208132	0.5598	0.575616	0.790671
CT43_RS04255	187.792	0.00998387	0.253044	0.0394551	0.968528	0.98607
CT43_RS04260	16576.2	0.134867	0.190367	0.708457	0.478661	0.711984
CT43_RS04265	590.051	0.767342	0.281683	2.72413	0.00644709	0.0406909
CT43_RS04270	539.668	-0.0657041	0.140446	-0.467824	0.639911	0.833885
CT43_RS04275	1008.67	0.0446147	0.199029	0.224162	0.822631	0.927712
CT43_RS04280	1301.77	2.09516	0.20149	10.3983	2.52272e-25	3.08466e-23
CT43_RS04285	466.666	1.75729	0.178297	9.85598	6.45839e-23	6.72085e-21
CT43_RS04290	78.3226	1.33766	0.280442	4.76982	1.84391e-06	3.8541e-05
CT43_RS04295	55.224	1.23321	0.306555	4.0228	5.75098e-05	0.00077917
CT43_RS04300	54.9706	1.27264	0.35459	3.58904	0.000331904	0.00352135
CT43_RS04305	7.01139	1.12104	0.497165	2.25486	0.0241423	NA
CT43_RS04310	43.7029	1.24361	0.325693	3.81835	0.000134349	0.00162247
CT43_RS04315	10800.5	-0.453346	0.263193	-1.72248	0.084982	0.256256
CT43_RS04320	6504.58	2.36552	0.199455	11.8599	1.91135e-32	3.59555e-30
CT43_RS04325	6382.42	2.36501	0.15658	15.1041	1.52109e-51	8.26627e-49
CT43_RS04330	6837.85	2.2809	0.189905	12.0107	3.12011e-33	6.10419e-31
CT43_RS04335	472.451	0.0220731	0.184017	0.119952	0.904521	0.957671
CT43_RS04340	28.1585	0.638634	0.386357	1.65296	0.0983381	0.28226
CT43_RS04345	128.378	0.273155	0.18292	1.4933	0.135359	0.349361
CT43_RS04350	1390.73	-0.952775	0.241977	-3.93746	8.23474e-05	0.00104886
CT43_RS04355	5.82217	-0.39925	0.504109	-0.791992	0.428365	NA
CT43_RS04360	3.09962	-0.147494	0.526882	-0.279936	0.779526	NA
CT43_RS04365	14.3134	0.509761	0.397892	1.28115	0.20014	0.439948
CT43_RS04370	57.4517	0.262182	0.286975	0.913604	0.360925	0.614653
CT43_RS04375	107.346	0.0472295	0.199017	0.237314	0.812413	0.924718
CT43_RS04380	22.8338	-0.721881	0.335074	-2.15439	0.0312096	0.127767
CT43_RS04385	15.5429	-0.107089	0.412859	-0.259385	0.795338	0.916868
CT43_RS04390	116.567	0.256036	0.209511	1.22207	0.221682	0.466945
CT43_RS04395	136.113	0.115563	0.209397	0.551885	0.581027	0.795132
CT43_RS04400	24.1702	0.0507385	0.352759	0.143833	0.885632	0.949572
CT43_RS04405	31.6148	0.126358	0.333383	0.379019	0.704674	0.872079
CT43_RS04410	162.252	0.17604	0.164892	1.06761	0.285696	0.543462
CT43_RS04415	605.863	-0.500059	0.235855	-2.1202	0.0339895	0.135969
CT43_RS04420	45.1092	-0.6485	0.336643	-1.92637	0.0540577	0.188451
CT43_RS04425	48.5102	-0.345041	0.259834	-1.32793	0.184202	0.421784
CT43_RS04430	68.7913	-0.0575619	0.278356	-0.206792	0.836172	0.933649
CT43_RS04435	194.039	-0.229129	0.227896	-1.00541	0.314698	0.571976
CT43_RS04440	601.298	-0.133792	0.161973	-0.826014	0.408796	0.653765
murQ	128.291	0.585575	0.280286	2.0892	0.0366896	0.143216
CT43_RS04450	60.1795	0.363028	0.291602	1.24494	0.213153	0.456135
CT43_RS04455	49.2753	-0.166323	0.370372	-0.449068	0.653382	0.839425
CT43_RS04460	4.6653	-0.0155796	0.524912	-0.0296803	0.976322	NA
CT43_RS04465	3.83898	-0.295931	0.528574	-0.559866	0.575571	NA
CT43_RS04470	6.64029	-0.0342884	0.515798	-0.0664763	0.946999	NA
CT43_RS04475	37.9722	-0.199348	0.281917	-0.707115	0.479495	0.711984
CT43_RS04480	64.0717	-0.113792	0.277234	-0.410457	0.681471	0.859175
CT43_RS04485	25.6032	-0.920926	0.328936	-2.79971	0.00511484	0.0340083
CT43_RS04490	59.2397	-0.335927	0.252017	-1.33295	0.182547	0.419091
CT43_RS04495	13.2251	0.00477895	0.426481	0.0112055	0.991059	0.997381
CT43_RS04500	49.2573	0.0227193	0.260189	0.0873186	0.930418	0.970051
CT43_RS04505	76.2008	0.217168	0.229926	0.944515	0.344907	0.602263
CT43_RS04510	2267.01	-0.568408	0.195358	-2.90957	0.00361931	0.0257672
CT43_RS04515	1508.8	-0.435898	0.175798	-2.47954	0.0131551	0.0693334
CT43_RS04520	62.0356	0.259332	0.267008	0.971249	0.331424	0.587533
CT43_RS04525	65.3079	-0.358277	0.280971	-1.27514	0.20226	0.442818
CT43_RS04530	42.2138	-0.511299	0.357258	-1.43118	0.15238	0.376598
CT43_RS04535	216.911	0.102063	0.224059	0.455519	0.648736	0.836943
CT43_RS04540	40.8481	-0.768497	0.352619	-2.1794	0.0293023	0.121898
CT43_RS04545	2.81795	-0.483381	0.526085	-0.918827	0.358186	NA
CT43_RS04550	56.1423	-0.105338	0.279837	-0.376428	0.706599	0.872721
CT43_RS04555	116.541	0.0683733	0.231239	0.295682	0.767473	0.900941
CT43_RS04560	156.149	-0.217982	0.240297	-0.907136	0.364335	0.616922
CT43_RS04565	2518.68	-1.05143	0.233557	-4.50182	6.73746e-06	0.000120266
CT43_RS04570	322.11	-0.186943	0.157515	-1.18683	0.235296	0.485378
CT43_RS04575	637.352	0.00382743	0.149282	0.0256389	0.979545	0.992224
CT43_RS04580	5135.74	-0.095455	0.179515	-0.531737	0.594908	0.805787
CT43_RS04585	175.621	-0.339036	0.267936	-1.26536	0.205741	0.446138
CT43_RS04590	355.463	-0.348263	0.177875	-1.95791	0.0502405	0.179101
CT43_RS04595	3927.85	-0.697579	0.268921	-2.59399	0.00948693	0.0539542
CT43_RS04600	2846.39	-0.80249	0.223713	-3.58714	0.000334319	0.00353929
CT43_RS04605	2808.53	-0.624639	0.240427	-2.59804	0.00937587	0.0535126
CT43_RS04610	6.28526	-1.39796	0.528275	-2.64628	0.00813826	NA
CT43_RS04615	9.41353	-0.735463	0.478546	-1.53687	0.124325	0.330474
CT43_RS04620	12.9163	-0.0134847	0.427542	-0.03154	0.974839	0.98881
CT43_RS04625	45.1494	-0.581796	0.31172	-1.86641	0.0619843	0.207144
CT43_RS04630	1021.33	-0.241677	0.176912	-1.36609	0.171912	0.404241
CT43_RS04635	3935.13	0.198186	0.218548	0.906832	0.364495	0.616922
CT43_RS04640	20.5433	0.305302	0.367258	0.831303	0.405802	0.651175
CT43_RS04645	23.1937	-0.965425	0.347015	-2.78208	0.0054011	0.0353639
CT43_RS04650	481.111	0.127234	0.159793	0.796244	0.42589	0.667637
CT43_RS04655	1025.35	0.308607	0.135623	2.27547	0.0228778	0.101631
CT43_RS04660	627.661	0.238824	0.22661	1.0539	0.29193	0.550392
CT43_RS04665	114.662	-0.0923125	0.25248	-0.365623	0.714646	0.87675
CT43_RS04670	169.604	-0.198226	0.177835	-1.11466	0.264995	0.520518
CT43_RS04675	23.0331	-0.108636	0.363878	-0.298551	0.765282	0.900841
CT43_RS04680	3800.04	0.736823	0.155334	4.74349	2.10071e-06	4.33525e-05
CT43_RS04685	14022.3	1.45661	0.191457	7.60804	2.78281e-14	1.5293e-12
CT43_RS04690	8252.18	-0.0982202	0.156308	-0.628377	0.529757	0.757124
CT43_RS04695	344.017	0.0680687	0.152825	0.445402	0.656029	0.841359
CT43_RS04700	1.63012	-1.00056	0.504057	-1.98501	0.0471429	NA
CT43_RS04705	1176.96	-0.492792	0.251799	-1.95709	0.0503373	0.179226
CT43_RS04710	1382.92	0.541674	0.231007	2.34483	0.0190355	0.0901284
CT43_RS04715	1646.77	-0.258307	0.188046	-1.37363	0.169555	0.400882
CT43_RS04720	952.249	-0.228898	0.22425	-1.02073	0.307383	0.563706
CT43_RS04725	16414.1	0.417508	0.148254	2.81616	0.0048602	0.0326977
CT43_RS04730	1311.67	-0.154894	0.159024	-0.974028	0.330043	0.58593
CT43_RS04735	194.539	0.207075	0.192883	1.07357	0.283014	0.539657
CT43_RS04740	2403.5	-0.430907	0.234812	-1.83511	0.0664889	0.218546
CT43_RS04745	171.513	-0.433117	0.244281	-1.77302	0.0762247	0.239291
CT43_RS04750	2.03839	-0.328325	0.526762	-0.623288	0.533095	NA
CT43_RS04755	1271.95	-0.096468	0.143691	-0.671358	0.501992	0.734004
CT43_RS04760	8070.77	-0.691116	0.163807	-4.21909	2.45289e-05	0.00037258
CT43_RS04765	2861.82	-0.495708	0.159917	-3.09978	0.00193661	0.0154518
CT43_RS04770	1.42781	-0.0223254	0.479173	-0.0465915	0.962839	NA
CT43_RS04775	38.2789	-0.324868	0.345968	-0.93901	0.347725	0.604669
CT43_RS04780	43.559	-0.236256	0.31145	-0.758566	0.448112	0.685815
CT43_RS04785	205.151	-0.206343	0.236	-0.874333	0.381937	0.630796
CT43_RS04790	2320.52	0.0533919	0.52851	0.101023	0.919532	0.964493
CT43_RS04795	133.57	0.0566175	0.523128	0.108229	0.913814	0.961714
CT43_RS04800	80.0243	0.205612	0.526511	0.390518	0.696154	0.867045
CT43_RS04805	155.977	0.256535	0.528699	0.48522	0.62752	0.826378
CT43_RS04810	234.503	0.54846	0.510707	1.07392	0.282857	0.539657
CT43_RS04815	55.6337	-0.0725012	0.26158	-0.277166	0.781652	0.908306
CT43_RS04820	256.883	0.0390443	0.2274	0.171699	0.863674	0.945043
CT43_RS04825	12.8535	0.241038	0.438374	0.549845	0.582425	0.795769
CT43_RS04830	36.8686	-0.0893103	0.295921	-0.301805	0.762801	0.900036
CT43_RS04835	58.5757	0.526046	0.273879	1.92072	0.0547665	0.189996
CT43_RS04840	60.7301	-0.0817492	0.270325	-0.30241	0.762339	0.900036
CT43_RS04845	37.5236	-0.0706233	0.376077	-0.187789	0.851042	0.940241
CT43_RS04850	78.8287	0.0295324	0.347309	0.0850322	0.932236	0.970533
CT43_RS04855	26.4373	0.389944	0.418226	0.932376	0.351142	0.607083
CT43_RS04860	10.4451	0.313893	0.471149	0.66623	0.505264	0.735928
CT43_RS04865	39.1412	-0.151797	0.370848	-0.409325	0.682301	0.8594
CT43_RS04870	674.819	-0.445675	0.145666	-3.05956	0.00221664	0.0170734
CT43_RS04875	3850.66	0.00120662	0.160869	0.00750065	0.994015	0.997722
CT43_RS04880	17.9055	-0.00416097	0.4642	-0.00896375	0.992848	0.997722
CT43_RS04885	51.7448	0.0928958	0.527905	0.175971	0.860317	0.944417
CT43_RS04890	133.497	0.060039	0.201896	0.297376	0.76618	0.900941
CT43_RS04895	331.139	-0.144713	0.176367	-0.820518	0.411921	0.655409
CT43_RS04900	447.894	-0.665624	0.185918	-3.58021	0.000343323	0.00362285
CT43_RS04905	101.869	-0.572516	0.250674	-2.28391	0.0223768	0.100224
CT43_RS04910	81.0992	-0.410356	0.27368	-1.4994	0.13377	0.34654
CT43_RS04915	77.1101	-0.27808	0.214109	-1.29877	0.194021	0.432721
CT43_RS04920	444.132	0.0656524	0.142722	0.460003	0.645514	0.836399
CT43_RS04925	1747.38	2.76159	0.271541	10.1701	2.69742e-24	2.9318e-22
CT43_RS04930	611.943	2.49942	0.204662	12.2124	2.66735e-34	6.21238e-32
CT43_RS04935	48.1737	-0.161661	0.277701	-0.582142	0.560471	0.778326
CT43_RS04940	75.7278	-0.125192	0.250376	-0.500016	0.617064	0.819679
CT43_RS04945	6.09651	-0.149243	0.513089	-0.290872	0.771149	NA
CT43_RS04950	6.20972	0.312475	0.489393	0.638495	0.523151	NA
CT43_RS04955	224.315	0.268011	0.186948	1.43361	0.151682	0.375444
CT43_RS04960	316.86	-0.0594533	0.169513	-0.350729	0.725792	0.881752
CT43_RS04965	521.094	-0.349274	0.146936	-2.37705	0.0174516	0.0846784
CT43_RS04970	56.9471	-0.247973	0.248016	-0.999827	0.317394	0.574495
CT43_RS04975	35.4074	-0.0197819	0.364515	-0.0542691	0.956721	0.984498
CT43_RS04980	116.519	0.0255456	0.198951	0.128402	0.897831	0.955251
CT43_RS04985	92.6205	-0.294224	0.250394	-1.17505	0.239976	0.490199
CT43_RS04990	32.1927	0.43779	0.343529	1.27439	0.202525	0.443
CT43_RS04995	175.686	-0.395141	0.256147	-1.54264	0.122919	0.328164
CT43_RS05000	19.5023	-0.0539669	0.379097	-0.142356	0.886799	0.949572
CT43_RS05005	178.472	-0.320948	0.203752	-1.57519	0.115213	0.314809
CT43_RS05010	27.4712	-0.39184	0.3554	-1.10253	0.27023	0.527033
CT43_RS05015	820.709	0.181654	0.183373	0.990629	0.321867	0.578131
CT43_RS05020	2.94194	-0.120023	0.520159	-0.230742	0.817515	NA
CT43_RS05025	263.139	-0.266927	0.191533	-1.39363	0.163429	0.392791
CT43_RS05030	2.38277	-0.740056	0.517171	-1.43097	0.152439	NA
CT43_RS05035	287.428	0.303675	0.23074	1.31609	0.188143	0.425431
CT43_RS05040	17.6241	-0.737132	0.393689	-1.87237	0.0611551	0.205425
CT43_RS05045	0	NA	NA	NA	NA	NA
CT43_RS05050	0	NA	NA	NA	NA	NA
CT43_RS05055	2.94069	1.46811	0.527972	2.78066	0.00542488	NA
CT43_RS05060	54.5001	-0.132998	0.249621	-0.532801	0.594171	0.805235
CT43_RS05065	14599.6	-0.318138	0.26374	-1.20626	0.227718	0.474955
CT43_RS05070	82.5635	-0.510464	0.295541	-1.72722	0.0841281	0.254559
CT43_RS05075	148.806	0.218329	0.178229	1.22499	0.220578	0.465716
CT43_RS05080	339.15	0.246073	0.162523	1.51408	0.130006	0.340577
CT43_RS05085	1226.56	-1.35817	0.328364	-4.13618	3.53134e-05	0.000507994
CT43_RS05090	412.744	-1.67595	0.344231	-4.86867	1.1235e-06	2.48644e-05
CT43_RS05095	15.9171	-0.223126	0.380477	-0.586437	0.557582	0.775855
CT43_RS05100	11.398	-0.109798	0.522022	-0.210333	0.833408	0.932768
CT43_RS05105	11.2691	-0.0891342	0.415826	-0.214355	0.83027	0.930923
CT43_RS05110	41.415	0.0726967	0.330833	0.219738	0.826075	0.929881
CT43_RS05115	7.15634	-0.180223	0.498109	-0.361814	0.717491	NA
CT43_RS05120	3.28586	1.12002	0.526025	2.1292	0.0332373	NA
CT43_RS05125	1.85699	-0.9083	0.518846	-1.75062	0.0800118	NA
CT43_RS05130	10.4826	-0.585465	0.469268	-1.24761	0.212172	0.454948
CT43_RS05135	51.9835	-0.125335	0.276111	-0.453929	0.64988	0.837626
CT43_RS05140	178.956	-0.166305	0.235199	-0.707081	0.479516	0.711984
CT43_RS05145	881.075	0.0935661	0.213846	0.43754	0.66172	0.845473
CT43_RS05150	179.189	0.049852	0.213781	0.233192	0.815613	0.926635
CT43_RS05155	778.403	-0.518186	0.189516	-2.73426	0.00625202	0.0397642
CT43_RS05160	513.316	0.0578503	0.152717	0.378807	0.704831	0.872079
CT43_RS05165	1179.13	0.0550273	0.147632	0.372732	0.709348	0.874321
CT43_RS05170	2.51384	0.127297	0.528381	0.240918	0.809619	NA
CT43_RS05175	24.2824	0.472694	0.342563	1.37987	0.167625	0.398568
CT43_RS05180	4.83183	-0.0218072	0.527957	-0.0413049	0.967053	NA
CT43_RS05185	2158.15	1.14861	0.244253	4.70255	2.56935e-06	5.15029e-05
CT43_RS05190	312.08	-0.0165838	0.162334	-0.102158	0.918631	0.964375
CT43_RS05195	742.268	-0.682674	0.23164	-2.94713	0.00320736	0.0233093
CT43_RS05200	64.9569	-0.0762064	0.256852	-0.296693	0.766701	0.900941
CT43_RS05205	8167	0.0616297	0.21594	0.285402	0.775336	0.905052
CT43_RS05210	447.717	-0.145001	0.181846	-0.797381	0.42523	0.66703
CT43_RS05215	443.91	0.250956	0.248988	1.0079	0.313501	0.570437
CT43_RS05220	5.07198	-0.706181	0.490448	-1.43987	0.149904	NA
CT43_RS05225	384.506	-0.287647	0.190835	-1.50731	0.131731	0.343223
CT43_RS05230	21.1486	0.774573	0.347851	2.22673	0.025965	0.111989
CT43_RS05235	417.705	-0.145401	0.13799	-1.0537	0.29202	0.550392
CT43_RS05240	2118.74	0.0809123	0.190415	0.424926	0.670891	0.851629
CT43_RS05245	3226.19	-0.0400896	0.125001	-0.320715	0.748426	0.893269
CT43_RS05250	440.568	-0.0492881	0.215693	-0.22851	0.81925	0.927432
CT43_RS05255	533.645	-0.0808524	0.166709	-0.484992	0.627682	0.826378
CT43_RS05260	683.455	0.643112	0.172918	3.71917	0.000199879	0.00226298
CT43_RS05265	358.292	0.380394	0.164262	2.31577	0.0205706	0.0957907
CT43_RS05270	0.221553	-0.0699028	0.268407	-0.260436	0.794527	NA
CT43_RS05275	51.7235	0.18889	0.320152	0.59	0.555191	0.774471
CT43_RS05280	8.7175	-0.960203	0.477877	-2.00931	0.0445041	0.164527
CT43_RS05285	74.6467	-0.394084	0.305221	-1.29115	0.196653	0.43577
CT43_RS05290	23.2408	-0.625323	0.398119	-1.57069	0.116254	0.316238
CT43_RS05295	25.329	-0.708121	0.364209	-1.94427	0.0518628	0.183105
CT43_RS05300	560.359	0.425168	0.221865	1.91633	0.0553225	0.190903
CT43_RS05305	1288.49	0.422885	0.201134	2.10251	0.035509	0.140286
CT43_RS05310	52.2468	0.18585	0.299022	0.621525	0.534254	0.760488
CT43_RS05315	34.0206	-0.2707	0.322682	-0.838906	0.401522	0.647279
CT43_RS05320	1326.58	0.174767	0.194761	0.897343	0.369536	0.62138
CT43_RS05325	8945.23	0.685484	0.242295	2.82913	0.00466746	0.0317063
glpK	30882.6	0.714476	0.1334	5.35588	8.5139e-08	2.14647e-06
CT43_RS05335	90043.2	0.357463	0.219796	1.62634	0.103878	0.293855
CT43_RS05340	202.486	-0.115821	0.179569	-0.644994	0.518931	0.747291
CT43_RS05345	222.744	-0.412718	0.178445	-2.31286	0.0207306	0.0961072
CT43_RS05350	45.2554	0.391227	0.272587	1.43523	0.15122	0.375061
lstR	501.314	0.312687	0.282845	1.10551	0.26894	0.525834
CT43_RS05360	238.545	0.267663	0.172995	1.54723	0.121808	0.326624
CT43_RS05365	1032.5	-0.229235	0.145609	-1.57432	0.115414	0.315043
CT43_RS05370	78.759	-0.768966	0.275221	-2.79399	0.00520617	0.0344565
prsA_1	28205.5	-0.240652	0.187196	-1.28556	0.198595	0.437536
CT43_RS05380	341.059	-0.273936	0.226564	-1.20909	0.226628	0.474299
CT43_RS05385	194.878	-0.365178	0.248476	-1.46967	0.141652	0.359501
CT43_RS05390	2535.94	0.00967825	0.203897	0.0474663	0.962142	0.984766
CT43_RS05395	2771.02	-0.118703	0.211698	-0.560718	0.57499	0.790409
CT43_RS05400	422.209	-0.0736157	0.155353	-0.47386	0.6356	0.831733
CT43_RS05405	1680	0.114966	0.148755	0.772857	0.439607	0.678271
CT43_RS05410	3964.49	0.168201	0.19268	0.872954	0.382688	0.631369
CT43_RS05415	3089.75	0.161327	0.188778	0.854586	0.39278	0.640363
CT43_RS05420	5.69591	-0.131435	0.517205	-0.254125	0.799399	NA
CT43_RS05425	56.7608	-0.258185	0.237292	-1.08805	0.276573	0.534461
CT43_RS05430	9.14059	-0.15729	0.491569	-0.319975	0.748987	0.893269
CT43_RS05435	112.445	-0.081823	0.276045	-0.296412	0.766916	0.900941
CT43_RS05440	347.475	-0.126235	0.222534	-0.567262	0.570536	0.787163
CT43_RS05445	433.852	0.309724	0.245812	1.26	0.207668	0.448633
CT43_RS05450	32.8932	0.401455	0.306313	1.3106	0.189991	0.428225
CT43_RS05455	141.761	-0.399053	0.189794	-2.10255	0.0355048	0.140286
CT43_RS05460	38.9765	0.13437	0.266011	0.505129	0.613468	0.817288
CT43_RS05465	476.541	-0.110514	0.163898	-0.674284	0.500131	0.73246
CT43_RS05470	1967.19	-0.113083	0.134508	-0.840714	0.400508	0.646364
CT43_RS05475	1447.6	-0.511439	0.122528	-4.17405	2.99228e-05	0.000441412
CT43_RS05480	322.576	-0.742019	0.205149	-3.61697	0.000298071	0.0032041
CT43_RS05485	241.61	-0.628195	0.166058	-3.78299	0.000154957	0.00183955
CT43_RS05490	212.887	-0.97897	0.185263	-5.28423	1.26237e-07	3.11831e-06
CT43_RS05495	24.3198	-0.0599349	0.391852	-0.152953	0.878435	0.947129
CT43_RS05500	44935.6	-2.23881	0.294926	-7.59111	3.17182e-14	1.70477e-12
CT43_RS05505	192.507	0.73758	0.267657	2.75569	0.00585683	0.0376423
CT43_RS05510	195.144	0.525676	0.225104	2.33525	0.0195301	0.0915838
CT43_RS05515	86.1673	0.115372	0.228476	0.504962	0.613585	0.817288
CT43_RS05520	477.108	0.498498	0.246062	2.02591	0.0427742	0.159945
CT43_RS05525	720.073	0.51239	0.1633	3.13773	0.00170263	0.0139959
CT43_RS05530	684.781	0.438522	0.177938	2.46447	0.0137218	0.0715493
CT43_RS05535	134.637	0.502168	0.261277	1.92198	0.0546087	0.18983
CT43_RS05540	5356.19	0.627757	0.227085	2.76441	0.0057026	0.0368447
CT43_RS05545	7791.76	0.998487	0.236901	4.21479	2.50016e-05	0.000378585
CT43_RS05550	4697.35	1.04942	0.173978	6.0319	1.62039e-09	5.21404e-08
CT43_RS05555	319.791	0.147783	0.19076	0.774706	0.438513	0.677538
CT43_RS05560	916.753	0.0295006	0.220117	0.134022	0.893385	0.953217
CT43_RS05565	4.12283	0.302977	0.526417	0.575546	0.564922	NA
CT43_RS05570	455.961	-0.169498	0.189235	-0.895698	0.370414	0.62138
CT43_RS05575	89.028	-0.386226	0.221807	-1.74127	0.0816359	0.250019
CT43_RS05580	575.678	0.0807993	0.136889	0.590254	0.55502	0.774471
CT43_RS05585	576.4	-0.408788	0.218841	-1.86797	0.0617663	0.206701
CT43_RS05590	30.6746	-0.312187	0.379937	-0.821682	0.411258	0.6552
CT43_RS05595	4.42632	-0.16501	0.528875	-0.312002	0.755039	NA
CT43_RS05600	3.762	0.419976	0.525982	0.79846	0.424603	NA
CT43_RS05605	166.426	1.05323	0.254262	4.14232	3.43812e-05	0.000498554
CT43_RS05610	99.0355	0.601115	0.223597	2.68839	0.0071798	0.0441161
CT43_RS05615	8658.77	0.497628	0.18547	2.68307	0.00729498	0.0445997
CT43_RS05620	9.44099	1.10813	0.500897	2.21228	0.026947	0.115107
CT43_RS05625	1407.12	-0.0213872	0.138663	-0.154239	0.877422	0.947129
CT43_RS05630	2195.84	0.062849	0.136921	0.459015	0.646223	0.836399
CT43_RS05635	7.95345	-0.145874	0.461625	-0.316	0.752002	NA
CT43_RS05640	16.2259	-0.0174881	0.395494	-0.0442184	0.96473	0.98569
CT43_RS05645	0.513043	0.396873	0.365327	1.08635	0.277324	NA
CT43_RS05650	17.4101	-0.160376	0.479091	-0.334751	0.737813	0.886862
CT43_RS05655	9.40688	0.302712	0.442034	0.684817	0.49346	0.726086
CT43_RS05660	10.3477	-0.244985	0.430309	-0.569323	0.569137	0.786119
CT43_RS05665	36.1864	0.318597	0.273686	1.1641	0.244384	0.495147
CT43_RS05670	5176.7	3.17471	0.251938	12.6012	2.08048e-36	5.08782e-34
CT43_RS05675	349.459	0.119783	0.176196	0.679826	0.496614	0.729412
CT43_RS05680	100.674	-0.359155	0.244061	-1.47158	0.141134	0.358778
CT43_RS05685	257.434	0.206433	0.211458	0.976235	0.328948	0.584567
CT43_RS05690	96.359	0.00680342	0.209384	0.0324926	0.974079	0.988633
CT43_RS05695	364.361	0.0259839	0.17908	0.145097	0.884634	0.949572
CT43_RS05700	0	NA	NA	NA	NA	NA
CT43_RS05705	553.964	-0.200092	0.135588	-1.47574	0.140014	0.35723
CT43_RS05710	142.859	-0.0346123	0.237098	-0.145983	0.883935	0.949572
CT43_RS05715	613.198	-0.772451	0.200309	-3.85629	0.000115122	0.00142188
CT43_RS05720	61.2888	-1.16882	0.259946	-4.49638	6.91201e-06	0.000122488
CT43_RS05725	458.238	-0.721013	0.193842	-3.71959	0.000199548	0.00226298
CT43_RS05730	149.403	-0.199302	0.213418	-0.933857	0.350378	0.606404
CT43_RS05735	2302.75	0.637027	0.118153	5.39152	6.98629e-08	1.789e-06
CT43_RS05740	330.392	-0.167566	0.182001	-0.920683	0.357216	0.61089
CT43_RS05745	1692.44	1.03926	0.290507	3.5774	0.000347028	0.00365014
CT43_RS05750	90.3771	0.130303	0.223763	0.582324	0.560348	0.778326
CT43_RS05755	86.4383	0.0673415	0.259244	0.259761	0.795048	0.916868
CT43_RS05760	326.86	-0.270973	0.155475	-1.74288	0.081355	0.249628
CT43_RS05765	257.83	-0.00524225	0.166353	-0.0315129	0.974861	0.98881
CT43_RS05770	2543.02	-0.41328	0.416373	-0.992573	0.320918	0.577275
CT43_RS05775	60.5398	-1.05442	0.244471	-4.31306	1.61008e-05	0.000262497
CT43_RS05780	262.313	0.180879	0.187194	0.966261	0.333914	0.589593
CT43_RS05785	158.094	-0.466296	0.192824	-2.41824	0.0155956	0.0783144
CT43_RS05790	82.9901	-0.199922	0.244611	-0.817307	0.413753	0.656681
CT43_RS05795	232.443	-0.272466	0.247425	-1.1012	0.270809	0.527033
CT43_RS05800	3350.49	-0.115266	0.135792	-0.84884	0.39597	0.642659
CT43_RS05805	6465.22	0.0973066	0.147339	0.660427	0.50898	0.739798
CT43_RS05810	85.1916	-0.18402	0.280913	-0.655076	0.512419	0.74259
CT43_RS05815	57.1033	-0.371284	0.307979	-1.20555	0.22799	0.47532
CT43_RS05820	46.2294	-0.37238	0.309003	-1.2051	0.228163	0.475427
CT43_RS05825	5.18159	-0.191028	0.500793	-0.381452	0.702868	NA
CT43_RS05830	22.6185	-1.17664	0.335944	-3.5025	0.000460916	0.00464812
CT43_RS05835	15.0258	-0.405915	0.397504	-1.02116	0.307178	0.563706
CT43_RS05840	8.39799	0.114286	0.480321	0.237937	0.81193	0.924598
CT43_RS05845	36.6906	-0.323177	0.309056	-1.04569	0.295704	0.55487
CT43_RS05850	66.2411	-0.068818	0.251991	-0.273097	0.784778	0.909346
CT43_RS05855	5.90352	-0.302245	0.514965	-0.586923	0.557255	NA
rocD	2591.63	0.442289	0.218652	2.0228	0.0430941	0.160528
CT43_RS05865	516.669	-0.132066	0.198605	-0.664965	0.506073	0.736843
CT43_RS05870	8.54289	-0.473253	0.512644	-0.923162	0.355923	0.610093
CT43_RS05875	61.6597	-0.0194492	0.300994	-0.0646166	0.948479	0.979728
CT43_RS05880	578.332	1.02156	0.265644	3.84559	0.000120262	0.00147789
CT43_RS05885	2146.7	0.625674	0.17543	3.56652	0.000361758	0.00377262
CT43_RS05890	61.3008	-0.50613	0.243988	-2.0744	0.0380418	0.147085
CT43_RS05895	60.9213	-0.381108	0.277172	-1.37499	0.169136	0.400389
CT43_RS05900	116.912	-0.484297	0.212025	-2.28415	0.0223628	0.100224
CT43_RS05905	1393.76	-0.0843289	0.154382	-0.546236	0.584904	0.797759
CT43_RS05910	4910.59	-0.644033	0.207901	-3.09778	0.00194976	0.0155176
prsA_2	606.79	-0.0492026	0.182316	-0.269876	0.787256	0.910922
CT43_RS05920	147.242	-0.164828	0.190572	-0.864914	0.387086	0.634959
CT43_RS05925	22.9641	-0.271265	0.346528	-0.782807	0.433741	0.674155
CT43_RS05930	134.328	-0.333852	0.208549	-1.60083	0.109414	0.304233
CT43_RS05935	502.695	-0.193739	0.201274	-0.962566	0.335765	0.591261
CT43_RS05940	96.7186	-0.310384	0.259454	-1.1963	0.231579	0.480352
CT43_RS05945	4680.35	0.41544	0.143141	2.9023	0.0037043	0.0262196
CT43_RS05950	3842.68	0.0882145	0.249475	0.353601	0.723638	0.881752
CT43_RS05955	25.2249	0.0183044	0.344715	0.0531001	0.957652	0.984543
CT43_RS05960	59.5595	-0.441203	0.262302	-1.68204	0.092561	0.271845
CT43_RS05965	65.2314	0.0299878	0.250996	0.119475	0.904899	0.957671
CT43_RS05970	7954.42	-0.0469896	0.182705	-0.257188	0.797033	0.917593
CT43_RS05975	14871.3	-0.148229	0.154013	-0.962446	0.335825	0.591261
CT43_RS05980	283.302	-0.526774	0.144286	-3.65091	0.000261314	0.00287857
CT43_RS05985	44.2537	-0.500592	0.308772	-1.62123	0.104968	0.295995
CT43_RS05990	2877.05	0.0452191	0.142152	0.318104	0.750406	0.894307
CT43_RS05995	211.552	-0.156762	0.232774	-0.673452	0.50066	0.732713
CT43_RS06000	1037.27	0.835616	0.189506	4.40944	1.0364e-05	0.00017724
CT43_RS06005	371.9	1.02676	0.229776	4.46852	7.87644e-06	0.000138574
CT43_RS06010	378.599	1.13454	0.188073	6.03247	1.61468e-09	5.21404e-08
CT43_RS06015	792.329	1.03619	0.160007	6.47591	9.42421e-11	3.60108e-09
CT43_RS06020	913.376	0.984668	0.214844	4.58318	4.57957e-06	8.58187e-05
CT43_RS06025	1590.88	0.0837907	0.142686	0.587239	0.557043	0.775327
CT43_RS06030	7958.47	0.682663	0.182428	3.7421	0.00018249	0.0020936
CT43_RS06035	19.2186	-0.104369	0.353536	-0.295214	0.76783	0.900941
CT43_RS06040	2783.11	0.201464	0.183133	1.10009	0.271291	0.527193
CT43_RS06045	65.3269	-1.07271	0.295032	-3.63592	0.000276985	0.00303073
CT43_RS06050	3924.61	-0.150978	0.136871	-1.10307	0.269998	0.527033
CT43_RS06055	1492.14	-0.266447	0.144553	-1.84325	0.065292	0.21554
CT43_RS06060	76.12	-0.377127	0.25133	-1.50052	0.133479	0.346488
CT43_RS06065	9714.32	0.222382	0.178743	1.24414	0.213447	0.456135
CT43_RS06070	902.976	-0.380501	0.212553	-1.79015	0.0734301	0.232457
CT43_RS06075	759.023	-0.397712	0.207161	-1.91982	0.054881	0.189996
CT43_RS06080	711.659	-0.106041	0.158809	-0.667725	0.504309	0.735815
CT43_RS06085	1339.53	-0.23753	0.140984	-1.68479	0.0920283	0.270938
CT43_RS06090	3357.14	-0.12224	0.116586	-1.0485	0.294409	0.553191
ppnK_1	6329.57	0.0761828	0.210017	0.362746	0.716795	0.877119
CT43_RS06100	8668.41	0.0353742	0.113089	0.3128	0.754432	0.896405
CT43_RS06105	87.6717	-0.500709	0.221822	-2.25725	0.0239925	0.105814
CT43_RS06110	238.284	0.0914286	0.164337	0.556348	0.577973	0.792505
CT43_RS06115	37.87	-0.313358	0.29548	-1.0605	0.288915	0.548132
CT43_RS06120	16.2843	0.0642417	0.391459	0.164108	0.869646	0.945043
CT43_RS06125	20.9701	-0.989823	0.382136	-2.59023	0.00959105	0.0543907
CT43_RS06130	10.7193	-1.20283	0.447655	-2.68697	0.00721035	0.0442482
CT43_RS06135	13.4923	-0.571243	0.460568	-1.2403	0.214864	0.45715
CT43_RS06140	36.4333	-0.675219	0.289643	-2.33121	0.0197424	0.0924478
CT43_RS06145	23.7778	-0.385625	0.338116	-1.14051	0.254073	0.505569
CT43_RS06150	40.1171	-0.879562	0.30441	-2.8894	0.00385975	0.0270847
CT43_RS06155	15.4875	-0.360651	0.366839	-0.983132	0.325542	0.58249
CT43_RS06160	34.8657	0.0368545	0.35333	0.104306	0.916926	0.96362
CT43_RS06165	15.6422	0.176698	0.361844	0.488326	0.625319	0.824821
CT43_RS06170	124.762	-0.161007	0.216865	-0.742431	0.457826	0.693906
CT43_RS06175	139.423	-0.181335	0.175979	-1.03043	0.302806	0.560817
CT43_RS06180	29593.4	-0.212817	0.151025	-1.40915	0.158792	0.387218
CT43_RS06185	20.2274	-0.668297	0.431793	-1.54773	0.121688	0.326624
CT43_RS06190	10.6076	-0.222322	0.428133	-0.519282	0.603564	0.810622
CT43_RS06195	35.8926	-0.656186	0.280283	-2.34116	0.0192241	0.0906705
CT43_RS06200	17.8556	0.130842	0.375656	0.348303	0.727613	0.881841
CT43_RS06205	13.2206	0.205291	0.445105	0.461219	0.644641	0.836392
CT43_RS06210	5.20146	0.116052	0.512442	0.22647	0.820836	NA
CT43_RS06215	2081.86	-0.310295	0.213256	-1.45503	0.14566	0.366284
CT43_RS06220	450.027	0.537371	0.15284	3.5159	0.000438268	0.00442886
CT43_RS06225	1230.03	0.442987	0.193762	2.28624	0.0222404	0.0998879
CT43_RS06230	1613.79	0.31321	0.133744	2.34187	0.0191876	0.0905853
CT43_RS06235	418.152	0.10602	0.146612	0.723135	0.469597	0.703676
CT43_RS06240	7.8682	0.565882	0.461617	1.22587	0.220248	NA
CT43_RS06245	5.09935	0.22206	0.527562	0.420917	0.673816	NA
CT43_RS06250	3130.69	-0.256884	0.234592	-1.09502	0.273507	0.530416
CT43_RS06255	79.7003	0.450394	0.219236	2.05438	0.039939	0.152017
CT43_RS06260	10.72	1.05287	0.432854	2.43238	0.0149998	0.0761826
CT43_RS06265	18.7113	1.07431	0.420165	2.55688	0.0105617	0.058835
CT43_RS06270	9.04716	0.506719	0.471186	1.07541	0.282191	0.538928
CT43_RS06275	6.18103	0.462734	0.495171	0.934492	0.35005	NA
CT43_RS06280	40.3965	0.206482	0.303994	0.679231	0.496992	0.729747
CT43_RS06285	34.6929	-0.353246	0.346319	-1.02	0.307728	0.563706
CT43_RS06290	25.7591	-0.196882	0.331105	-0.59462	0.552097	0.77292
CT43_RS06295	56.272	0.045689	0.29519	0.154778	0.876996	0.947129
CT43_RS06300	79.4414	0.00116513	0.276609	0.00421218	0.996639	0.998477
CT43_RS06305	60.9108	0.06291	0.289966	0.216956	0.828242	0.930737
CT43_RS06310	7.35089	-0.620948	0.483039	-1.2855	0.198617	NA
CT43_RS06315	55.6724	-0.486765	0.305812	-1.59171	0.11145	0.308665
CT43_RS06320	5.30986	0.160968	0.499436	0.3223	0.747225	NA
CT43_RS06325	3023.06	0.124898	0.13512	0.924348	0.355305	0.610093
CT43_RS06330	13.9925	0.325967	0.400442	0.814019	0.415634	0.658311
CT43_RS06335	500.021	-0.660946	0.176418	-3.74648	0.000179331	0.00207656
CT43_RS06340	35.9106	-0.357592	0.356269	-1.00371	0.315516	0.572825
CT43_RS06345	86.8096	-0.176175	0.207465	-0.84918	0.395781	0.642659
CT43_RS06350	34.5422	-0.496521	0.360701	-1.37655	0.168653	0.39994
CT43_RS06355	48.5009	-0.439924	0.325354	-1.35214	0.17633	0.411351
CT43_RS06360	4060.43	1.16659	0.164544	7.08987	1.34238e-12	6.31307e-11
CT43_RS06365	15210.5	1.09034	0.159945	6.81698	9.29753e-12	3.92019e-10
CT43_RS06370	47.2045	-0.691203	0.271346	-2.54731	0.0108556	0.059668
CT43_RS06375	64.6159	-0.100245	0.339741	-0.295063	0.767946	0.900941
CT43_RS06380	23.3274	0.0311204	0.409332	0.0760272	0.939397	0.974884
CT43_RS06385	54.5144	0.276434	0.276999	0.997961	0.318298	0.575313
CT43_RS06390	27.5433	0.171548	0.30293	0.566296	0.571193	0.787402
CT43_RS06395	1398.37	0.233851	0.227638	1.02729	0.304283	0.562298
CT43_RS06400	264.254	0.0628745	0.184072	0.341575	0.732671	0.885285
CT43_RS06405	666.568	-0.098113	0.169571	-0.578594	0.562863	0.780097
CT43_RS06410	608.258	0.00130929	0.227673	0.00575075	0.995412	0.998246
CT43_RS06415	3.30313	0.693896	0.527684	1.31498	0.188516	NA
CT43_RS06420	293.365	0.434028	0.159257	2.72533	0.00642366	0.0406573
CT43_RS06425	15.0995	0.156116	0.391427	0.398839	0.690012	0.8623
CT43_RS06430	110.578	-0.364202	0.217807	-1.67214	0.0944973	0.276097
CT43_RS06435	50.4138	0.16635	0.368127	0.451882	0.651354	0.838513
CT43_RS06440	2518.51	0.0665877	0.153388	0.434113	0.664207	0.84673
CT43_RS06445	40.0452	0.239891	0.363992	0.659058	0.509859	0.740605
CT43_RS06450	69.3748	0.114825	0.319419	0.359479	0.719236	0.879007
CT43_RS06455	16.8021	-0.277241	0.417627	-0.663847	0.506788	0.73705
CT43_RS06460	366.844	0.604766	0.16071	3.76309	0.000167828	0.00196846
CT43_RS06465	1845.36	-0.484147	0.238817	-2.02727	0.042635	0.15961
CT43_RS06470	114.642	-0.988594	0.3051	-3.24022	0.00119436	0.0106018
CT43_RS06475	409.152	0.508712	0.190554	2.66965	0.00759302	0.0453894
CT43_RS06480	917.536	0.246426	0.149717	1.64594	0.0997759	0.285383
CT43_RS06485	4456.81	-0.601185	0.183206	-3.28146	0.0010327	0.00947638
CT43_RS06490	2882.46	-0.153867	0.222278	-0.692231	NA	NA
CT43_RS06495	8302.05	-0.287926	0.156786	-1.83643	0.0662947	0.218055
CT43_RS06500	16171.7	-0.201576	0.11969	-1.68415	0.0921519	0.270938
CT43_RS06505	864.934	-0.449137	0.141775	-3.16796	0.00153512	0.0129109
CT43_RS06510	1453.34	0.188734	0.134467	1.40357	0.160447	0.388874
CT43_RS06515	24.433	-0.281448	0.325218	-0.865411	0.386813	0.634959
CT43_RS06520	747.24	-0.137443	0.152511	-0.901204	0.36748	0.619774
CT43_RS06525	159.46	-0.128058	0.271133	-0.472309	0.636706	0.83221
CT43_RS06530	31.7238	-0.207534	0.289048	-0.717992	0.472762	0.706325
CT43_RS06535	670.717	0.0634535	0.180369	0.351798	0.724989	0.881752
CT43_RS06540	594.117	0.687997	0.177361	3.87908	0.000104852	0.00130461
CT43_RS06545	139.814	-0.0449287	0.20605	-0.218047	0.827392	0.930721
CT43_RS06550	338.748	0.208006	0.19683	1.05678	0.290612	0.549459
CT43_RS06555	522.677	0.122005	0.183527	0.664777	0.506193	0.736843
CT43_RS06560	951.828	0.10425	0.161422	0.645821	0.518396	0.747291
CT43_RS06565	5923.79	-0.0730572	0.145166	-0.503268	0.614776	0.817973
CT43_RS06570	885.197	0.200833	0.186342	1.07776	0.28114	0.538654
CT43_RS06575	860.141	0.544192	0.220249	2.4708	0.0134811	0.0705954
CT43_RS06580	399.703	0.613996	0.242289	2.53415	0.011272	0.0613253
CT43_RS06585	179.611	0.0671794	0.221581	0.303182	0.761751	0.900036
CT43_RS06590	156.21	0.271279	0.223156	1.21565	0.224119	0.471064
CT43_RS06595	8864	0.925624	0.277486	3.33575	0.000850686	0.007986
CT43_RS06600	2215.29	-0.688984	0.140265	-4.91203	9.01371e-07	2.0223e-05
CT43_RS06605	78.3107	-0.647873	0.23783	-2.7241	0.00644765	0.0406909
CT43_RS06610	15.4873	-0.333921	0.402558	-0.8295	0.406822	0.652382
CT43_RS06615	210.136	0.224702	0.335213	0.670326	0.50265	0.734527
CT43_RS06620	802.659	0.400511	0.232633	1.72165	0.0851337	0.256397
CT43_RS06625	315.405	0.543303	0.273495	1.98652	0.0469758	0.171095
CT43_RS06630	43.1398	0.824534	0.344211	2.39543	0.0166008	0.0820784
CT43_RS06635	74.4105	0.644029	0.250269	2.57335	0.0100719	0.0563634
CT43_RS06640	61.551	0.569259	0.271308	2.0982	0.0358875	0.141161
CT43_RS06645	1487.91	-0.207591	0.143275	-1.4489	0.147367	0.369058
CT43_RS06650	3491.08	-0.127642	0.111869	-1.141	0.253872	0.505569
CT43_RS06655	3.35394	-0.526981	0.528425	-0.997266	0.318635	NA
CT43_RS06660	2.74188	-0.613273	0.525976	-1.16597	0.243626	NA
CT43_RS06665	15.095	0.162666	0.478655	0.33984	0.733977	0.885669
CT43_RS06670	12.7376	0.277972	0.466496	0.595873	0.55126	0.772853
CT43_RS06675	18.3857	-0.100845	0.393935	-0.255994	0.797955	0.917658
CT43_RS06680	34.7628	0.411688	0.357547	1.15142	0.249558	0.501886
CT43_RS06685	69.8316	0.419961	0.224105	1.87395	0.0609376	0.205125
CT43_RS06690	84.6255	0.0643461	0.22423	0.286965	0.774139	0.904519
CT43_RS06695	46.146	0.380621	0.329541	1.155	0.248089	0.499549
CT43_RS06700	0.493007	-0.383029	0.327599	-1.1692	0.242323	NA
CT43_RS06705	378.179	-0.204292	0.24141	-0.846246	0.397416	0.643629
CT43_RS06710	38.006	0.243001	0.30742	0.790452	0.429264	0.671524
CT43_RS06715	40.8436	-0.139613	0.317621	-0.439558	0.660257	0.844487
CT43_RS06720	29.2096	-0.089857	0.322854	-0.278321	0.780766	0.908306
CT43_RS06725	14.8431	0.122297	0.390132	0.313477	0.753918	0.896248
CT43_RS06730	831.926	-0.0684309	0.15174	-0.450976	0.652007	0.83876
CT43_RS06735	1448.2	-0.183758	0.151876	-1.20992	0.22631	0.473836
CT43_RS06740	4014.31	0.185139	0.123818	1.49525	0.134848	0.348595
CT43_RS06745	89.4087	0.828772	0.316686	2.61701	0.00887026	0.0511609
CT43_RS06750	0.304234	0.00294027	0.296829	0.0099056	0.992097	NA
CT43_RS06755	197.882	0.194755	0.210447	0.925435	0.35474	0.610093
CT43_RS06760	1604.21	0.0906016	0.244229	0.37097	0.71066	0.874425
CT43_RS06765	785.354	0.182546	0.263296	0.693309	0.488116	0.720825
CT43_RS06770	3078.91	0.224626	0.263928	0.851089	0.39472	0.642027
CT43_RS06775	594.652	0.0415759	0.266703	0.155888	0.876121	0.947129
CT43_RS06780	347.546	0.148323	0.302665	0.490059	0.624092	0.82423
CT43_RS06785	79.6873	0.00974487	0.298323	0.0326655	0.973941	0.988633
CT43_RS06790	148.702	0.15752	0.169055	0.931766	0.351457	0.607413
CT43_RS06795	1498.78	-0.221099	0.215652	-1.02526	0.305239	0.562398
CT43_RS06800	1676.23	-0.541317	0.194184	-2.78765	0.00530919	0.0349963
CT43_RS06805	742.061	-0.634583	0.17888	-3.54753	0.000388854	0.00399556
CT43_RS06810	8137.85	-0.353289	0.216715	-1.6302	0.103059	0.29204
CT43_RS06815	26200.9	-0.162564	0.161445	-1.00693	0.313969	0.571076
CT43_RS06820	8312.61	0.0351724	0.143349	0.245362	0.806176	0.921694
CT43_RS06825	267.098	-0.329575	0.23464	-1.4046	0.160141	0.388712
CT43_RS06830	216.303	-0.319912	0.204792	-1.56213	0.118258	0.319557
CT43_RS06835	100.722	-0.304654	0.190053	-1.60299	0.108936	0.303421
CT43_RS06840	729.234	-0.143868	0.121399	-1.18508	0.235987	0.486171
CT43_RS06845	267.642	0.0990369	0.157799	0.627614	0.530257	0.757444
CT43_RS06850	382.96	-0.0623624	0.155931	-0.399936	0.689204	0.862122
CT43_RS06855	49.3512	-0.432537	0.277496	-1.55871	0.119064	0.321027
CT43_RS06860	92.0884	-0.181558	0.35367	-0.513355	0.607703	0.813712
CT43_RS06865	43.5152	-0.134123	0.271921	-0.493243	0.621841	0.823306
CT43_RS06870	81.8823	-0.143238	0.239919	-0.597027	0.550489	0.77281
CT43_RS06875	1028.36	0.760821	0.211575	3.59598	0.000323166	0.00345111
CT43_RS06880	21.9503	0.274535	0.391272	0.701648	0.482899	0.715858
CT43_RS06885	47.9318	0.61872	0.287085	2.15518	0.0311478	0.127767
CT43_RS06890	12314.7	0.201927	0.14202	1.42182	0.155078	0.381114
CT43_RS06895	3186.5	0.12976	0.180417	0.719223	0.472004	0.706325
CT43_RS06900	8112.63	0.451049	0.168104	2.68316	0.00729304	0.0445997
CT43_RS06905	23313	0.378735	0.118848	3.18673	0.0014389	0.0122182
CT43_RS06910	3793.92	0.383119	0.13907	2.75486	0.0058718	0.0376889
CT43_RS06915	97.3605	0.34959	0.251838	1.38816	0.16509	0.394843
CT43_RS06920	539.271	-0.945835	0.218409	-4.33057	1.48723e-05	0.000244917
CT43_RS06925	1516.23	-0.930963	0.19488	-4.77712	1.77827e-06	3.73285e-05
CT43_RS06930	1186.44	-0.555956	0.23464	-2.36941	0.0178166	0.0856846
CT43_RS06935	1.92508	0.910654	0.525544	1.73279	0.0831339	NA
CT43_RS06940	26.442	1.17533	0.439634	2.67343	0.00750803	0.045237
CT43_RS06945	62.425	2.19161	0.366266	5.98366	2.18174e-09	6.75558e-08
CT43_RS06950	9.45137	-0.49517	0.468897	-1.05603	0.290954	0.549655
CT43_RS06955	73.3233	-0.120303	0.252017	-0.477361	0.633105	0.83128
CT43_RS06960	411.006	-0.656575	0.246366	-2.66504	0.00769786	0.0457475
CT43_RS06965	7216.53	-0.14979	0.209406	-0.715309	0.474418	0.707433
CT43_RS06970	1511.5	-0.267641	0.191527	-1.39741	0.162292	0.391101
CT43_RS06975	16.2422	0.0703318	0.387022	0.181726	0.855798	0.942881
CT43_RS06980	391.038	-0.648491	0.304192	-2.13184	0.0330196	0.13325
CT43_RS06985	7.73382	-0.42747	0.503192	-0.849516	0.395594	NA
CT43_RS06990	75.0972	0.238828	0.236914	1.00808	0.313417	0.570437
CT43_RS06995	906.151	0.0906609	0.151977	0.596545	0.550811	0.77281
CT43_RS07000	8.25661	-0.322506	0.456611	-0.706304	0.479999	NA
CT43_RS07005	18.7546	-0.572697	0.425526	-1.34585	0.17835	0.414095
CT43_RS07010	11.3859	-0.924465	0.44832	-2.06207	0.0392014	0.150498
CT43_RS07015	22.6465	-0.513805	0.348899	-1.47265	0.140846	0.358603
CT43_RS07020	6.5529	0.698981	0.514196	1.35937	0.17403	NA
CT43_RS07025	29.2341	-0.508587	0.302007	-1.68402	0.0921775	0.270938
CT43_RS07030	19.383	0.0717536	0.418763	0.171347	0.863951	0.945043
CT43_RS07035	3.45064	-0.291286	0.528841	-0.550801	0.58177	NA
CT43_RS07040	34.623	-0.133626	0.36751	-0.363598	0.716158	0.87675
CT43_RS07045	31.0184	-0.253377	0.375821	-0.674195	0.500187	0.73246
CT43_RS07050	33.644	0.741191	0.351226	2.1103	0.0348327	0.138537
CT43_RS07055	35.6165	0.0447306	0.291938	0.15322	0.878225	0.947129
leuD	17.8489	0.025865	0.353597	0.0731482	0.941688	0.975598
CT43_RS07065	80.3881	0.684593	0.258255	2.65084	0.00802914	0.0473531
CT43_RS07070	44.9004	-0.0303577	0.325227	-0.0933432	0.925631	0.967777
CT43_RS07075	30.264	0.643392	0.343804	1.87139	0.0612906	0.205605
hisB	7.09161	0.454824	0.519298	0.875844	0.381115	NA
CT43_RS07085	12.5176	0.597877	0.46711	1.27995	0.200563	0.440172
CT43_RS07090	6.89546	1.00021	0.518698	1.92831	0.0538162	NA
CT43_RS07095	19.1856	0.162018	0.406714	0.398357	0.690367	0.862474
CT43_RS07100	5.56124	-0.393342	0.487841	-0.806291	0.420075	NA
CT43_RS07105	3.20837	-0.530457	0.513921	-1.03218	0.30199	NA
CT43_RS07110	35.5742	0.00462681	0.347068	0.0133311	0.989364	0.996755
CT43_RS07115	4.57689	0.187401	0.501362	0.373785	0.708565	NA
CT43_RS07120	5063.56	0.597673	0.19165	3.11857	0.00181729	0.0146915
CT43_RS07125	2658.6	-0.409542	0.166496	-2.45977	0.0139025	0.0721467
CT43_RS07130	3260.93	-0.339311	0.155035	-2.1886	0.0286256	0.119707
CT43_RS07135	12.0217	0.107892	0.41156	0.262154	0.793203	0.915421
CT43_RS07140	510.642	-0.318231	0.14854	-2.14239	0.032162	0.130978
CT43_RS07145	67.7167	-0.896808	0.362768	-2.47213	NA	NA
CT43_RS07150	8.65919	-0.146054	0.525875	-0.277736	0.781215	0.908306
sat	7.56047	0.227618	0.524194	0.434225	0.664125	NA
CT43_RS07160	3.99028	0.1901	0.519559	0.365888	0.714449	NA
CT43_RS07165	17.9346	-0.544183	0.390857	-1.39228	0.163838	0.39299
CT43_RS07170	3.35789	0.189114	0.528867	0.357583	0.720656	NA
CT43_RS07175	12.4369	0.359094	0.425943	0.843056	0.399197	0.645201
CT43_RS07180	25.5893	-0.532413	0.377602	-1.40999	0.158544	0.386945
CT43_RS07185	59.8268	-0.327354	0.303914	-1.07713	0.281423	0.538654
CT43_RS07190	1906.67	-0.325193	0.141991	-2.29024	0.0220072	0.0992965
CT43_RS07195	2758.12	-0.257351	0.166482	-1.54582	0.122149	0.32718
CT43_RS07200	13853.4	-0.0137114	0.224986	-0.0609434	0.951404	0.981344
CT43_RS07205	218.208	-0.310385	0.178764	-1.73628	0.0825135	0.251761
CT43_RS07210	1760.8	-0.566717	0.229405	-2.47038	0.013497	0.0706029
CT43_RS07215	296.017	1.47291	0.250797	5.87289	4.28255e-09	1.29296e-07
CT43_RS07220	175.631	1.30066	0.289058	4.49966	6.80626e-06	0.000121052
CT43_RS07225	474.338	-0.447516	0.166834	-2.6824	0.00730953	0.0446328
CT43_RS07230	578.474	-0.053891	0.13228	-0.4074	0.683714	0.8594
CT43_RS07235	1214.91	-0.117561	0.132427	-0.887743	0.374679	0.624455
CT43_RS07240	178.366	0.62264	0.212958	2.92377	0.0034582	0.0248371
CT43_RS07245	319.089	-0.391521	0.162962	-2.40253	0.0162821	0.0808485
CT43_RS07250	341.874	0.443552	0.213432	2.07819	0.0376921	0.146514
CT43_RS07255	217.688	-0.220337	0.22765	-0.967877	0.333106	0.588379
CT43_RS07260	18.6455	-0.280772	0.398858	-0.703939	0.481471	0.714247
CT43_RS07265	1.37873	-0.18621	0.495132	-0.376081	0.706856	NA
CT43_RS07270	286.921	-0.260042	0.212636	-1.22295	0.22135	0.466764
CT43_RS07275	118.025	0.0271	0.229317	0.118177	0.905927	0.957671
CT43_RS07280	4901.95	0.820221	0.208172	3.9401	8.1446e-05	0.00104281
CT43_RS07285	107.404	-0.54383	0.260263	-2.08954	0.0366591	0.14321
CT43_RS07290	59.1497	-0.97714	0.371946	-2.6271	0.00861164	0.0499047
CT43_RS07295	3585.5	0.241724	0.256161	0.943641	0.345353	0.602398
CT43_RS07300	10478.6	0.170291	0.175926	0.967972	0.333058	0.588379
CT43_RS07305	3485.77	-0.0346366	0.123756	-0.279878	0.779571	0.908262
CT43_RS07310	778.89	-0.0508551	0.222253	-0.228816	0.819012	0.927432
CT43_RS07315	7.25354	-0.534767	0.483626	-1.10575	0.268837	NA
CT43_RS07320	10.6169	-0.842433	0.424435	-1.98483	0.0471631	0.171505
CT43_RS07325	324.548	-0.243903	0.241347	-1.01059	0.312212	0.569362
CT43_RS07330	206.793	0.262767	0.189875	1.38389	0.166391	0.397146
CT43_RS07335	163.519	0.0750196	0.344486	0.217773	0.827606	0.930737
CT43_RS07340	2419.58	-0.104077	0.17185	-0.605629	0.544761	0.769092
CT43_RS07345	1872.85	0.262245	0.144754	1.81166	0.070038	0.226326
CT43_RS07350	5337.75	0.0419898	0.152112	0.276045	0.782514	0.908517
CT43_RS07355	250.724	0.291344	0.184312	1.58071	0.113945	0.312486
CT43_RS07360	6490.63	0.465997	0.122476	3.8048	0.000141919	0.00170547
CT43_RS07365	124.807	0.162092	0.240794	0.673156	0.500848	0.732769
CT43_RS07370	179.215	0.302622	0.21593	1.40148	0.16107	0.389225
CT43_RS07375	29.624	0.12517	0.327533	0.382159	0.702343	0.871033
CT43_RS07380	20.8272	-0.39537	0.3699	-1.06886	0.285135	0.542854
CT43_RS07385	11.3042	0.72491	0.473336	1.53149	0.125648	0.333098
CT43_RS07390	34.2629	-0.261531	0.332621	-0.786273	0.431708	0.672875
CT43_RS07395	3484.08	0.00227215	0.134351	0.0169121	0.986507	0.996079
CT43_RS07400	2212.04	0.0995604	0.16307	0.610537	0.541506	0.766572
CT43_RS07405	1515.58	0.761141	0.215624	3.52994	0.000415647	0.00423527
CT43_RS07410	1944.22	0.722321	0.225869	3.19796	0.00138402	0.0118759
CT43_RS07415	3759.02	0.175872	0.179359	0.980559	0.32681	0.58347
CT43_RS07420	8830.27	0.341275	0.12295	2.77572	0.00550793	0.0359191
CT43_RS07425	267.7	0.865595	0.189139	4.57651	4.72802e-06	8.79268e-05
CT43_RS07430	70.0752	0.210449	0.24688	0.852433	0.393974	0.641453
CT43_RS07435	1862.67	-0.223125	0.222294	-1.00374	0.315504	0.572825
CT43_RS07440	1246.14	0.0532563	0.24089	0.221081	0.825029	0.929131
CT43_RS07445	1505.81	-0.266483	0.274488	-0.970834	0.331631	0.587533
CT43_RS07450	360.75	0.424284	0.169683	2.50045	0.0124037	0.0662194
CT43_RS07455	977.972	0.634528	0.193922	3.27209	0.00106756	0.00974378
CT43_RS07460	376.669	-0.00232321	0.16874	-0.013768	0.989015	0.996755
CT43_RS07465	572.39	-0.0516235	0.142861	-0.361354	0.717835	0.877952
CT43_RS07470	1035.63	0.0194224	0.141708	0.137059	0.890984	0.951693
CT43_RS07475	1389.01	-0.247558	0.137843	-1.79594	0.0725037	0.23087
CT43_RS07480	2591.69	-0.127609	0.125061	-1.02037	0.307551	0.563706
CT43_RS07485	22612.8	0.397754	0.1436	2.76988	0.00560772	0.0363276
CT43_RS07490	23.3271	-0.39713	0.366233	-1.08436	0.278203	0.536002
CT43_RS07495	355.695	-0.492249	0.255139	-1.92933	0.0536895	0.1873
CT43_RS07500	310.608	-0.642087	0.187381	-3.42664	0.000611105	0.00600184
CT43_RS07505	1665.09	-0.366792	0.161122	-2.27648	0.0228171	0.101545
CT43_RS07510	3307.58	0.146001	0.15469	0.943834	0.345254	0.602398
CT43_RS07515	3614.73	-0.372822	0.203368	-1.83324	0.0667675	0.21908
CT43_RS07520	16457.4	0.303665	0.15658	1.93936	0.0524579	0.183791
CT43_RS07525	1763.89	0.0475828	0.138062	0.344648	0.730359	0.883986
CT43_RS07530	0.617403	0.0098975	0.393769	0.0251353	0.979947	NA
CT43_RS07535	4.19002	-0.131074	0.527645	-0.248413	0.803815	NA
CT43_RS07540	14.2143	-0.445417	0.402836	-1.1057	0.268855	0.525834
CT43_RS07545	1.00109	-0.608684	0.43276	-1.40652	0.159571	NA
engA	11334.9	-0.29246	0.184091	-1.58867	0.112135	0.309494
CT43_RS07555	19416.8	-0.0409386	0.121617	-0.336619	0.736404	0.886272
CT43_RS07560	9.60793	0.05211	0.446264	0.116769	0.907043	0.957967
CT43_RS07565	5.76031	-0.715553	0.492686	-1.45235	0.146404	NA
CT43_RS07570	29.4143	-0.0351952	0.337036	-0.104426	0.916832	0.96362
CT43_RS07575	202.253	-0.386252	0.18136	-2.12975	0.0331919	0.133725
CT43_RS07580	29937.4	0.00742082	0.236674	0.0313546	NA	NA
CT43_RS07585	11096.9	-0.0297073	0.108381	-0.274101	0.784007	0.909231
CT43_RS07590	2706.37	-0.503246	0.173433	-2.90168	0.00371167	0.0262338
CT43_RS07595	3377.26	-0.116308	0.145838	-0.797516	0.425151	0.66703
CT43_RS07600	7584.76	0.0179421	0.129772	0.138258	0.890037	0.951096
CT43_RS07605	5334.27	0.466166	0.222004	2.09981	0.0357459	0.140806
CT43_RS07610	1397.24	0.423523	0.151577	2.79411	0.00520422	0.0344565
CT43_RS07615	2185.53	0.42391	0.172377	2.4592	0.0139249	0.0721467
CT43_RS07620	996.415	0.489405	0.138973	3.52158	0.000428981	0.00434399
CT43_RS07625	4980.91	-0.247808	0.156708	-1.58133	0.113802	0.312486
CT43_RS07630	467.021	0.00945683	0.203363	0.0465022	0.96291	0.984766
CT43_RS07635	43.777	0.0701494	0.271216	0.258648	0.795907	0.917027
CT43_RS07640	306.6	0.38074	0.279279	1.3633	0.172789	0.405912
CT43_RS07645	249.756	0.530246	0.247375	2.1435	0.0320733	0.130726
CT43_RS07650	519.004	0.285856	0.216129	1.32262	0.185963	0.422805
CT43_RS07655	467.711	-0.41616	0.183417	-2.26893	0.0232725	0.103196
CT43_RS07660	307.814	-0.380675	0.255043	-1.49259	0.135545	0.349657
CT43_RS07665	144.916	-0.528467	0.204794	-2.58048	0.00986622	0.0554026
CT43_RS07670	3413.28	-0.269792	0.196929	-1.36999	0.170689	0.402528
CT43_RS07675	29.3032	0.215302	0.329268	0.653879	0.51319	0.743266
CT43_RS07680	285.374	0.0276608	0.168444	0.164213	0.869563	0.945043
CT43_RS07685	963.69	0.19861	0.184203	1.07821	0.280939	0.538654
CT43_RS07690	1379.07	0.479995	0.161492	2.97225	0.00295629	0.0217105
CT43_RS07695	957.13	0.609663	0.202522	3.01036	0.0026094	0.019665
CT43_RS07700	1283.29	0.439278	0.185566	2.36723	0.0179218	0.0860211
CT43_RS07705	3203.09	0.541386	0.151228	3.57992	0.000343693	0.00362285
CT43_RS07710	3676.61	0.439936	0.16671	2.63892	0.00831695	0.0487126
CT43_RS07715	2509.26	0.390534	0.203421	1.91983	0.0548789	0.189996
CT43_RS07720	15.7842	-0.420071	0.398782	-1.05338	0.292165	0.550454
CT43_RS07725	2858.74	0.717359	0.145671	4.92453	8.45648e-07	1.90602e-05
CT43_RS07730	1397.36	0.752598	0.215506	3.49224	0.00047898	0.00482035
CT43_RS07735	1260.24	0.738806	0.139753	5.2865	1.24678e-07	3.09543e-06
CT43_RS07740	2753.8	0.0484456	0.138474	0.349855	0.726448	0.881752
CT43_RS07745	1114.74	-0.130043	0.208392	-0.62403	0.532608	0.75925
CT43_RS07750	12685.2	0.0197912	0.17637	0.112214	0.910654	0.959915
CT43_RS07755	21029.6	0.267435	0.180283	1.48342	0.137963	0.354156
CT43_RS07760	667.691	-0.42664	0.176683	-2.41471	0.0157476	0.0789153
CT43_RS07765	871.749	-0.267385	0.178274	-1.49986	0.133652	0.346488
CT43_RS07770	259.314	-0.43022	0.22201	-1.93784	0.0526427	0.184306
CT43_RS07775	15340.3	0.0821021	0.162569	0.505028	0.613539	0.817288
CT43_RS07780	938.199	-0.434134	0.227514	-1.90816	0.05637	0.193071
CT43_RS07785	88.6114	-0.534462	0.200475	-2.66597	0.00767656	0.0456765
CT43_RS07790	316.555	-0.339809	0.177856	-1.91059	0.0560576	0.192484
CT43_RS07795	92.268	-0.295484	0.258548	-1.14286	0.253098	0.505061
CT43_RS07800	269.696	-0.308022	0.171007	-1.80122	0.071668	0.228954
CT43_RS07805	36.533	-0.238011	0.319013	-0.746087	0.455615	0.692242
CT43_RS07810	6.84111	0.065237	0.490919	0.132888	0.894282	NA
CT43_RS07815	545.866	-0.4419	0.214586	-2.05931	0.0394645	0.15127
CT43_RS07820	1320.19	0.163733	0.173112	0.945823	0.344239	0.601956
CT43_RS27890	432938	0.169739	0.157588	1.07711	0.281432	0.538654
CT43_RS07825	13592.9	-0.692556	0.173	-4.00323	6.24847e-05	0.000832732
CT43_RS07830	129.768	-0.623842	0.240609	-2.59276	0.00952083	0.0540841
CT43_RS07835	8561.72	-0.496405	0.148813	-3.33577	0.00085064	0.007986
CT43_RS07840	3755.31	0.254125	0.154699	1.64271	0.100443	0.286191
CT43_RS07845	112.39	-0.254958	0.248479	-1.02607	0.304856	0.562298
CT43_RS07850	308.067	-0.235905	0.185067	-1.2747	0.202417	0.442962
CT43_RS07855	205.398	2.64419	0.471448	5.60865	2.03911e-08	5.5407e-07
CT43_RS07860	2898.36	3.41211	0.220525	15.4726	5.30953e-54	3.24611e-51
CT43_RS07865	444.155	-0.702041	0.197502	-3.55461	0.000378543	0.00392257
CT43_RS07870	2463.47	0.347407	0.1577	2.20296	0.0275977	0.116967
CT43_RS07875	73.5051	0.350556	0.23791	1.47348	0.140621	0.358217
CT43_RS07880	1199.09	0.400616	0.173299	2.3117	0.0207943	0.0961484
CT43_RS07885	708.07	0.287235	0.129696	2.21468	0.0267821	0.114603
CT43_RS07890	2584.84	0.11192	0.123832	0.903806	0.366098	0.618296
CT43_RS07895	89.9033	-0.388874	0.219841	-1.76889	0.0769129	0.240833
CT43_RS07900	150.143	0.159616	0.229081	0.696766	0.485949	0.718718
CT43_RS07905	541.525	0.443926	0.17753	2.50057	0.0123993	0.0662194
CT43_RS07910	337.288	0.391287	0.200258	1.95392	0.0507112	0.179861
CT43_RS07915	3258.27	0.699588	0.209974	3.33178	0.000862933	0.00808545
CT43_RS07920	2891.01	-0.561478	0.213478	-2.63014	0.00853502	0.0495781
CT43_RS07925	17.5014	0.830575	0.439074	1.89165	0.0585374	0.198705
CT43_RS07930	5.99374	0.363558	0.481847	0.754508	0.450544	NA
CT43_RS07935	4.28102	-0.266658	0.507313	-0.525628	0.599147	NA
CT43_RS07940	3.79172	0.13512	0.509686	0.265104	0.79093	NA
CT43_RS07945	24.0146	-0.135737	0.336641	-0.40321	0.686794	0.861531
CT43_RS07950	38.2685	-0.0484676	0.285305	-0.16988	0.865104	0.945043
CT43_RS07955	40.9834	-0.704117	0.289117	-2.4354	0.0148751	0.0758648
CT43_RS07960	36.3259	-0.0675043	0.29664	-0.227563	0.819986	0.927432
CT43_RS07965	22.029	-0.27302	0.377069	-0.724059	0.469029	0.703268
CT43_RS07970	48.3114	-0.0532619	0.337184	-0.157961	0.874488	0.947129
CT43_RS07975	645.715	-0.152207	0.153957	-0.988637	0.322841	0.578818
CT43_RS07980	76.6865	-0.365005	0.218808	-1.66815	0.095285	0.277402
CT43_RS07985	129.068	0.310419	0.204021	1.5215	0.128133	0.336935
CT43_RS07990	341.462	-0.115155	0.223768	-0.514616	0.606821	0.813586
CT43_RS07995	225.045	-0.0375578	0.193938	-0.193659	0.846443	0.938352
rnhA	355.07	-0.155603	0.147251	-1.05672	0.290637	0.549459
CT43_RS08005	4152.45	-0.164769	0.141649	-1.16322	0.244742	0.49546
CT43_RS08010	202.436	-1.47168	0.333322	-4.41519	1.0092e-05	0.000173193
CT43_RS08015	239.962	-0.228047	0.194021	-1.17538	0.239844	0.490199
CT43_RS08020	17.3048	-0.454456	0.418	-1.08722	0.276942	0.534961
CT43_RS08025	118.082	-0.0817838	0.23384	-0.349742	0.726532	0.881752
CT43_RS08030	2338.39	0.122754	0.29873	0.41092	0.681132	0.859108
CT43_RS08035	19.263	-0.907438	0.3452	-2.62873	0.00857036	0.0497243
CT43_RS08040	316.454	0.67584	0.209357	3.22817	0.00124586	0.0109595
CT43_RS08045	40.0215	0.321358	0.307761	1.04418	0.296402	0.555441
CT43_RS08050	20.513	-0.268967	0.349232	-0.770168	0.4412	0.679229
CT43_RS08055	1.75791	0.0137633	0.51283	0.026838	0.978589	NA
CT43_RS08060	78.3778	-0.443976	0.228523	-1.94281	0.0520393	0.183214
CT43_RS08065	66.3418	0.141295	0.239507	0.589943	0.555229	0.774471
CT43_RS08070	8.88592	0.216441	0.460246	0.470272	0.638161	0.833443
CT43_RS08075	2004.06	-0.192903	0.223068	-0.864773	0.387164	0.634959
CT43_RS08080	150.279	0.24543	0.194368	1.26271	0.206695	0.447123
CT43_RS08085	1282.53	0.0263126	0.147256	0.178686	0.858184	0.943443
CT43_RS08090	62.0705	-0.246517	0.285123	-0.864599	0.387259	0.634959
CT43_RS08095	438.659	-0.185268	0.205346	-0.902222	0.366939	0.619288
CT43_RS08100	516.678	1.35088	0.190735	7.08249	1.41585e-12	6.59518e-11
CT43_RS08105	789.942	0.568344	0.180382	3.15078	0.00162834	0.0135216
CT43_RS08110	67.6874	-0.119247	0.32644	-0.365295	0.714891	0.87675
CT43_RS08115	112.286	-0.105526	0.199582	-0.528735	0.596989	0.806872
CT43_RS08120	96.4943	-0.352379	0.20992	-1.67864	0.0932226	0.273189
CT43_RS08125	133.973	-0.166103	0.207236	-0.801517	0.422833	0.664976
CT43_RS08130	39.9154	0.0893416	0.324365	0.275436	0.782981	0.908556
CT43_RS08135	77.495	0.0707345	0.217389	0.325382	0.744892	0.890861
CT43_RS08140	14.9044	-0.366768	0.40961	-0.895408	0.370569	0.62138
CT43_RS08145	0.989393	0.550808	0.474566	1.16066	0.245781	NA
CT43_RS08150	157.723	-1.27734	0.315307	-4.05108	5.09808e-05	0.000706366
CT43_RS08155	116.22	-0.327015	0.346761	-0.943057	NA	NA
CT43_RS08160	984.075	0.757741	0.170931	4.43302	9.29234e-06	0.000160597
CT43_RS08165	1220.47	3.79498	0.234465	16.1857	6.35931e-59	4.44334e-56
CT43_RS08170	3325.27	3.3929	0.253718	13.3727	8.72858e-41	2.8461e-38
CT43_RS08175	597.1	3.15424	0.224321	14.0613	6.56899e-45	2.67741e-42
CT43_RS08180	587.33	0.138401	0.149181	0.927733	0.353546	0.60979
CT43_RS08185	432.26	-0.12152	0.145092	-0.837538	0.40229	0.64809
CT43_RS08190	395.895	0.230018	0.198274	1.1601	0.246007	0.496789
CT43_RS08195	199.141	0.402974	0.182464	2.20851	0.0272087	0.115724
flgK	4508.81	0.837502	0.136806	6.12183	9.25054e-10	3.16394e-08
flgL	4006.51	1.0041	0.157809	6.36272	1.98211e-10	7.34433e-09
fliD	14185.1	0.984984	0.192322	5.12152	3.03076e-07	7.09256e-06
CT43_RS08215	4067.05	0.981374	0.245475	3.99786	6.39174e-05	0.000848663
CT43_RS08220	1198.32	0.87517	0.242107	3.6148	0.000300579	0.00322397
flgB	533.559	0.94579	0.154702	6.11362	9.73974e-10	3.28531e-08
CT43_RS08230	1197.6	1.11631	0.142637	7.82625	5.02645e-15	2.99809e-13
fliE	2993.11	1.21224	0.177136	6.84354	7.72577e-12	3.28778e-10
CT43_RS08240	7490.34	1.36828	0.152344	8.98151	2.67065e-19	2.00956e-17
CT43_RS08245	3217.79	1.27393	0.151117	8.43009	3.45407e-17	2.34637e-15
fliH	1851.08	0.975134	0.162967	5.98362	2.18234e-09	6.75558e-08
fliI	4903.65	1.01241	0.145171	6.97392	3.08226e-12	1.38306e-10
CT43_RS08260	800.37	0.719361	0.177984	4.04173	5.30584e-05	0.000733075
CT43_RS08265	1758.41	1.20142	0.172492	6.96507	3.28249e-12	1.45952e-10
flgD	2041.01	1.62625	0.188211	8.64054	5.59465e-18	4.02403e-16
CT43_RS08275	5686.2	1.95805	0.186391	10.505	8.18806e-26	1.02687e-23
CT43_RS08280	408.883	1.85768	0.226091	8.21653	2.09478e-16	1.38454e-14
CT43_RS08285	959.056	2.17462	0.179036	12.1462	6.00627e-34	1.27725e-31
CT43_RS08290	3216.59	1.71266	0.175044	9.78416	1.31679e-22	1.34175e-20
CT43_RS08295	251.303	0.677152	0.207746	3.25951	0.00111605	0.0100898
CT43_RS08300	138.081	2.33446	0.242022	9.64563	5.12959e-22	4.64608e-20
CT43_RS08305	31331.8	2.8803	0.216256	13.3189	1.79622e-40	5.49082e-38
CT43_RS08310	2913.22	1.03904	0.133388	7.78964	6.72021e-15	3.91292e-13
CT43_RS08315	606.049	1.02565	0.212809	4.81958	1.43862e-06	3.0861e-05
CT43_RS08320	3470.08	1.2652	0.155824	8.11944	4.68333e-16	3.01397e-14
CT43_RS08325	1251.98	1.21096	0.199363	6.07411	1.24674e-09	4.0925e-08
CT43_RS08330	1156.89	1.32654	0.166594	7.96269	1.68341e-15	1.02919e-13
CT43_RS08335	858.301	1.53578	0.15745	9.75408	1.77199e-22	1.73336e-20
CT43_RS08340	231.78	1.5017	0.245535	6.11601	9.5946e-10	3.25883e-08
CT43_RS08345	1465.09	1.45244	0.207396	7.00322	2.50154e-12	1.14346e-10
CT43_RS08350	2947.8	1.40145	0.192687	7.27322	3.51024e-13	1.7519e-11
CT43_RS08355	4512.1	1.37072	0.171638	7.98613	1.39244e-15	8.6208e-14
flhF	3663.55	1.36953	0.192372	7.1192	1.08552e-12	5.25672e-11
flgG	4514.35	1.38692	0.164932	8.40908	4.13254e-17	2.7688e-15
CT43_RS08370	129.392	-0.185787	0.252975	-0.734407	0.462701	0.69745
CT43_RS08375	212.875	-0.502954	0.155146	-3.2418	0.00118776	0.0105817
CT43_RS08380	158.018	-0.280443	0.209228	-1.34037	0.180126	0.416252
CT43_RS08385	131.025	-0.135067	0.181366	-0.744718	0.456442	0.692879
CT43_RS08390	143.684	0.121357	0.224434	0.540724	0.588698	0.800701
CT43_RS08395	37.2452	0.0724791	0.396331	0.182875	0.854896	0.942158
CT43_RS08400	93.0088	-0.0019704	0.237409	-0.00829963	0.993378	0.997722
CT43_RS08405	97.9896	-0.107552	0.26826	-0.400924	0.688476	0.862049
CT43_RS08410	120.035	0.245575	0.20009	1.22733	0.2197	0.46437
CT43_RS08415	9.95286	-0.0441992	0.456346	-0.0968544	0.922842	0.965893
CT43_RS08420	309.479	0.00301067	0.182672	0.0164813	0.98685	0.99622
CT43_RS08425	33.2333	-0.647888	0.30311	-2.13747	0.0325598	0.131939
CT43_RS08430	32.4928	-0.227354	0.275401	-0.825538	0.409066	0.653765
CT43_RS08435	41.7213	-0.728547	0.311344	-2.34001	0.0192835	0.0908626
CT43_RS08440	8.88565	0.0537502	0.455535	0.117994	0.906073	0.957671
CT43_RS08445	13.5917	-0.14858	0.415873	-0.357274	0.720887	0.879925
CT43_RS08450	41.0857	-0.413602	0.321648	-1.28589	0.198482	0.437484
CT43_RS08455	29.2754	-0.220704	0.353969	-0.623511	0.532949	0.759293
CT43_RS08460	18.5242	-0.220997	0.393717	-0.561309	0.574587	0.790077
CT43_RS08465	1577.57	1.06036	0.312136	3.39711	0.000681015	0.00656971
CT43_RS08470	1177.86	0.8478	0.210742	4.02292	5.748e-05	0.00077917
CT43_RS08475	81.32	0.535071	0.276956	1.93197	0.0533635	0.186429
CT43_RS08480	179.902	0.0547926	0.1878	0.291761	0.770469	0.902603
CT43_RS08485	45.5293	0.388235	0.276456	1.40433	0.160222	0.388712
CT43_RS08490	50.3708	0.280598	0.243521	1.15225	0.249217	0.501614
CT43_RS08495	1657.01	0.86622	0.202599	4.27554	1.90677e-05	0.000300839
CT43_RS08500	123.135	-0.277761	0.230571	-1.20466	0.228333	0.475427
CT43_RS08505	45.3204	-0.293237	0.257188	-1.14016	0.254218	0.505569
CT43_RS08510	19.5668	-0.336716	0.402724	-0.836098	0.4031	0.648739
CT43_RS08515	380.304	-0.0449458	0.182429	-0.246374	0.805393	0.921644
CT43_RS08520	46.1517	-0.236691	0.303488	-0.779902	0.435449	0.676008
CT43_RS08525	18.2231	-0.378817	0.354894	-1.06741	0.285787	0.543462
CT43_RS08530	114.816	-0.46241	0.22719	-2.03535	0.0418159	0.157445
CT43_RS08535	8.16528	-0.131551	0.513633	-0.256119	0.797859	NA
CT43_RS08540	44.296	-0.117258	0.286521	-0.409246	0.682359	0.8594
CT43_RS08545	202.21	-1.31248	0.343986	-3.81549	0.000135912	0.0016373
CT43_RS08550	161.05	-0.625983	0.210204	-2.97797	0.00290163	0.0214566
CT43_RS08555	390.649	-0.656125	0.153184	-4.28325	1.84183e-05	0.000292481
CT43_RS08560	16.8284	-0.798481	0.378861	-2.10758	0.0350672	0.139273
CT43_RS08565	233.077	-0.039899	0.171394	-0.232791	0.815924	0.926773
CT43_RS08570	8.23386	-0.260795	0.504176	-0.517269	0.604968	NA
CT43_RS08575	24.9287	-0.471607	0.331537	-1.42249	0.154884	0.381055
CT43_RS08580	35.5276	-0.490438	0.293669	-1.67004	0.0949116	0.276977
CT43_RS08585	9192.47	-0.278774	0.126191	-2.20913	0.0271653	0.115724
CT43_RS08590	59.3764	-0.149652	0.267123	-0.560236	0.575319	0.790639
CT43_RS08595	34.2002	-0.834399	0.298049	-2.79954	0.00511759	0.0340083
CT43_RS08600	4511.64	0.0158034	0.140737	0.11229	0.910593	0.959915
CT43_RS08605	301.3	0.615693	0.234073	2.63034	0.00852986	0.0495781
CT43_RS08610	452.089	0.0595387	0.174727	0.340753	0.73329	0.88556
CT43_RS08615	826.176	-0.115566	0.179122	-0.645179	0.518811	0.747291
CT43_RS08620	216.653	0.172491	0.214187	0.805331	0.420629	0.663259
CT43_RS08625	67.7235	0.464681	0.296796	1.56566	0.117428	0.318167
CT43_RS08630	515.644	-0.0624202	0.17079	-0.36548	0.714753	0.87675
CT43_RS08635	280.284	-0.204499	0.224313	-0.91167	0.361942	0.615115
CT43_RS08640	832.749	-0.0346085	0.195429	-0.17709	0.859437	0.944417
CT43_RS08645	428.491	0.296459	0.248329	1.19381	0.232551	0.481545
CT43_RS08650	113.854	0.658213	0.238327	2.76181	0.00574819	0.0370902
CT43_RS08655	52.6097	0.0227031	0.264761	0.0857493	0.931666	0.970146
CT43_RS08660	23.4212	0.0114168	0.338887	0.0336892	0.973125	0.98828
CT43_RS08665	115.33	-0.639719	0.222615	-2.87365	0.00405756	0.0281736
CT43_RS08670	866.673	0.0597125	0.153019	0.39023	0.696366	0.86709
CT43_RS08675	347.198	-0.0247024	0.14905	-0.165732	0.868368	0.945043
CT43_RS08680	1213.37	-0.385154	0.186168	-2.06885	0.0385598	0.148853
CT43_RS08685	1257.94	-0.636698	0.143336	-4.44199	8.91294e-06	0.000155136
CT43_RS08690	414.468	-0.830326	0.21925	-3.78711	0.000152408	0.00181811
CT43_RS08695	198.919	-0.765867	0.168848	-4.53584	5.73734e-06	0.000104317
CT43_RS08700	337.107	-0.567556	0.240799	-2.35697	0.0184248	0.0878733
CT43_RS08705	394.836	0.0196556	0.161618	0.121618	0.903202	0.957671
CT43_RS08710	87.5991	-0.165022	0.267062	-0.617915	0.536631	0.76254
CT43_RS08715	147.777	-0.205299	0.199482	-1.02916	0.303404	0.561464
CT43_RS08720	96.082	-0.102991	0.216001	-0.476807	0.633499	0.8313
CT43_RS08725	15.7853	-0.372384	0.417137	-0.892714	0.37201	0.622691
pyrH_1	20.4507	0.514541	0.363274	1.4164	0.156658	0.383684
CT43_RS08735	17875.5	-0.214753	0.186649	-1.15057	0.249907	0.50197
aspA_2	16381.3	-0.112414	0.144703	-0.77686	0.437242	0.67744
CT43_RS08745	13075.2	0.000971815	0.181723	0.00534777	0.995733	0.998246
CT43_RS08750	1002.04	-0.0970579	0.16325	-0.594537	0.552153	0.77292
CT43_RS08755	918.635	-0.127331	0.164583	-0.77366	0.439132	0.678001
CT43_RS08760	1303.19	-0.000600738	0.116303	-0.00516528	0.995879	0.998246
CT43_RS08765	13.3863	-0.474437	0.476917	-0.9948	0.319834	0.575959
CT43_RS08770	179.404	-0.399058	0.17656	-2.26018	0.02381	0.105198
CT43_RS08775	1035.51	-0.414854	0.137029	-3.0275	0.00246584	0.0187565
CT43_RS08780	24.9031	0.399835	0.316508	1.26327	0.206492	0.44708
CT43_RS08785	241.962	0.348569	0.173513	2.0089	0.044548	0.164565
CT43_RS08790	172.818	-0.396637	0.210268	-1.88635	0.0592483	0.20041
CT43_RS08795	110.997	0.0474811	0.22862	0.207686	0.835474	0.933416
CT43_RS08800	17.6654	0.0127898	0.369177	0.0346442	0.972363	0.987916
CT43_RS08805	210.068	0.31354	0.200079	1.56708	0.117095	0.317468
CT43_RS08810	0.835268	-0.0325866	0.410521	-0.0793787	0.936731	NA
CT43_RS08815	41.9617	0.498357	0.270484	1.84246	0.0654079	0.215718
CT43_RS08820	61.4453	-0.693407	0.259613	-2.67092	0.00756429	0.0453894
CT43_RS08825	413.635	-0.339879	0.138241	-2.45861	0.0139478	0.0721891
CT43_RS08830	357.224	0.0199677	0.167732	0.119046	0.905239	0.957671
CT43_RS08835	701.004	-0.415089	0.159976	-2.5947	0.00946723	0.0539048
CT43_RS08840	18.7695	-0.00273826	0.351213	-0.00779659	0.993779	0.997722
CT43_RS08845	383.568	-0.359912	0.212379	-1.69467	0.0901384	0.26703
CT43_RS08850	130.03	0.181456	0.198353	0.914814	0.360289	0.613998
CT43_RS08855	692.489	0.0491492	0.142853	0.344054	0.730806	0.884139
CT43_RS08860	34.2682	0.747811	0.338978	2.20608	0.0273786	0.116341
CT43_RS08865	169.888	0.358649	0.247491	1.44914	0.147299	0.369058
CT43_RS08870	38.5731	0.127333	0.269355	0.472735	0.636402	0.832035
CT43_RS08875	1289.33	-0.381181	0.185229	-2.05789	0.039601	0.151663
CT43_RS08880	199.455	0.0579269	0.186422	0.310731	0.756005	0.897724
CT43_RS08885	1079.24	0.0723718	0.175899	0.411439	0.680751	0.859108
CT43_RS08890	71.1689	-0.643135	0.25846	-2.48834	0.0128343	0.067862
CT43_RS08895	361.246	0.271521	0.170104	1.59621	0.110443	0.306396
CT43_RS08900	67.584	0.194147	0.305044	0.636456	0.524479	0.752046
CT43_RS08905	1.86543	-0.0883313	0.481618	-0.183405	0.85448	NA
CT43_RS08910	261.925	-0.288728	0.190819	-1.5131	0.130255	0.340864
CT43_RS08915	2.83309	0.221153	0.526364	0.420152	0.674374	NA
CT43_RS08920	11.5742	0.648142	0.481813	1.34521	0.178556	0.414095
CT43_RS08925	64.1123	0.0943064	0.300036	0.314317	0.75328	0.896248
CT43_RS08930	4.35255	-0.323459	0.527944	-0.612676	0.540091	NA
CT43_RS08935	17.6056	0.256712	0.38924	0.659521	0.509561	0.740423
CT43_RS08940	106.094	0.314956	0.246207	1.27923	0.200815	0.440189
CT43_RS08945	140.948	0.0256663	0.17872	0.143612	0.885807	0.949572
CT43_RS08950	3.6693	0.364794	0.52047	0.700893	0.48337	NA
CT43_RS08955	203.883	0.538045	0.270195	1.99132	0.0464452	0.169905
CT43_RS08960	32.1655	0.0381008	0.322474	0.118152	0.905948	0.957671
CT43_RS08965	19.5329	-0.355382	0.338537	-1.04976	0.29383	0.552654
CT43_RS08970	506.947	-0.275729	0.165064	-1.67044	0.0948331	0.276913
CT43_RS08975	92.7939	-0.408901	0.22435	-1.82261	0.0683629	0.222021
CT43_RS08980	5980.88	-0.0712061	0.156471	-0.455076	0.649055	0.836943
CT43_RS08985	121.849	-0.183845	0.197866	-0.929138	0.352817	0.609548
CT43_RS08990	405.765	0.283281	0.163206	1.73572	0.0826133	0.251788
CT43_RS08995	8.46048	0.0908972	0.448833	0.202519	0.839511	0.934518
CT43_RS09000	11.4081	0.643025	0.455575	1.41146	0.15811	0.386079
CT43_RS09005	12562	-0.931939	0.190922	-4.88126	1.05408e-06	2.34341e-05
CT43_RS09010	199.901	-0.194276	0.209736	-0.926285	0.354298	0.609865
CT43_RS09015	399.286	-0.283035	0.147745	-1.9157	0.0554031	0.190903
CT43_RS09020	2376.52	-0.0981662	0.152751	-0.642654	0.520449	0.748681
CT43_RS09025	50.7386	0.457604	0.266969	1.71407	0.0865155	0.259833
CT43_RS09030	77.0894	0.159514	0.264802	0.602389	0.546915	0.770438
CT43_RS09035	42.653	0.0783518	0.262974	0.297946	0.765745	0.900941
CT43_RS09040	140.663	0.491212	0.224143	2.19151	0.0284149	0.119191
CT43_RS09045	76.2092	0.15345	0.254643	0.60261	0.546768	0.770438
CT43_RS09050	412.35	0.839654	0.212603	3.94939	7.83502e-05	0.00101379
CT43_RS09055	5760.86	-0.104329	0.219674	-0.474928	0.634838	0.831733
CT43_RS09060	16.7386	0.123551	0.360717	0.342515	0.731964	0.885052
CT43_RS09065	232.478	0.639068	0.207894	3.07401	0.00211199	0.0164749
CT43_RS09070	0.648282	-0.686443	0.405461	-1.69299	0.0904567	NA
CT43_RS09075	3766.98	-0.118268	0.154968	-0.763178	0.445357	0.683049
CT43_RS09080	18522.6	0.844852	0.146466	5.76824	8.01024e-09	2.31823e-07
CT43_RS09085	12799.3	1.01557	0.124521	8.15584	3.46761e-16	2.26134e-14
CT43_RS09090	7016.02	0.827351	0.172043	4.80896	1.51715e-06	3.22625e-05
CT43_RS09095	144.416	0.646735	0.214654	3.01292	0.00258751	0.0195603
CT43_RS09100	150.684	-0.167028	0.226042	-0.738926	0.459952	0.695815
CT43_RS09105	143.031	-0.0254903	0.235211	-0.108372	0.913701	0.961714
CT43_RS09110	502.271	0.0474555	0.13511	0.351236	0.725411	0.881752
CT43_RS09115	322.779	0.111916	0.174938	0.639746	0.522338	0.750295
CT43_RS09120	61.0916	-0.253956	0.259256	-0.979554	0.327306	0.584041
CT43_RS09125	243.281	-0.659053	0.339062	-1.94375	0.051925	0.183105
CT43_RS09130	150.632	-0.241194	0.199628	-1.20822	0.226963	0.474595
CT43_RS09135	1767.93	-0.30504	0.181098	-1.68439	0.0921055	0.270938
CT43_RS09140	864.554	-0.284165	0.166096	-1.71085	0.0871092	0.260791
CT43_RS09145	664.185	-0.0363684	0.17334	-0.20981	0.833816	0.932821
deoA_1	1755.26	-0.0141459	0.124829	-0.113322	0.909775	0.959806
CT43_RS09155	331.905	0.0906332	0.141813	0.639104	0.522756	0.750673
CT43_RS09160	6.17094	-0.104168	0.520304	-0.200206	0.841319	NA
CT43_RS09165	6.88384	0.259581	0.521955	0.497324	0.61896	NA
CT43_RS09170	28.8768	-0.202728	0.324828	-0.624111	0.532555	0.75925
CT43_RS09175	83.2124	-0.108813	0.228376	-0.476464	0.633744	0.8313
CT43_RS09180	77.763	-0.890982	0.290068	-3.07163	0.00212894	0.0165352
CT43_RS09185	20.6086	0.016343	0.400289	0.0408281	0.967433	0.985979
CT43_RS09190	8.76987	-0.00836622	0.48311	-0.0173174	0.986183	0.996079
CT43_RS09195	709.856	0.476558	0.17199	2.77084	0.00559115	0.0363165
CT43_RS09200	270.641	-0.448501	0.249578	-1.79704	0.0723297	0.230466
CT43_RS09205	19.6723	-0.668567	0.376326	-1.77657	0.0756395	0.237912
CT43_RS09210	4.47778	0.0315808	0.516754	0.0611137	0.951269	NA
CT43_RS09215	2592.38	-0.304062	0.153788	-1.97715	0.0480242	0.173604
CT43_RS09220	29.3758	-0.328993	0.346101	-0.950569	0.341823	0.598803
CT43_RS09225	225.513	0.0512398	0.259274	0.197628	0.843336	0.936593
CT43_RS09230	62.7484	0.134805	0.255825	0.526941	0.598234	0.807608
CT43_RS09235	1156.87	0.27305	0.178382	1.5307	0.125843	0.333098
CT43_RS09240	279.39	-0.486356	0.228833	-2.12537	0.0335555	0.134745
CT43_RS09245	252.896	-0.290396	0.246742	-1.17692	0.239227	0.489996
CT43_RS09250	106.99	-0.144403	0.324484	-0.445023	0.656303	0.84141
CT43_RS09255	226.737	0.0313079	0.174282	0.17964	0.857435	0.943424
CT43_RS09260	286.658	-0.231489	0.167853	-1.37912	0.167858	0.398735
CT43_RS09265	35.6086	-0.312906	0.287407	-1.08872	0.276277	0.5341
CT43_RS09270	14.8839	-0.347976	0.417001	-0.834473	0.404015	0.649371
CT43_RS09275	20.0136	0.00294849	0.372887	0.00790717	0.993691	0.997722
CT43_RS09280	0	NA	NA	NA	NA	NA
CT43_RS09285	31.5388	-0.211037	0.34357	-0.614247	0.539052	0.764647
CT43_RS09290	155.612	-0.276686	0.337212	-0.82051	0.411925	0.655409
CT43_RS09295	442.687	-0.0703591	0.127741	-0.550796	0.581773	0.795486
CT43_RS09300	403.108	-0.0807315	0.175213	-0.460763	0.644969	0.836392
CT43_RS09305	6.34121	-0.686215	0.519249	-1.32155	0.186317	NA
CT43_RS09310	0	NA	NA	NA	NA	NA
CT43_RS09315	34.1417	-0.798101	0.335464	-2.37909	0.0173553	0.0845464
CT43_RS09320	1.1537	0.492784	0.442979	1.11243	0.265952	NA
CT43_RS09325	0.996859	0.866879	0.474653	1.82634	0.0677987	NA
CT43_RS09330	7.50789	0.020646	0.476852	0.0432964	0.965465	NA
CT43_RS09335	3.629	0.209453	0.519113	0.403483	0.686593	NA
CT43_RS09340	7.21704	0.472399	0.522924	0.903381	0.366324	NA
CT43_RS09345	2.29896	0.718208	0.51721	1.38862	0.164949	NA
CT43_RS09350	2.04425	0.543389	0.496665	1.09408	0.273922	NA
CT43_RS09355	3.36777	0.254416	0.528789	0.481129	0.630425	NA
CT43_RS09360	20.0529	-0.190857	0.44136	-0.43243	0.665429	0.847777
CT43_RS09365	3.06698	0.0157524	0.528626	0.0297988	0.976228	NA
CT43_RS09370	22.1713	0.255718	0.330712	0.773234	0.439384	0.67814
CT43_RS09375	24.7271	0.380091	0.357824	1.06223	0.288132	0.54707
CT43_RS09380	15.7717	-0.0453883	0.422224	-0.107498	0.914394	0.961714
CT43_RS09385	0.426913	0.340667	0.344733	0.988207	0.323051	NA
CT43_RS09390	4.56053	0.503758	0.519432	0.969825	0.332134	NA
CT43_RS09395	0.886657	0.173978	0.420723	0.413523	0.679224	NA
CT43_RS09400	1.39139	-0.485321	0.478746	-1.01373	0.31071	NA
CT43_RS09405	3.33804	0.986167	0.527102	1.87092	0.0613557	NA
CT43_RS09410	3.93111	0.0992695	0.527724	0.188109	0.850791	NA
CT43_RS09415	3.22376	-0.342339	0.524721	-0.652421	0.51413	NA
CT43_RS09420	6.76561	-0.313063	0.520857	-0.601053	0.547805	NA
CT43_RS09425	1.19394	0.00894829	0.430806	0.020771	0.983428	NA
CT43_RS09430	4.19104	-0.936011	0.519006	-1.80347	0.0713145	NA
CT43_RS09435	6.25625	-0.525402	0.496868	-1.05743	0.290316	NA
CT43_RS09440	10.4969	0.55974	0.424684	1.31802	0.187498	0.424529
CT43_RS09445	4.04049	-0.37641	0.525953	-0.715673	0.474193	NA
CT43_RS09450	25.425	0.0823914	0.362308	0.227407	0.820107	0.927432
CT43_RS09455	2.02014	-0.0831404	0.505205	-0.164568	0.869284	NA
CT43_RS09460	12.2773	-0.0390309	0.397314	-0.0982369	0.921744	0.965362
CT43_RS09465	7.18467	0.777854	0.481082	1.61688	0.105904	NA
CT43_RS09470	1.40522	-0.663171	0.508924	-1.30309	0.192546	NA
CT43_RS09475	12.9127	0.12808	0.457082	0.280211	0.779315	0.90818
CT43_RS09480	8.5859	0.404802	0.510564	0.792853	0.427864	0.669658
CT43_RS09485	7.18938	0.281277	0.46808	0.600915	0.547896	NA
CT43_RS09490	17.2597	0.711726	0.365486	1.94734	0.0514941	0.182231
CT43_RS09495	54.4872	-0.157867	0.232062	-0.680278	0.496328	0.729211
CT43_RS09500	633.133	-0.396297	0.167214	-2.37001	0.0177878	0.0856298
CT43_RS09505	3.78576	-1.00941	0.522511	-1.93184	0.0533787	NA
CT43_RS09510	5.54897	-0.912273	0.507125	-1.79891	0.0720328	NA
CT43_RS09515	8.01862	0.869936	0.499732	1.74081	0.0817177	NA
CT43_RS09520	11.1768	-0.181183	0.429223	-0.422119	0.672938	0.85263
CT43_RS09525	9.6979	-0.917896	0.444969	-2.06283	0.0391285	0.150336
CT43_RS09530	1.65508	-0.411481	0.496219	-0.829233	0.406973	NA
CT43_RS09535	1.02926	0.0821386	0.448704	0.183057	0.854753	NA
CT43_RS09540	3.60723	-0.250046	0.528621	-0.473016	0.636202	NA
CT43_RS09545	0.982118	0.144577	0.447674	0.322953	0.746731	NA
CT43_RS09550	1.11771	0.337004	0.465787	0.723514	0.469364	NA
CT43_RS09555	1.09466	-0.738558	0.4906	-1.50542	0.132216	NA
CT43_RS09560	1.80022	-0.881447	0.521749	-1.68941	0.0911414	NA
CT43_RS09565	2.83912	-0.0743453	0.513839	-0.144686	0.884959	NA
CT43_RS09570	0.588593	-0.24402	0.390609	-0.624717	0.532157	NA
CT43_RS09575	5.86526	-0.571531	0.489095	-1.16855	0.242585	NA
CT43_RS09580	0	NA	NA	NA	NA	NA
CT43_RS09585	61.5216	0.0703427	0.253329	0.277674	0.781263	0.908306
CT43_RS09590	26.1346	-0.338716	0.328226	-1.03196	0.302092	0.559883
CT43_RS09595	194.376	0.462931	0.208792	2.21719	0.0266101	0.114167
CT43_RS09600	47.1912	0.208636	0.268121	0.778142	0.436486	0.676871
CT43_RS09605	5.09071	0.380217	0.528875	0.718917	0.472192	NA
CT43_RS09610	5.23802	-0.570439	0.515875	-1.10577	0.268826	NA
CT43_RS09615	25.0799	-0.322457	0.356483	-0.90455	0.365704	0.618057
CT43_RS09620	178.462	-0.0489895	0.213412	-0.229554	0.818439	0.927432
CT43_RS09625	1775.04	0.188377	0.181913	1.03553	0.300421	0.559102
CT43_RS09630	175.92	-0.579158	0.234232	-2.47258	0.0134143	0.0703963
CT43_RS09635	4.33616	0.783804	0.518155	1.51268	0.13036	NA
CT43_RS09640	2.12276	0.594598	0.527718	1.12673	0.259855	NA
CT43_RS09645	1.1661	-0.130649	0.462733	-0.282341	0.777682	NA
CT43_RS09650	2.7547	-0.244276	0.478791	-0.510193	0.609916	NA
CT43_RS09655	20.989	-0.209926	0.343342	-0.61142	0.540921	0.766508
CT43_RS09660	11.1218	-0.0648399	0.449398	-0.144282	0.885278	0.949572
CT43_RS09665	8.92485	0.493465	0.476321	1.03599	0.300206	0.559102
CT43_RS09670	3.32675	-0.464702	0.522295	-0.889732	0.37361	NA
CT43_RS09675	4.42478	0.440074	0.5262	0.836323	0.402973	NA
CT43_RS09680	1143.4	-0.0273938	0.158954	-0.172338	0.863172	0.945043
CT43_RS09685	0	NA	NA	NA	NA	NA
CT43_RS09690	980.616	0.446189	0.203488	2.19271	0.0283283	0.119135
CT43_RS09695	391.789	0.225145	0.168267	1.33802	0.18089	0.417091
CT43_RS09700	146.229	0.455067	0.268777	1.6931	0.0904356	0.267681
CT43_RS09705	0	NA	NA	NA	NA	NA
CT43_RS09710	22.3893	1.10605	0.359482	3.07679	0.00209245	0.0164009
CT43_RS09715	2702.93	0.0685762	0.142208	0.482223	0.629648	0.828519
CT43_RS09720	48.0026	0.0550536	0.2784	0.19775	0.843241	0.936593
CT43_RS09725	561.587	-0.238754	0.190395	-1.25399	0.209845	0.451795
CT43_RS09730	33.9462	-0.188474	0.30395	-0.620083	0.535203	0.761175
CT43_RS09735	8.14201	0.157852	0.453329	0.348207	0.727685	NA
CT43_RS09740	4.63756	0.558422	0.515817	1.0826	0.278987	NA
CT43_RS09745	17.6734	0.471156	0.418644	1.12543	0.260406	0.51502
CT43_RS09750	131.404	-0.136908	0.227015	-0.603079	0.546456	0.770236
CT43_RS09755	92.6044	0.0481188	0.225489	0.213398	0.831017	0.930944
CT43_RS09760	22.1056	1.18333	0.365111	3.24101	0.00119109	0.010592
CT43_RS09765	10.6721	0.432803	0.408562	1.05933	0.289449	0.548686
CT43_RS09770	2.67656	0.259787	0.524749	0.495069	0.620552	NA
CT43_RS09775	543.052	0.214574	0.226046	0.949248	0.342494	0.599549
CT43_RS09780	747.723	0.373886	0.166358	2.24747	0.0246097	0.107662
CT43_RS09785	9007.94	1.59785	0.504054	3.17001	0.00152436	0.0128546
CT43_RS09790	27430.3	1.78924	0.521334	3.43204	0.00059905	0.00590716
CT43_RS09795	7522.91	2.26104	0.49965	4.52526	6.03221e-06	0.000108869
CT43_RS09800	4053.56	2.0841	0.499417	4.17306	3.00532e-05	0.000441412
CT43_RS09805	6.85489	-0.385628	0.505023	-0.763585	0.445115	NA
CT43_RS09810	52.0203	-0.381295	0.237768	-1.60364	0.108794	0.303333
CT43_RS09815	149.561	-0.487177	0.171878	-2.83444	0.00459058	0.0313145
CT43_RS09820	57.8414	-0.764805	0.221464	-3.45341	0.000553542	0.00546945
CT43_RS09825	0.856666	-0.49694	0.446343	-1.11336	0.265554	NA
CT43_RS09830	182.418	-0.49531	0.203203	-2.43752	0.0147885	0.0755806
CT43_RS09835	60.7786	-0.420248	0.405943	-1.03524	0.300558	0.559102
CT43_RS09840	393.265	-0.875234	0.228258	-3.83441	0.000125866	0.00153137
CT43_RS09845	138.419	-0.241554	0.240474	-1.0045	0.31514	0.572567
CT43_RS09850	1193.07	-0.99092	0.240909	-4.11326	3.90119e-05	0.000556289
CT43_RS09855	260.326	0.357699	0.277323	1.28983	0.197111	0.436034
CT43_RS09860	5.26907	-0.629731	0.514281	-1.22449	0.220768	NA
CT43_RS09865	89382.7	0.113745	0.155698	0.730549	0.465055	0.699657
CT43_RS09870	636.595	-0.841729	0.182556	-4.61081	4.01102e-06	7.60383e-05
CT43_RS09875	505.382	-0.058986	0.160343	-0.367873	0.712968	0.87675
CT43_RS09880	162.356	-0.0085928	0.176134	-0.0487855	0.96109	0.984766
CT43_RS09885	286.559	-0.262195	0.171753	-1.52658	0.126865	0.334319
CT43_RS09890	29.2135	-0.255746	0.326242	-0.783914	0.43309	0.674155
fabG_1	2740.34	-0.538652	0.194563	-2.76852	0.00563119	0.0364314
CT43_RS09900	141.062	0.566	0.244086	2.31886	0.0204028	0.095129
CT43_RS09905	457.422	0.0923488	0.16362	0.564411	0.572475	0.788503
CT43_RS09910	19.5535	-0.56277	0.347603	-1.619	0.105447	0.297086
CT43_RS09915	22.3819	0.433586	0.378093	1.14677	0.251476	0.503534
CT43_RS09920	131.24	-0.208933	0.226478	-0.92253	0.356252	0.610093
CT43_RS09925	50.9526	-0.0768888	0.268667	-0.286186	0.774736	0.904756
CT43_RS09930	976.884	0.369118	0.166455	2.21752	0.0265875	0.114167
CT43_RS09935	796.701	0.421694	0.14822	2.84506	0.00444024	0.0304944
CT43_RS09940	2311.48	0.35155	0.204192	1.72166	0.0851307	0.256397
CT43_RS09945	23.5405	-0.0251646	0.378379	-0.0665064	0.946975	0.978587
CT43_RS09950	101.334	0.327119	0.21179	1.54454	0.122458	0.327395
CT43_RS09955	2180.62	0.681663	0.178034	3.82884	0.000128751	0.00155871
CT43_RS09960	625.053	0.470187	0.132052	3.56063	0.000369962	0.00384179
CT43_RS09965	536.287	0.549774	0.139671	3.93621	8.27772e-05	0.00105159
CT43_RS09970	1239.88	0.678036	0.13029	5.20405	1.94986e-07	4.67489e-06
CT43_RS09975	6456.33	0.658311	0.17459	3.77062	0.000162844	0.0019192
CT43_RS09980	2136.06	0.7006	0.17373	4.0327	5.5139e-05	0.000755874
CT43_RS09985	393.468	-0.243533	0.142776	-1.7057	0.0880642	0.262522
CT43_RS09990	15.2804	-0.599539	0.369323	-1.62334	0.104516	0.295142
[truncated: 3,579 more rows]

## Sheet: CT43_Lot744filtered(2fold+padj)
	baseMean	log2FoldChange	lfcSE	stat	pvalue	padj
CT43_RS00225	23.7497	-1.30192	0.35839	-3.6327	0.000280468	0.00305746
CT43_RS00880	161.809	1.31499	0.265083	4.96069	7.02435e-07	1.60542e-05
CT43_RS00900	1503.14	-1.00533	0.242872	-4.13936	3.48281e-05	0.000502491
CT43_RS00920	31153.2	1.21751	0.262306	4.64158	3.45753e-06	6.68411e-05
CT43_RS01020	25.9987	-1.5195	0.376807	-4.03256	5.51722e-05	0.000755874
CT43_RS01030	483.52	1.42667	0.252655	5.64672	1.63536e-08	4.57059e-07
CT43_RS01110	137.552	1.74576	0.297634	5.86546	4.47899e-09	1.33578e-07
CT43_RS01445	3573	1.71396	0.193865	8.84098	9.48804e-19	7.03121e-17
CT43_RS01605	268.816	2.22015	0.206073	10.7736	4.58701e-27	6.06353e-25
CT43_RS01610	25.577	1.96262	0.407697	4.81391	1.48007e-06	3.16114e-05
CT43_RS01615	237.644	2.44937	0.256145	9.56244	1.15018e-21	1.02282e-19
CT43_RS01620	578.35	2.32675	0.246201	9.45063	3.36789e-21	2.94149e-19
CT43_RS01625	404.444	2.14395	0.233674	9.17498	4.51654e-20	3.50641e-18
CT43_RS01630	352.439	1.97095	0.252908	7.79313	6.53669e-15	3.85192e-13
CT43_RS01635	169.995	1.91717	0.274485	6.9846	2.8567e-12	1.29372e-10
CT43_RS01890	383.104	1.31326	0.214948	6.10964	9.98579e-10	3.34524e-08
CT43_RS01895	270.993	1.4101	0.199168	7.07998	1.44175e-12	6.65244e-11
CT43_RS01990	204.273	-1.07445	0.229638	-4.6789	2.88416e-06	5.66523e-05
CT43_RS02015	1167.62	2.17838	0.22322	9.75887	1.69026e-22	1.68716e-20
CT43_RS02100	4849.62	1.29932	0.140463	9.25029	2.23883e-20	1.7951e-18
CT43_RS02105	1027.37	2.54717	0.21065	12.092	1.16461e-33	2.37338e-31
CT43_RS02235	2725.58	1.45447	0.242672	5.99354	2.05322e-09	6.47889e-08
CT43_RS02275	96.6884	-1.04814	0.302779	-3.46175	0.000536685	0.00532439
CT43_RS02395	7959.9	1.73294	0.199207	8.69916	3.3436e-18	2.44083e-16
CT43_RS02455	762.092	-1.23149	0.248767	-4.95038	7.40692e-07	1.68499e-05
CT43_RS02510	21.4732	-1.91109	0.407464	-4.69021	2.72921e-06	5.44839e-05
CT43_RS02750	4107.66	1.39853	0.188514	7.41871	1.18268e-13	6.15371e-12
CT43_RS02755	817.761	1.01955	0.238881	4.26804	1.97195e-05	0.000309128
CT43_RS02765	2952.12	1.97383	0.175686	11.235	2.74607e-29	4.33259e-27
CT43_RS02855	2686.97	3.33408	0.234534	14.2157	7.31709e-46	3.25344e-43
CT43_RS02860	496.082	1.14623	0.200379	5.72029	1.06343e-08	3.05954e-07
CT43_RS02870	963.317	-2.15018	0.455724	-4.71816	2.3799e-06	4.82992e-05
CT43_RS02875	235.237	-2.32421	0.352991	-6.58432	4.56963e-11	1.83197e-09
CT43_RS02880	13.8464	-1.28977	0.391363	-3.29558	0.000982196	0.00910283
CT43_RS03010	819.382	1.08166	0.200732	5.38857	7.10195e-08	1.80915e-06
CT43_RS03235	495.612	-1.44378	0.223297	-6.46577	1.00785e-10	3.82123e-09
CT43_RS03240	570.065	-1.34066	0.194786	-6.88274	5.87124e-12	2.54126e-10
CT43_RS03335	654.337	1.45464	0.179249	8.11521	4.84941e-16	3.08032e-14
CT43_RS03345	5082.93	1.03918	0.191146	5.43659	5.43094e-08	1.40544e-06
CT43_RS03355	4202.4	3.53868	0.251934	14.046	8.14532e-45	3.06452e-42
CT43_RS03360	496.736	1.39068	0.237639	5.85206	4.85507e-09	1.43916e-07
CT43_RS03605	99.0187	2.30995	0.303903	7.60096	2.93948e-14	1.59744e-12
CT43_RS03650	813.925	2.80567	0.230956	12.1481	5.8743e-34	1.27725e-31
CT43_RS03655	65.784	1.85946	0.362802	5.12527	2.97111e-07	6.98641e-06
CT43_RS03665	1192.23	2.65422	0.230351	11.5225	1.01581e-30	1.71321e-28
CT43_RS03780	712.542	-1.31064	0.216746	-6.04688	1.47679e-09	4.81531e-08
CT43_RS03965	96.7314	-1.30103	0.228116	-5.70337	1.17462e-08	3.35968e-07
CT43_RS04055	77.3358	1.23609	0.261941	4.71895	2.37065e-06	4.82992e-05
CT43_RS04180	27.8555	-1.89308	0.390678	-4.84563	1.2621e-06	2.75577e-05
CT43_RS04280	1301.77	2.09516	0.20149	10.3983	2.52272e-25	3.08466e-23
CT43_RS04285	466.666	1.75729	0.178297	9.85598	6.45839e-23	6.72085e-21
CT43_RS04290	78.3226	1.33766	0.280442	4.76982	1.84391e-06	3.8541e-05
CT43_RS04295	55.224	1.23321	0.306555	4.0228	5.75098e-05	0.00077917
CT43_RS04300	54.9706	1.27264	0.35459	3.58904	0.000331904	0.00352135
CT43_RS04310	43.7029	1.24361	0.325693	3.81835	0.000134349	0.00162247
CT43_RS04320	6504.58	2.36552	0.199455	11.8599	1.91135e-32	3.59555e-30
CT43_RS04325	6382.42	2.36501	0.15658	15.1041	1.52109e-51	8.26627e-49
CT43_RS04330	6837.85	2.2809	0.189905	12.0107	3.12011e-33	6.10419e-31
CT43_RS04565	2518.68	-1.05143	0.233557	-4.50182	6.73746e-06	0.000120266
CT43_RS04685	14022.3	1.45661	0.191457	7.60804	2.78281e-14	1.5293e-12
CT43_RS04925	1747.38	2.76159	0.271541	10.1701	2.69742e-24	2.9318e-22
CT43_RS04930	611.943	2.49942	0.204662	12.2124	2.66735e-34	6.21238e-32
CT43_RS05085	1226.56	-1.35817	0.328364	-4.13618	3.53134e-05	0.000507994
CT43_RS05090	412.744	-1.67595	0.344231	-4.86867	1.1235e-06	2.48644e-05
CT43_RS05185	2158.15	1.14861	0.244253	4.70255	2.56935e-06	5.15029e-05
CT43_RS05500	44935.6	-2.23881	0.294926	-7.59111	3.17182e-14	1.70477e-12
CT43_RS05550	4697.35	1.04942	0.173978	6.0319	1.62039e-09	5.21404e-08
CT43_RS05605	166.426	1.05323	0.254262	4.14232	3.43812e-05	0.000498554
CT43_RS05670	5176.7	3.17471	0.251938	12.6012	2.08048e-36	5.08782e-34
CT43_RS05720	61.2888	-1.16882	0.259946	-4.49638	6.91201e-06	0.000122488
CT43_RS05745	1692.44	1.03926	0.290507	3.5774	0.000347028	0.00365014
CT43_RS05775	60.5398	-1.05442	0.244471	-4.31306	1.61008e-05	0.000262497
CT43_RS05830	22.6185	-1.17664	0.335944	-3.5025	0.000460916	0.00464812
CT43_RS05880	578.332	1.02156	0.265644	3.84559	0.000120262	0.00147789
CT43_RS06005	371.9	1.02676	0.229776	4.46852	7.87644e-06	0.000138574
CT43_RS06010	378.599	1.13454	0.188073	6.03247	1.61468e-09	5.21404e-08
CT43_RS06015	792.329	1.03619	0.160007	6.47591	9.42421e-11	3.60108e-09
CT43_RS06045	65.3269	-1.07271	0.295032	-3.63592	0.000276985	0.00303073
CT43_RS06130	10.7193	-1.20283	0.447655	-2.68697	0.00721035	0.0442482
CT43_RS06360	4060.43	1.16659	0.164544	7.08987	1.34238e-12	6.31307e-11
CT43_RS06365	15210.5	1.09034	0.159945	6.81698	9.29753e-12	3.92019e-10
CT43_RS06940	26.442	1.17533	0.439634	2.67343	0.00750803	0.045237
CT43_RS06945	62.425	2.19161	0.366266	5.98366	2.18174e-09	6.75558e-08
CT43_RS07215	296.017	1.47291	0.250797	5.87289	4.28255e-09	1.29296e-07
CT43_RS07220	175.631	1.30066	0.289058	4.49966	6.80626e-06	0.000121052
CT43_RS07855	205.398	2.64419	0.471448	5.60865	2.03911e-08	5.5407e-07
CT43_RS07860	2898.36	3.41211	0.220525	15.4726	5.30953e-54	3.24611e-51
CT43_RS08010	202.436	-1.47168	0.333322	-4.41519	1.0092e-05	0.000173193
CT43_RS08100	516.678	1.35088	0.190735	7.08249	1.41585e-12	6.59518e-11
CT43_RS08150	157.723	-1.27734	0.315307	-4.05108	5.09808e-05	0.000706366
CT43_RS08165	1220.47	3.79498	0.234465	16.1857	6.35931e-59	4.44334e-56
CT43_RS08170	3325.27	3.3929	0.253718	13.3727	8.72858e-41	2.8461e-38
CT43_RS08175	597.1	3.15424	0.224321	14.0613	6.56899e-45	2.67741e-42
flgL	4006.51	1.0041	0.157809	6.36272	1.98211e-10	7.34433e-09
CT43_RS08230	1197.6	1.11631	0.142637	7.82625	5.02645e-15	2.99809e-13
fliE	2993.11	1.21224	0.177136	6.84354	7.72577e-12	3.28778e-10
CT43_RS08240	7490.34	1.36828	0.152344	8.98151	2.67065e-19	2.00956e-17
CT43_RS08245	3217.79	1.27393	0.151117	8.43009	3.45407e-17	2.34637e-15
fliI	4903.65	1.01241	0.145171	6.97392	3.08226e-12	1.38306e-10
CT43_RS08265	1758.41	1.20142	0.172492	6.96507	3.28249e-12	1.45952e-10
flgD	2041.01	1.62625	0.188211	8.64054	5.59465e-18	4.02403e-16
CT43_RS08275	5686.2	1.95805	0.186391	10.505	8.18806e-26	1.02687e-23
CT43_RS08280	408.883	1.85768	0.226091	8.21653	2.09478e-16	1.38454e-14
CT43_RS08285	959.056	2.17462	0.179036	12.1462	6.00627e-34	1.27725e-31
CT43_RS08290	3216.59	1.71266	0.175044	9.78416	1.31679e-22	1.34175e-20
CT43_RS08300	138.081	2.33446	0.242022	9.64563	5.12959e-22	4.64608e-20
CT43_RS08305	31331.8	2.8803	0.216256	13.3189	1.79622e-40	5.49082e-38
CT43_RS08310	2913.22	1.03904	0.133388	7.78964	6.72021e-15	3.91292e-13
CT43_RS08315	606.049	1.02565	0.212809	4.81958	1.43862e-06	3.0861e-05
CT43_RS08320	3470.08	1.2652	0.155824	8.11944	4.68333e-16	3.01397e-14
CT43_RS08325	1251.98	1.21096	0.199363	6.07411	1.24674e-09	4.0925e-08
CT43_RS08330	1156.89	1.32654	0.166594	7.96269	1.68341e-15	1.02919e-13
CT43_RS08335	858.301	1.53578	0.15745	9.75408	1.77199e-22	1.73336e-20
CT43_RS08340	231.78	1.5017	0.245535	6.11601	9.5946e-10	3.25883e-08
CT43_RS08345	1465.09	1.45244	0.207396	7.00322	2.50154e-12	1.14346e-10
CT43_RS08350	2947.8	1.40145	0.192687	7.27322	3.51024e-13	1.7519e-11
CT43_RS08355	4512.1	1.37072	0.171638	7.98613	1.39244e-15	8.6208e-14
flhF	3663.55	1.36953	0.192372	7.1192	1.08552e-12	5.25672e-11
flgG	4514.35	1.38692	0.164932	8.40908	4.13254e-17	2.7688e-15
CT43_RS08465	1577.57	1.06036	0.312136	3.39711	0.000681015	0.00656971
CT43_RS08545	202.21	-1.31248	0.343986	-3.81549	0.000135912	0.0016373
CT43_RS09085	12799.3	1.01557	0.124521	8.15584	3.46761e-16	2.26134e-14
CT43_RS09710	22.3893	1.10605	0.359482	3.07679	0.00209245	0.0164009
CT43_RS09760	22.1056	1.18333	0.365111	3.24101	0.00119109	0.010592
CT43_RS09785	9007.94	1.59785	0.504054	3.17001	0.00152436	0.0128546
CT43_RS09790	27430.3	1.78924	0.521334	3.43204	0.00059905	0.00590716
CT43_RS09795	7522.91	2.26104	0.49965	4.52526	6.03221e-06	0.000108869
CT43_RS09800	4053.56	2.0841	0.499417	4.17306	3.00532e-05	0.000441412
CT43_RS10025	9.79348	-3.70848	0.505687	-7.33355	2.24131e-13	1.13013e-11
CT43_RS10050	26.9943	-1.01913	0.346192	-2.94384	0.00324169	0.0234543
CT43_RS10085	901.598	2.03386	0.197343	10.3062	6.60485e-25	7.87911e-23
CT43_RS10135	1937.23	3.69764	0.205034	18.0343	1.04836e-72	1.28189e-69
CT43_RS10395	785.842	2.87633	0.296424	9.70345	2.91465e-22	2.68973e-20
CT43_RS10400	2394.75	2.73773	0.293986	9.31246	1.24904e-20	1.01817e-18
narZ	139.696	1.21295	0.297168	4.08171	4.47059e-05	0.000630134
CT43_RS10675	87.5638	1.34617	0.311899	4.31606	1.58841e-05	0.00025983
CT43_RS10680	45.6105	1.50529	0.351764	4.27926	1.87513e-05	0.000296804
CT43_RS10705	46.1597	-1.29772	0.295081	-4.39785	1.09329e-05	0.000184516
CT43_RS10735	411.991	1.66842	0.264356	6.31125	2.76785e-10	9.88143e-09
CT43_RS10890	87.6259	1.01233	0.27606	3.66708	0.000245335	0.00272713
CT43_RS10925	545.6	1.06264	0.149735	7.09682	1.27657e-12	6.06186e-11
adhP	15659.8	1.12935	0.279849	4.03557	5.44709e-05	0.000750471
CT43_RS11260	430.664	1.16583	0.210329	5.54286	2.97573e-08	7.90993e-07
CT43_RS11330	86.0482	1.10784	0.229168	4.83418	1.33698e-06	2.89343e-05
CT43_RS11395	92.3598	-2.1491	0.232634	-9.23812	2.50874e-20	1.97907e-18
CT43_RS11400	59.8189	-1.7466	0.263805	-6.62082	3.57219e-11	1.45596e-09
CT43_RS11410	10.7122	-1.29537	0.449011	-2.88495	0.00391474	0.0274312
CT43_RS11555	46.9166	-1.47576	0.318327	-4.63598	3.55246e-06	6.84058e-05
CT43_RS11620	2937.6	-1.548	0.257574	-6.00993	1.85603e-09	5.93322e-08
CT43_RS11630	5266.96	2.89883	0.258498	11.2141	3.47705e-29	5.31445e-27
CT43_RS11705	225.914	1.4623	0.224943	6.50079	7.99002e-11	3.12634e-09
CT43_RS11730	57.1703	1.53685	0.273154	5.6263	1.8412e-08	5.05917e-07
CT43_RS11735	263.441	1.35969	0.228678	5.94587	2.74992e-09	8.45903e-08
CT43_RS11805	25.8749	-1.04246	0.320771	-3.24984	0.0011547	0.0103431
CT43_RS11970	13.4114	-1.29418	0.446233	-2.90024	0.00372877	0.0263166
CT43_RS12075	22.201	-1.14713	0.356317	-3.21942	0.00128451	0.0112489
CT43_RS12215	98.3026	2.15503	0.316423	6.8106	9.71945e-12	4.06306e-10
CT43_RS12430	14.2408	-1.45227	0.399165	-3.63827	0.000274473	0.00300997
CT43_RS12435	98.3492	1.68733	0.26931	6.26538	3.71911e-10	1.31813e-08
CT43_RS12450	4381.77	1.31032	0.205562	6.37433	1.8376e-10	6.91363e-09
CT43_RS12455	10007.2	1.46181	0.229661	6.36505	1.95227e-10	7.28895e-09
CT43_RS12460	4961.62	1.35348	0.222649	6.07898	1.2095e-09	3.99707e-08
CT43_RS12465	646.214	1.2758	0.231296	5.51589	3.47017e-08	9.12505e-07
CT43_RS12490	11.0356	-3.10926	0.478971	-6.49154	8.49611e-11	3.29797e-09
CT43_RS12930	176.607	1.41081	0.183255	7.69864	1.3752e-14	7.73118e-13
CT43_RS12935	689.17	1.44667	0.195998	7.38104	1.57054e-13	8.0858e-12
CT43_RS12940	111.517	1.47844	0.280366	5.27323	1.34041e-07	3.27797e-06
CT43_RS12945	114.803	1.38276	0.311838	4.43425	9.23943e-06	0.000160248
CT43_RS13265	111.959	-1.28219	0.314955	-4.07102	4.6807e-05	0.000654094
CT43_RS13515	914.48	1.3462	0.229448	5.86712	4.43419e-09	1.33053e-07
CT43_RS13800	199.714	-1.14742	0.31707	-3.61883	0.000295933	0.00318813
CT43_RS13875	123.624	1.35231	0.238763	5.66382	1.48039e-08	4.1853e-07
CT43_RS13935	87.0135	-1.08134	0.249936	-4.32646	1.51524e-05	0.000248692
CT43_RS13950	41.3563	1.04442	0.329706	3.16773	0.00153632	0.0129109
CT43_RS13995	24.7386	1.16587	0.434931	2.68059	0.00734928	0.0447081
CT43_RS14190	4885.64	1.65831	0.294707	5.62699	1.83385e-08	5.05917e-07
CT43_RS14505	164.872	-1.17263	0.243249	-4.8207	1.43054e-06	3.08227e-05
CT43_RS14895	81.8897	1.26465	0.308309	4.10191	4.09753e-05	0.000582588
CT43_RS15005	347.692	1.87131	0.271825	6.88425	5.80943e-12	2.53696e-10
CT43_RS15020	25.3012	1.08118	0.371532	2.91007	0.00361353	0.0257635
CT43_RS15085	10.922	-1.21807	0.416274	-2.92613	0.0034321	0.0246859
CT43_RS15205	91.9376	1.01578	0.285925	3.5526	0.000381446	0.0039443
CT43_RS15580	110.001	1.30676	0.225146	5.80407	6.4725e-09	1.89563e-07
CT43_RS15630	93.4875	1.33232	0.303257	4.39337	1.11609e-05	0.000187587
CT43_RS15835	96.0645	4.06069	0.416886	9.74054	2.02481e-22	1.90449e-20
CT43_RS15860	36.1109	1.19946	0.309257	3.87852	0.000105094	0.00130461
CT43_RS15875	194.751	1.06428	0.283579	3.75304	0.000174701	0.00203443
CT43_RS15940	28.4035	1.54239	0.350727	4.3977	1.09404e-05	0.000184516
CT43_RS16255	2395.58	2.64933	0.185292	14.2981	2.24759e-46	1.0993e-43
CT43_RS16365	285.368	1.321	0.272735	4.84354	1.27543e-06	2.7725e-05
CT43_RS16415	98.7322	2.36111	0.361721	6.52743	6.69089e-11	2.66058e-09
CT43_RS16515	53.0136	1.23877	0.316232	3.91727	8.95572e-05	0.00112893
CT43_RS16520	31.852	1.11604	0.350558	3.18361	0.00145449	0.0123291
CT43_RS16775	300.715	2.64333	0.290249	9.10712	8.45968e-20	6.46504e-18
CT43_RS16780	296.188	3.47394	0.296911	11.7003	1.27045e-31	2.21921e-29
CT43_RS16785	1016.86	1.84801	0.162127	11.3985	4.25357e-30	6.93474e-28
CT43_RS17180	30.8193	2.34528	0.436299	5.3754	7.64107e-08	1.9364e-06
CT43_RS17185	74.8488	2.44796	0.524022	4.67148	2.99033e-06	5.85029e-05
CT43_RS17190	14.2223	3.1134	0.501693	6.20579	5.44243e-10	1.88787e-08
CT43_RS17440	51.9058	2.98216	0.405074	7.36202	1.81143e-13	9.22885e-12
CT43_RS17805	35.7654	-1.32115	0.278825	-4.73826	2.15561e-06	4.42986e-05
CT43_RS17835	45.9745	-1.0496	0.332073	-3.16074	0.0015737	0.0131797
CT43_RS17960	3281.98	1.37859	0.429094	3.2128	0.00131447	0.0113991
CT43_RS18190	38.0786	1.13861	0.301806	3.77264	0.00016153	0.00190832
CT43_RS18360	496.861	-1.22771	0.270776	-4.53403	5.78698e-06	0.00010483
CT43_RS18475	98.0362	1.24012	0.238015	5.21024	1.88598e-07	4.56649e-06
CT43_RS18480	8880.27	5.17109	0.20274	25.5061	1.687e-143	8.25114e-140
CT43_RS18485	9344.29	5.19134	0.260774	19.9074	3.50732e-88	8.57715e-85
CT43_RS18490	1498.37	4.16742	0.223663	18.6326	1.74803e-77	2.84987e-74
CT43_RS18710	1790.64	2.01932	0.281744	7.16721	7.65411e-13	3.78144e-11
CT43_RS18715	1265.41	3.90225	0.294102	13.2683	3.53299e-40	1.01646e-37
CT43_RS18720	2642.28	4.75087	0.425863	11.1559	6.7041e-29	9.9363e-27
CT43_RS18730	1386.48	1.46615	0.308416	4.75381	1.99615e-06	4.15454e-05
CT43_RS18750	898.906	-1.03581	0.232109	-4.46261	8.0968e-06	0.000141941
CT43_RS18865	2384.2	2.53211	0.21536	11.7576	6.45748e-32	1.16976e-29
CT43_RS18870	2000.05	2.81924	0.222252	12.6849	7.17209e-37	1.84625e-34
CT43_RS18875	1956.42	2.39709	0.218667	10.9623	5.80133e-28	7.88175e-26
CT43_RS18880	5720.68	2.32993	0.166858	13.9635	2.60149e-44	9.08848e-42
CT43_RS18885	1471.45	1.78636	0.162449	10.9965	3.97292e-28	5.55188e-26
CT43_RS19560	266.448	2.19647	0.225337	9.7475	1.89068e-22	1.8132e-20
CT43_RS19705	22.0418	-1.34435	0.37026	-3.63082	0.000282522	0.0030639
CT43_RS19900	35262.9	4.66884	0.285461	16.3555	3.97755e-60	3.89084e-57
CT43_RS19965	515.409	1.16563	0.247425	4.71107	2.46424e-06	4.98041e-05
CT43_RS19970	139.503	2.01289	0.330621	6.0882	1.14188e-09	3.79927e-08
CT43_RS20035	28.1162	1.21896	0.456621	2.66953	0.00759584	0.0453894
CT43_RS20040	32.2179	1.19699	0.35754	3.34784	0.000814433	0.00768994
CT43_RS20335	194.662	1.3933	0.249644	5.58116	2.38922e-08	6.42069e-07
CT43_RS20460	51349.6	1.23926	0.131416	9.43005	4.09879e-21	3.51705e-19
CT43_RS20465	4881.89	1.0662	0.199319	5.34919	8.83474e-08	2.21593e-06
CT43_RS20470	42812.1	1.514	0.151157	10.0161	1.29542e-23	1.37737e-21
CT43_RS20495	491.806	1.27849	0.204186	6.2614	3.81536e-10	1.34251e-08
CT43_RS20600	17.0938	-1.46419	0.370073	-3.95649	7.60575e-05	0.000989354
CT43_RS21005	179.814	-1.91516	0.267856	-7.14997	8.67989e-13	4.24533e-11
CT43_RS21010	130.295	-2.0589	0.200995	-10.2435	1.26565e-24	1.43961e-22
CT43_RS21015	168.783	-2.08423	0.302627	-6.88713	5.69278e-12	2.50841e-10
CT43_RS21300	50.8936	1.22972	0.288583	4.26124	2.03291e-05	0.000317667
CT43_RS21370	3026.78	1.00223	0.177256	5.65415	1.56622e-08	4.40253e-07
CT43_RS21375	9017.95	1.11835	0.254871	4.38792	1.14442e-05	0.00019169
CT43_RS21380	6384.22	1.02931	0.18347	5.61025	2.02031e-08	5.5203e-07
CT43_RS21945	25.4413	1.50345	0.399043	3.76763	0.000164805	0.00193765
CT43_RS21960	26.9351	1.40442	0.345672	4.06288	4.84719e-05	0.000675431
CT43_RS22345	18.8511	-1.77063	0.377799	-4.6867	2.77647e-06	5.49786e-05
motB	7196.64	1.59125	0.207276	7.67694	1.62934e-14	9.05579e-13
CT43_RS22815	1301.02	1.64136	0.192502	8.52643	1.50932e-17	1.05459e-15
CT43_RS23075	284.763	1.47571	0.252365	5.84752	4.98955e-09	1.47011e-07
CT43_RS23165	5828.85	1.87184	0.288914	6.47888	9.24079e-11	3.5588e-09
CT43_RS23295	38.1373	1.98533	0.350451	5.66506	1.46973e-08	4.17934e-07
CT43_RS23355	14.7728	1.19513	0.419705	2.84754	0.00440582	0.0303078
CT43_RS23375	1918.95	1.4493	0.180726	8.0193	1.06353e-15	6.66887e-14
CT43_RS23980	24973.5	1.90122	0.177843	10.6904	1.12825e-26	1.45218e-24
CT43_RS23985	13402.5	1.76136	0.17123	10.2865	8.10802e-25	9.44199e-23
CT43_RS23995	2626.83	1.19011	0.14036	8.47901	2.27109e-17	1.56449e-15
CT43_RS24000	223.685	1.1997	0.202963	5.91093	3.40178e-09	1.03342e-07
CT43_RS24100	1080.99	-1.10146	0.301218	-3.65668	0.000255502	0.00282091
CT43_RS24125	55.0483	-1.07706	0.253549	-4.24795	2.15734e-05	0.00033077
CT43_RS24130	61.3383	-2.39279	0.336446	-7.11195	1.14411e-12	5.48611e-11
CT43_RS24135	36.6116	-2.23995	0.373637	-5.99498	2.03512e-09	6.4635e-08
CT43_RS24140	19.7003	-2.02656	0.381296	-5.31494	1.06695e-07	2.66249e-06
CT43_RS24145	53.3975	-1.74446	0.416092	-4.1925	2.75897e-05	0.000414587
CT43_RS24285	304.869	2.73273	0.320005	8.53967	1.34609e-17	9.54161e-16
CT43_RS24290	148.19	1.92469	0.477392	4.03167	5.53824e-05	0.000756635
CT43_RS24330	1801.42	1.40239	0.207901	6.74547	1.52535e-11	6.32244e-10
CT43_RS24375	45303.2	1.86354	0.249828	7.4593	8.6981e-14	4.57445e-12
CT43_RS24430	8067.64	1.40659	0.187205	7.5136	5.75217e-14	3.05803e-12
CT43_RS24435	2078.19	1.16855	0.229526	5.09115	3.5589e-07	8.24956e-06
CT43_RS24920	2726.05	1.48859	0.159231	9.34859	8.88259e-21	7.36352e-19
CT43_RS25005	36.5212	-1.01662	0.361565	-2.81172	0.00492767	0.0331061
CT43_RS25090	10.3504	-1.37878	0.458967	-3.00409	0.0026638	0.0200441
CT43_RS25200	957.954	1.01041	0.191314	5.28145	1.28167e-07	3.15009e-06
CT43_RS25205	1220.32	1.48778	0.235245	6.32438	2.54258e-10	9.21166e-09
CT43_RS25215	253.098	1.10353	0.173841	6.34793	2.18226e-10	7.96524e-09
CT43_RS25530	12409.9	1.88707	0.282399	6.68229	2.35242e-11	9.66864e-10
ldh	59130.1	1.41694	0.256408	5.52611	3.27401e-08	8.65577e-07
CT43_RS25570	353.864	1.16052	0.2635	4.40423	1.0616e-05	0.000180916
CT43_RS25575	901.277	1.11459	0.253335	4.39968	1.0841e-05	0.000184109
CT43_RS25590	1174.12	1.09743	0.261941	4.18963	2.79409e-05	0.000417917
CT43_RS25605	1323.8	1.02044	0.195557	5.21815	1.80719e-07	4.39749e-06
CT43_RS25620	1116.03	-1.58621	0.251076	-6.31766	2.65556e-10	9.55027e-09
CT43_RS25720	72.7189	1.03386	0.257286	4.01833	5.86124e-05	0.000789734
CT43_RS25730	1806.9	2.70949	0.26572	10.1968	2.04894e-24	2.27759e-22
CT43_RS25785	3511.59	1.0062	0.185401	5.42716	5.7257e-08	1.47391e-06
CT43_RS25830	663.155	-1.11423	0.225611	-4.93873	7.86345e-07	1.78056e-05
CT43_RS25900	4396.54	1.26352	0.202172	6.24973	4.11162e-10	1.43642e-08
CT43_RS25905	1281.13	1.11568	0.144315	7.73089	1.06796e-14	6.07372e-13
CT43_RS25975	7319.85	1.16042	0.195885	5.92399	3.14231e-09	9.60564e-08
CT43_RS25980	980.424	1.26803	0.260574	4.86629	1.13712e-06	2.50525e-05
CT43_RS26110	12.4335	-1.85174	0.501699	-3.69094	0.000223424	0.00250061
CT43_RS26125	26.2387	-1.57668	0.353379	-4.46171	8.13089e-06	0.000142029
CT43_RS26325	17745.3	1.34457	0.171186	7.85445	4.01528e-15	2.42454e-13
CT43_RS26425	90.7394	1.65151	0.322577	5.11975	3.05938e-07	7.12544e-06
CT43_RS26530	316.403	1.26168	0.294234	4.28803	1.80268e-05	0.000288134
CT43_RS26570	679.413	1.23366	0.219052	5.63181	1.78328e-08	4.95569e-07
CT43_RS26575	2639.97	1.35067	0.174006	7.76219	8.34743e-15	4.80321e-13
CT43_RS26600	961.157	3.52155	0.215585	16.3348	5.57771e-60	4.54676e-57
CT43_RS26605	519.799	3.32275	0.255737	12.9929	1.3431e-38	3.64949e-36
CT43_RS26610	90.201	3.43271	0.310046	11.0716	1.72235e-28	2.47765e-26
CT43_RS27230	76.4321	1.1427	0.336724	3.39358	0.000689845	0.00662875
CT43_RS27245	25.3804	-1.15785	0.371957	-3.11288	0.00185274	0.0149287
CT43_RS27625	1168.92	2.13911	0.324294	6.59623	4.21751e-11	1.70478e-09
CT43_RS27630	1276.12	2.34967	0.249239	9.42737	4.20514e-21	3.54609e-19
CT43_RS27660	1307.19	1.42329	0.223923	6.35617	2.06843e-10	7.60653e-09
CT43_RS27670	257.119	-1.53727	0.249624	-6.15835	7.35048e-10	2.53177e-08
CT43_RS27675	48.1192	-1.15888	0.36146	-3.2061	0.00134546	0.0115856
CT43_RS27690	112.756	-1.09622	0.319809	-3.42774	0.000608627	0.00598953

## Sheet: CT43_Dates_Lot443_noFilters
	baseMean	log2FoldChange	lfcSE	stat	pvalue	padj
CT43_RS00005	5261.37	0.0619258	0.0999349	0.619662	0.535481	0.826294
CT43_RS00010	5131	-0.197821	0.151301	-1.30747	0.191053	0.566078
CT43_RS00015	604.339	0.172315	0.215943	0.797965	0.424891	0.771425
CT43_RS00020	1614.61	-0.00273668	0.198889	-0.0137599	0.989022	0.998522
gyrB_1	7621.69	-0.0508467	0.0945594	-0.537722	0.590769	0.849042
CT43_RS00030	14204.1	-0.082388	0.104702	-0.786878	0.431354	0.77495
CT43_RS00035	0	NA	NA	NA	NA	NA
CT43_RS00040	0	NA	NA	NA	NA	NA
CT43_RS00045	0	NA	NA	NA	NA	NA
CT43_RS00050	3.35246	-0.0294548	0.463235	-0.0635851	0.949301	NA
CT43_RS00055	12359.8	0.0830601	0.229667	0.361654	0.717611	0.903157
CT43_RS00060	3325.09	0.0238809	0.230373	0.103662	0.917438	0.972396
CT43_RS00065	12359	-0.358227	0.164801	-2.17369	0.0297285	0.280895
CT43_RS00070	4034.9	-0.203731	0.141276	-1.44208	0.149281	0.526412
CT43_RS00075	7926.15	-0.033505	0.135135	-0.247937	0.804183	0.937852
CT43_RS00080	6676.32	-0.0635458	0.246565	-0.257724	0.79662	0.935923
CT43_RS00085	1497.55	0.234482	0.135053	1.73623	0.0825238	0.421935
CT43_RS00090	576.101	0.110631	0.162212	0.682015	0.49523	0.807666
CT43_RS00095	582.815	0.224844	0.136149	1.65146	0.0986457	0.450675
CT43_RS00100	55.1827	-0.133342	0.203744	-0.654461	0.512815	0.813688
CT43_RS00105	84.6799	0.54151	0.193594	2.79714	0.00515565	0.116433
CT43_RS00110	9275.48	0.148379	0.0927475	1.59982	0.10964	0.471343
CT43_RS00115	3605.55	0.26517	0.133369	1.98825	0.0467843	0.337833
CT43_RS00120	5503.73	-0.040305	0.166944	-0.241428	0.809223	0.938428
CT43_RS00125	20.2561	-0.134866	0.388206	-0.347407	0.728285	0.909706
CT43_RS00130	1.33784	0.197688	0.422817	0.467551	0.640106	NA
CT43_RS00135	0	NA	NA	NA	NA	NA
CT43_RS00140	0	NA	NA	NA	NA	NA
CT43_RS00145	0	NA	NA	NA	NA	NA
CT43_RS00150	0.450971	0.0312073	0.281484	0.110867	0.911722	NA
CT43_RS00155	529.901	0.158449	0.116911	1.35529	0.175324	0.553013
CT43_RS00160	420.576	0.228281	0.116237	1.96393	0.0495379	0.345395
CT43_RS00165	1587.62	0.253052	0.14868	1.702	0.0887559	0.428456
CT43_RS00170	5036.92	0.385914	0.171122	2.2552	0.0241207	0.262376
CT43_RS00175	1604.13	0.210453	0.128033	1.64374	0.100229	0.451995
CT43_RS00180	204.797	0.1613	0.187078	0.862207	0.388574	0.744961
CT43_RS00185	132.094	0.277542	0.279525	0.992906	0.320756	0.691147
CT43_RS00190	468.953	-0.00350986	0.205877	-0.0170483	0.986398	0.996952
CT43_RS00195	1324.95	-0.261658	0.195279	-1.33992	0.180272	0.558061
CT43_RS00200	7756.73	-0.013496	0.137392	-0.0982298	0.92175	0.973562
CT43_RS00205	390.063	0.114098	0.131199	0.869658	0.384488	0.743432
CT43_RS00210	1158.46	0.44211	0.196887	2.24551	0.0247357	0.26277
CT43_RS00215	587.512	0.278459	0.261966	1.06296	0.287801	0.66163
CT43_RS00220	30.9509	0.335013	0.265813	1.26033	0.207549	0.578457
CT43_RS00225	6.65689	0.346418	0.425714	0.813733	0.415798	NA
CT43_RS00230	7.78775	0.088006	0.442324	0.198963	0.842292	NA
ipk	1681.88	0.286566	0.165053	1.73621	0.0825275	0.421935
CT43_RS00240	8461.25	0.205251	0.108027	1.9	0.0574327	0.365623
CT43_RS00245	5332.3	-0.0461332	0.211049	-0.21859	0.826969	0.942988
CT43_RS00250	1239.63	-0.146004	0.129433	-1.12803	0.259309	0.635543
CT43_RS00255	19355.2	0.0626487	0.130339	0.480659	0.630759	0.87111
CT43_RS00260	28321.7	-0.218234	0.144909	-1.506	0.132066	0.497919
CT43_RS00265	638.486	-0.0452621	0.135432	-0.334206	0.738224	0.91145
CT43_RS00270	179.91	-0.124975	0.166003	-0.752847	0.451542	0.784364
CT43_RS00275	5646.27	-0.276277	0.124557	-2.21807	0.02655	0.269451
CT43_RS00280	516.754	-0.470101	0.135752	-3.46294	0.000534308	0.0331183
CT43_RS00285	911.332	0.0560278	0.120819	0.463733	0.642839	0.875363
CT43_RS00290	1600.26	-0.0920391	0.122019	-0.754301	0.450668	0.784199
CT43_RS00295	140.249	-0.0542693	0.155233	-0.3496	0.726639	0.909275
CT43_RS00300	127.539	0.269355	0.210545	1.27933	0.200783	0.573664
CT43_RS00305	2067.22	0.166781	0.14352	1.16208	0.245204	0.618018
CT43_RS00310	1058.18	0.404508	0.228208	1.77254	0.0763053	0.408409
CT43_RS00315	18813.8	0.267628	0.106958	2.50217	0.0123435	0.188386
CT43_RS00320	1215.52	-0.200586	0.238287	-0.841785	0.399908	0.753466
CT43_RS00325	0	NA	NA	NA	NA	NA
CT43_RS00330	45.0222	0.25289	0.291393	0.867866	0.385468	0.743432
CT43_RS00335	35901.4	0.133622	0.111169	1.20197	0.229375	0.601307
CT43_RS00340	23479.6	-0.000877797	0.0812408	-0.0108049	0.991379	0.998522
CT43_RS00345	69461	-0.00817712	0.136003	-0.0601244	0.952057	0.980074
CT43_RS00350	661.295	-0.246372	0.167215	-1.47339	0.140647	0.515804
CT43_RS00355	2429.79	-0.124495	0.141959	-0.876984	0.380495	0.741005
CT43_RS00360	8014.78	-0.497473	0.273509	-1.81885	0.0689343	0.395415
CT43_RS00365	1767.15	-0.340588	0.16697	-2.03982	0.0413685	0.319811
CT43_RS00370	333.634	-0.300831	0.208655	-1.44176	0.149369	0.526412
CT43_RS00375	108.302	-0.260757	0.225729	-1.15518	0.248017	0.621914
CT43_RS00380	259.552	-0.208339	0.168614	-1.2356	0.216608	0.587045
CT43_RS00385	104.733	-0.109671	0.191794	-0.571818	0.567445	0.837372
CT43_RS00390	158.49	0.0773174	0.251626	0.307271	0.758637	0.921275
CT43_RS00395	63.8004	-0.412634	0.234577	-1.75905	0.0785683	0.411689
CT43_RS00400	1206.42	-0.00476739	0.100761	-0.0473137	0.962263	0.985199
CT43_RS00405	14946.7	0.0584485	0.163085	0.358392	0.72005	0.904555
CT43_RS00410	0	NA	NA	NA	NA	NA
CT43_RS00415	0	NA	NA	NA	NA	NA
CT43_RS00420	0	NA	NA	NA	NA	NA
CT43_RS00425	173.469	0.0528719	0.204476	0.258572	0.795965	0.935721
CT43_RS00430	123.28	0.242522	0.274618	0.883125	0.377169	0.739733
CT43_RS00435	0	NA	NA	NA	NA	NA
CT43_RS00440	0	NA	NA	NA	NA	NA
CT43_RS00445	0	NA	NA	NA	NA	NA
CT43_RS00450	605.949	0.280752	0.183467	1.53026	0.125953	0.491935
CT43_RS00455	477.523	0.0199518	0.152702	0.130658	0.896045	0.96417
CT43_RS00460	1945.37	-0.0998219	0.119054	-0.83846	0.401772	0.754943
CT43_RS00465	4575.04	-0.159937	0.110585	-1.44629	0.148097	0.526412
CT43_RS00470	1097.61	-0.146603	0.101034	-1.45103	0.146772	0.526412
CT43_RS00475	1203.01	-0.320239	0.145677	-2.19827	0.0279296	0.274969
CT43_RS00480	3606.2	-0.0338117	0.0971389	-0.348076	0.727783	0.909619
CT43_RS00485	5322.38	-0.0349516	0.128466	-0.27207	0.785568	0.93343
CT43_RS00490	837.02	0.121296	0.138223	0.877536	0.380196	0.741005
CT43_RS00495	18361.3	0.163164	0.19281	0.846242	0.397418	0.752017
CT43_RS00500	2091.21	-0.290701	0.179737	-1.61737	0.105798	0.462685
CT43_RS00505	1226.95	-0.0100991	0.160278	-0.06301	0.949759	0.979667
CT43_RS00510	550.795	-0.27269	0.204621	-1.33265	0.182645	0.56053
CT43_RS00515	1610.79	0.131554	0.142575	0.922704	0.356161	0.729178
CT43_RS00520	2491.39	-0.124805	0.142196	-0.877697	0.380108	0.741005
CT43_RS00525	940.593	-0.119222	0.261715	-0.455541	0.64872	0.877089
CT43_RS00530	592.026	0.374234	0.188316	1.98727	0.0468926	0.337917
CT43_RS00535	2783.45	0.233956	0.227329	1.02915	0.303408	0.677343
CT43_RS00540	37193.3	-0.0656754	0.100559	-0.653103	0.51369	0.814085
CT43_RS00545	21638.7	0.134489	0.111408	1.20717	0.227366	0.600184
CT43_RS00550	67534.3	0.0436594	0.0997663	0.437617	0.661664	0.882407
rplL	53562.7	0.0614748	0.113588	0.54121	0.588363	0.848477
CT43_RS00560	2203.22	0.0224022	0.155926	0.143672	0.88576	0.96063
CT43_RS00565	97419.2	-0.246007	0.12363	-1.98986	0.0466062	0.337833
CT43_RS00570	75874.1	-0.35544	0.168332	-2.11153	0.0347264	0.299289
CT43_RS00575	7876.83	0.172678	0.163097	1.05875	0.289714	0.663099
CT43_RS00580	47084.3	0.0373364	0.111758	0.334082	0.738318	0.91145
CT43_RS00585	28359.5	-0.126028	0.12523	-1.00638	0.314234	0.687026
fusA	368979	-0.0945762	0.129845	-0.728375	0.466384	0.791513
tuf	430328	-0.168145	0.122345	-1.37435	0.169332	0.54646
CT43_RS00600	106521	-0.344901	0.133778	-2.57816	0.00993291	0.168522
CT43_RS00605	73817	-0.100329	0.111962	-0.896099	0.3702	0.736397
CT43_RS00610	58163.6	-0.0844851	0.130805	-0.645884	0.518354	0.816308
CT43_RS00615	51188.3	-0.435566	0.149938	-2.90497	0.00367293	0.0957978
rplB	67261.7	-0.355107	0.162752	-2.18189	0.0291178	0.278813
CT43_RS00625	28122.1	-0.545798	0.218409	-2.49897	0.0124555	0.18927
CT43_RS00630	25758.9	-0.249862	0.207938	-1.20162	0.229512	0.601307
CT43_RS00635	41325.2	-0.474109	0.202527	-2.34096	0.0192341	0.244447
CT43_RS00640	94453.6	-0.601759	0.210765	-2.85512	0.00430209	0.104415
CT43_RS00645	16629.8	-0.477988	0.250435	-1.90863	0.0563099	0.36177
CT43_RS00650	4210.27	-0.365632	0.173166	-2.11146	0.0347329	0.299289
CT43_RS00655	17412.3	-0.505222	0.229158	-2.20469	0.0274761	0.272762
CT43_RS00660	7451.65	-0.588394	0.208074	-2.82781	0.00468683	0.109953
CT43_RS00665	26174.5	-0.398438	0.172471	-2.31018	0.0208781	0.250753
rpsN	5138.59	-0.325485	0.159052	-2.0464	0.040717	0.319811
CT43_RS00675	16282.2	-0.458253	0.206388	-2.22034	0.0263954	0.268956
CT43_RS00680	31216.9	-0.309143	0.202285	-1.52826	0.126449	0.492137
CT43_RS00685	18991.4	-0.369921	0.223426	-1.65567	0.0977879	0.449519
CT43_RS00690	67763	-0.426628	0.181887	-2.34557	0.0189981	0.24233
CT43_RS00695	2648.81	-0.316156	0.16032	-1.97203	0.0486066	0.342335
CT43_RS00700	76190.9	-0.401186	0.176023	-2.27917	0.0226572	0.255951
CT43_RS00705	154476	-0.387217	0.255303	-1.5167	0.129344	0.49534
CT43_RS00710	26202.4	-0.404344	0.215773	-1.87394	0.0609393	0.376486
CT43_RS00715	71269	-0.34092	0.214915	-1.5863	0.11267	0.474446
infA	12714.8	-0.405253	0.223159	-1.81598	0.069373	0.395415
rpmJ	12786.6	-0.432012	0.236559	-1.82624	0.0678146	0.392806
CT43_RS00730	13118.8	-0.330728	0.203199	-1.62761	0.103608	0.458366
CT43_RS00735	20904.3	-0.291484	0.192988	-1.51037	0.130948	0.49534
CT43_RS00740	108976	-0.245345	0.157383	-1.5589	0.119019	0.481789
CT43_RS00745	46645.7	-0.253256	0.182291	-1.3893	0.164742	0.543797
cbiO_1	918.848	-0.364289	0.332038	-1.09713	0.272584	0.649247
cbiO_2	648.383	-0.363596	0.318583	-1.14129	0.253748	0.628526
CT43_RS00760	540.721	0.156307	0.255591	0.611549	0.540836	0.827153
CT43_RS00765	934.74	0.38579	0.223194	1.72849	0.0839	0.421935
CT43_RS00770	20110.9	0.130752	0.169268	0.772457	0.439844	0.781434
CT43_RS00775	12248.1	0.129309	0.148613	0.870102	0.384245	0.743432
CT43_RS00780	15.3877	-0.464132	0.339571	-1.36682	0.171683	NA
CT43_RS00785	68.3409	-0.159719	0.218823	-0.729897	0.465453	0.791513
CT43_RS00790	4544.35	-0.082433	0.122106	-0.675093	0.499616	0.809689
CT43_RS00795	22.1327	0.483373	0.36536	1.32301	0.185834	0.565647
CT43_RS00800	57.5766	0.181973	0.274527	0.662861	0.50742	0.810574
CT43_RS00805	15.4361	0.500773	0.333013	1.50376	0.132642	NA
CT43_RS00810	2.02319	0.73401	0.428643	1.7124	0.0868227	NA
CT43_RS00815	0	NA	NA	NA	NA	NA
CT43_RS00820	0	NA	NA	NA	NA	NA
CT43_RS00825	0	NA	NA	NA	NA	NA
CT43_RS00830	0	NA	NA	NA	NA	NA
CT43_RS00835	187.311	-0.000802987	0.213871	-0.00375455	0.997004	0.998719
CT43_RS00840	0	NA	NA	NA	NA	NA
CT43_RS00845	0	NA	NA	NA	NA	NA
CT43_RS00850	0	NA	NA	NA	NA	NA
CT43_RS00855	0	NA	NA	NA	NA	NA
CT43_RS00860	0	NA	NA	NA	NA	NA
CT43_RS00865	0	NA	NA	NA	NA	NA
CT43_RS00870	0	NA	NA	NA	NA	NA
CT43_RS00875	78.2202	0.198768	0.192164	1.03437	0.300964	0.676531
CT43_RS00880	212.206	-0.530979	0.334415	-1.58779	0.112335	0.474446
CT43_RS00885	1253.75	0.223585	0.1478	1.51276	0.130341	0.49534
CT43_RS00890	3288.52	-0.0372582	0.104123	-0.357827	0.720472	0.904555
CT43_RS00895	6550.36	-0.0577901	0.15535	-0.371999	0.709894	0.902373
CT43_RS00900	286.212	0.0367388	0.333831	0.110052	0.912368	0.970171
CT43_RS00905	3686.88	-0.410599	0.286757	-1.43187	0.15218	0.530075
CT43_RS00910	62.9423	0.037904	0.271	0.139867	0.888765	0.961087
CT43_RS00915	386.929	0.488905	0.280457	1.74324	0.0812909	0.418427
CT43_RS00920	15267.7	-0.293905	0.272362	-1.0791	0.280545	0.654934
CT43_RS00925	212.003	-0.736955	0.140481	-5.24593	1.55495e-07	4.94049e-05
CT43_RS00930	516.875	0.0752136	0.1476	0.509579	0.610347	0.860493
CT43_RS00935	9.54235	0.325385	0.397783	0.817996	0.413359	NA
CT43_RS00940	2.5601	0.408786	0.465456	0.878249	0.379809	NA
CT43_RS00945	1.60647	0.0532941	0.438585	0.121514	0.903284	NA
CT43_RS00950	1.56175	0.0344467	0.454683	0.0757598	0.93961	NA
CT43_RS00955	449.078	0.0803749	0.17707	0.453915	0.64989	0.877096
CT43_RS00960	143.708	-0.243719	0.18975	-1.28443	0.198993	0.572412
CT43_RS00965	118.93	-0.106625	0.165987	-0.642373	0.520631	0.817433
CT43_RS00970	2054.93	-0.0647226	0.129086	-0.501393	0.616094	0.86615
CT43_RS00975	154.005	-0.20912	0.15964	-1.30995	0.190213	0.566078
CT43_RS00980	8.64191	1.22814	0.435787	2.81822	0.00482904	NA
CT43_RS00985	612.075	0.152803	0.238955	0.639465	0.522521	0.819663
CT43_RS00990	47.1075	0.449895	0.331795	1.35594	0.175117	0.552951
CT43_RS00995	2.12901	-0.0903019	0.456452	-0.197834	0.843175	NA
CT43_RS01000	10.54	-0.747004	0.396073	-1.88602	0.0592916	NA
CT43_RS01005	2.49178	0.112399	0.462531	0.243008	0.807999	NA
CT43_RS01010	1.70305	-0.0310852	0.461772	-0.0673172	0.946329	NA
CT43_RS01015	27.1937	-0.0865983	0.322303	-0.268686	0.788171	0.933847
CT43_RS01020	2.32867	0.327913	0.462633	0.708796	0.478451	NA
CT43_RS01025	14.6558	0.190207	0.349984	0.543473	0.586804	NA
CT43_RS01030	277.065	-0.185829	0.435839	-0.426371	0.669838	0.885743
CT43_RS01035	231.911	-0.38244	0.22253	-1.7186	0.0856867	0.423195
CT43_RS01040	1259.51	-0.286476	0.179441	-1.59649	0.110379	0.472186
CT43_RS01045	1478.12	-0.316007	0.212427	-1.4876	0.136856	0.507225
CT43_RS01050	101.881	0.501306	0.195798	2.56032	0.0104576	0.17322
CT43_RS01055	149.348	0.82534	0.313314	2.63422	0.00843303	0.152401
CT43_RS01060	170.316	-0.0597492	0.257295	-0.232221	0.816367	0.940409
CT43_RS01065	117.583	0.467034	0.27213	1.71622	0.0861221	0.423939
CT43_RS01070	630.965	-0.0949999	0.128223	-0.740893	0.458758	0.788251
CT43_RS01075	42.9638	0.508823	0.243402	2.09046	0.0365761	0.305092
CT43_RS01080	27.1713	0.575047	0.315621	1.82196	0.0684615	0.395415
CT43_RS01085	0.125496	0.102778	0.174696	0.588324	0.556315	NA
CT43_RS01090	2613.49	-0.126202	0.309096	-0.408294	0.683058	0.893407
CT43_RS01095	79.3824	0.128023	0.199418	0.641982	0.520885	0.817464
CT43_RS01100	2.86403	-0.476586	0.46388	-1.02739	0.304236	NA
CT43_RS01105	384.929	-0.240263	0.177711	-1.35199	0.17638	0.553861
CT43_RS01110	16.9732	-0.226561	0.364971	-0.620764	0.534755	NA
CT43_RS01115	10.5573	0.108144	0.399628	0.270611	0.78669	NA
CT43_RS01120	34.3911	0.437482	0.306731	1.42627	0.15379	0.530075
CT43_RS01125	140.565	-0.0154017	0.193907	-0.0794283	0.936692	0.976056
CT43_RS01130	61.6723	0.342273	0.204148	1.67659	0.0936227	0.43921
CT43_RS01135	13.3293	0.145851	0.40266	0.362219	0.717189	NA
CT43_RS01140	0	NA	NA	NA	NA	NA
CT43_RS01145	71.7842	-0.206446	0.384469	-0.536963	0.591293	0.849042
CT43_RS01150	10.2437	0.4621	0.413932	1.11637	0.264265	NA
CT43_RS01155	432.249	-0.298073	0.460598	-0.647145	0.517538	0.815876
CT43_RS01160	165.125	-0.741449	0.465087	-1.59422	0.110888	0.472625
CT43_RS01165	67.2996	-0.715529	0.460098	-1.55517	0.119906	0.481789
CT43_RS01170	116.884	-0.911878	0.450718	-2.02317	0.0430559	0.327844
CT43_RS01175	148.695	-0.747499	0.455726	-1.64024	0.100956	0.452359
CT43_RS01180	3198.54	-0.260618	0.131772	-1.9778	0.0479517	0.340013
CT43_RS01185	2969.91	-0.190052	0.260818	-0.728677	0.466199	0.791513
CT43_RS01190	1330.63	-0.294795	0.293328	-1.005	0.314897	0.687026
CT43_RS01195	40.9656	-0.681462	0.374782	-1.81829	0.0690199	0.395415
CT43_RS01200	38.6187	-0.0741584	0.349689	-0.21207	0.832053	0.943279
CT43_RS01205	29.2635	0.248837	0.277016	0.898276	0.369039	0.735342
CT43_RS01210	47.2016	-0.0794256	0.235215	-0.337673	0.73561	0.91145
CT43_RS01215	50.4101	-0.0655013	0.222221	-0.294757	0.768179	0.924963
CT43_RS01220	4.6418	0.291198	0.455322	0.639542	0.52247	NA
CT43_RS01225	51.4441	0.064036	0.253284	0.252823	0.800405	0.937804
ddl	7066.54	0.106527	0.1899	0.560961	0.574824	0.840942
CT43_RS01235	4619.07	-0.0430351	0.118453	-0.363311	0.716373	0.902796
CT43_RS01240	27371.3	0.259527	0.203807	1.2734	0.202878	0.575601
CT43_RS01245	229.946	0.369704	0.200707	1.84201	0.0654732	0.386535
CT43_RS01250	10.5021	0.328598	0.420624	0.781217	0.434675	NA
CT43_RS01255	21.7986	0.102931	0.310824	0.331156	0.740526	0.912924
CT43_RS01260	109.801	0.0979661	0.177387	0.552274	0.580761	0.844677
CT43_RS01265	167.409	0.014152	0.158369	0.0893607	0.928795	0.973976
CT43_RS01270	2723.11	0.416709	0.0934033	4.4614	8.14277e-06	0.00135519
CT43_RS01275	1529.92	0.438302	0.120039	3.65134	0.000260872	0.0217083
CT43_RS01280	2509.89	-0.107099	0.0973757	-1.09985	0.271395	0.648867
CT43_RS01285	141.732	0.17227	0.213338	0.807501	0.419378	0.765792
CT43_RS01290	0	NA	NA	NA	NA	NA
CT43_RS01295	1391.47	0.141086	0.182847	0.771609	0.440346	0.78162
CT43_RS01300	0	NA	NA	NA	NA	NA
CT43_RS01305	0	NA	NA	NA	NA	NA
CT43_RS01310	0	NA	NA	NA	NA	NA
CT43_RS01315	0	NA	NA	NA	NA	NA
CT43_RS01320	0	NA	NA	NA	NA	NA
CT43_RS01325	0	NA	NA	NA	NA	NA
CT43_RS01330	221.633	0.351808	0.306442	1.14804	0.250952	0.625838
CT43_RS01335	31.4293	-0.282873	0.328521	-0.861051	0.38921	0.745661
CT43_RS01340	4.08339	0.276062	0.46191	0.597652	0.550072	NA
CT43_RS01345	0	NA	NA	NA	NA	NA
CT43_RS01350	0	NA	NA	NA	NA	NA
CT43_RS01355	0	NA	NA	NA	NA	NA
CT43_RS01360	0	NA	NA	NA	NA	NA
CT43_RS01365	0	NA	NA	NA	NA	NA
CT43_RS01370	0	NA	NA	NA	NA	NA
CT43_RS01375	927.158	-0.248154	0.124343	-1.99572	0.0459643	0.336236
CT43_RS01380	585.521	-0.105803	0.138486	-0.763999	0.444868	0.782654
CT43_RS01385	217.69	0.0456922	0.160002	0.285572	0.775206	0.929043
CT43_RS01390	2045.49	0.118859	0.158086	0.751861	0.452135	0.785003
CT43_RS01395	1326.44	-0.198879	0.103313	-1.92501	0.0542277	0.359514
CT43_RS01400	2333.37	0.0127833	0.217776	0.0586992	0.953192	0.980113
CT43_RS01405	59.4289	0.377344	0.282899	1.33385	0.182254	0.56053
CT43_RS01410	1538.27	0.0606057	0.126803	0.47795	0.632686	0.87111
CT43_RS01415	9840.72	-0.560123	0.121471	-4.61118	4.00381e-06	0.00073649
groEL	35352.7	-0.285155	0.207113	-1.37681	0.168571	0.545135
CT43_RS01425	97.0133	0.156468	0.221593	0.706106	0.480122	0.803166
CT43_RS01430	476.975	0.0798017	0.174268	0.457925	0.647007	0.876427
CT43_RS01435	86.2253	-0.0559141	0.205812	-0.271675	0.785872	0.93343
CT43_RS01440	17826.7	0.0364735	0.214219	0.170263	0.864803	0.953036
CT43_RS01445	4675.55	0.511515	0.326881	1.56483	0.117622	0.481789
CT43_RS01450	77.0824	-0.142855	0.192991	-0.740218	0.459167	0.788251
CT43_RS01455	168.988	0.00197843	0.180368	0.0109689	0.991248	0.998522
CT43_RS01460	0	NA	NA	NA	NA	NA
CT43_RS01465	0	NA	NA	NA	NA	NA
CT43_RS01470	1.48715	0.428329	0.346736	1.23532	0.216713	NA
CT43_RS01475	431.144	-0.0256929	0.144861	-0.177362	0.859224	0.95281
CT43_RS01480	228.18	-0.13625	0.157125	-0.867147	0.385862	0.743432
CT43_RS01485	0	NA	NA	NA	NA	NA
CT43_RS01490	0	NA	NA	NA	NA	NA
CT43_RS01495	0	NA	NA	NA	NA	NA
CT43_RS01500	2.88712	-0.136422	0.466764	-0.292272	0.770078	NA
CT43_RS01505	0	NA	NA	NA	NA	NA
CT43_RS01510	0	NA	NA	NA	NA	NA
CT43_RS01515	3.66246	-0.0201472	0.460254	-0.043774	0.965085	NA
CT43_RS01520	4.77328	-0.148156	0.456287	-0.3247	0.745409	NA
CT43_RS01525	8.88629	0.34252	0.395296	0.866489	0.386222	NA
CT43_RS01530	10.3628	-0.240354	0.389539	-0.617021	0.537221	NA
CT43_RS01535	15.4094	-0.00481476	0.347784	-0.0138441	0.988954	NA
CT43_RS01540	5.70642	-0.642844	0.429182	-1.49783	0.134176	NA
CT43_RS01545	33.358	0.486818	0.330129	1.47463	0.140312	0.515723
CT43_RS01550	0	NA	NA	NA	NA	NA
CT43_RS01555	0	NA	NA	NA	NA	NA
CT43_RS01560	0	NA	NA	NA	NA	NA
CT43_RS01565	49.3183	-0.0660871	0.240612	-0.274662	0.783576	0.93343
CT43_RS01570	7.50586	0.92569	0.457395	2.02383	0.0429875	NA
CT43_RS01575	0	NA	NA	NA	NA	NA
CT43_RS01580	0	NA	NA	NA	NA	NA
CT43_RS01585	0	NA	NA	NA	NA	NA
CT43_RS01590	331.962	0.220917	0.228881	0.965202	0.334444	0.706478
CT43_RS01595	14700.1	-0.197404	0.146203	-1.3502	0.176951	0.553887
CT43_RS01600	10360.4	0.0835905	0.214435	0.389818	0.696671	0.898078
CT43_RS01605	575.457	-0.0290493	0.239806	-0.121137	0.903583	0.96765
CT43_RS01610	49.0346	0.336556	0.371098	0.90692	0.364449	0.731522
CT43_RS01615	434.207	0.066754	0.264297	0.252572	0.800599	0.937804
CT43_RS01620	1425.7	-0.399869	0.190592	-2.09804	0.035902	0.302031
CT43_RS01625	751.574	-0.68649	0.269325	-2.54893	0.0108055	0.176473
CT43_RS01630	709.945	-0.818453	0.284852	-2.87326	0.00406262	0.100701
CT43_RS01635	263.385	-0.895424	0.309608	-2.89212	0.00382648	0.097617
purH	741.573	-0.720633	0.276482	-2.60644	0.00914897	0.159083
CT43_RS01645	752.197	-0.710484	0.281348	-2.52529	0.0115603	0.181997
CT43_RS01650	57.7483	-0.651724	0.333926	-1.9517	0.0509738	0.35196
CT43_RS01655	63.7542	0.0975514	0.19674	0.495839	0.620008	0.867951
CT43_RS01660	1462.19	-0.126414	0.125784	-1.00501	0.314891	0.687026
CT43_RS01665	1699.43	-0.14812	0.106241	-1.39419	0.163261	0.543797
CT43_RS01670	12.3799	-0.0925839	0.379186	-0.244165	0.807103	NA
CT43_RS01675	349.822	0.181761	0.138928	1.30831	0.190768	0.566078
CT43_RS01680	2420.88	-0.178816	0.116517	-1.53468	0.124863	0.491244
ligA	3823.41	-0.124375	0.103789	-1.19834	0.230783	0.602779
CT43_RS01690	3821.41	-0.22928	0.110981	-2.06594	0.0388338	0.314771
CT43_RS01695	195.802	-0.213698	0.16182	-1.32058	0.18664	0.565747
CT43_RS01700	9283.78	-0.481745	0.23899	-2.01576	0.0438254	0.33082
CT43_RS01705	2.64845	-0.670241	0.466598	-1.43644	0.150877	NA
CT43_RS01710	0.829793	0.193035	0.347068	0.556188	0.578083	NA
CT43_RS01715	85.9419	-0.876625	0.40151	-2.18332	0.0290121	0.278813
CT43_RS01720	64.0515	-1.11572	0.411183	-2.71344	0.00665884	0.135666
CT43_RS01725	20.0856	-0.883237	0.448602	-1.96886	0.0489687	0.343219
CT43_RS01730	7.65543	-0.305557	0.432979	-0.705708	0.48037	NA
CT43_RS01735	21.6016	0.208005	0.332066	0.626398	0.531054	0.823805
CT43_RS01740	15.7319	0.219193	0.347084	0.631527	0.527696	NA
CT43_RS01745	170.449	-0.097632	0.158133	-0.617406	0.536967	0.827153
CT43_RS01750	868.954	0.0560843	0.17528	0.319971	NA	NA
gatA	6309.63	-0.0291089	0.120684	-0.241199	0.809401	0.938428
CT43_RS01760	4591.44	-0.151205	0.101478	-1.49003	0.136216	0.50683
CT43_RS01765	594.708	0.177959	0.133595	1.33208	0.182834	0.56053
CT43_RS01770	44.0236	0.131166	0.281805	0.465449	0.64161	0.874581
CT43_RS01775	9.61563	1.25862	0.434418	2.89726	0.00376436	NA
CT43_RS01780	48.4325	-0.177884	0.251316	-0.707812	0.479062	0.802363
gabD	44.8889	-0.160583	0.257424	-0.623806	0.532755	0.824249
CT43_RS01790	0.850871	0.408415	0.396781	1.02932	0.303329	NA
CT43_RS01795	18.0083	0.640294	0.350059	1.8291	0.067384	NA
CT43_RS01800	953.229	0.183658	0.18623	0.98619	0.32404	0.693521
CT43_RS01805	550.954	-0.124528	0.122581	-1.01589	0.309684	0.685015
CT43_RS01810	18.2375	-0.468708	0.317745	-1.4751	0.140185	NA
CT43_RS01815	364.076	1.58655	0.459159	3.45534	0.000549602	0.0331183
CT43_RS01820	459.874	0.425649	0.234476	1.81532	0.0694745	0.395415
CT43_RS01825	2461.63	0.260534	0.172038	1.5144	0.129924	0.49534
CT43_RS01830	121.702	0.415121	0.240137	1.72868	0.083866	0.421935
CT43_RS01835	112.786	0.185706	0.208482	0.890751	0.373063	0.737891
CT43_RS01840	416.745	0.191263	0.188622	1.014	0.310584	0.685717
CT43_RS01845	127.552	-0.0628632	0.180246	-0.348764	0.727267	0.909619
CT43_RS01850	77.7602	0.779938	0.319017	2.44481	0.0144928	0.206744
CT43_RS01855	51.2774	0.208127	0.258035	0.806585	0.419906	0.765914
CT43_RS01860	725.096	-0.00190655	0.174672	-0.0109151	0.991291	0.998522
CT43_RS01865	48.9845	0.69732	0.288878	2.41389	0.0157833	0.22065
CT43_RS01870	94.4764	0.904202	0.309216	2.92417	0.00345373	0.093572
CT43_RS01875	27171.3	0.149894	0.227622	0.658521	0.510204	0.812745
CT43_RS01880	33792.3	-0.162578	0.147134	-1.10497	0.269173	0.647277
CT43_RS01885	108.588	0.463361	0.262264	1.76677	0.0772665	0.409161
CT43_RS01890	307.786	0.574792	0.254987	2.2542	0.0241835	0.262376
CT43_RS01895	96.8472	0.482925	0.269143	1.7943	0.0727647	0.401179
CT43_RS01900	173.015	0.0265716	0.178785	0.148624	0.881851	0.958653
CT43_RS01905	95.4979	-0.264421	0.227816	-1.16068	0.245774	0.618415
CT43_RS01910	475.172	-0.122249	0.266051	-0.459496	0.645878	0.876205
CT43_RS01915	245.708	-0.320422	0.235627	-1.35987	0.173871	0.55279
CT43_RS01920	35.6392	-0.651921	0.257139	-2.53529	0.0112355	0.180959
CT43_RS01925	121.467	0.143605	0.182525	0.78677	0.431417	0.77495
CT43_RS01930	11.692	0.51707	0.368047	1.4049	0.16005	NA
CT43_RS01935	6.84288	0.521606	0.415128	1.25649	0.208937	NA
CT43_RS01940	6.41823	0.574184	0.417631	1.37486	0.169175	NA
CT43_RS01945	34.2748	0.383534	0.285783	1.34205	0.179581	0.556908
CT43_RS01950	183.806	-0.395188	0.253095	-1.56142	0.118425	0.481789
CT43_RS01955	113.992	0.0437958	0.207618	0.210944	0.832931	0.943641
CT43_RS01960	3.01813	0.0204153	0.430466	0.047426	0.962174	NA
CT43_RS01965	20.391	0.197526	0.326857	0.604319	0.545632	0.828403
CT43_RS01970	83.3047	0.142844	0.214585	0.665675	0.505619	0.810112
CT43_RS01975	43.9375	0.348203	0.231959	1.50114	0.133319	0.500168
CT43_RS01980	15.0317	0.0348562	0.345641	0.100845	0.919673	NA
CT43_RS01985	16838.9	0.212742	0.104303	2.03966	0.0413846	0.319811
CT43_RS01990	47.9116	0.581075	0.26367	2.2038	0.0275386	0.272762
CT43_RS01995	0	NA	NA	NA	NA	NA
CT43_RS02000	33.4116	0.24161	0.371029	0.65119	0.514924	0.814654
CT43_RS02005	3.13418	-0.696608	0.466269	-1.494	0.135175	NA
CT43_RS02010	1.61011	-0.1053	0.460834	-0.228499	0.819258	NA
CT43_RS02015	151.074	0.0945262	0.198262	0.476774	0.633523	0.87111
CT43_RS02020	94.5986	0.0621514	0.302312	0.205587	0.837113	0.944498
CT43_RS02025	18.6332	0.0435296	0.353956	0.12298	0.902123	NA
CT43_RS02030	9.25298	-0.386264	0.397628	-0.971421	0.331339	NA
CT43_RS02035	13.9971	-0.0835887	0.350954	-0.238176	0.811745	NA
CT43_RS02040	21.4436	-0.109698	0.300441	-0.365123	0.715019	0.902678
CT43_RS02045	541.978	0.299828	0.445715	0.672689	0.501145	0.809689
CT43_RS02050	27.1057	0.196149	0.405669	0.483519	0.628727	0.87111
CT43_RS02055	7.95547	-0.415709	0.402404	-1.03306	0.301574	NA
CT43_RS02060	120.657	-0.31591	0.164006	-1.92621	0.0540776	0.359372
CT43_RS02065	141.617	0.335577	0.255536	1.31323	0.189106	0.566078
CT43_RS02070	52.8699	0.45439	0.309434	1.46846	0.14198	0.518515
CT43_RS02075	4347.74	-0.0361315	0.167566	-0.215626	0.829279	0.943028
CT43_RS02080	2712.49	0.0886145	0.163728	0.541231	0.588349	0.848477
CT43_RS02085	111.596	0.00121538	0.222647	0.00545877	0.995645	0.998719
thiE	31.1322	-0.449621	0.285746	-1.5735	0.115604	0.479851
CT43_RS02095	725.481	0.295553	0.143989	2.05262	0.0401099	0.318587
CT43_RS02100	585.138	0.031825	0.191519	0.166171	0.868022	0.954006
CT43_RS02105	52.5111	0.0341869	0.232272	0.147185	0.882986	0.958992
CT43_RS02110	170.949	-0.491316	0.165249	-2.97318	0.00294733	0.085841
CT43_RS02115	685.463	-0.359809	0.123381	-2.91625	0.00354267	0.0941
CT43_RS02120	3532.82	-0.406196	0.134718	-3.01516	0.00256844	0.0816062
CT43_RS02125	827.972	-0.270012	0.121385	-2.22443	0.0261198	0.266926
CT43_RS02130	30.8578	0.676543	0.283613	2.38544	0.0170585	0.230191
CT43_RS02135	36.8233	0.397751	0.288065	1.38077	0.16735	0.545135
CT43_RS02140	82.1308	0.3247	0.253155	1.28262	0.199627	0.573292
CT43_RS02145	60.2939	0.34567	0.262968	1.31449	0.18868	0.566078
CT43_RS02150	21.4153	0.051158	0.317206	0.161277	0.871875	0.955236
CT43_RS02155	5.43423	0.200893	0.449266	0.447159	0.65476	NA
CT43_RS02160	77.8711	0.339645	0.277692	1.2231	0.221291	0.592653
CT43_RS02165	71.0933	0.210158	0.276954	0.758819	0.447961	0.782654
CT43_RS02170	69.7039	-0.407653	0.224352	-1.81702	0.0692137	0.395415
CT43_RS02175	370.544	-0.409479	0.126875	-3.22742	0.00124913	0.0526441
CT43_RS02180	1008.39	-0.23867	0.184887	-1.2909	0.196739	0.571354
CT43_RS02185	95.7948	-0.0859716	0.325024	-0.264509	0.791388	0.93452
CT43_RS02190	458.447	-0.063767	0.121534	-0.524683	0.599804	0.85311
CT43_RS02195	10.5198	0.27511	0.414354	0.66395	0.506722	NA
CT43_RS02200	14.3588	0.397385	0.402216	0.987989	0.323158	NA
CT43_RS02205	15804.7	-0.337483	0.126165	-2.67494	0.00747428	0.145936
CT43_RS02210	17211.4	-0.285258	0.207149	-1.37707	0.168491	0.545135
CT43_RS02215	3847.21	-0.328927	0.147631	-2.22804	0.025878	0.26601
CT43_RS02220	1131.42	-0.136085	0.116549	-1.16762	0.242959	0.615708
CT43_RS02225	2069.01	-0.214252	0.119402	-1.79437	0.0727549	0.401179
CT43_RS02230	1548.22	-0.11851	0.159367	-0.743634	0.457098	0.78775
CT43_RS02235	1046.42	-0.182899	0.307361	-0.595062	0.551802	0.831629
CT43_RS02240	131.624	0.810315	0.185302	4.37294	1.22583e-05	0.00180966
CT43_RS02245	772.076	0.0729249	0.135148	0.539591	0.589479	0.848618
CT43_RS02250	1119.13	-0.0873696	0.111153	-0.786029	0.43185	0.77495
CT43_RS02255	317.946	-0.172851	0.131749	-1.31197	0.189531	0.566078
CT43_RS02260	469.331	0.156849	0.219404	0.714888	0.474678	0.80008
CT43_RS02265	164.524	-0.223353	0.205553	-1.08659	0.277216	0.652383
CT43_RS02270	332.801	0.236727	0.186301	1.27067	0.203846	0.575601
CT43_RS02275	50.5339	-0.0544392	0.241866	-0.22508	0.821917	0.941935
CT43_RS02280	2025.36	0.0822699	0.122684	0.670581	0.502487	0.809689
CT43_RS02285	164.211	0.370678	0.240651	1.54032	0.123483	0.489182
CT43_RS02290	11.8485	0.211818	0.370725	0.57136	0.567755	NA
CT43_RS02295	0.418203	0.155635	0.316002	0.492512	0.622357	NA
CT43_RS02300	1.19249	0.130195	0.43157	0.301678	0.762897	NA
CT43_RS02305	17.7575	-0.259718	0.311447	-0.833907	0.404333	NA
CT43_RS02310	4.69908	0.223049	0.457421	0.487623	0.625817	NA
CT43_RS02315	1071.29	0.228665	0.256192	0.892551	NA	NA
CT43_RS02320	75.125	-0.0487776	0.270983	-0.180002	0.857151	0.95281
CT43_RS02325	8336.56	-0.169389	0.131166	-1.29141	0.196561	0.571354
CT43_RS02330	20.3933	-0.435777	0.338617	-1.28693	0.198118	0.571962
CT43_RS02335	403.119	0.359623	0.157925	2.27718	0.0227756	0.255951
CT43_RS02340	846.421	0.18442	0.135629	1.35974	0.173914	0.55279
CT43_RS02345	288.768	-0.0461917	0.145222	-0.318076	0.750427	0.9194
CT43_RS02350	6.52158	-0.0445456	0.451455	-0.0986712	0.921399	NA
CT43_RS02355	194.276	0.182759	0.269497	0.678147	0.497679	0.808641
CT43_RS02360	0.901067	-0.393398	0.358623	-1.09697	0.272655	NA
CT43_RS02365	49.2318	0.462166	0.255558	1.80846	0.0705353	0.396508
CT43_RS02370	557.242	-0.395906	0.206802	-1.91441	0.0555672	0.360193
CT43_RS02375	12.0558	0.419339	0.357992	1.17137	0.241451	NA
CT43_RS02380	3.43022	-0.0600218	0.465994	-0.128804	0.897513	NA
CT43_RS02385	9.42792	0.070376	0.373445	0.188451	0.850523	NA
CT43_RS02390	170.166	0.356555	0.150192	2.374	0.0175966	0.233841
CT43_RS02395	6084.79	0.644709	0.276319	2.33321	0.0196371	0.247768
CT43_RS02400	628.769	0.19943	0.13138	1.51796	0.129024	0.49534
CT43_RS02405	7.66263	0.018653	0.416871	0.0447454	0.96431	NA
CT43_RS02410	5.44715	0.00774545	0.426113	0.018177	0.985498	NA
CT43_RS02415	17.4848	0.116526	0.321695	0.362226	0.717184	NA
CT43_RS02420	5.48127	1.09222	0.444025	2.45981	0.0139012	NA
CT43_RS02425	13.5793	-0.212959	0.34891	-0.610356	0.541626	NA
CT43_RS02430	72.5739	-0.169118	0.290406	-0.582349	0.560331	0.836398
CT43_RS02435	36718.8	-0.169039	0.276421	-0.611529	0.540849	0.827153
CT43_RS02440	12956.1	-0.30599	0.461714	-0.662725	0.507507	0.810574
CT43_RS02445	392.867	0.270919	0.160242	1.69069	0.0908968	0.434588
CT43_RS02450	0.640584	0.122439	0.366825	0.333779	0.738546	NA
CT43_RS02455	103.523	0.287816	0.190922	1.5075	0.131682	0.497007
CT43_RS02460	101.914	-0.209554	0.203112	-1.03172	0.302205	0.677157
CT43_RS02465	161.996	0.179266	0.211099	0.849204	0.395768	0.750272
CT43_RS02470	262.685	0.0688056	0.148698	0.46272	0.643565	0.875483
CT43_RS02475	234.023	0.123889	0.14277	0.867753	0.385529	0.743432
CT43_RS02480	32.5723	0.0456015	0.25769	0.176963	0.859538	0.95281
sspK	315.03	0.140743	0.145838	0.965067	0.334511	0.706478
CT43_RS02490	133.738	-0.0467574	0.164112	-0.284911	0.775712	0.929043
CT43_RS02495	90.265	0.118399	0.176106	0.672313	0.501384	0.809689
CT43_RS02500	280.384	0.449013	0.207967	2.15906	0.0308455	0.285199
CT43_RS02505	0.802978	-0.125116	0.349862	-0.357616	0.72063	NA
CT43_RS02510	5.40367	1.62335	0.447907	3.62429	0.000289752	NA
CT43_RS02515	0.640584	0.122439	0.366825	0.333779	0.738546	NA
CT43_RS02520	955.233	-0.102743	0.107242	-0.958054	0.338036	0.711279
CT43_RS02525	631.781	-0.173713	0.135872	-1.27851	0.20107	0.573664
CT43_RS02530	409.666	0.185647	0.187996	0.987503	0.323396	0.693299
CT43_RS02535	129.66	0.322242	0.232172	1.38795	0.165153	0.543983
CT43_RS02540	3435.43	0.0814215	0.128487	0.633695	0.52628	0.822089
CT43_RS02545	92.0611	-0.269411	0.247894	-1.0868	0.277124	0.652383
CT43_RS02550	148.005	-0.271104	0.248087	-1.09278	0.274491	0.651933
CT43_RS02555	249.49	-0.276099	0.302157	-0.913759	0.360844	0.730677
CT43_RS02560	107.435	-0.298542	0.270336	-1.10434	0.269447	0.647277
CT43_RS02565	273.959	0.00795043	0.186741	0.0425746	0.966041	0.986606
CT43_RS02570	1542.88	0.028716	0.170112	0.168806	0.865949	0.953036
CT43_RS02575	52.9749	0.414597	0.33519	1.2369	0.216124	0.587045
CT43_RS02580	28.4113	-0.479078	0.298357	-1.60572	0.108336	0.468027
CT43_RS02585	0	NA	NA	NA	NA	NA
CT43_RS02590	0	NA	NA	NA	NA	NA
CT43_RS02595	0	NA	NA	NA	NA	NA
CT43_RS02600	0	NA	NA	NA	NA	NA
CT43_RS02605	0	NA	NA	NA	NA	NA
CT43_RS02610	0	NA	NA	NA	NA	NA
CT43_RS02615	0	NA	NA	NA	NA	NA
CT43_RS02620	0	NA	NA	NA	NA	NA
CT43_RS02625	0	NA	NA	NA	NA	NA
CT43_RS02630	0	NA	NA	NA	NA	NA
CT43_RS02635	0	NA	NA	NA	NA	NA
CT43_RS02640	0	NA	NA	NA	NA	NA
CT43_RS02645	23.2823	-0.208183	0.32358	-0.643374	0.519981	0.817433
CT43_RS02650	2637.34	-0.203467	0.216497	-0.939815	0.347312	0.72133
CT43_RS02655	0	NA	NA	NA	NA	NA
CT43_RS02660	0	NA	NA	NA	NA	NA
CT43_RS02665	42.257	-0.110698	0.330299	-0.335144	0.737517	0.91145
CT43_RS02670	104.285	0.28014	0.232616	1.2043	0.228472	0.601288
CT43_RS02675	9.38308	-0.0437187	0.410715	-0.106445	0.915229	NA
CT43_RS02680	9205.67	-0.0143617	0.114808	-0.125093	0.90045	0.966249
CT43_RS02685	221.505	0.175167	0.211473	0.828319	0.40749	0.75945
CT43_RS02690	671.008	-0.105602	0.119821	-0.881334	0.378137	0.739788
CT43_RS02695	1134.02	0.198679	0.236137	0.841369	0.400141	0.753499
CT43_RS02700	0	NA	NA	NA	NA	NA
CT43_RS02705	468.649	-0.237969	0.12996	-1.83108	0.067088	0.39144
CT43_RS02710	242.48	-0.106925	0.14621	-0.731313	0.464588	0.791513
CT43_RS02715	759.214	-0.0215072	0.135443	-0.158791	0.873833	0.955507
CT43_RS02720	205.011	0.241324	0.155654	1.55038	0.12105	0.482955
CT43_RS02725	26.3358	0.28726	0.333006	0.862626	0.388343	0.744929
CT43_RS02730	72.412	0.253865	0.203455	1.24777	0.212115	0.583275
CT43_RS02735	23.7415	0.0732946	0.321947	0.227661	0.81991	0.941388
CT43_RS02740	2.79637	-0.584289	0.466578	-1.25229	0.210466	NA
CT43_RS02745	262.875	-0.369381	0.362936	-1.01776	0.308794	0.684359
CT43_RS02750	4860.58	-0.336045	0.288432	-1.16508	0.243988	0.61614
CT43_RS02755	172.616	-0.395845	0.291949	-1.35587	0.175141	0.552951
CT43_RS02760	1332.23	-0.275066	0.230432	-1.1937	0.232596	0.603323
CT43_RS02765	627.806	0.0343387	0.152043	0.225848	0.82132	0.941935
CT43_RS02770	15.5563	0.00682593	0.388895	0.0175521	0.985996	NA
CT43_RS02775	47.5346	0.104479	0.250795	0.416591	0.676978	0.889487
CT43_RS02780	16.3484	0.715282	0.352484	2.02926	0.0424319	NA
CT43_RS02785	0.752499	0.0263711	0.382721	0.0689044	0.945066	NA
CT43_RS02790	18.7934	0.932464	0.447311	2.0846	0.0371056	NA
CT43_RS02795	630.376	0.216803	0.103231	2.10016	0.0357144	0.302031
CT43_RS02800	11.0578	0.0330164	0.391827	0.0842626	0.932848	NA
CT43_RS02805	2.02168	0.00865613	0.441802	0.0195928	0.984368	NA
CT43_RS02810	7.79351	-0.42499	0.418858	-1.01464	0.310278	NA
CT43_RS02815	3.59509	0.710665	0.460039	1.54479	0.122396	NA
CT43_RS02820	10.0954	0.0304181	0.381556	0.0797212	0.936459	NA
CT43_RS02825	152.061	0.058486	0.171765	0.340499	0.73348	0.91145
CT43_RS02830	5.31818	-0.894268	0.445522	-2.00724	0.0447246	NA
CT43_RS02835	25.2896	0.106091	0.313501	0.338406	0.735057	0.91145
CT43_RS02840	111.327	-0.0677831	0.181271	-0.373931	0.708455	0.902373
CT43_RS02845	1.80701	-0.0547564	0.416662	-0.131417	0.895446	NA
CT43_RS02850	7.81138	-0.27148	0.415791	-0.652924	0.513805	NA
CT43_RS02855	149.618	0.0358042	0.17419	0.205547	0.837145	0.944498
CT43_RS02860	77.5081	0.303674	0.214727	1.41423	0.157293	0.536331
CT43_RS02865	36.7434	-0.341188	0.237281	-1.43791	0.150461	0.527973
CT43_RS02870	26.973	1.08835	0.302638	3.59623	0.000322867	0.0246075
CT43_RS02875	15.4657	0.806998	0.366536	2.20169	0.0276873	NA
CT43_RS02880	2.71706	0.310918	0.465288	0.668226	0.503989	NA
CT43_RS02885	6.6212	-0.251368	0.455916	-0.551347	0.581396	NA
CT43_RS02890	94.6521	0.180376	0.194539	0.927195	0.353825	0.727756
CT43_RS02895	2879.69	-0.0473142	0.106648	-0.443647	0.657298	0.881864
CT43_RS02900	202.076	-0.0583554	0.146306	-0.39886	0.689996	0.897166
CT43_RS02905	103.529	0.170573	0.17266	0.987911	0.323196	0.693299
CT43_RS02910	0.115527	0.0966453	0.169674	0.569595	0.568953	NA
CT43_RS02915	38.5251	0.558013	0.279291	1.99797	0.0457204	0.335699
CT43_RS02920	45.2039	-0.2424	0.246615	-0.982908	0.325653	0.694535
CT43_RS02925	3687.91	-0.0561394	0.177329	-0.316584	0.751559	0.919492
CT43_RS02930	1200.07	0.0144527	0.17256	0.0837542	0.933252	0.974897
CT43_RS02935	507.393	0.0640312	0.184079	0.347847	0.727955	0.909619
CT43_RS02940	15726.5	0.653867	0.286003	2.28622	0.0222412	0.254029
CT43_RS02945	11791.2	0.85462	0.300348	2.84543	0.00443512	0.106902
CT43_RS02950	2008.83	-0.462196	0.125258	-3.68995	0.000224301	0.0191203
CT43_RS02955	12249.7	-0.728154	0.220329	-3.30485	0.000950275	0.0461279
CT43_RS02960	1191.75	-0.503716	0.193872	-2.59819	0.00937164	0.162148
CT43_RS02965	996.208	-0.457889	0.244666	-1.87149	0.0612776	0.376486
CT43_RS02970	35.342	-0.382895	0.24244	-1.57934	0.114258	0.478895
CT43_RS02975	58.8523	0.469928	0.214614	2.18964	0.0285501	0.277174
CT43_RS02980	723.873	0.225212	0.17144	1.31365	0.188964	0.566078
CT43_RS02985	54.8649	0.457377	0.295826	1.5461	0.12208	0.486509
CT43_RS02990	497.546	-0.511406	0.442248	-1.15638	0.247526	0.621914
CT43_RS02995	232.523	0.17806	0.377506	0.471674	0.637159	0.872598
CT43_RS03000	20.9363	0.217659	0.332175	0.655253	0.512305	0.813498
CT43_RS03005	4.56847	0.415768	0.455626	0.912521	0.361494	NA
CT43_RS03010	126.572	0.225967	0.22519	1.00345	0.315644	0.687864
aspA_1	1333.08	0.57284	0.306939	1.8663	0.0619997	0.376486
CT43_RS03020	45418.9	-0.508585	0.221037	-2.3009	0.0213971	0.251446
CT43_RS03025	83.1614	0.366939	0.226435	1.6205	0.105124	0.462685
sspH	2.99918	-0.175856	0.458579	-0.38348	0.701364	NA
CT43_RS03035	14361.2	-0.159164	0.246659	-0.64528	0.518746	0.816308
CT43_RS03040	1253.41	-0.0132047	0.152597	-0.0865331	0.931043	0.974541
CT43_RS03045	654.764	-0.154405	0.201189	-0.767467	0.442804	0.782654
CT43_RS03050	427.465	-0.118738	0.187096	-0.634637	0.525665	0.822089
CT43_RS03055	180.893	-0.0536392	0.18522	-0.289598	0.772124	0.927026
CT43_RS03060	72.8146	0.225943	0.316243	0.71446	0.474943	0.80008
CT43_RS03065	1074.74	0.259742	0.197995	1.31186	0.189567	0.566078
CT43_RS03070	3.26743	0.232959	0.464738	0.50127	0.616181	NA
CT43_RS03075	5.09517	0.136796	0.460089	0.297325	0.766218	NA
CT43_RS03080	1681.71	-0.159212	0.128742	-1.23668	0.216207	0.587045
CT43_RS03085	527.235	0.0527119	0.181195	0.290913	0.771118	0.926276
CT43_RS03090	277.128	-0.346504	0.161795	-2.14162	0.032224	0.291015
CT43_RS03095	5.35449	0.531111	0.433864	1.22414	0.2209	NA
CT43_RS03100	486.506	0.0351823	0.141926	0.247892	0.804218	0.937852
CT43_RS03105	504.204	0.20132	0.155571	1.29407	0.195641	0.569803
CT43_RS03110	111.063	-0.0106516	0.273076	-0.0390058	0.968886	0.987247
CT43_RS03115	44340.4	0.385526	0.208822	1.8462	0.0648634	0.384754
CT43_RS03120	53773.2	0.317647	0.227495	1.39628	0.16263	0.543797
CT43_RS03125	16.6505	0.362966	0.369529	0.982238	0.325982	NA
CT43_RS03130	9.63247	0.278687	0.375184	0.742802	0.457602	NA
CT43_RS03135	11.4528	0.795267	0.435257	1.82712	0.0676814	NA
CT43_RS03140	50.4967	0.0943444	0.224746	0.419783	0.674644	0.887766
CT43_RS03145	78.7876	-0.564268	0.242854	-2.32348	0.0201532	0.248791
CT43_RS03150	12.7181	0.211594	0.351108	0.602647	0.546744	NA
CT43_RS03155	0.858715	0.290828	0.356271	0.816311	0.414322	NA
CT43_RS03160	0.125496	0.102778	0.174696	0.588324	0.556315	NA
CT43_RS03165	0.510056	0.502765	0.347034	1.44875	0.147409	NA
CT43_RS03170	2.25767	-0.565046	0.465809	-1.21304	0.225114	NA
CT43_RS03175	2548.12	-0.344059	0.201717	-1.70566	0.0880722	0.426524
CT43_RS03180	769.836	0.162361	0.161818	1.00336	0.315689	0.687864
CT43_RS03185	153.575	-0.0654951	0.159623	-0.410312	0.681577	0.892846
CT43_RS03190	21.013	0.495181	0.389563	1.27112	0.203686	0.575601
CT43_RS03195	3.81888	-0.0673764	0.464014	-0.145203	0.88455	NA
CT43_RS03200	5.15553	-0.431559	0.462508	-0.933085	0.350776	NA
CT43_RS03205	37.9551	-0.421489	0.260255	-1.61952	0.105334	0.462685
CT43_RS03210	19.806	-0.0151385	0.329892	-0.0458893	0.963398	0.98539
CT43_RS03215	237.063	0.369917	0.141051	2.62257	0.00872686	0.154042
CT43_RS03220	44.003	-0.262106	0.252515	-1.03798	0.299279	0.675216
CT43_RS03225	73.6512	-0.270261	0.239906	-1.12653	0.259941	0.6362
CT43_RS03230	21.7684	0.112307	0.329213	0.341138	0.733	0.91145
CT43_RS03235	74.4447	0.0790294	0.311216	0.253938	0.799544	0.937804
CT43_RS03240	82.1606	0.156906	0.250192	0.627145	0.530564	0.823805
CT43_RS03245	61.2402	-0.211364	0.219657	-0.962244	0.335927	0.708519
CT43_RS03250	71.13	-0.161602	0.18478	-0.874565	0.381811	0.742174
CT43_RS03255	1.47383	0.115668	0.427259	0.270721	0.786606	NA
CT43_RS03260	235.406	0.233547	0.194245	1.20233	0.229234	0.601307
CT43_RS03265	24.8675	-0.262935	0.326227	-0.805988	0.42025	0.765914
CT43_RS03270	20.3007	-0.0924192	0.358692	-0.257656	0.796673	0.935923
CT43_RS03275	60.422	-0.469306	0.394072	-1.19091	0.233687	0.603323
CT43_RS03280	28.9941	-0.309111	0.436486	-0.708181	0.478833	0.802363
glpT	3554.9	0.599143	0.441696	1.35646	0.174953	0.552951
CT43_RS03290	944.033	0.0476613	0.148785	0.320337	0.748713	0.919126
CT43_RS03295	1952.95	0.0227248	0.189495	0.119923	0.904544	0.96765
CT43_RS03300	266.073	0.609774	0.312548	1.95098	0.0510599	0.35196
CT43_RS03305	429.322	0.233332	0.317118	0.735789	0.461859	0.790042
CT43_RS03310	319.647	0.201111	0.337463	0.595951	0.551208	0.831092
CT43_RS03315	1105.46	0.450677	0.326904	1.37862	0.168011	0.545135
rbsC	25433.3	0.528785	0.254681	2.07626	0.0378697	0.312894
CT43_RS03325	18680.4	0.340977	0.205627	1.65823	0.0972708	0.448498
CT43_RS03330	2021.17	0.351485	0.225515	1.55859	0.119093	0.481789
CT43_RS03335	512.975	-0.797207	0.171021	-4.66146	3.13968e-06	0.000609622
CT43_RS03340	407.064	0.0192757	0.244793	0.0787428	0.937237	0.976056
CT43_RS03345	3663.07	-0.366552	0.198202	-1.84938	0.0644028	0.383454
CT43_RS03350	59.1802	0.224567	0.264275	0.849747	0.395466	0.750272
CT43_RS03355	915.839	-0.656369	0.192944	-3.40186	0.000669292	0.0377287
CT43_RS03360	101.113	-0.103911	0.180262	-0.576447	0.564313	0.836773
CT43_RS03365	381.144	0.246005	0.276486	0.889757	0.373596	0.738529
CT43_RS03370	33.1249	0.511699	0.268338	1.90692	0.0565309	0.361942
CT43_RS03375	1158.14	0.298111	0.12873	2.31578	0.02057	0.249091
CT43_RS03380	4.5047	0.532949	0.459032	1.16103	0.24563	NA
CT43_RS03385	0.635618	0.286252	0.342995	0.834566	0.403962	NA
CT43_RS03390	15.6435	0.0922492	0.32414	0.284597	0.775953	NA
CT43_RS03395	9.98108	0.0310353	0.370896	0.0836766	0.933314	NA
CT43_RS03400	18.2621	0.357161	0.323791	1.10306	0.270001	NA
CT43_RS03405	7.43036	-0.0855145	0.440728	-0.19403	0.846153	NA
CT43_RS03410	0.704832	0.609145	0.370259	1.64519	0.0999314	NA
CT43_RS03415	12.0481	-0.0229288	0.402788	-0.0569252	0.954605	NA
CT43_RS03420	16.7402	-0.423237	0.365974	-1.15647	0.24749	NA
CT43_RS03425	1.38374	-0.00537132	0.43871	-0.0122435	0.990231	NA
CT43_RS03430	8.07315	0.0900226	0.405234	0.22215	0.824197	NA
CT43_RS03435	24.3724	0.217126	0.294278	0.737825	0.460621	0.789538
CT43_RS03440	6.1154	0.0245903	0.423695	0.0580376	0.953719	NA
CT43_RS03445	4.51328	0.792274	0.448951	1.76472	0.0776101	NA
CT43_RS03450	7.18178	-0.00919294	0.430458	-0.0213562	0.982962	NA
CT43_RS03455	5.35435	-0.00110434	0.455494	-0.0024245	0.998066	NA
CT43_RS03460	1.27474	0.312598	0.438302	0.713202	0.475721	NA
CT43_RS03465	23.5983	0.573522	0.298798	1.91943	0.05493	0.359514
CT43_RS03470	1.47897	-0.106459	0.446725	-0.238311	0.81164	NA
CT43_RS03475	8.5989	0.792933	0.406812	1.94914	0.0512792	NA
CT43_RS03480	43.3356	-0.336364	0.266362	-1.26281	0.206658	0.577951
CT43_RS03485	1.45129	0.139248	0.438808	0.317331	0.750992	NA
CT43_RS03490	2.72623	-0.534087	0.466745	-1.14428	0.252507	NA
CT43_RS03495	0.463271	-0.314225	0.277192	-1.1336	0.256962	NA
CT43_RS03500	0.219917	-0.167829	0.210187	-0.798473	0.424596	NA
CT43_RS03505	31.8959	0.414822	0.318072	1.30418	0.192173	0.566078
CT43_RS03510	8.76172	0.820605	0.413346	1.98527	0.0471141	NA
CT43_RS03515	13.0164	0.561622	0.349914	1.60503	0.108487	NA
CT43_RS03520	1.85572	0.563915	0.434243	1.29862	0.194076	NA
CT43_RS03525	1.63666	0.147247	0.442316	0.3329	0.739209	NA
CT43_RS03530	27.3418	0.180544	0.296775	0.608355	0.542952	0.827415
CT43_RS03535	4.06267	-0.0542317	0.447953	-0.121066	0.903639	NA
CT43_RS03540	6.61385	0.377266	0.430061	0.877237	0.380358	NA
CT43_RS03545	4.36189	0.344402	0.462169	0.745186	0.45616	NA
CT43_RS03550	0.34658	0.230001	0.250437	0.918398	0.358411	NA
CT43_RS03555	12.2251	0.773701	0.36294	2.13176	0.0330265	NA
CT43_RS03560	10.3815	0.791747	0.412342	1.92012	0.0548422	NA
CT43_RS03565	5.13088	0.67642	0.439562	1.53885	0.123841	NA
CT43_RS03570	6.57628	0.30151	0.427757	0.704863	0.480895	NA
CT43_RS03575	48.1105	0.0251735	0.303175	0.083033	0.933825	0.974897
CT43_RS03580	5.05779	0.0791821	0.466679	0.169671	0.865269	NA
CT43_RS03585	20.9554	0.640654	0.301797	2.1228	0.0337706	0.295678
CT43_RS03590	62.41	0.42538	0.242434	1.75462	0.0793244	0.414408
CT43_RS03595	0.10266	0.0882655	0.162507	0.543149	0.587027	NA
CT43_RS03600	55.4257	-0.106704	0.33273	-0.320691	0.748444	0.919119
CT43_RS03605	14.417	0.165735	0.453449	0.365499	0.714739	NA
CT43_RS03610	10.0362	-0.014149	0.392676	-0.0360323	0.971257	NA
CT43_RS03615	3.94314	0.275669	0.463721	0.594472	0.552196	NA
CT43_RS03620	17.1896	0.457342	0.350632	1.30433	0.192119	NA
CT43_RS03625	7.07107	0.104154	0.411117	0.253345	0.800002	NA
CT43_RS03630	10.5174	-0.47506	0.399816	-1.1882	0.234756	NA
CT43_RS03635	7.96644	0.544593	0.399637	1.36272	0.172971	NA
CT43_RS03640	35.6677	-0.108432	0.283002	-0.383148	0.70161	0.900316
CT43_RS03645	92.1238	0.114642	0.288314	0.397629	0.690904	0.897674
CT43_RS03650	94.8304	0.0775671	0.186135	0.416726	0.676879	0.889487
CT43_RS03655	4.07978	-0.061322	0.466517	-0.131446	0.895422	NA
CT43_RS03660	987.565	0.113677	0.240772	0.472137	0.636829	0.872488
CT43_RS03665	130.105	0.142362	0.213687	0.66622	0.505271	0.810112
CT43_RS03670	7743.57	0.684951	0.415804	1.64729	0.0994981	0.451633
CT43_RS03675	80.8104	-0.0678753	0.222176	-0.305502	0.759984	0.921632
CT43_RS03680	2.15696	0.399674	0.465402	0.858772	0.390466	NA
CT43_RS03685	582.001	-0.0658068	0.163934	-0.401423	0.688108	0.895694
CT43_RS03690	24.0703	0.303979	0.326861	0.929993	0.352375	0.726578
CT43_RS03695	821.38	0.00777538	0.104559	0.0743637	0.940721	0.977645
CT43_RS03700	79.803	0.722517	0.287706	2.5113	0.0120287	0.186846
CT43_RS03705	84.1243	-0.3497	0.18716	-1.86846	0.0616986	0.376486
CT43_RS03710	1219.78	-0.581155	0.169945	-3.41966	0.000626989	0.0365221
CT43_RS03715	15.726	0.286605	0.383369	0.747597	0.454703	NA
CT43_RS03720	272.867	0.111625	0.192838	0.578852	0.562689	0.836773
CT43_RS03725	35.8655	-0.229012	0.259635	-0.882054	0.377748	0.739788
CT43_RS03730	65.528	-0.346038	0.228052	-1.51737	0.129174	0.49534
CT43_RS03735	60.3329	0.00132595	0.261139	0.00507756	0.995949	0.998719
CT43_RS03740	24.2666	-0.124989	0.305962	-0.408511	0.682898	0.893407
CT43_RS03745	158.178	0.337259	0.180364	1.86987	0.0615012	0.376486
CT43_RS03750	8.84047	-0.568431	0.448095	-1.26855	0.204602	NA
CT43_RS03755	11592.5	0.315283	0.213714	1.47526	0.140144	0.515723
CT43_RS03760	17811.1	0.14372	0.201295	0.713978	0.475241	0.80008
CT43_RS03765	26113.9	0.236508	0.189883	1.24555	0.21293	0.583679
CT43_RS03770	17512.9	0.0404722	0.182188	0.222145	0.824201	0.942172
CT43_RS03775	31.94	0.161655	0.343515	0.47059	0.637933	0.873022
CT43_RS03780	48.7363	0.0896792	0.307424	0.291711	0.770507	0.926276
CT43_RS03785	12.2408	0.0433929	0.39222	0.110634	0.911906	NA
CT43_RS03790	5.31733	0.0865365	0.446528	0.193799	0.846334	NA
CT43_RS03795	57.3443	0.413628	0.226525	1.82597	0.0678544	0.392806
CT43_RS03800	5.30627	0.739239	0.447305	1.65265	0.0984019	NA
CT43_RS03805	4.30033	0.466576	0.463695	1.00621	0.314313	NA
CT43_RS03810	21.7589	0.26714	0.366472	0.72895	0.466032	0.791513
CT43_RS03815	1735.18	-0.563665	0.307453	-1.83334	0.0667522	0.390786
CT43_RS03820	1776.7	-0.658432	0.288686	-2.28079	0.0225611	0.255951
CT43_RS03825	2153.16	-0.28876	0.333893	-0.864828	0.387133	0.744211
CT43_RS03830	62.3682	0.106652	0.220293	0.484136	0.62829	0.87111
CT43_RS03835	6.60202	-0.478051	0.439303	-1.0882	0.276505	NA
CT43_RS03840	24.5187	-0.00970966	0.289962	-0.033486	0.973287	0.989993
CT43_RS03845	6.264	0.603034	0.447499	1.34756	0.177799	NA
CT43_RS03850	65.9632	-0.0123051	0.209009	-0.0588738	0.953053	0.980113
CT43_RS03855	0	NA	NA	NA	NA	NA
CT43_RS03860	0	NA	NA	NA	NA	NA
CT43_RS03865	0	NA	NA	NA	NA	NA
CT43_RS03870	0	NA	NA	NA	NA	NA
CT43_RS03875	0	NA	NA	NA	NA	NA
CT43_RS03880	0	NA	NA	NA	NA	NA
CT43_RS03885	0	NA	NA	NA	NA	NA
CT43_RS03890	0	NA	NA	NA	NA	NA
CT43_RS03895	3137.39	0.196531	0.136185	1.44312	0.148988	0.526412
CT43_RS03900	0	NA	NA	NA	NA	NA
CT43_RS03905	0	NA	NA	NA	NA	NA
CT43_RS03910	0	NA	NA	NA	NA	NA
CT43_RS03915	979.536	0.094019	0.112869	0.832993	0.404849	0.757061
CT43_RS03920	7.9904	-0.206994	0.452151	-0.457798	0.647098	NA
CT43_RS03925	0	NA	NA	NA	NA	NA
CT43_RS03930	0	NA	NA	NA	NA	NA
CT43_RS03935	0	NA	NA	NA	NA	NA
CT43_RS03940	3.34625	0.593251	0.465698	1.2739	0.2027	NA
CT43_RS03945	0	NA	NA	NA	NA	NA
CT43_RS03950	0	NA	NA	NA	NA	NA
CT43_RS03955	0	NA	NA	NA	NA	NA
CT43_RS03960	0	NA	NA	NA	NA	NA
CT43_RS03965	18.0753	-0.17862	0.412638	-0.432874	0.665106	NA
CT43_RS03970	437.408	-0.293677	0.151145	-1.94302	0.052014	0.353675
CT43_RS03975	97.0575	0.0228313	0.195739	0.116642	0.907144	0.968123
CT43_RS03980	1253.95	0.219248	0.117499	1.86596	0.0620474	0.376486
CT43_RS03985	24.5461	-0.900235	0.298968	-3.01114	0.00260271	0.0819501
CT43_RS03990	42.889	-0.127009	0.294668	-0.431025	0.66645	0.883652
CT43_RS03995	24.8395	-0.237026	0.299866	-0.790441	0.42927	0.77495
CT43_RS04000	38.6242	-0.639217	0.274269	-2.33062	0.0197735	0.248591
CT43_RS04005	13.3247	-0.314511	0.35851	-0.877273	0.380338	NA
CT43_RS04010	78.0797	-0.514266	0.239511	-2.14715	0.0317813	0.289259
CT43_RS04015	1.52474	0.143879	0.40893	0.351844	0.724955	NA
CT43_RS04020	37.7855	-0.714366	0.312168	-2.2884	0.022114	0.253404
CT43_RS04025	35.6492	-0.611679	0.265745	-2.30175	0.0213492	0.251446
CT43_RS04030	39.4188	-0.059336	0.253974	-0.23363	0.815272	0.94036
CT43_RS04035	79.5955	0.718437	0.232644	3.08814	0.00201411	0.0725703
CT43_RS04040	24.0389	0.161077	0.295311	0.545449	0.585444	0.846003
CT43_RS04045	2.31508	0.151989	0.462797	0.328414	0.742599	NA
CT43_RS04050	0.679128	-0.0486703	0.342056	-0.142288	0.886853	NA
CT43_RS04055	94.4028	-0.480711	0.23289	-2.06411	0.0390071	0.31485
CT43_RS04060	129.849	-0.264478	0.209127	-1.26468	0.205986	0.577787
CT43_RS04065	48.3038	-0.0895646	0.236199	-0.379191	0.704546	0.901644
CT43_RS04070	31.6798	-0.0654558	0.306796	-0.213353	0.831052	0.943028
CT43_RS04075	15.5526	0.134411	0.351031	0.382903	0.701792	NA
CT43_RS04080	154.098	-0.154417	0.225796	-0.683876	0.494053	0.807175
CT43_RS04085	378.856	-0.200953	0.187616	-1.07109	0.28413	0.658074
CT43_RS04090	71.3353	-0.183998	0.294171	-0.625481	0.531656	0.824007
CT43_RS04095	626.947	0.0328905	0.231827	0.141875	0.887179	0.960695
CT43_RS04100	2.99587	0.0283125	0.465959	0.0607619	0.951549	NA
CT43_RS04105	18.1563	0.239946	0.322282	0.744521	0.456561	NA
CT43_RS04110	35.4345	0.454083	0.265765	1.70859	0.0875267	0.426524
CT43_RS04115	131.526	-0.274847	0.1819	-1.51098	0.130792	0.49534
CT43_RS04120	20.8312	0.112217	0.286828	0.391236	0.695623	0.898078
CT43_RS04125	8.57238	0.625658	0.403717	1.54974	0.121203	NA
CT43_RS04130	34.0035	0.566523	0.261787	2.16406	0.03046	0.283887
CT43_RS04135	81.7887	0.114884	0.213733	0.537514	0.590913	0.849042
CT43_RS04140	63.1095	0.0284037	0.256008	0.110949	0.911657	0.970171
CT43_RS04145	518.423	0.232568	0.197154	1.17963	0.238149	0.608916
CT43_RS04150	1.18242	-0.173389	0.402633	-0.430638	0.666732	NA
CT43_RS04155	100.893	-0.0856629	0.225491	-0.379894	0.704024	0.901644
CT43_RS04160	27.0688	0.149865	0.34789	0.430784	0.666626	0.883652
CT43_RS04165	1.15465	0.499431	0.427132	1.16926	0.242297	NA
CT43_RS04170	3.32208	0.540981	0.46122	1.17294	0.240822	NA
CT43_RS04175	13.8934	0.298883	0.384269	0.777797	0.436689	NA
CT43_RS04180	2.00896	-0.256657	0.461141	-0.556569	0.577822	NA
CT43_RS04185	393.314	0.0416255	0.258022	0.161326	0.871837	0.955236
CT43_RS04190	10.7991	0.292224	0.423531	0.68997	0.490213	NA
CT43_RS04195	63.8777	0.587842	0.227292	2.58629	0.00970154	0.165521
CT43_RS04200	6.93863	0.942731	0.431651	2.18401	0.0289613	NA
CT43_RS04205	18.3015	0.521742	0.336892	1.54869	0.121456	NA
CT43_RS04210	150.137	0.229756	0.325251	0.706397	0.479941	0.803166
CT43_RS04215	70.0219	-0.0238679	0.295449	-0.080785	0.935613	0.975721
CT43_RS04220	18.6966	-0.151019	0.335475	-0.450164	0.652593	NA
CT43_RS04225	13.9101	-0.0558148	0.345975	-0.161326	0.871837	NA
CT43_RS04230	2.00269	-0.250811	0.45864	-0.546859	0.584476	NA
CT43_RS04235	1.58961	-0.745131	0.433516	-1.71881	0.0856493	NA
CT43_RS04240	5.04199	-0.952222	0.450615	-2.11316	0.034587	NA
CT43_RS04245	58.264	0.129675	0.236415	0.548506	0.583344	0.846003
CT43_RS04250	434.348	-0.0544678	0.132363	-0.411504	0.680703	0.892704
CT43_RS04255	66.584	-0.155197	0.261302	-0.593936	0.552555	0.831777
CT43_RS04260	7064.31	0.294465	0.272012	1.08254	0.27901	0.653819
CT43_RS04265	254.19	0.590915	0.303009	1.95016	0.0511575	0.35196
CT43_RS04270	132.227	-0.248793	0.200146	-1.24306	0.213847	0.584533
CT43_RS04275	869.856	-0.28094	0.180072	-1.56015	0.118724	0.481789
CT43_RS04280	1544.95	-0.0186259	0.116467	-0.159924	0.872941	0.955368
CT43_RS04285	247.045	-0.10264	0.174937	-0.586727	0.557387	0.834648
CT43_RS04290	23.1602	0.432915	0.308298	1.40421	0.160257	0.540355
CT43_RS04295	12.3828	0.336783	0.400338	0.841247	0.40021	NA
CT43_RS04300	13.296	-0.401594	0.361052	-1.11229	0.266014	NA
CT43_RS04305	1.31554	0.219239	0.426565	0.513962	0.607278	NA
CT43_RS04310	19.0806	-0.30835	0.343098	-0.898723	0.3688	NA
CT43_RS04315	3935.47	0.686727	0.415235	1.65383	0.0981623	0.449519
CT43_RS04320	547.869	0.569337	0.293567	1.93938	0.0524554	0.354682
CT43_RS04325	1177.42	0.66242	0.315815	2.09749	0.0359499	0.302031
CT43_RS04330	828.144	0.859374	0.323985	2.65251	0.00798955	0.152368
CT43_RS04335	131.281	-0.258048	0.197288	-1.30798	0.19088	0.566078
CT43_RS04340	4.03689	0.120955	0.466424	0.259324	0.795385	NA
CT43_RS04345	40.3365	0.389602	0.227578	1.71195	0.0869067	0.426001
CT43_RS04350	209.409	0.259447	0.229511	1.13044	0.258292	0.634244
CT43_RS04355	1.92312	0.153022	0.393554	0.388821	0.697408	NA
CT43_RS04360	0.330817	0.300854	0.283094	1.06274	0.287902	NA
CT43_RS04365	11.3229	0.557773	0.396746	1.40587	0.159763	NA
CT43_RS04370	31.0045	0.465126	0.29783	1.56172	0.118354	0.481789
CT43_RS04375	34.0049	0.581059	0.253616	2.29109	0.0219579	0.253268
CT43_RS04380	4.80744	0.16099	0.438961	0.366752	0.713804	NA
CT43_RS04385	4.54251	-0.204189	0.436255	-0.46805	0.639749	NA
CT43_RS04390	32.0319	0.249882	0.252298	0.990422	0.321968	0.692479
CT43_RS04395	38.8492	0.423866	0.29355	1.44393	0.148758	0.526412
CT43_RS04400	3.32702	0.462222	0.46659	0.990638	0.321863	NA
CT43_RS04405	13.8387	0.268432	0.337223	0.796006	0.426029	NA
CT43_RS04410	49.911	0.349094	0.22438	1.55582	0.119751	0.481789
CT43_RS04415	103.514	0.259414	0.228681	1.13439	0.25663	0.632526
CT43_RS04420	9.20054	-0.303501	0.377804	-0.80333	0.421784	NA
CT43_RS04425	15.2028	0.190777	0.326068	0.585084	0.558491	NA
CT43_RS04430	11.302	0.393608	0.401027	0.981502	0.326345	NA
CT43_RS04435	58.8366	0.549879	0.255774	2.14986	0.0315661	0.289259
CT43_RS04440	166.549	0.000816461	0.199507	0.00409239	0.996735	0.998719
murQ	25.6469	-0.00305559	0.318105	-0.00960563	0.992336	0.998719
CT43_RS04450	22.777	-0.113018	0.311297	-0.363057	0.716562	0.902796
CT43_RS04455	18.9421	-0.378488	0.34501	-1.09704	0.272626	NA
CT43_RS04460	0.240619	-0.0148685	0.240699	-0.061772	0.950744	NA
CT43_RS04465	1.50615	0.00216165	0.453911	0.00476227	0.9962	NA
CT43_RS04470	2.34347	0.204617	0.458074	0.446689	0.655099	NA
CT43_RS04475	7.35116	0.543006	0.43062	1.26099	0.207313	NA
CT43_RS04480	15.1308	0.29874	0.372605	0.801761	0.422691	NA
CT43_RS04485	2.67692	0.66514	0.466305	1.42641	0.153751	NA
CT43_RS04490	29.0683	-0.446197	0.287152	-1.55387	0.120216	0.481789
CT43_RS04495	5.35498	-0.314381	0.447396	-0.702692	0.482247	NA
CT43_RS04500	15.1428	-0.657706	0.360666	-1.82359	0.0682146	NA
CT43_RS04505	13.1562	-0.412393	0.391382	-1.05368	0.292027	NA
CT43_RS04510	476.524	0.193664	0.152142	1.27291	0.20305	0.575601
CT43_RS04515	286.355	-0.493033	0.221586	-2.22502	0.0260802	0.266926
CT43_RS04520	24.1988	-0.15764	0.329242	-0.478796	0.632084	0.87111
CT43_RS04525	19.1214	0.0334883	0.359125	0.0932498	0.925705	NA
CT43_RS04530	12.7077	-0.210822	0.414351	-0.508801	0.610891	NA
CT43_RS04535	90.2462	-0.0429636	0.261647	-0.164205	0.86957	0.954506
CT43_RS04540	8.48358	-0.136226	0.41642	-0.327137	0.743564	NA
CT43_RS04545	0.352017	0.0727789	0.267325	0.272249	0.785431	NA
CT43_RS04550	12.1292	0.0205706	0.373578	0.0550639	0.956088	NA
CT43_RS04555	52.6468	-0.252113	0.309191	-0.815397	0.414845	0.76306
CT43_RS04560	29.8148	-0.494684	0.266872	-1.85363	0.0637915	0.382499
CT43_RS04565	299.775	-0.0177415	0.250831	-0.070731	0.943612	0.978253
CT43_RS04570	208.747	-0.281302	0.158718	-1.77234	0.0763389	0.408409
CT43_RS04575	340.732	-0.316955	0.134816	-2.35103	0.0187218	0.241694
CT43_RS04580	1160.05	0.549226	0.194227	2.82776	0.00468755	0.109953
CT43_RS04585	44.8817	-0.414936	0.23465	-1.76832	0.0770075	0.408409
CT43_RS04590	82.1986	-0.451548	0.197013	-2.29196	0.0219077	0.253268
CT43_RS04595	3451.17	-0.713393	0.338979	-2.10454	0.0353316	0.301917
CT43_RS04600	1134.97	-0.798657	0.316134	-2.52632	0.0115263	0.181997
CT43_RS04605	2217.27	-0.97271	0.319186	-3.04747	0.00230774	0.0770842
CT43_RS04610	0.895321	-0.000888255	0.382428	-0.00232267	0.998147	NA
CT43_RS04615	1.61379	-0.00637542	0.404127	-0.0157758	0.987413	NA
CT43_RS04620	2.60031	-0.151409	0.463321	-0.326791	0.743826	NA
CT43_RS04625	13.2187	-0.0806762	0.444978	-0.181304	0.856129	NA
CT43_RS04630	369.752	0.157685	0.22575	0.698494	0.484868	0.805808
CT43_RS04635	3187.33	0.0880355	0.176805	0.497924	0.618537	0.867491
CT43_RS04640	3.67076	0.0995701	0.461005	0.215985	0.828999	NA
CT43_RS04645	2.56029	-0.152312	0.463559	-0.328572	0.742479	NA
CT43_RS04650	264.222	0.399903	0.296229	1.34998	0.177022	0.553887
CT43_RS04655	603.516	0.0262128	0.129164	0.202941	0.839181	0.944498
CT43_RS04660	200.811	-0.000602849	0.158847	-0.00379517	0.996972	0.998719
CT43_RS04665	15.4642	0.0348136	0.36319	0.095855	0.923636	NA
CT43_RS04670	76.9635	0.294335	0.199608	1.47456	0.14033	0.515723
CT43_RS04675	4.36884	0.429503	0.442998	0.969537	0.332277	NA
CT43_RS04680	1103.52	0.10985	0.129348	0.849261	0.395736	0.750272
CT43_RS04685	1811.56	0.120266	0.152037	0.791028	0.428928	0.77495
CT43_RS04690	2654.15	0.21049	0.214452	0.981525	0.326334	0.695449
CT43_RS04695	119.869	0.244286	0.167371	1.45955	0.144415	0.523669
CT43_RS04700	0.212816	0.21705	0.246882	0.879164	0.379312	NA
CT43_RS04705	148.19	0.378491	0.225168	1.68093	0.0927767	0.438574
CT43_RS04710	370.616	0.296202	0.326187	0.908075	0.363838	0.731522
CT43_RS04715	321.154	0.514458	0.14912	3.44996	0.000560677	0.033213
CT43_RS04720	196.785	0.207408	0.196909	1.05332	0.292194	0.666116
CT43_RS04725	4790.28	0.187383	0.203411	0.921201	0.356945	0.729659
CT43_RS04730	570.794	0.15901	0.285465	0.557022	0.577513	0.84251
CT43_RS04735	92.9129	-0.16069	0.246129	-0.652869	0.51384	0.814085
CT43_RS04740	558.941	0.459096	0.142259	3.22717	0.0012502	0.0526441
CT43_RS04745	44.9932	0.299133	0.233436	1.28143	0.200042	0.573664
CT43_RS04750	0.826378	0.059087	0.380008	0.155489	0.876436	NA
CT43_RS04755	620.785	-0.192162	0.109022	-1.7626	0.0779676	0.410304
CT43_RS04760	2734.46	0.151165	0.216955	0.696758	0.485955	0.806384
CT43_RS04765	684.039	0.207055	0.157279	1.31649	0.188011	0.566078
CT43_RS04770	0.23649	-0.0125701	0.239607	-0.0524611	0.958161	NA
CT43_RS04775	4.24302	-0.505827	0.459525	-1.10076	0.271001	NA
CT43_RS04780	18.921	0.088519	0.339879	0.260442	0.794522	NA
CT43_RS04785	93.2219	-0.289606	0.170367	-1.69989	0.0891511	0.428614
CT43_RS04790	5623.59	-0.703362	0.461096	-1.52541	0.127156	0.493242
CT43_RS04795	580.061	-0.926677	0.458954	-2.01911	0.043476	0.330323
CT43_RS04800	204.803	-0.928742	0.464557	-1.9992	0.0455867	0.335699
CT43_RS04805	514.209	-1.06661	0.464364	-2.29693	0.0216225	0.251903
CT43_RS04810	445.76	-0.920421	0.462117	-1.99175	0.0463986	0.337833
CT43_RS04815	19.8688	-0.269727	0.385794	-0.699148	0.48446	0.805512
CT43_RS04820	108.509	-0.136064	0.320797	-0.424144	0.671461	0.885903
CT43_RS04825	3.53709	0.311903	0.444161	0.702229	0.482536	NA
CT43_RS04830	7.20035	0.522882	0.434859	1.20242	0.229202	NA
CT43_RS04835	15.5245	0.0217044	0.356364	0.0609052	0.951435	NA
CT43_RS04840	15.3494	0.102601	0.363467	0.282283	0.777726	NA
CT43_RS04845	8.43066	0.168414	0.463396	0.363433	0.716281	NA
CT43_RS04850	15.6245	0.077239	0.33973	0.227354	0.820148	NA
CT43_RS04855	13.3424	-0.350567	0.42274	-0.829273	0.40695	NA
CT43_RS04860	4.29724	0.163248	0.457015	0.357206	0.720938	NA
CT43_RS04865	22.247	0.255169	0.324926	0.785315	0.432269	0.77495
CT43_RS04870	140.194	0.413446	0.208666	1.98138	0.0475492	0.339716
CT43_RS04875	892.354	-0.106891	0.148553	-0.71955	0.471802	0.79775
CT43_RS04880	5.98945	0.42334	0.46542	0.909588	0.36304	NA
CT43_RS04885	2.28454	0.614473	0.464599	1.32259	0.185973	NA
CT43_RS04890	50.1975	-0.151308	0.266647	-0.567446	0.570411	0.837372
CT43_RS04895	83.7359	-0.0532431	0.212704	-0.250315	0.802344	0.937804
CT43_RS04900	91.7507	0.430259	0.170631	2.52158	0.0116829	0.183102
CT43_RS04905	32.8552	0.048057	0.274304	0.175196	0.860926	0.95281
CT43_RS04910	24.9614	0.426714	0.295382	1.44462	0.148565	0.526412
CT43_RS04915	15.824	0.303872	0.337324	0.900834	0.367677	NA
CT43_RS04920	319.11	-0.0213661	0.148858	-0.143533	0.885869	0.96063
CT43_RS04925	66.0137	0.560146	0.246678	2.27075	0.0231619	0.257765
CT43_RS04930	16.8158	0.716584	0.373385	1.91916	0.0549643	NA
CT43_RS04935	6.44453	-0.69677	0.42755	-1.62968	0.103169	NA
CT43_RS04940	29.4708	0.00971273	0.268626	0.0361571	0.971157	0.988408
CT43_RS04945	2.1915	-0.194577	0.465534	-0.417965	0.675973	NA
CT43_RS04950	3.25137	0.19699	0.466519	0.422256	0.672838	NA
CT43_RS04955	98.3732	0.0333469	0.192555	0.173181	0.862509	0.95281
CT43_RS04960	75.516	-0.12708	0.190875	-0.665778	0.505553	0.810112
CT43_RS04965	116.625	-0.432564	0.209397	-2.06576	0.0388515	0.314771
CT43_RS04970	10.6542	-0.0919014	0.356882	-0.257512	0.796783	NA
CT43_RS04975	9.94358	0.514271	0.390086	1.31835	0.187385	NA
CT43_RS04980	30.1232	-0.19881	0.256907	-0.773858	0.439015	0.780676
CT43_RS04985	30.0613	0.109223	0.285423	0.382672	0.701963	0.900316
CT43_RS04990	14.9398	-0.430357	0.361759	-1.18962	0.234194	NA
CT43_RS04995	39.1681	0.037737	0.252675	0.14935	0.881278	0.958328
CT43_RS05000	1.35493	0.642647	0.442935	1.45088	0.146813	NA
CT43_RS05005	43.8774	0.144609	0.254113	0.569075	0.569305	0.837372
CT43_RS05010	4.91914	0.486187	0.438792	1.10801	0.267857	NA
CT43_RS05015	385.219	0.268424	0.177699	1.51055	0.130903	0.49534
CT43_RS05020	1.57936	0.236677	0.453849	0.521488	0.602027	NA
CT43_RS05025	93.3816	0.000791824	0.1829	0.00432927	0.996546	0.998719
CT43_RS05030	0.627652	0.291877	0.348501	0.837521	0.4023	NA
CT43_RS05035	71.9445	0.112077	0.274707	0.407987	0.683284	0.893407
CT43_RS05040	5.16585	-0.922156	0.445024	-2.07215	0.0382517	NA
CT43_RS05045	0	NA	NA	NA	NA	NA
CT43_RS05050	0	NA	NA	NA	NA	NA
CT43_RS05055	0.125092	-0.114366	0.176118	-0.649371	0.516098	NA
CT43_RS05060	30.7728	-0.0572393	0.295941	-0.193415	0.846634	0.948503
CT43_RS05065	7349.13	0.20149	0.263267	0.765346	0.444066	0.782654
CT43_RS05070	19.8904	0.313284	0.30217	1.03678	0.299839	0.675216
CT43_RS05075	32.0756	0.0397043	0.270727	0.146658	0.883402	0.959145
CT43_RS05080	107.804	0.217399	0.17058	1.27447	0.202495	0.575383
CT43_RS05085	518.977	0.107808	0.282204	0.382023	0.702444	0.900603
CT43_RS05090	284.848	-0.0467569	0.312386	-0.149676	0.88102	0.958328
CT43_RS05095	4.58475	-0.322744	0.444392	-0.726259	0.46768	NA
CT43_RS05100	0.922512	0.118736	0.384194	0.309053	0.757281	NA
CT43_RS05105	3.3193	0.233183	0.466716	0.499625	0.617339	NA
CT43_RS05110	41.8809	-1.0706	0.324832	-3.29587	0.000981172	0.0463405
CT43_RS05115	1.12852	0.31048	0.437172	0.7102	0.47758	NA
CT43_RS05120	0.0972897	0.0846012	0.159251	0.531243	0.59525	NA
CT43_RS05125	0.850259	-0.537467	0.392425	-1.3696	0.17081	NA
CT43_RS05130	9.73225	-0.437719	0.454654	-0.962752	0.335672	NA
CT43_RS05135	22.3212	-0.546392	0.317242	-1.72232	0.0850114	0.423195
CT43_RS05140	63.327	-0.766841	0.212237	-3.61314	0.000302512	0.0240291
CT43_RS05145	367.841	-0.561433	0.188998	-2.97058	0.00297238	0.0858552
CT43_RS05150	107.933	-0.536038	0.249615	-2.14746	0.0317568	0.289259
CT43_RS05155	155.199	-0.270436	0.206612	-1.30891	0.190566	0.566078
CT43_RS05160	142.483	-0.0457236	0.171624	-0.266417	0.789918	0.93452
CT43_RS05165	664.593	-0.216626	0.11692	-1.85278	0.063914	0.382499
CT43_RS05170	0.644713	0.0999956	0.341484	0.292826	0.769655	NA
CT43_RS05175	46.6855	-0.0847811	0.267431	-0.317021	0.751228	0.919492
CT43_RS05180	0.250184	-0.201773	0.228797	-0.881885	0.377839	NA
CT43_RS05185	269.733	0.240669	0.197504	1.21855	0.223015	0.595445
CT43_RS05190	104.857	0.084249	0.213724	0.394196	0.693437	0.897786
CT43_RS05195	421.26	-0.0647954	0.132009	-0.490842	0.623538	0.869014
CT43_RS05200	25.0652	0.405181	0.297648	1.36128	0.173427	0.55279
CT43_RS05205	3161.47	-0.191757	0.208762	-0.918544	0.358334	0.730677
CT43_RS05210	192.364	0.573412	0.284367	2.01645	0.0437528	0.33082
CT43_RS05215	302.868	-0.340638	0.197449	-1.72519	0.0844928	0.421935
CT43_RS05220	1.07429	-0.254312	0.391685	-0.649278	0.516158	NA
CT43_RS05225	170.117	0.187367	0.150865	1.24195	0.214255	0.584559
CT43_RS05230	8.56336	0.19576	0.440313	0.444594	0.656613	NA
CT43_RS05235	140.947	-0.03549	0.177071	-0.200427	0.841146	0.944908
CT43_RS05240	726.919	0.0333964	0.106291	0.314198	0.75337	0.919549
CT43_RS05245	2048.11	0.225495	0.174537	1.29196	0.19637	0.571354
CT43_RS05250	89.2214	-0.0555922	0.213937	-0.259853	0.794977	0.935715
CT43_RS05255	161.7	0.120417	0.161205	0.746983	0.455074	0.786201
CT43_RS05260	670.918	-0.261383	0.222206	-1.17631	0.239473	0.610027
CT43_RS05265	213.911	-0.330687	0.217869	-1.51782	0.129059	0.49534
CT43_RS05270	0	NA	NA	NA	NA	NA
CT43_RS05275	15.1589	-0.112149	0.352842	-0.317844	0.750603	NA
CT43_RS05280	3.96511	0.432118	0.464412	0.930462	0.352132	NA
CT43_RS05285	25.1144	0.601489	0.294163	2.04475	0.0408797	0.319811
CT43_RS05290	9.7971	-0.10855	0.41127	-0.263939	0.791827	NA
CT43_RS05295	5.19797	0.107727	0.43926	0.245245	0.806266	NA
CT43_RS05300	555.045	-0.299544	0.17771	-1.68558	0.091877	0.436884
CT43_RS05305	994.989	-0.473697	0.162598	-2.9133	0.00357627	0.0941
CT43_RS05310	9.27512	0.289145	0.379134	0.762645	0.445675	NA
CT43_RS05315	16.9817	0.350549	0.374553	0.935914	0.349317	NA
CT43_RS05320	876.655	0.229655	0.208947	1.09911	0.27172	0.648867
CT43_RS05325	3915.83	1.14175	0.431989	2.64301	0.00821722	0.152368
glpK	11028.7	0.847717	0.424176	1.9985	0.0456623	0.335699
CT43_RS05335	18713.7	0.967556	0.3305	2.92755	0.00341641	0.093284
CT43_RS05340	30.6308	-0.0453297	0.299792	-0.151204	0.879815	0.957978
CT43_RS05345	51.9875	0.149916	0.25269	0.59328	0.552993	0.831777
CT43_RS05350	13.9177	-0.333831	0.364723	-0.915299	0.360034	NA
lstR	179.526	-0.52428	0.179986	-2.9129	0.00358092	0.0941
CT43_RS05360	39.6888	-0.342165	0.306244	-1.11729	0.263868	0.641321
CT43_RS05365	403.313	-0.111873	0.159865	-0.699796	0.484055	0.805512
CT43_RS05370	12.2202	0.550841	0.396495	1.38928	0.164748	NA
prsA_1	9672.78	0.218607	0.236268	0.925249	0.354836	0.728123
CT43_RS05380	115.598	0.350097	0.275548	1.27055	0.20389	0.575601
CT43_RS05385	72.1414	-0.00402737	0.339977	-0.011846	0.990548	0.998522
CT43_RS05390	1822.13	-0.0207066	0.120833	-0.171366	0.863936	0.95281
CT43_RS05395	610.791	0.114439	0.156777	0.72995	0.465421	0.791513
CT43_RS05400	171.444	-0.0211473	0.14847	-0.142435	0.886737	0.960695
CT43_RS05405	642.289	-0.277972	0.135904	-2.04536	0.0408195	0.319811
CT43_RS05410	2182.64	-0.122105	0.174177	-0.70104	0.483278	0.805464
CT43_RS05415	3619.06	-0.198398	0.156647	-1.26653	0.205323	0.57765
CT43_RS05420	0.59558	0.0645649	0.334895	0.192792	0.847122	NA
CT43_RS05425	41.5458	-0.121165	0.35985	-0.336709	0.736336	0.91145
CT43_RS05430	1.89091	0.213865	0.450911	0.474296	0.635289	NA
CT43_RS05435	22.9271	0.167701	0.370205	0.452996	0.650552	0.877191
CT43_RS05440	137.94	0.150679	0.264216	0.570287	0.568483	0.837372
CT43_RS05445	180.392	0.0911382	0.19931	0.457269	0.647478	0.876427
CT43_RS05450	9.98472	-0.0482182	0.388895	-0.123988	0.901325	NA
CT43_RS05455	68.7806	-0.0487698	0.202231	-0.241159	0.809432	0.938428
CT43_RS05460	8.78657	0.379616	0.404416	0.938677	0.347897	NA
CT43_RS05465	167.216	0.351546	0.154094	2.28138	0.022526	0.255951
CT43_RS05470	678.765	0.0923906	0.153673	0.601214	0.547697	0.830432
CT43_RS05475	489.355	0.418621	0.126121	3.31921	0.000902721	0.0450128
CT43_RS05480	175.177	0.277446	0.190103	1.45946	0.14444	0.523669
CT43_RS05485	55.83	-0.00664422	0.30771	-0.0215925	0.982773	0.994966
CT43_RS05490	21.5321	0.215275	0.290817	0.740241	0.459154	0.788251
CT43_RS05495	4.18298	0.279695	0.464815	0.601734	0.547351	NA
CT43_RS05500	11674.1	1.32947	0.248037	5.35998	8.32308e-08	2.90892e-05
CT43_RS05505	67.3304	-0.179057	0.270736	-0.661372	0.508374	0.811309
CT43_RS05510	49.711	-0.394061	0.341569	-1.15368	0.248632	0.622485
CT43_RS05515	16.2745	0.587314	0.319775	1.83665	0.066262	NA
CT43_RS05520	105.304	0.10429	0.216923	0.480772	0.630679	0.87111
CT43_RS05525	243.421	-0.134496	0.175706	-0.765461	0.443997	0.782654
CT43_RS05530	271.118	-0.138086	0.225901	-0.611269	0.541022	0.827153
CT43_RS05535	46.194	0.00372646	0.277991	0.013405	0.989305	0.998522
CT43_RS05540	1678.32	0.292481	0.186672	1.56682	0.117157	0.481789
CT43_RS05545	3080.83	0.2042	0.240249	0.849951	0.395353	0.750272
CT43_RS05550	1160.29	0.319852	0.265161	1.20626	0.227718	0.600207
CT43_RS05555	210.235	-0.274485	0.174626	-1.57185	0.115986	0.480867
CT43_RS05560	766.278	-0.776181	0.177617	-4.36996	1.24269e-05	0.00180966
CT43_RS05565	1.4279	-0.566692	0.435589	-1.30098	0.193266	NA
CT43_RS05570	96.3897	0.173026	0.209006	0.827852	0.407754	0.75945
CT43_RS05575	14.7184	0.383363	0.357591	1.07207	0.283687	NA
CT43_RS05580	168.145	-0.133798	0.215813	-0.619971	0.535277	0.826294
CT43_RS05585	123.598	0.0153948	0.248575	0.0619323	0.950617	0.979667
CT43_RS05590	6.90239	0.413776	0.441178	0.937889	0.348301	NA
CT43_RS05595	1.0808	0.216522	0.412469	0.52494	0.599625	NA
CT43_RS05600	1.42468	-0.132087	0.440481	-0.29987	0.764276	NA
CT43_RS05605	134.645	-0.621246	0.203625	-3.05093	0.0022813	0.0770842
CT43_RS05610	41.3357	-0.0584079	0.277067	-0.210807	0.833038	0.943641
CT43_RS05615	7797.04	0.513256	0.274556	1.8694	0.061567	0.376486
CT43_RS05620	3.8435	0.686011	0.454138	1.51058	0.130896	NA
CT43_RS05625	562.737	0.195927	0.107945	1.81506	0.0695151	0.395415
CT43_RS05630	616.996	0.0350694	0.17216	0.203702	0.838586	0.944498
CT43_RS05635	2.76683	0.856767	0.462306	1.85325	0.063847	NA
CT43_RS05640	9.6309	0.894182	0.420547	2.12624	0.0334837	NA
CT43_RS05645	0	NA	NA	NA	NA	NA
CT43_RS05650	4.81816	-0.266047	0.459455	-0.579049	0.562556	NA
CT43_RS05655	2.29409	0.104597	0.452648	0.231077	0.817255	NA
CT43_RS05660	6.53696	-0.358531	0.433974	-0.826158	0.408715	NA
CT43_RS05665	24.8798	-0.0570741	0.283598	-0.20125	0.840503	0.944856
CT43_RS05670	2789.23	-0.629266	0.200468	-3.13898	0.00169536	0.065113
CT43_RS05675	189.462	0.145228	0.159869	0.908422	0.363655	0.731522
CT43_RS05680	25.2585	0.33657	0.297867	1.12993	0.258505	0.634244
CT43_RS05685	85.5768	-0.0529758	0.192889	-0.274644	0.78359	0.93343
CT43_RS05690	31.7863	-0.295238	0.260993	-1.13121	0.257965	0.634244
CT43_RS05695	116.523	-0.0126478	0.198742	-0.0636395	0.949257	0.979667
CT43_RS05700	0	NA	NA	NA	NA	NA
CT43_RS05705	153.355	-0.280777	0.199007	-1.41089	0.158276	0.536543
CT43_RS05710	53.5568	-0.477005	0.254834	-1.87183	0.0612304	0.376486
CT43_RS05715	179.459	0.276719	0.168426	1.64297	0.100388	0.451995
CT43_RS05720	24.2608	0.191649	0.329312	0.581969	0.560588	0.836398
CT43_RS05725	39.646	0.0376116	0.348904	0.107799	0.914155	0.97053
CT43_RS05730	56.7202	0.309698	0.23581	1.31334	0.189069	0.566078
CT43_RS05735	752.041	0.185146	0.200734	0.922346	0.356348	0.729178
CT43_RS05740	112.074	0.285764	0.249523	1.14524	0.25211	0.62743
CT43_RS05745	345.049	0.482055	0.273584	1.762	0.0780693	0.410304
CT43_RS05750	21.2647	0.861634	0.343994	2.50479	0.0122522	0.187814
CT43_RS05755	46.6569	0.158194	0.284839	0.55538	0.578635	0.84334
CT43_RS05760	83.0698	0.0253161	0.182858	0.138446	0.889888	0.961395
CT43_RS05765	80.293	0.264552	0.200286	1.32087	0.186545	0.565747
CT43_RS05770	518.5	0.502279	0.232355	2.16169	0.030642	0.284069
CT43_RS05775	13.117	0.936267	0.399402	2.34417	0.0190695	NA
CT43_RS05780	169.107	-0.0891814	0.245867	-0.362722	0.716812	0.902796
CT43_RS05785	45.3092	0.0196147	0.241298	0.0812881	0.935213	0.975721
CT43_RS05790	17.308	0.25298	0.370768	0.682313	0.495041	NA
CT43_RS05795	42.7563	0.369794	0.234157	1.57926	0.114277	0.478895
CT43_RS05800	1549.02	-0.286664	0.111286	-2.57592	0.00999734	0.168796
CT43_RS05805	3124.97	-0.293018	0.113039	-2.59218	0.00953712	0.164198
CT43_RS05810	9.00977	-0.267826	0.439175	-0.60984	0.541968	NA
CT43_RS05815	20.1304	-0.293786	0.304566	-0.964604	0.334743	0.706478
CT43_RS05820	11.3218	0.0808563	0.430448	0.187842	0.851	NA
CT43_RS05825	0.348715	-0.148294	0.300818	-0.492969	0.622034	NA
CT43_RS05830	3.82329	0.159032	0.466303	0.341049	0.733067	NA
CT43_RS05835	2.91449	-1.09091	0.465722	-2.34241	0.0191595	NA
CT43_RS05840	3.75652	0.000108398	0.458784	0.000236273	0.999811	NA
CT43_RS05845	6.68227	-0.0753397	0.426021	-0.176845	0.85963	NA
CT43_RS05850	40.6105	-0.296554	0.245281	-1.20904	0.226648	0.599647
CT43_RS05855	0.800091	-0.124538	0.355688	-0.350132	0.72624	NA
rocD	2528.35	-0.255779	0.209072	-1.2234	0.221178	0.592653
CT43_RS05865	189.614	-0.0680475	0.170613	-0.398842	0.690009	0.897166
CT43_RS05870	1.54221	0.386773	0.411531	0.939839	0.3473	NA
CT43_RS05875	16.9548	0.14559	0.356013	0.408945	0.68258	NA
CT43_RS05880	329.05	-0.244186	0.348232	-0.701217	0.483168	0.805464
CT43_RS05885	1289.8	-0.526196	0.30692	-1.71444	0.0864474	0.424345
CT43_RS05890	46.7461	0.435139	0.228309	1.90592	0.0566603	0.362025
CT43_RS05895	19.3442	-0.00571712	0.35792	-0.0159732	0.987256	NA
CT43_RS05900	38.0091	-0.102651	0.238698	-0.430047	0.667162	0.883652
CT43_RS05905	410.031	0.339929	0.285795	1.18942	NA	NA
CT43_RS05910	1249.09	0.255491	0.202653	1.26073	0.207407	0.578457
prsA_2	385.895	0.237528	0.235413	1.00899	0.312981	0.686608
CT43_RS05920	53.2294	0.50772	0.238794	2.12618	0.0334879	0.295333
CT43_RS05925	16.8149	-0.0341509	0.333487	-0.102406	0.918435	NA
CT43_RS05930	29.1333	-0.247664	0.270197	-0.916606	0.359349	0.730677
CT43_RS05935	161.79	-0.520301	0.145586	-3.57383	0.000351799	0.0256039
CT43_RS05940	31.6308	0.202824	0.383325	0.529118	0.596724	0.851934
CT43_RS05945	2260.5	-0.13083	0.144789	-0.903589	0.366213	0.732636
CT43_RS05950	15200.1	0.235864	0.158392	1.48911	0.136457	0.50683
CT43_RS05955	5.78307	0.0219741	0.451682	0.0486494	0.961199	NA
CT43_RS05960	14.9289	-0.282671	0.340547	-0.830051	0.40651	NA
CT43_RS05965	12.6617	0.435426	0.381354	1.14179	0.253542	NA
CT43_RS05970	3752.11	-0.000927237	0.141277	-0.00656324	0.994763	0.998719
CT43_RS05975	6735.58	-0.310211	0.146223	-2.12149	0.0338806	0.295678
CT43_RS05980	71.5158	-0.285226	0.228269	-1.24952	0.211475	0.582868
CT43_RS05985	19.088	-0.0822468	0.395033	-0.208202	0.835071	NA
CT43_RS05990	748.665	0.286368	0.164354	1.74238	0.0814417	0.418586
CT43_RS05995	169.872	-0.105341	0.224637	-0.468938	0.639114	0.873808
CT43_RS06000	342.119	0.321609	0.332042	0.968579	0.332755	0.704836
CT43_RS06005	122.194	0.111025	0.189611	0.585538	0.558186	0.834898
CT43_RS06010	200.619	0.0258879	0.169251	0.152956	0.878433	0.957917
CT43_RS06015	290.692	0.238754	0.159467	1.49721	0.134339	0.502694
CT43_RS06020	682.651	-0.151103	0.115059	-1.31326	0.189095	0.566078
CT43_RS06025	617.633	-0.077957	0.141742	-0.549994	0.582324	0.845388
CT43_RS06030	4260.55	0.377593	0.150501	2.50891	0.0121106	0.187285
CT43_RS06035	3.8601	0.089138	0.458452	0.194433	0.845837	NA
CT43_RS06040	921.115	-0.304181	0.129054	-2.357	0.018423	0.240255
CT43_RS06045	15.9468	0.566033	0.343546	1.64762	0.0994311	NA
CT43_RS06050	1874.65	-0.0760876	0.163222	-0.46616	0.641101	0.874443
CT43_RS06055	348.291	-0.207343	0.131614	-1.57539	0.115167	0.479814
CT43_RS06060	19.3973	-0.275946	0.338225	-0.815864	0.414578	NA
CT43_RS06065	3960.14	-0.179902	0.133362	-1.34897	0.177346	0.55391
CT43_RS06070	620.4	-0.0300281	0.188078	-0.159658	0.873151	0.955368
CT43_RS06075	144.481	0.106367	0.194857	0.545871	0.585155	0.846003
CT43_RS06080	307.545	-0.0918284	0.149882	-0.612672	0.540093	0.827153
CT43_RS06085	158.521	0.177728	0.198769	0.894144	0.371245	0.737006
CT43_RS06090	788.541	-0.35152	0.147925	-2.37634	0.0174854	0.233614
ppnK_1	1006.24	0.070247	0.133208	0.527349	0.597951	0.851934
CT43_RS06100	3784.2	-0.189166	0.110712	-1.70864	0.0875183	0.426524
CT43_RS06105	23.6331	-0.0689203	0.286785	-0.24032	0.810082	0.938428
CT43_RS06110	83.4848	-0.108598	0.208531	-0.520774	0.602524	0.854717
CT43_RS06115	15.2444	-0.178668	0.364758	-0.489826	0.624257	NA
CT43_RS06120	2.65744	-0.438966	0.460846	-0.952521	0.340833	NA
CT43_RS06125	3.17429	0.974385	0.466231	2.08992	0.036625	NA
CT43_RS06130	1.3339	0.256084	0.445766	0.574481	0.565642	NA
CT43_RS06135	16.7444	0.152951	0.382886	0.399468	0.689549	NA
CT43_RS06140	7.66403	0.446531	0.410624	1.08745	0.27684	NA
CT43_RS06145	5.68704	0.371161	0.446016	0.832169	0.405314	NA
CT43_RS06150	6.44968	0.651676	0.42803	1.5225	0.127884	NA
CT43_RS06155	2.28351	0.100761	0.45064	0.223594	0.823073	NA
CT43_RS06160	5.97734	-0.0401271	0.449057	-0.0893587	0.928797	NA
CT43_RS06165	3.64478	0.991101	0.465561	2.12883	0.033268	NA
CT43_RS06170	77.524	-0.169402	0.216209	-0.783508	0.433329	0.77495
CT43_RS06175	39.2215	0.187655	0.252144	0.744238	0.456733	0.78773
CT43_RS06180	10418.7	-0.213156	0.111002	-1.9203	0.0548205	0.359514
CT43_RS06185	2.94364	-0.0178775	0.465935	-0.0383691	0.969393	NA
CT43_RS06190	12.9595	0.981278	0.405458	2.42017	0.0155132	NA
CT43_RS06195	4.10257	0.677193	0.458612	1.47661	0.139779	NA
CT43_RS06200	7.11993	0.962844	0.42969	2.24079	0.02504	NA
CT43_RS06205	3.99998	0.306618	0.466646	0.657069	0.511137	NA
CT43_RS06210	1.46756	-0.212076	0.393093	-0.539505	0.589539	NA
CT43_RS06215	814.86	0.295231	0.165628	1.7825	0.0746683	0.405226
CT43_RS06220	214.336	-0.507632	0.187141	-2.71256	0.00667656	0.135666
CT43_RS06225	816.985	-0.332111	0.138958	-2.39001	0.0168477	0.229116
CT43_RS06230	1007.47	-0.310637	0.130081	-2.38803	0.0169391	0.229465
CT43_RS06235	149.763	0.152607	0.172166	0.886395	0.375405	0.739733
CT43_RS06240	1.80498	0.0603321	0.441528	0.136644	0.891312	NA
CT43_RS06245	0.600113	0.255299	0.33735	0.756779	0.449182	NA
CT43_RS06250	1357.72	0.00328264	0.139555	0.0235221	0.981234	0.994158
CT43_RS06255	40.9753	0.0996784	0.253084	0.393854	0.693689	0.897786
CT43_RS06260	5.4213	0.12315	0.46572	0.26443	0.791449	NA
CT43_RS06265	5.99233	0.184107	0.434374	0.423845	0.671679	NA
CT43_RS06270	2.14321	0.0551397	0.460113	0.119839	0.90461	NA
CT43_RS06275	3.12375	0.541437	0.466287	1.16117	0.245574	NA
CT43_RS06280	16.6644	0.428323	0.366764	1.16784	0.242869	NA
CT43_RS06285	13.7384	0.138833	0.365356	0.379994	0.70395	NA
CT43_RS06290	2.2733	0.236189	0.466171	0.506657	0.612395	NA
CT43_RS06295	21.5553	0.292284	0.321408	0.909386	0.363146	0.731522
CT43_RS06300	27.2211	0.221188	0.302926	0.730172	0.465285	0.791513
CT43_RS06305	19.4884	0.158707	0.307122	0.516755	0.605327	NA
CT43_RS06310	1.63349	-0.102656	0.461986	-0.222206	0.824153	NA
CT43_RS06315	17.7252	0.805321	0.3597	2.23887	0.0251646	NA
CT43_RS06320	3.21377	0.605884	0.466339	1.29924	0.193863	NA
CT43_RS06325	1755.24	-0.210318	0.140127	-1.50091	0.133378	0.500168
CT43_RS06330	1.37088	-0.011522	0.443328	-0.0259898	0.979265	NA
CT43_RS06335	69.6515	0.266994	0.310574	0.859677	0.389967	0.746397
CT43_RS06340	5.92256	0.314802	0.44927	0.700697	0.483492	NA
CT43_RS06345	35.4447	0.098612	0.245559	0.401582	0.687992	0.895694
CT43_RS06350	5.93355	0.551964	0.444777	1.24099	0.21461	NA
CT43_RS06355	11.0973	0.585477	0.373788	1.56633	0.11727	NA
CT43_RS06360	3081.09	-0.572178	0.162013	-3.53168	0.000412921	0.0277531
CT43_RS06365	21617.7	-0.5631	0.156616	-3.59541	0.000323881	0.0246075
CT43_RS06370	20.3554	0.180265	0.293891	0.613373	0.53963	0.827153
CT43_RS06375	31.2583	-0.47654	0.333716	-1.42798	0.153297	0.530075
CT43_RS06380	5.12954	0.284034	0.466554	0.608792	0.542662	NA
CT43_RS06385	20.3006	-0.209809	0.343089	-0.611529	0.54085	0.827153
CT43_RS06390	3.24364	0.457253	0.466683	0.979793	0.327188	NA
CT43_RS06395	553.513	-0.0791511	0.167161	-0.473503	0.635855	0.871495
CT43_RS06400	77.4376	-0.270846	0.178936	-1.51365	0.130114	0.49534
CT43_RS06405	194.866	-0.00121628	0.191996	-0.00633494	0.994945	0.998719
CT43_RS06410	103.466	-0.0377517	0.171333	-0.220341	0.825605	0.942276
CT43_RS06415	0.771856	0.4555	0.392442	1.16068	0.245771	NA
CT43_RS06420	155.717	-0.255116	0.192585	-1.3247	0.185272	0.564538
CT43_RS06425	5.26815	0.362073	0.464797	0.778993	0.435984	NA
CT43_RS06430	41.0076	0.0224268	0.264141	0.0849046	0.932337	0.974897
CT43_RS06435	9.83189	0.498929	0.39493	1.26334	0.206469	NA
CT43_RS06440	816.91	0.148285	0.172936	0.857455	0.391194	0.746397
CT43_RS06445	22.5718	-0.550602	0.33746	-1.63161	0.102762	0.45578
CT43_RS06450	61.516	-0.44267	0.244971	-1.80703	0.0707579	0.396508
CT43_RS06455	6.66326	0.498793	0.443498	1.12468	0.260726	NA
CT43_RS06460	171.134	-0.0344729	0.277041	-0.124433	0.900973	0.966513
CT43_RS06465	533.95	-0.0875912	0.144743	-0.605149	0.54508	0.828284
CT43_RS06470	66.2768	0.0422697	0.223704	0.188954	0.850129	0.95042
CT43_RS06475	176.949	-0.0942415	0.185734	-0.507399	0.611875	0.862299
CT43_RS06480	278.936	-0.309763	0.18013	-1.71967	0.0854927	0.423195
CT43_RS06485	604.941	0.100986	0.159579	0.632829	0.526846	0.822089
CT43_RS06490	1032.81	-0.125123	0.238592	-0.524423	0.599984	0.85311
CT43_RS06495	1319.08	-0.182755	0.13922	-1.3127	0.189284	0.566078
CT43_RS06500	4785.01	-0.350441	0.0899911	-3.89418	9.85332e-05	0.00956594
CT43_RS06505	225.381	-0.16709	0.187979	-0.888881	0.374067	0.738989
CT43_RS06510	803.425	0.222076	0.227922	0.97435	NA	NA
CT43_RS06515	10.6214	-0.426363	0.374023	-1.13994	0.254313	NA
CT43_RS06520	186.055	0.317553	0.14646	2.16818	0.0301446	0.281699
CT43_RS06525	11.4678	-0.427368	0.363176	-1.17675	0.239295	NA
CT43_RS06530	15.2806	-0.0721494	0.328911	-0.219359	0.826371	NA
CT43_RS06535	456.253	0.092761	0.282078	0.328849	0.74227	0.914106
CT43_RS06540	474.457	-0.282198	0.20551	-1.37316	0.169702	0.54669
CT43_RS06545	52.5042	0.136918	0.311702	0.439259	0.660474	0.882407
CT43_RS06550	78.0864	0.35251	0.188462	1.87046	0.0614198	0.376486
CT43_RS06555	115.125	0.512425	0.285594	1.79424	0.0727747	0.401179
CT43_RS06560	252.43	0.309285	0.217696	1.42072	0.155399	0.532626
CT43_RS06565	4174.9	0.264535	0.245055	1.07949	0.280368	0.654934
CT43_RS06570	400.161	-0.29743	0.208388	-1.42729	0.153496	0.530075
CT43_RS06575	386.434	-0.423246	0.25921	-1.63283	0.102505	0.455216
CT43_RS06580	171.011	-0.539111	0.282258	-1.90999	0.0561341	0.361305
CT43_RS06585	44.947	-0.238854	0.305146	-0.782751	0.433773	0.77495
CT43_RS06590	54.7873	0.336197	0.310287	1.0835	0.278584	0.653458
CT43_RS06595	7572.29	-0.382173	0.291997	-1.30883	0.190594	0.566078
CT43_RS06600	410.543	0.0885425	0.19003	0.465941	0.641258	0.874443
CT43_RS06605	14.337	0.575207	0.390347	1.47358	0.140595	NA
CT43_RS06610	9.08305	-0.0255296	0.389734	-0.0655051	0.947772	NA
CT43_RS06615	22.0022	0.526433	0.319092	1.64979	0.0989867	0.451633
CT43_RS06620	317.346	0.182249	0.276261	0.659698	0.509447	0.812101
CT43_RS06625	142.891	0.0555326	0.36178	0.153498	0.878005	0.957917
CT43_RS06630	19.6073	0.0858376	0.38588	0.222447	0.823966	NA
CT43_RS06635	39.7397	0.316656	0.293503	1.07888	0.280639	0.654934
CT43_RS06640	33.6772	0.20068	0.247732	0.810071	0.4179	0.764691
CT43_RS06645	419.36	0.16586	0.15238	1.08846	0.276392	0.652383
CT43_RS06650	1728.34	-0.154544	0.12293	-1.25717	0.208693	0.580718
CT43_RS06655	0.228157	0.225687	0.25113	0.898684	0.368821	NA
CT43_RS06660	0.222382	-0.0253622	0.235773	-0.107571	0.914336	NA
CT43_RS06665	3.80937	-0.417483	0.463776	-0.900182	0.368023	NA
CT43_RS06670	3.22523	0.439683	0.462279	0.951119	0.341544	NA
CT43_RS06675	5.49905	-0.0424138	0.454586	-0.0933019	0.925664	NA
CT43_RS06680	10.5358	0.0202225	0.393372	0.0514081	0.959	NA
CT43_RS06685	13.4364	0.1272	0.412107	0.308659	0.757581	NA
CT43_RS06690	22.311	0.00319875	0.287313	0.0111333	0.991117	0.998522
CT43_RS06695	11.1213	0.520542	0.375011	1.38807	0.165116	NA
CT43_RS06700	0	NA	NA	NA	NA	NA
CT43_RS06705	3.02532	-0.193126	0.466615	-0.413887	0.678957	NA
CT43_RS06710	9.25388	-0.12154	0.440254	-0.276068	0.782496	NA
CT43_RS06715	10.3441	0.560039	0.411586	1.36069	0.173613	NA
CT43_RS06720	29.0488	0.680741	0.286365	2.37718	0.0174456	0.233614
CT43_RS06725	3.15844	0.407348	0.466662	0.872897	0.382719	NA
CT43_RS06730	160.014	0.30014	0.233328	1.28634	0.198323	0.571962
CT43_RS06735	163.165	0.333069	0.174198	1.91201	0.0558753	0.360969
CT43_RS06740	1432.3	-0.197368	0.129758	-1.52105	0.128248	0.494911
CT43_RS06745	73.4513	-0.041869	0.390967	-0.107091	0.914717	0.970659
CT43_RS06750	0	NA	NA	NA	NA	NA
CT43_RS06755	48.8769	0.0550255	0.373359	0.14738	0.882832	0.958992
CT43_RS06760	563.485	0.411076	0.196305	2.09407	0.0362536	0.303852
CT43_RS06765	211.12	0.176095	0.233511	0.754119	0.450778	0.784199
CT43_RS06770	556.318	0.459999	0.257052	1.78952	0.0735312	0.402043
CT43_RS06775	111.013	0.130132	0.27906	0.466325	0.640983	0.874443
CT43_RS06780	70.8416	-0.392282	0.216538	-1.81161	0.070046	0.396508
CT43_RS06785	10.5075	0.488927	0.406693	1.2022	0.229284	NA
CT43_RS06790	55.1914	0.0945022	0.224929	0.420141	0.674382	0.887766
CT43_RS06795	332.009	0.327923	0.151072	2.17063	0.0299588	0.280895
CT43_RS06800	185.851	0.517233	0.24201	2.13724	0.0325788	0.293461
CT43_RS06805	177.883	0.134562	0.255279	0.527118	0.598112	0.851934
CT43_RS06810	4195.93	0.157354	0.158337	0.993792	0.320324	0.691147
CT43_RS06815	7336.76	0.0170033	0.229922	0.0739526	0.941048	0.977694
CT43_RS06820	2581.35	-0.413353	0.135796	-3.04393	0.00233512	0.0770842
CT43_RS06825	96.0994	0.429173	0.239448	1.79235	0.0730776	0.402043
CT43_RS06830	69.3861	0.00576007	0.233806	0.0246361	0.980345	0.993984
CT43_RS06835	32.7515	-0.234661	0.267953	-0.875756	0.381163	0.74174
CT43_RS06840	353.69	0.28635	0.154788	1.84994	0.064322	0.383454
CT43_RS06845	70.8198	0.318937	0.211931	1.50491	0.132347	0.49844
CT43_RS06850	163.382	-0.223265	0.170124	-1.31237	0.189396	0.566078
CT43_RS06855	21.4175	-0.425803	0.340093	-1.25202	0.210562	0.58221
CT43_RS06860	22.1459	0.408834	0.357156	1.14469	0.252336	0.62743
CT43_RS06865	20.6744	-0.301162	0.296757	-1.01484	0.310182	0.685263
CT43_RS06870	27.6924	-0.463715	0.369955	-1.25344	0.210047	0.581297
CT43_RS06875	887.713	-0.0336785	0.279677	-0.120419	0.904151	0.96765
CT43_RS06880	7.36763	-0.941119	0.436734	-2.1549	0.0311696	NA
CT43_RS06885	42.3454	-0.0148825	0.282239	-0.05273	0.957947	0.983845
CT43_RS06890	3802.93	0.0623278	0.125879	0.495142	0.6205	0.867951
CT43_RS06895	766.29	-0.257233	0.134212	-1.91661	0.0552875	0.3598
CT43_RS06900	4066.14	-0.181216	0.144494	-1.25415	0.209789	0.581297
CT43_RS06905	3611.11	0.0712568	0.108045	0.659511	0.509567	0.812101
CT43_RS06910	1067.53	0.166887	0.106546	1.56633	0.117271	0.481789
CT43_RS06915	40.5131	0.114017	0.221507	0.514733	0.606739	0.857483
CT43_RS06920	3.1636	1.21748	0.45031	2.70366	0.00685807	NA
CT43_RS06925	10.7643	0.478417	0.40993	1.16707	0.243182	NA
CT43_RS06930	8.55208	-0.593376	0.412166	-1.43965	0.149966	NA
CT43_RS06935	0.120963	-0.111493	0.174033	-0.640643	0.521755	NA
CT43_RS06940	4.69127	0.864921	0.461925	1.87243	0.0611473	NA
CT43_RS06945	7.88088	-0.656139	0.449715	-1.45901	0.144562	NA
CT43_RS06950	2.10244	0.290104	0.443057	0.654778	0.512611	NA
CT43_RS06955	49.9768	0.0064204	0.224955	0.0285409	0.977231	0.992989
CT43_RS06960	110.579	-0.138588	0.178227	-0.777592	0.436809	0.778109
CT43_RS06965	2290.74	0.254576	0.23109	1.10163	0.270622	0.648269
CT43_RS06970	429.581	0.461276	0.266485	1.73096	NA	NA
CT43_RS06975	3.96587	-0.0288721	0.458605	-0.0629563	0.949801	NA
CT43_RS06980	77.0532	0.391937	0.316469	1.23847	0.215543	0.587045
CT43_RS06985	0.218187	0.220215	0.248446	0.886369	0.375419	NA
CT43_RS06990	38.5358	-0.0139493	0.234873	-0.0593909	0.952641	0.980113
CT43_RS06995	279.583	-0.121632	0.160497	-0.757847	0.448543	0.782654
CT43_RS07000	3.77024	-0.232235	0.466401	-0.497931	0.618532	NA
CT43_RS07005	4.57524	0.133307	0.457119	0.291625	0.770573	NA
CT43_RS07010	7.81469	1.14395	0.443301	2.58053	0.00986483	NA
CT43_RS07015	15.1466	-0.0752989	0.350258	-0.214981	0.829782	NA
CT43_RS07020	6.29706	0.547447	0.456453	1.19935	0.230391	NA
CT43_RS07025	13.6288	-0.109869	0.436372	-0.251779	0.801212	NA
CT43_RS07030	7.40678	0.0521654	0.419419	0.124375	0.901018	NA
CT43_RS07035	1.22373	-0.433574	0.434418	-0.998057	0.318252	NA
CT43_RS07040	11.0865	-0.137505	0.410602	-0.334887	0.73771	NA
CT43_RS07045	12.0705	0.0948341	0.387595	0.244673	0.80671	NA
CT43_RS07050	18.6966	-0.0579996	0.319477	-0.181545	0.85594	NA
CT43_RS07055	15.8888	-0.0425655	0.338493	-0.12575	0.89993	NA
leuD	5.75425	-0.0394287	0.454691	-0.0867154	0.930898	NA
CT43_RS07065	21.1231	0.256478	0.370234	0.692745	0.48847	0.807175
CT43_RS07070	11.7788	-0.622675	0.425161	-1.46456	0.14304	NA
CT43_RS07075	7.06377	-0.146505	0.414517	-0.353434	0.723763	NA
hisB	2.58027	0.0319284	0.466465	0.0684475	0.945429	NA
CT43_RS07085	2.16268	-0.280044	0.454928	-0.615578	0.538173	NA
CT43_RS07090	2.24186	-0.499636	0.458545	-1.08961	0.275884	NA
CT43_RS07095	4.97376	0.0130061	0.451842	0.0287846	0.977036	NA
CT43_RS07100	0.683191	-0.05599	0.390936	-0.14322	0.886116	NA
CT43_RS07105	0.522528	0.115858	0.327544	0.353718	0.72355	NA
CT43_RS07110	10.213	-0.49824	0.39425	-1.26377	0.206314	NA
CT43_RS07115	0.515427	0.519038	0.351413	1.477	0.139674	NA
CT43_RS07120	1956.74	-0.0507719	0.247361	-0.205254	0.837374	0.944498
CT43_RS07125	709.04	0.16517	0.14854	1.11195	0.266158	0.643753
CT43_RS07130	653.87	0.294716	0.210005	1.40338	0.160504	0.540355
CT43_RS07135	2.10454	-0.319081	0.459782	-0.693984	0.487692	NA
CT43_RS07140	192.813	0.246753	0.214721	1.14918	0.250482	0.625473
CT43_RS07145	40.0277	-0.270059	0.391132	-0.690455	0.489908	0.807175
CT43_RS07150	2.83526	0.391586	0.462808	0.846109	0.397492	NA
sat	1.70228	-0.270955	0.452085	-0.599345	0.548943	NA
CT43_RS07160	0.952325	-0.590133	0.401429	-1.47008	0.14154	NA
CT43_RS07165	8.96483	-0.241273	0.385257	-0.626265	0.531141	NA
CT43_RS07170	1.73359	0.261073	0.437059	0.597341	0.55028	NA
CT43_RS07175	3.43261	0.957164	0.458913	2.08572	0.037004	NA
CT43_RS07180	6.93334	0.290047	0.42352	0.684848	0.49344	NA
CT43_RS07185	42.896	0.0618913	0.267561	0.231317	0.817069	0.940598
CT43_RS07190	273.917	0.122574	0.140643	0.871525	0.383468	0.743432
CT43_RS07195	1147.42	0.0817572	0.310829	0.26303	0.792528	0.935184
CT43_RS07200	6856.55	0.0170168	0.204889	0.0830539	0.933809	0.974897
CT43_RS07205	76.0276	0.0411074	0.223106	0.184251	0.853817	0.951715
CT43_RS07210	388.507	-0.102408	0.167446	-0.611589	0.540809	0.827153
CT43_RS07215	138.021	0.61534	0.206326	2.98236	0.00286033	0.0854431
CT43_RS07220	52.7978	0.759951	0.219902	3.45586	0.000548536	0.0331183
CT43_RS07225	46.1955	0.250377	0.281083	0.890757	0.373059	0.737891
CT43_RS07230	173.523	0.0696903	0.226687	0.30743	0.758516	0.921275
CT43_RS07235	190.295	0.167878	0.212807	0.788875	0.430185	0.77495
CT43_RS07240	101.171	-0.275336	0.242673	-1.1346	0.256545	0.632526
CT43_RS07245	136.255	0.360227	0.212755	1.69316	0.0904256	0.432928
CT43_RS07250	132.984	-0.266506	0.239165	-1.11432	0.265142	0.642563
CT43_RS07255	102.367	0.172823	0.229283	0.753752	0.450998	0.784199
CT43_RS07260	7.00341	0.21453	0.41856	0.512544	0.608271	NA
CT43_RS07265	0	NA	NA	NA	NA	NA
CT43_RS07270	36.2688	0.386117	0.282881	1.36495	0.17227	0.552371
CT43_RS07275	32.0852	-0.493539	0.314799	-1.56779	0.11693	0.481789
CT43_RS07280	3901.78	-0.0343962	0.265458	-0.129573	0.896904	0.96422
CT43_RS07285	10.0601	0.401751	0.367298	1.0938	0.274043	NA
CT43_RS07290	5.37892	0.751763	0.431796	1.74101	0.0816812	NA
CT43_RS07295	1588.42	0.17563	0.263901	0.665513	0.505722	0.810112
CT43_RS07300	3671.68	-0.102214	0.125373	-0.815278	0.414913	0.76306
CT43_RS07305	1703.44	0.0108912	0.130557	0.0834213	0.933517	0.974897
CT43_RS07310	183.599	-0.279198	0.166521	-1.67666	0.0936098	0.43921
CT43_RS07315	3.11879	0.843375	0.460262	1.83238	0.0668946	NA
CT43_RS07320	5.95331	0.166847	0.446041	0.374061	0.708359	NA
CT43_RS07325	68.8917	0.369971	0.24134	1.53299	0.125279	0.491244
CT43_RS07330	57.1026	0.260418	0.252358	1.03194	0.3021	0.677157
CT43_RS07335	55.1689	-0.223016	0.248569	-0.897201	0.369611	0.735883
CT43_RS07340	2080.73	0.248218	0.265775	0.933938	0.350336	0.724112
CT43_RS07345	525.085	-0.23246	0.166991	-1.39206	0.163906	0.543797
CT43_RS07350	2341.64	-0.140463	0.136212	-1.03121	0.302444	0.677157
CT43_RS07355	89.3333	0.432991	0.235987	1.83481	0.0665342	0.390163
CT43_RS07360	1763.5	0.133914	0.109396	1.22412	0.220907	0.592653
CT43_RS07365	73.8763	-0.103934	0.300264	-0.346143	0.729236	0.909744
CT43_RS07370	123.21	-0.0903865	0.287694	-0.314176	0.753388	0.919549
CT43_RS07375	4.47112	0.627508	0.446998	1.40383	0.16037	NA
CT43_RS07380	4.00788	-0.127756	0.463535	-0.275614	0.782845	NA
CT43_RS07385	2.76047	0.413673	0.466474	0.886809	0.375182	NA
CT43_RS07390	15.9146	0.0878333	0.324015	0.271078	0.786331	NA
CT43_RS07395	1186.75	0.264064	0.142501	1.85307	0.0638726	0.382499
CT43_RS07400	585.513	0.364187	0.149165	2.44151	0.0146262	0.207798
CT43_RS07405	345.698	0.121625	0.289116	0.420678	0.67399	0.887766
CT43_RS07410	862.2	0.270895	0.290695	0.931886	0.351395	0.72578
CT43_RS07415	1144.39	0.159034	0.124241	1.28005	0.200529	0.573664
CT43_RS07420	2028.13	0.141729	0.0974575	1.45427	0.145872	0.526412
CT43_RS07425	72.0016	0.14567	0.219895	0.662452	0.507681	0.810574
CT43_RS07430	43.3491	-0.110893	0.27485	-0.403467	0.686605	0.895373
CT43_RS07435	430.79	0.253471	0.175944	1.44064	0.149688	0.5268
CT43_RS07440	327.994	-0.451086	0.201779	-2.23554	0.0253819	0.264071
CT43_RS07445	1057.8	0.0875387	0.196468	0.445562	0.655913	0.88136
CT43_RS07450	113.652	-0.0321825	0.180122	-0.17867	0.858196	0.95281
CT43_RS07455	362.685	-0.16918	0.171371	-0.98721	0.323539	0.693299
CT43_RS07460	39.4884	-0.181162	0.296992	-0.60999	0.541869	0.827362
CT43_RS07465	128.446	-0.0756529	0.185172	-0.408554	0.682867	0.893407
CT43_RS07470	177.514	0.160509	0.175625	0.913931	0.360753	0.730677
CT43_RS07475	247.745	0.0271224	0.131593	0.206108	0.836706	0.944498
CT43_RS07480	764.166	-0.0607908	0.16259	-0.373891	0.708485	0.902373
CT43_RS07485	11159.1	-0.0400622	0.163794	-0.244589	0.806775	0.938428
CT43_RS07490	9.03287	-0.151905	0.394195	-0.385355	0.699974	NA
CT43_RS07495	63.7129	0.72558	0.327626	2.21466	0.0267833	0.270135
CT43_RS07500	134.5	0.672512	0.326715	2.0584	0.0395514	0.31728
CT43_RS07505	430.798	-0.183311	0.125849	-1.4566	0.145227	0.524889
CT43_RS07510	1152.31	-0.0904686	0.11013	-0.821468	0.41138	0.761701
CT43_RS07515	780.57	-0.0365116	0.138007	-0.264563	0.791346	0.93452
CT43_RS07520	6922.36	-0.221266	0.135173	-1.63691	0.10165	0.453148
CT43_RS07525	991.552	0.21506	0.123364	1.7433	0.0812813	0.418427
CT43_RS07530	0.231344	-0.00962245	0.238212	-0.0403945	0.967779	NA
CT43_RS07535	0.918711	0.538622	0.402156	1.33934	0.180461	NA
CT43_RS07540	6.28316	0.554854	0.438009	1.26676	0.20524	NA
CT43_RS07545	0	NA	NA	NA	NA	NA
engA	2386.86	0.330789	0.164289	2.01345	0.0440668	0.331561
CT43_RS07555	4733.4	0.26712	0.0979261	2.72778	0.00637627	0.133444
CT43_RS07560	1.82516	-0.0847731	0.456641	-0.185645	0.852723	NA
CT43_RS07565	2.77958	-0.64682	0.463143	-1.39659	0.162538	NA
CT43_RS07570	10.865	0.276383	0.378363	0.73047	0.465103	NA
CT43_RS07575	98.1552	0.324817	0.169529	1.916	0.0553651	0.3598
CT43_RS07580	9361.84	-0.150604	0.116948	-1.28779	0.197819	0.571962
CT43_RS07585	3802.74	0.0320656	0.137168	0.233769	0.815164	0.94036
CT43_RS07590	1054.32	0.31313	0.201449	1.55439	0.120092	0.481789
CT43_RS07595	1377.06	0.266225	0.154193	1.72657	0.0842451	0.421935
CT43_RS07600	1883.68	0.283339	0.171985	1.64747	0.0994621	0.451633
CT43_RS07605	3756.58	-0.196846	0.160888	-1.22349	0.221143	0.592653
CT43_RS07610	543.211	0.0340785	0.17698	0.192556	0.847307	0.948503
CT43_RS07615	677.074	-0.0621348	0.109583	-0.567011	0.570707	0.837372
CT43_RS07620	383.221	-0.267826	0.149064	-1.79671	0.0723812	0.401179
CT43_RS07625	2154.73	0.00936761	0.139532	0.0671359	0.946474	0.979343
CT43_RS07630	207.234	0.0640565	0.175956	0.364049	0.715821	0.902678
CT43_RS07635	22.9049	0.0568743	0.367146	0.154909	0.876893	0.957432
CT43_RS07640	172.508	-0.330301	0.26541	-1.2445	0.213317	0.583825
CT43_RS07645	115.595	-0.312423	0.22942	-1.3618	0.173262	0.55279
CT43_RS07650	208.252	-0.295301	0.212572	-1.38918	0.164778	0.543797
CT43_RS07655	247.123	0.0275197	0.193702	0.142072	0.887023	0.960695
CT43_RS07660	72.0504	0.646661	0.257306	2.5132	0.0119643	0.186675
CT43_RS07665	23.1334	-0.00835442	0.32884	-0.0254057	0.979731	0.993663
CT43_RS07670	1613.55	0.178666	0.157337	1.13556	0.256141	0.632212
CT43_RS07675	6.35797	0.188923	0.420699	0.44907	0.653381	NA
CT43_RS07680	82.9099	-0.15035	0.230999	-0.650868	0.515131	0.814654
CT43_RS07685	352.408	-0.358208	0.225776	-1.58656	0.112612	0.474446
CT43_RS07690	772.723	-0.257716	0.156519	-1.64655	0.0996506	0.451633
CT43_RS07695	1096.77	-0.129679	0.14913	-0.869573	0.384534	0.743432
CT43_RS07700	403.78	-0.168557	0.205218	-0.821355	0.411444	0.761701
CT43_RS07705	1340.02	-0.109801	0.158254	-0.693828	0.48779	0.807175
CT43_RS07710	1313.02	-0.0915601	0.164405	-0.556918	0.577584	0.84251
CT43_RS07715	1733.18	-0.157025	0.138995	-1.12971	0.258597	0.634244
CT43_RS07720	2.50785	0.133054	0.466566	0.285176	0.775509	NA
CT43_RS07725	830.444	-0.284592	0.118925	-2.39303	0.0167098	0.228127
CT43_RS07730	539.492	-0.460575	0.170013	-2.70905	0.00674756	0.136316
CT43_RS07735	490.618	-0.255526	0.159375	-1.6033	0.108868	0.469164
CT43_RS07740	784.493	0.119673	0.152665	0.783891	0.433104	0.77495
CT43_RS07745	214.639	-0.119606	0.187523	-0.637823	0.523589	0.82088
CT43_RS07750	4332.67	0.0414507	0.110773	0.374193	0.70826	0.902373
CT43_RS07755	8327.49	-0.075261	0.107877	-0.697652	0.485395	0.8063
CT43_RS07760	148.56	0.247073	0.168673	1.46481	0.142974	0.521601
CT43_RS07765	182.157	0.0916837	0.176074	0.520712	0.602567	0.854717
CT43_RS07770	37.4404	0.0683949	0.335882	0.203628	0.838644	0.944498
CT43_RS07775	6035.65	0.297862	0.256238	1.16244	0.245055	0.618018
CT43_RS07780	270.07	-0.156787	0.151993	-1.03154	0.302289	0.677157
CT43_RS07785	28.3913	0.233515	0.285834	0.816958	0.413952	0.762917
CT43_RS07790	70.4662	-0.0688334	0.193927	-0.354945	0.722631	0.906531
CT43_RS07795	18.423	0.162375	0.320575	0.506512	0.612497	NA
CT43_RS07800	137.167	0.209283	0.240339	0.870779	0.383875	0.743432
CT43_RS07805	11.9442	0.446935	0.376108	1.18832	0.234709	NA
CT43_RS07810	0.862007	0.73043	0.391904	1.8638	0.0623502	NA
CT43_RS07815	158.641	0.459095	0.187212	2.45227	0.0141958	0.204156
CT43_RS07820	264.861	0.108947	0.143581	0.758788	0.447979	0.782654
CT43_RS27890	423094	0.267195	0.245119	1.09006	0.275686	0.652383
CT43_RS07825	3083.91	0.238666	0.213086	1.12004	0.262695	0.640698
CT43_RS07830	21.2928	0.0538935	0.376508	0.14314	0.886179	0.960669
CT43_RS07835	1754.69	-0.169945	0.0940091	-1.80775	0.0706451	0.396508
CT43_RS07840	1401.88	-0.174126	0.184184	-0.945393	0.344458	0.717069
CT43_RS07845	20.2826	-0.00437912	0.340028	-0.0128787	0.989725	0.998522
CT43_RS07850	75.9607	-0.201887	0.222676	-0.906643	0.364596	0.731522
CT43_RS07855	573.274	0.402772	0.46525	0.865712	0.386648	0.744211
CT43_RS07860	5234.17	0.558955	0.438232	1.27548	0.20214	0.575266
CT43_RS07865	64.5301	0.158753	0.334107	0.475155	0.634676	0.87111
CT43_RS07870	1198.74	-0.401479	0.151946	-2.64224	0.00823594	0.152368
CT43_RS07875	80.2224	-0.323123	0.293049	-1.10263	0.27019	0.648121
CT43_RS07880	578.701	-0.387039	0.182419	-2.12171	0.0338623	0.295678
CT43_RS07885	656.627	-0.259292	0.148314	-1.74826	0.0804185	0.418427
CT43_RS07890	955.749	-0.158407	0.150778	-1.0506	0.293442	0.666827
CT43_RS07895	23.3124	-0.0666792	0.351939	-0.189462	0.84973	0.95042
CT43_RS07900	52.0902	0.459371	0.251408	1.82719	0.0676712	0.392806
CT43_RS07905	216.761	-0.13128	0.221332	-0.593137	0.55309	0.831777
CT43_RS07910	96.5693	-0.208439	0.176297	-1.18232	0.23708	0.60703
CT43_RS07915	686.562	-0.519007	0.274657	-1.88966	0.0588041	0.369641
CT43_RS07920	456.246	0.0496232	0.211521	0.234602	0.814518	0.94036
CT43_RS07925	2.04731	0.3233	0.46103	0.701255	0.483144	NA
CT43_RS07930	0	NA	NA	NA	NA	NA
CT43_RS07935	0.716543	-0.023201	0.343589	-0.0675255	0.946163	NA
CT43_RS07940	0.97696	-0.35082	0.328701	-1.06729	0.285839	NA
CT43_RS07945	9.92947	0.526334	0.420843	1.25067	0.211056	NA
CT43_RS07950	10.2153	-0.355905	0.396022	-0.898699	0.368813	NA
CT43_RS07955	5.58163	0.0614343	0.449758	0.136594	0.891352	NA
CT43_RS07960	17.2565	0.204516	0.347063	0.589277	0.555676	NA
CT43_RS07965	5.75764	-0.204375	0.453392	-0.45077	0.652155	NA
CT43_RS07970	7.85653	0.683317	0.40786	1.67537	0.0938613	NA
CT43_RS07975	161.399	0.254654	0.186451	1.36579	0.172004	0.552023
CT43_RS07980	13.0386	0.137735	0.347434	0.396435	0.691784	NA
CT43_RS07985	47.4081	-0.49241	0.348587	-1.41259	0.157778	0.536543
CT43_RS07990	101.195	0.804413	0.259478	3.10012	0.00193444	0.0711672
CT43_RS07995	54.4761	-0.191837	0.23447	-0.818172	0.413259	0.762917
rnhA	119.975	-0.159608	0.197542	-0.807969	0.419108	0.765792
CT43_RS08005	1076.3	-0.0935161	0.106033	-0.88195	0.377804	0.739788
CT43_RS08010	12.7001	0.16893	0.417848	0.404286	0.686002	NA
CT43_RS08015	94.6254	0.134618	0.215705	0.624083	0.532573	0.824249
CT43_RS08020	5.86366	0.560795	0.453312	1.23711	0.216048	NA
CT43_RS08025	84.9662	-0.286276	0.173095	-1.65386	0.098156	0.449519
CT43_RS08030	447.273	-0.150373	0.21238	-0.708038	0.478922	0.802363
CT43_RS08035	2.14757	-0.142429	0.464202	-0.306826	0.758976	NA
CT43_RS08040	175.561	-0.529084	0.19107	-2.76906	0.00562179	0.120541
CT43_RS08045	29.9644	-0.241982	0.315265	-0.767553	0.442753	0.782654
CT43_RS08050	3.20965	1.16762	0.466048	2.50537	0.0122322	NA
CT43_RS08055	1.15186	-0.886538	0.404414	-2.19215	0.0283685	NA
CT43_RS08060	16.7938	0.0835588	0.345952	0.241533	0.809142	NA
CT43_RS08065	54.9545	-0.116028	0.346494	-0.334864	0.737727	0.91145
CT43_RS08070	1.25382	-0.260901	0.404472	-0.645041	0.518901	NA
CT43_RS08075	429.822	0.462535	0.226863	2.03883	0.0414674	0.319811
CT43_RS08080	47.03	-0.0649772	0.247734	-0.262286	0.793101	0.935184
CT43_RS08085	199.974	0.188765	0.181526	1.03988	0.298398	0.674144
CT43_RS08090	4.50167	0.53567	0.446738	1.19907	0.230501	NA
CT43_RS08095	48.9407	-0.24197	0.294841	-0.820681	0.411828	0.761701
CT43_RS08100	58.5683	0.826473	0.270588	3.05436	0.0022554	0.0770842
CT43_RS08105	232.759	-0.146056	0.230755	-0.632945	0.526769	0.822089
CT43_RS08110	24.7914	-0.200288	0.293082	-0.683386	0.494363	0.807175
CT43_RS08115	19.9183	-0.430609	0.361983	-1.18959	0.234209	0.603323
CT43_RS08120	22.5462	0.104762	0.336557	0.311277	0.75559	0.919814
CT43_RS08125	30.7059	-0.193044	0.321956	-0.599599	0.548774	0.830432
CT43_RS08130	5.32546	-0.24415	0.430882	-0.56663	0.570966	NA
CT43_RS08135	28.6246	0.0214014	0.309075	0.0692433	0.944796	0.978389
CT43_RS08140	2.99509	0.905038	0.460697	1.9645	0.0494727	NA
CT43_RS08145	0.120963	-0.111493	0.174033	-0.640643	0.521755	NA
CT43_RS08150	41.2274	0.589086	0.296198	1.98882	0.0467206	0.337833
CT43_RS08155	12.6665	0.0181479	0.431315	0.0420756	0.966438	NA
CT43_RS08160	361.033	0.100979	0.154027	0.655593	0.512086	0.813498
CT43_RS08165	35.2424	0.424786	0.246792	1.72123	0.085209	0.423195
CT43_RS08170	139.928	0.168497	0.189634	0.888537	0.374252	0.738989
CT43_RS08175	35.9846	-0.117036	0.260597	-0.449107	0.653354	0.879273
CT43_RS08180	236.456	0.379468	0.16885	2.24736	0.0246168	0.26277
CT43_RS08185	125.809	0.0940135	0.215552	0.436153	0.662726	0.882407
CT43_RS08190	105.511	0.516631	0.29872	1.72948	0.0837227	0.421935
CT43_RS08195	27.7194	0.455811	0.323649	1.40835	0.159028	0.537933
flgK	1491	-0.144134	0.106171	-1.35756	0.174603	0.55279
flgL	1149.94	-0.122443	0.129152	-0.948053	0.343102	0.715479
fliD	2724.48	-0.132867	0.0932433	-1.42495	0.154171	0.530864
CT43_RS08215	308.365	0.0190057	0.125743	0.151147	0.87986	0.957978
CT43_RS08220	204.931	-0.0184781	0.147229	-0.125505	0.900123	0.966235
flgB	130.665	-0.125272	0.192156	-0.651928	0.514448	0.814309
CT43_RS08230	451.042	-0.159832	0.147145	-1.08623	0.277379	0.652383
fliE	618.919	0.0173896	0.150607	0.115464	0.908078	0.968487
CT43_RS08240	2253.74	-0.134575	0.127959	-1.0517	0.292938	0.666116
CT43_RS08245	779.86	-0.221796	0.116899	-1.89734	0.0577837	0.366523
fliH	276.789	-0.15248	0.186552	-0.817358	0.413724	0.762917
fliI	1068.92	-0.0269191	0.116774	-0.230522	0.817686	0.940689
CT43_RS08260	161.216	0.30251	0.224852	1.34537	0.178505	0.556159
CT43_RS08265	350.129	0.118951	0.153537	0.774739	0.438494	0.780314
flgD	281.95	0.213289	0.20142	1.05893	0.289633	0.663099
CT43_RS08275	993.264	-0.0848085	0.116237	-0.729618	0.465624	0.791513
CT43_RS08280	68.7277	-0.0610849	0.2387	-0.255906	0.798023	0.937195
CT43_RS08285	140.595	-0.0468574	0.164801	-0.284328	0.776159	0.929043
CT43_RS08290	610.068	-0.187984	0.14177	-1.32598	0.184845	0.564538
CT43_RS08295	187.383	0.0152594	0.191734	0.0795867	0.936566	0.976056
CT43_RS08300	13.1209	0.372568	0.378756	0.983663	0.325281	NA
CT43_RS08305	2326.81	0.0565876	0.136459	0.414686	0.678371	0.890649
CT43_RS08310	591.26	0.307726	0.13776	2.23378	0.0254976	0.264071
CT43_RS08315	94.5317	-0.17145	0.214085	-0.80085	0.423219	0.769768
CT43_RS08320	561.742	-0.0709423	0.147352	-0.481449	0.630197	0.87111
CT43_RS08325	245.105	0.00879939	0.169357	0.0519576	0.958563	0.983899
CT43_RS08330	200.384	0.12805	0.186589	0.686267	0.492545	0.807175
CT43_RS08335	201.57	-0.180798	0.149141	-1.21226	0.225411	0.598647
CT43_RS08340	21.2794	-0.508333	0.331682	-1.53259	0.125376	0.491244
CT43_RS08345	231.354	-0.265554	0.180778	-1.46895	0.141846	0.518515
CT43_RS08350	468.616	-0.336918	0.19951	-1.68873	0.0912708	0.434789
CT43_RS08355	832.533	-0.220018	0.134132	-1.64031	0.10094	0.452359
flhF	945.744	-0.327109	0.131024	-2.49656	0.0125406	0.189438
flgG	1204.33	0.0203483	0.160138	0.127067	0.898888	0.965683
CT43_RS08370	11.5643	-0.153566	0.406646	-0.37764	0.705698	NA
CT43_RS08375	121.993	0.134392	0.205384	0.654343	0.512891	0.813688
CT43_RS08380	79.3861	-0.187442	0.214546	-0.873668	0.382299	0.742297
CT43_RS08385	111.82	-0.120313	0.25678	-0.468545	0.639395	0.873808
CT43_RS08390	62.2653	-0.513381	0.24108	-2.1295	0.0332129	0.295333
CT43_RS08395	5.35908	0.174049	0.461497	0.377141	0.706069	NA
CT43_RS08400	102.098	0.180628	0.189204	0.954675	0.339742	0.713152
CT43_RS08405	27.9997	0.179443	0.312012	0.575116	0.565213	0.837303
CT43_RS08410	23.2206	0.105643	0.281729	0.374981	0.707675	0.902373
CT43_RS08415	2.87244	0.531665	0.464869	1.14369	0.252754	NA
CT43_RS08420	194.187	-0.124258	0.166014	-0.748474	0.454174	0.785811
CT43_RS08425	14.63	0.107086	0.321486	0.333096	0.739062	NA
CT43_RS08430	8.61377	0.181714	0.457734	0.396987	0.691377	NA
CT43_RS08435	25.8823	0.0872918	0.331949	0.262968	0.792575	0.935184
CT43_RS08440	1.75949	-0.306399	0.437594	-0.700191	0.483808	NA
CT43_RS08445	6.34584	0.0697721	0.420215	0.166039	0.868126	NA
CT43_RS08450	7.99453	0.666501	0.443849	1.50164	0.13319	NA
CT43_RS08455	8.38893	-0.281358	0.406934	-0.691409	0.489308	NA
CT43_RS08460	6.79052	-0.317217	0.449568	-0.705603	0.480435	NA
CT43_RS08465	758.103	0.220241	0.456214	0.482757	0.629268	0.87111
CT43_RS08470	623.839	0.0500235	0.424776	0.117764	0.906254	0.968019
CT43_RS08475	99.3625	-0.4219	0.233245	-1.80883	0.0704777	0.396508
CT43_RS08480	42.8362	-0.0538549	0.236553	-0.227665	0.819907	0.941388
CT43_RS08485	5.26739	-0.191215	0.459226	-0.416385	0.677128	NA
CT43_RS08490	23.4878	-0.31921	0.350231	-0.911425	0.362071	0.731522
CT43_RS08495	1364.8	-0.419759	0.187719	-2.23611	0.0253448	0.264071
CT43_RS08500	74.8321	-0.459777	0.235312	-1.9539	0.0507125	0.351667
CT43_RS08505	42.3389	-0.27041	0.291086	-0.928969	0.352905	0.727243
CT43_RS08510	8.08204	-0.834698	0.42095	-1.98289	0.0473797	NA
CT43_RS08515	199.166	-0.00136106	0.192413	-0.00707366	0.994356	0.998719
CT43_RS08520	21.328	-0.0313959	0.319087	-0.0983928	0.92162	0.973562
CT43_RS08525	3.39465	0.0659791	0.466548	0.14142	0.887538	NA
CT43_RS08530	32.5143	-0.135682	0.294885	-0.460118	0.645432	0.876205
CT43_RS08535	2.7267	-0.289938	0.465793	-0.622461	0.533639	NA
CT43_RS08540	30.3527	0.11784	0.299106	0.393973	0.693601	0.897786
CT43_RS08545	7.52562	0.239674	0.463716	0.516855	0.605258	NA
CT43_RS08550	36.2967	0.317782	0.314644	1.00997	0.312509	0.686608
CT43_RS08555	125.772	0.253045	0.19789	1.27872	0.200997	0.573664
CT43_RS08560	0.94595	-0.0602348	0.412793	-0.14592	0.883984	NA
CT43_RS08565	81.6167	0.491217	0.19829	2.47727	0.0132393	0.196065
CT43_RS08570	2.32331	-0.317914	0.438726	-0.724631	0.468678	NA
CT43_RS08575	4.7427	-0.20708	0.466455	-0.443944	0.657083	NA
CT43_RS08580	9.59884	0.751778	0.395185	1.90234	0.0571263	NA
CT43_RS08585	2549.86	0.0823248	0.14159	0.581433	0.560949	0.836398
CT43_RS08590	17.9123	-0.0536743	0.337343	-0.159109	0.873583	NA
CT43_RS08595	7.66034	0.0912518	0.409721	0.222717	0.823756	NA
CT43_RS08600	943.306	-0.408169	0.139243	-2.93134	0.003375	0.0928788
CT43_RS08605	274.579	-0.276095	0.135469	-2.03806	0.0415435	0.319811
CT43_RS08610	224.98	-0.264061	0.174367	-1.5144	0.129925	0.49534
CT43_RS08615	161.129	-0.328442	0.175789	-1.86839	0.0617084	0.376486
CT43_RS08620	81.2592	-0.253208	0.232984	-1.08681	0.277123	0.652383
CT43_RS08625	18.1644	-0.170353	0.321226	-0.530322	0.595889	NA
CT43_RS08630	98.1499	0.170693	0.211789	0.805956	0.420268	0.765914
CT43_RS08635	50.2949	0.0964896	0.222714	0.433244	0.664838	0.883165
CT43_RS08640	99.9925	0.016602	0.175745	0.0944661	0.924739	0.973976
CT43_RS08645	110.251	-0.0254167	0.191433	-0.132771	0.894375	0.963616
CT43_RS08650	10.7489	-0.0490049	0.388158	-0.12625	0.899534	NA
CT43_RS08655	31.1408	-0.361935	0.321663	-1.1252	0.260504	0.636686
CT43_RS08660	3.62387	0.627251	0.464945	1.34909	0.177309	NA
CT43_RS08665	17.1378	0.264021	0.322061	0.819785	0.412338	NA
CT43_RS08670	579.352	0.182055	0.142298	1.27939	0.200759	0.573664
CT43_RS08675	277.439	0.144508	0.185969	0.777052	0.437128	0.778279
CT43_RS08680	471.414	-0.55423	0.122615	-4.52007	6.1818e-06	0.00108027
CT43_RS08685	483.903	-0.21286	0.199517	-1.06688	0.286028	0.660718
CT43_RS08690	90.8593	-0.126178	0.211408	-0.596847	0.550609	0.83086
CT43_RS08695	155.861	-0.275011	0.158827	-1.73151	0.0833602	0.421935
CT43_RS08700	63.4151	0.100327	0.317979	0.315513	0.752372	0.919549
CT43_RS08705	151.537	0.194818	0.228441	0.852818	0.39376	0.748337
CT43_RS08710	35.633	0.351283	0.315396	1.11378	0.265372	0.642563
CT43_RS08715	44.7594	-0.256548	0.230188	-1.11452	0.265057	0.642563
CT43_RS08720	27.5003	-0.0931166	0.272509	-0.341701	0.732576	0.91145
CT43_RS08725	4.58374	-0.857422	0.464136	-1.84735	0.0646961	NA
pyrH_1	14.0628	-0.18486	0.406746	-0.454487	0.649479	NA
CT43_RS08735	7909.12	0.191711	0.332786	0.57608	0.564561	0.836786
aspA_2	7595.43	0.0956815	0.314457	0.304275	0.760918	0.921865
CT43_RS08745	8878.57	0.217925	0.287401	0.758261	0.448295	0.782654
CT43_RS08750	347.216	0.309348	0.273531	1.13094	0.258079	0.634244
CT43_RS08755	402.758	0.0574041	0.263271	0.218042	0.827396	0.943028
CT43_RS08760	488.557	0.0337644	0.110448	0.305703	0.759831	0.921632
CT43_RS08765	0.807783	0.506328	0.403689	1.25425	0.209751	NA
CT43_RS08770	83.1813	0.0529272	0.211558	0.250178	0.802449	0.937804
CT43_RS08775	265.106	0.0311624	0.147981	0.210583	0.833212	0.943641
CT43_RS08780	4.12931	-0.104395	0.459769	-0.22706	0.820377	NA
CT43_RS08785	232.344	0.201278	0.242893	0.828669	0.407292	0.75945
CT43_RS08790	39.2718	0.173512	0.230435	0.752975	0.451465	0.784364
CT43_RS08795	29.5043	-0.118933	0.358688	-0.331577	0.740208	0.912854
CT43_RS08800	3.27361	0.433725	0.463982	0.934788	0.349898	NA
CT43_RS08805	115.791	0.0759024	0.199955	0.379598	0.704244	0.901644
CT43_RS08810	0.231053	0.17097	0.220214	0.776379	0.437525	NA
CT43_RS08815	31.6909	0.142742	0.328504	0.43452	0.663911	0.882941
CT43_RS08820	5.54639	0.493869	0.443821	1.11277	0.265809	NA
CT43_RS08825	101.876	0.169563	0.189038	0.896977	0.369731	0.735883
CT43_RS08830	151.143	0.223834	0.163864	1.36597	0.171948	0.552023
CT43_RS08835	374.544	-0.619831	0.244765	-2.53236	0.0113299	0.181641
CT43_RS08840	6.44517	0.144215	0.418248	0.344808	0.730239	NA
CT43_RS08845	122.752	0.16943	0.212083	0.798886	0.424356	0.771058
CT43_RS08850	67.5803	-0.30996	0.261957	-1.18325	0.23671	0.606525
CT43_RS08855	318.97	-0.0494004	0.18153	-0.272133	0.785519	0.93343
CT43_RS08860	5.83031	-0.691364	0.440238	-1.57043	0.116315	NA
CT43_RS08865	59.3289	0.0897581	0.29053	0.308947	0.757362	0.921185
CT43_RS08870	14.9409	0.220775	0.366373	0.602596	0.546778	NA
CT43_RS08875	418.375	0.472774	0.217284	2.17583	0.0295679	0.280814
CT43_RS08880	97.8707	0.0834648	0.205675	0.40581	0.684882	0.894324
CT43_RS08885	701.345	0.227832	0.146858	1.55137	0.120812	0.482559
CT43_RS08890	11.0055	0.133566	0.359419	0.371616	0.710179	NA
CT43_RS08895	189.67	-0.235671	0.155874	-1.51193	0.130552	0.49534
CT43_RS08900	22.8866	-0.0565764	0.278323	-0.203276	0.83892	0.944498
CT43_RS08905	0.514655	0.4051	0.317524	1.27581	0.202023	NA
CT43_RS08910	227.15	-0.327398	0.187786	-1.74346	0.0812528	0.418427
CT43_RS08915	1.82947	-0.327981	0.444771	-0.737414	0.46087	NA
CT43_RS08920	6.8645	0.179718	0.421486	0.426392	0.669822	NA
CT43_RS08925	5.60313	0.245312	0.441839	0.555208	0.578752	NA
CT43_RS08930	0.857888	0.16483	0.317073	0.51985	0.603168	NA
CT43_RS08935	4.52983	-0.286898	0.449966	-0.6376	0.523734	NA
CT43_RS08940	43.5753	-0.000577929	0.267883	-0.0021574	0.998279	0.999409
CT43_RS08945	49.0481	0.0217097	0.242187	0.0896404	0.928573	0.973976
CT43_RS08950	0.656696	0.104842	0.33627	0.31178	0.755207	NA
CT43_RS08955	156.202	-0.248672	0.275771	-0.901734	0.367198	0.734186
CT43_RS08960	10.1955	0.576138	0.43302	1.33051	0.18335	NA
CT43_RS08965	7.08661	0.003237	0.425421	0.00760892	0.993929	NA
CT43_RS08970	213.191	-0.334482	0.238713	-1.40119	0.161158	0.541064
CT43_RS08975	22.3468	-0.208642	0.345093	-0.604596	0.545447	0.828403
CT43_RS08980	2296.64	0.113932	0.132905	0.857249	0.391307	0.746397
CT43_RS08985	29.2561	-0.0739908	0.336724	-0.219737	0.826076	0.942276
CT43_RS08990	298.269	-0.19088	0.157706	-1.21035	0.226145	0.599223
CT43_RS08995	7.34221	0.143831	0.430838	0.33384	0.7385	NA
CT43_RS09000	9.45285	0.0713685	0.413183	0.172729	0.862865	NA
CT43_RS09005	1364.66	0.231174	0.273916	0.843959	0.398692	0.753206
CT43_RS09010	53.5715	-0.0535058	0.235693	-0.227014	0.820413	0.941656
CT43_RS09015	181.783	-0.0721555	0.167896	-0.429763	0.667368	0.883652
CT43_RS09020	573.327	0.15227	0.150843	1.00946	0.312753	0.686608
CT43_RS09025	25.3623	-0.108812	0.285609	-0.380983	0.703216	0.901261
CT43_RS09030	21.729	-0.582476	0.388225	-1.50036	0.133522	0.500171
CT43_RS09035	8.77118	0.391999	0.422434	0.927954	0.353431	NA
CT43_RS09040	41.3417	0.644815	0.274154	2.35202	0.0186717	0.241694
CT43_RS09045	24.0391	0.259931	0.303968	0.855124	0.392482	0.746721
CT43_RS09050	299.279	-0.573433	0.33582	-1.70756	0.0877186	0.426524
CT43_RS09055	2678.5	0.272093	0.196393	1.38545	0.165915	0.544126
CT43_RS09060	1.99054	0.171799	0.465771	0.368848	0.712241	NA
CT43_RS09065	150.681	-0.147182	0.169665	-0.867489	0.385674	0.743432
CT43_RS09070	0	NA	NA	NA	NA	NA
CT43_RS09075	3239.7	-0.0255806	0.0983506	-0.260096	0.79479	0.935715
CT43_RS09080	14210	-0.0841739	0.116414	-0.723057	0.469645	0.795257
CT43_RS09085	10749.9	-0.257549	0.132424	-1.94488	0.0517896	0.352836
CT43_RS09090	5233.83	-0.11598	0.158068	-0.733735	0.46311	0.79109
CT43_RS09095	32.6982	0.0923228	0.279296	0.330556	0.74098	0.913161
CT43_RS09100	45.973	-0.213927	0.234878	-0.910801	0.3624	0.731522
CT43_RS09105	49.0539	-0.626128	0.249752	-2.50699	0.0121763	0.187472
CT43_RS09110	160.96	0.181727	0.1632	1.11353	0.265482	0.642563
CT43_RS09115	173.323	0.0116841	0.192878	0.0605779	0.951695	0.980016
CT43_RS09120	8.66854	0.491437	0.385037	1.27634	0.201837	NA
CT43_RS09125	15.5598	0.222075	0.383167	0.579579	0.562199	NA
CT43_RS09130	50.5902	0.149354	0.262917	0.568066	0.56999	0.837372
CT43_RS09135	509.585	0.321866	0.152897	2.10512	0.0352811	0.301917
CT43_RS09140	442.886	-0.268097	0.202986	-1.32077	0.18658	0.565747
CT43_RS09145	302.174	-0.221765	0.204447	-1.08471	0.27805	0.652938
deoA_1	716.902	0.177389	0.172959	1.02562	0.305073	0.678694
CT43_RS09155	184.588	0.108319	0.152981	0.708058	0.478909	0.802363
CT43_RS09160	2.58374	-0.256658	0.459015	-0.55915	0.576059	NA
CT43_RS09165	3.05835	-0.391862	0.466656	-0.839724	0.401063	NA
CT43_RS09170	12.2556	0.356588	0.365513	0.975581	0.329272	NA
CT43_RS09175	30.2313	-0.134438	0.296348	-0.453648	0.650082	0.877096
CT43_RS09180	16.5335	-0.209067	0.342503	-0.61041	0.54159	NA
CT43_RS09185	4.40918	0.401251	0.454153	0.883515	0.376958	NA
CT43_RS09190	3.26608	0.0993446	0.462884	0.214621	0.830063	NA
CT43_RS09195	496.379	0.207799	0.184844	1.12418	0.260936	0.637296
CT43_RS09200	78.5852	-0.28283	0.231538	-1.22153	0.221887	0.593497
CT43_RS09205	5.13139	-0.234014	0.445921	-0.524787	0.599731	NA
CT43_RS09210	1.03403	0.00985182	0.39339	0.0250434	0.98002	NA
CT43_RS09215	928.622	0.190645	0.1844	1.03387	0.301197	0.676531
CT43_RS09220	5.39903	0.664847	0.428351	1.55211	0.120637	NA
CT43_RS09225	228.665	0.0012963	0.186776	0.0069404	0.994462	0.998719
CT43_RS09230	55.1122	-0.145037	0.236334	-0.613697	0.539415	0.827153
CT43_RS09235	1129.25	0.090235	0.195803	0.460846	0.644909	0.876004
CT43_RS09240	118.109	0.443423	0.284826	1.55682	0.119513	0.481789
CT43_RS09245	49.0236	0.598286	0.34681	1.72511	0.0845077	0.421935
CT43_RS09250	25.068	0.569821	0.341393	1.66911	0.0950965	0.444744
CT43_RS09255	72.3372	0.115299	0.199608	0.577628	0.563515	0.836773
CT43_RS09260	49.9026	0.0556251	0.2361	0.235599	0.813744	0.94036
CT43_RS09265	15.2254	-0.508683	0.37929	-1.34114	0.179874	NA
CT43_RS09270	10.8614	-0.195961	0.369241	-0.530714	0.595617	NA
CT43_RS09275	11.2791	0.110428	0.367098	0.300813	0.763557	NA
CT43_RS09280	0.115527	0.0966453	0.169674	0.569595	0.568953	NA
CT43_RS09285	3.4756	0.220139	0.465348	0.473063	0.636168	NA
CT43_RS09290	61.0465	0.362705	0.324278	1.1185	0.263354	0.640962
CT43_RS09295	155.775	0.0197443	0.183167	0.107794	0.914159	0.97053
CT43_RS09300	186.363	0.0165009	0.161594	0.102113	0.918667	0.972706
CT43_RS09305	3.85906	0.52098	0.46411	1.12254	0.261634	NA
CT43_RS09310	0	NA	NA	NA	NA	NA
CT43_RS09315	9.41097	0.611712	0.409053	1.49543	0.134801	NA
CT43_RS09320	0.708567	0.310891	0.347103	0.895673	0.370427	NA
CT43_RS09325	0.728928	-0.0285989	0.344107	-0.0831105	0.933764	NA
CT43_RS09330	4.24126	0.290116	0.465853	0.622763	0.53344	NA
CT43_RS09335	3.29004	0.337449	0.465941	0.724231	0.468924	NA
CT43_RS09340	3.78212	-0.391364	0.464822	-0.841965	0.399808	NA
CT43_RS09345	1.02694	0.0250752	0.417157	0.0601097	0.952068	NA
CT43_RS09350	1.83203	0.514473	0.4565	1.12699	0.259745	NA
CT43_RS09355	1.29443	0.690944	0.416072	1.66064	0.0967866	NA
CT43_RS09360	8.94071	0.0529252	0.412981	0.128154	0.898027	NA
CT43_RS09365	0.4774	-0.283583	0.350135	-0.809925	0.417983	NA
CT43_RS09370	6.96211	-0.446884	0.440626	-1.0142	0.310487	NA
CT43_RS09375	12.7429	0.995131	0.415865	2.39292	0.016715	NA
CT43_RS09380	5.99082	0.369672	0.451617	0.818551	0.413043	NA
CT43_RS09385	0.412832	0.115924	0.278995	0.415505	0.677772	NA
CT43_RS09390	0.789059	0.542433	0.352315	1.53963	0.123652	NA
CT43_RS09395	0.219917	-0.167829	0.210187	-0.798473	0.424596	NA
CT43_RS09400	0.413057	0.158897	0.315382	0.503823	0.614386	NA
CT43_RS09405	0.418137	0.439457	0.330915	1.328	0.184177	NA
CT43_RS09410	0.333714	0.302311	0.283645	1.06581	0.28651	NA
CT43_RS09415	1.29766	-0.155187	0.421578	-0.36811	0.712791	NA
CT43_RS09420	1.57133	0.381518	0.450652	0.84659	0.397224	NA
CT43_RS09425	0.479149	0.37862	0.30972	1.22246	0.221534	NA
CT43_RS09430	0.827432	0.633279	0.373455	1.69573	0.0899367	NA
CT43_RS09435	2.56643	0.178063	0.466345	0.381827	0.70259	NA
CT43_RS09440	3.00896	-0.13189	0.466666	-0.282623	0.777466	NA
CT43_RS09445	0.627482	0.332043	0.290796	1.14184	0.253521	NA
CT43_RS09450	9.15115	-0.202135	0.452433	-0.446773	0.655039	NA
CT43_RS09455	0	NA	NA	NA	NA	NA
CT43_RS09460	6.04492	0.503875	0.456041	1.10489	0.269208	NA
CT43_RS09465	4.95674	-0.0898924	0.457577	-0.196453	0.844255	NA
CT43_RS09470	0.733971	0.20454	0.379871	0.538446	0.590269	NA
CT43_RS09475	7.86286	0.418879	0.409254	1.02352	0.306062	NA
CT43_RS09480	4.58542	0.679148	0.453289	1.49827	0.134064	NA
CT43_RS09485	3.10208	-0.516044	0.466717	-1.10569	0.268861	NA
CT43_RS09490	6.98691	-0.402835	0.452829	-0.889596	0.373683	NA
CT43_RS09495	18.5246	0.435723	0.349379	1.24714	0.212348	NA
CT43_RS09500	390.409	0.202301	0.129679	1.56001	0.118757	0.481789
CT43_RS09505	0	NA	NA	NA	NA	NA
CT43_RS09510	0.921477	-0.370642	0.39059	-0.948929	0.342657	NA
CT43_RS09515	1.1436	-0.2353	0.422442	-0.556998	0.577529	NA
CT43_RS09520	3.64292	0.237009	0.46248	0.512474	0.608319	NA
CT43_RS09525	1.09094	0.0623789	0.400383	0.155798	0.876192	NA
CT43_RS09530	0.0972897	0.0846012	0.159251	0.531243	0.59525	NA
CT43_RS09535	0.439835	-0.281468	0.264571	-1.06386	0.287391	NA
CT43_RS09540	0.427702	0.155759	0.317139	0.491138	0.623329	NA
CT43_RS09545	0.120963	-0.111493	0.174033	-0.640643	0.521755	NA
CT43_RS09550	0.575319	0.0744524	0.359079	0.207343	0.835742	NA
CT43_RS09555	0.10266	0.0882655	0.162507	0.543149	0.587027	NA
CT43_RS09560	0.750684	0.315089	0.379089	0.831175	0.405875	NA
CT43_RS09565	0.218478	-0.0168549	0.234638	-0.0718335	0.942734	NA
CT43_RS09570	0.115527	0.0966453	0.169674	0.569595	0.568953	NA
CT43_RS09575	0	NA	NA	NA	NA	NA
CT43_RS09580	0	NA	NA	NA	NA	NA
CT43_RS09585	15.8963	-0.272345	0.326861	-0.833216	0.404723	NA
CT43_RS09590	26.7401	-0.0160657	0.338988	-0.0473933	0.9622	0.985199
CT43_RS09595	44.5437	0.0659784	0.235166	0.280561	0.779047	0.93118
CT43_RS09600	22.8539	-0.529101	0.317081	-1.66866	0.0951842	0.444744
CT43_RS09605	0.893655	-0.361417	0.389927	-0.926882	0.353988	NA
CT43_RS09610	1.65867	0.0258674	0.456761	0.0566323	0.954838	NA
CT43_RS09615	11.8996	-0.121308	0.35586	-0.340887	0.733189	NA
CT43_RS09620	58.7154	-0.20262	0.275492	-0.735484	0.462045	0.790042
CT43_RS09625	743.942	-0.407351	0.16621	-2.45082	0.0142529	0.204156
CT43_RS09630	68.5471	0.008167	0.294222	0.0277579	0.977855	0.992989
CT43_RS09635	5.61792	0.343549	0.437867	0.784598	0.432689	NA
CT43_RS09640	0	NA	NA	NA	NA	NA
CT43_RS09645	0.704201	-0.415373	0.360172	-1.15326	0.248802	NA
CT43_RS09650	0	NA	NA	NA	NA	NA
CT43_RS09655	3.83311	-0.310458	0.453087	-0.685206	0.493214	NA
CT43_RS09660	1.0212	-0.627464	0.402699	-1.55815	0.119199	NA
CT43_RS09665	3.04764	-0.125216	0.460492	-0.271918	0.785685	NA
CT43_RS09670	0.876452	-0.180758	0.319007	-0.566625	0.570969	NA
CT43_RS09675	0.462107	0.278386	0.271086	1.02693	0.304455	NA
CT43_RS09680	329.538	0.232945	0.245277	0.949722	0.342253	0.714864
CT43_RS09685	0	NA	NA	NA	NA	NA
CT43_RS09690	326.039	-0.0441999	0.162657	-0.271737	0.785824	0.93343
CT43_RS09695	74.0078	0.18756	0.204228	0.918385	0.358417	0.730677
CT43_RS09700	9.7129	-0.463179	0.391135	-1.18419	0.236337	NA
CT43_RS09705	0	NA	NA	NA	NA	NA
CT43_RS09710	1.56201	0.130326	0.449693	0.289811	0.771961	NA
CT43_RS09715	579.472	0.0570426	0.125727	0.453702	0.650043	0.877096
CT43_RS09720	17.6998	0.679174	0.319897	2.1231	0.0337454	NA
CT43_RS09725	221.316	0.269904	0.166775	1.61837	0.105582	0.462685
CT43_RS09730	9.06484	-0.220822	0.43661	-0.505765	0.613022	NA
CT43_RS09735	1.16454	0.313153	0.437214	0.716247	0.473839	NA
CT43_RS09740	1.87905	0.680318	0.448078	1.5183	0.128938	NA
CT43_RS09745	4.14845	0.122012	0.454034	0.268729	0.788138	NA
CT43_RS09750	31.6973	0.314612	0.296543	1.06093	0.288721	0.662561
CT43_RS09755	25.9638	0.200261	0.292867	0.683797	0.494104	0.807175
CT43_RS09760	8.4248	-0.639801	0.425042	-1.50527	0.132256	NA
CT43_RS09765	4.01636	-0.428606	0.466749	-0.91828	0.358472	NA
CT43_RS09770	0.741006	0.091948	0.371886	0.247248	0.804716	NA
CT43_RS09775	124.396	-0.0593601	0.200781	-0.295646	0.7675	0.924963
CT43_RS09780	439.427	-0.293627	0.185283	-1.58475	0.113023	0.475347
CT43_RS09785	1256.39	0.619017	0.466276	1.32758	0.184318	0.564091
CT43_RS09790	3363.7	0.688086	0.459385	1.49784	NA	NA
CT43_RS09795	874.028	0.781906	0.448614	1.74294	NA	NA
CT43_RS09800	480.216	1.02555	0.455839	2.2498	NA	NA
CT43_RS09805	1.24989	0.390253	0.441659	0.883607	0.376908	NA
CT43_RS09810	7.44142	-0.662808	0.421705	-1.57173	0.116013	NA
CT43_RS09815	26.2884	0.218872	0.29577	0.740007	0.459296	0.788251
CT43_RS09820	20.0019	0.179201	0.323452	0.554026	0.579561	0.844338
CT43_RS09825	0	NA	NA	NA	NA	NA
CT43_RS09830	45.1282	0.607431	0.261861	2.31967	0.0203589	0.248791
CT43_RS09835	2.60737	0.818384	0.465915	1.75651	0.0790014	NA
CT43_RS09840	28.7847	0.282652	0.319914	0.883527	0.376952	0.739733
CT43_RS09845	45.2203	0.142125	0.233882	0.607677	0.543402	0.827415
CT43_RS09850	302.091	0.697706	0.282852	2.46668	0.0136371	0.198591
CT43_RS09855	162.21	-0.715698	0.199369	-3.58981	0.000330916	0.0246075
CT43_RS09860	0.115527	0.0966453	0.169674	0.569595	0.568953	NA
CT43_RS09865	41289.3	-0.110927	0.146818	-0.75554	0.449925	0.783893
CT43_RS09870	97.6372	-0.185402	0.352006	-0.526702	0.598401	0.851934
CT43_RS09875	136.707	0.0913249	0.162789	0.561001	0.574797	0.840942
CT43_RS09880	74.226	-0.0472015	0.203027	-0.232489	0.816158	0.940409
CT43_RS09885	98.7618	-0.166	0.174449	-0.951566	0.341317	0.714864
CT43_RS09890	6.75914	0.266038	0.411194	0.64699	0.517639	NA
fabG_1	1185.19	-0.494804	0.145184	-3.40812	0.000654113	0.0374775
CT43_RS09900	97.0307	-0.0443625	0.192864	-0.23002	0.818076	0.940777
CT43_RS09905	174.852	0.00277207	0.228983	0.012106	0.990341	0.998522
CT43_RS09910	3.99469	0.131209	0.462093	0.283945	0.776452	NA
CT43_RS09915	8.42103	-0.373577	0.432359	-0.864044	0.387564	NA
CT43_RS09920	48.9046	-0.211939	0.23591	-0.898392	0.368977	0.735342
CT43_RS09925	13.5699	-0.251799	0.394821	-0.637755	0.523633	NA
CT43_RS09930	341.157	-0.0673114	0.172798	-0.389539	0.696878	0.898078
CT43_RS09935	201.164	0.101141	0.160205	0.631322	0.52783	0.822089
CT43_RS09940	680.334	0.0310538	0.14093	0.220349	0.825599	0.942276
CT43_RS09945	3.07528	-0.458433	0.466685	-0.982318	0.325943	NA
CT43_RS09950	23.4416	-0.254515	0.297127	-0.856585	0.391674	0.746397
CT43_RS09955	901.388	0.415614	0.271136	1.53286	0.12531	0.491244
CT43_RS09960	131.39	0.0905827	0.186309	0.486195	0.626829	0.87111
CT43_RS09965	100.101	0.109426	0.238255	0.459282	0.646032	0.876205
CT43_RS09970	474.948	-0.0957371	0.178199	-0.537248	0.591096	0.849042
CT43_RS09975	2565.94	0.0563539	0.182929	0.308064	0.758034	0.921185
CT43_RS09980	766.15	-0.217544	0.165955	-1.31086	0.189905	0.566078
CT43_RS09985	83.885	-0.049525	0.201004	-0.246388	0.805382	0.938428
CT43_RS09990	12.688	-0.324335	0.37252	-0.870651	0.383944	NA
[truncated: 3,579 more rows]

## Sheet: CT43_Lot443filtered(2fold+padj)
	baseMean	log2FoldChange	lfcSE	stat	pvalue	padj
CT43_RS01815	364.076	1.58655	0.459159	3.45534	0.000549602	0.0331183
CT43_RS02870	26.973	1.08835	0.302638	3.59623	0.000322867	0.0246075
CT43_RS05110	41.8809	-1.0706	0.324832	-3.29587	0.000981172	0.0463405
CT43_RS05500	11674.1	1.32947	0.248037	5.35998	8.32308e-08	2.90892e-05
CT43_RS11395	35.1791	1.54811	0.268192	5.77241	7.81474e-09	3.03472e-06
CT43_RS16755	144.062	1.33502	0.197796	6.74951	1.48342e-11	8.02266e-09
CT43_RS16760	42.31	1.43904	0.244544	5.8846	3.9902e-09	1.74322e-06
CT43_RS16770	237.465	1.22544	0.143504	8.53937	1.34955e-17	2.35833e-14
CT43_RS16820	213.28	1.48935	0.183862	8.10036	5.47971e-16	4.7879e-13
CT43_RS16825	193.957	1.45041	0.181719	7.98163	1.44415e-15	1.00946e-12
CT43_RS16920	45.8986	1.14187	0.262368	4.35216	1.34804e-05	0.00188456
CT43_RS16935	109.795	1.55968	0.187808	8.30464	1.0012e-16	1.1664e-13
CT43_RS16940	26.6315	1.4424	0.293029	4.92237	8.55029e-07	0.000213452
CT43_RS17820	250.525	1.02302	0.239531	4.27093	1.94656e-05	0.00242972
CT43_RS25860	3320.84	1.16699	0.173197	6.73791	1.60683e-11	8.02266e-09
CT43_RS25865	7251.39	1.52931	0.169673	9.01327	1.99999e-19	6.98998e-16
CT43_RS26590	230.646	1.28264	0.346187	3.70505	0.00021135	0.0184931
