# Supplementary material for: Replicates, Read Numbers, and Other Important Experimental Design Considerations for Microbial RNA-seq Identified Using Bacillus thuringiensis Datasets
Source: Front Microbiol. 2016 May 31;7:794. doi: 10.3389/fmicb.2016.00794 (PMC4886094; doi:10.3389/fmicb.2016.00794)
Supplement: Supplementary file 8 [file DataSheet8.xlsx]

## Sheet: 4reps_input file
Gene_ID	10792_1A	10792_2A	10792_3A	10792_4A	10792_9A	10792_10A	10792_11A	10792_12A
BTHUR0008_RS00005	20	10	16	53	14	5	5	8
BTHUR0008_RS00010	26101	8492	21945	41109	6717	4718	8739	7356
BTHUR0008_RS00015	7383	2828	8454	15848	2810	1805	2668	2510
BTHUR0008_RS00020	16975	5996	17699	31928	5053	3290	6232	6275
BTHUR0008_RS00025	8875	3127	8469	15035	1745	1156	2123	1920
BTHUR0008_RS00030	17970	7572	17793	34050	6316	3980	6843	7382
BTHUR0008_RS00035	746	300	548	836	190	125	225	125
BTHUR0008_RS00040	7488	2605	5485	11473	2334	1433	1969	2039
BTHUR0008_RS00045	3180	1005	2656	5744	680	488	523	663
BTHUR0008_RS00050	1992	730	1864	3607	1033	545	696	730
BTHUR0008_RS00055	145	45	227	405	75	57	75	91
BTHUR0008_RS00060	346	112	505	929	151	80	97	150
BTHUR0008_RS00065	24244	8748	27720	57938	9458	6064	10384	10732
BTHUR0008_RS00070	10330	4091	14501	32355	3232	2277	3559	3663
BTHUR0008_RS00075	14180	6786	15773	29093	4983	3219	5777	5173
BTHUR0008_RS00080	114	31	153	250	12	7	15	13
BTHUR0008_RS00085	8	5	10	17	0	2	4	0
BTHUR0008_RS00090	5	0	2	3	0	0	0	0
BTHUR0008_RS00095	1325	523	1650	3995	537	367	517	559
BTHUR0008_RS00100	1953	620	1786	4239	516	292	460	450
BTHUR0008_RS00105	5133	1515	5545	10745	1563	1105	1707	1869
BTHUR0008_RS00110	11780	5848	13769	28855	6231	4005	6349	5367
BTHUR0008_RS00115	9908	3384	8780	17384	1827	1226	2050	1777
BTHUR0008_RS00120	1156	501	1491	3100	309	217	209	209
BTHUR0008_RS00125	594	226	705	1388	191	116	86	168
BTHUR0008_RS00130	1799	653	1916	4032	528	333	409	541
BTHUR0008_RS00135	2492	995	1762	3179	1045	612	1225	920
BTHUR0008_RS00140	18987	7057	16618	32066	6349	4022	8001	6882
BTHUR0008_RS00145	1527	426	1271	2533	409	262	382	348
BTHUR0008_RS00150	2239	1010	2839	5529	1455	1053	1194	1326
BTHUR0008_RS00155	1316	447	1534	2733	662	391	662	594
BTHUR0008_RS00160	99	38	147	231	51	35	34	66
BTHUR0008_RS00165	22	15	21	36	7	4	11	17
BTHUR0008_RS00170	46	25	33	79	12	4	11	12
ipk	7559	2427	5500	12051	1931	1246	1952	1854
BTHUR0008_RS00180	22043	10749	20167	41605	7460	4859	11039	7939
BTHUR0008_RS00185	6960	3027	8994	17649	3404	2498	3007	3665
BTHUR0008_RS00190	1798	649	1731	2918	926	519	1303	977
BTHUR0008_RS00195	44291	16400	41113	81036	18579	11699	19981	15884
BTHUR0008_RS00200	33587	15092	28028	62038	18837	11493	25128	17707
BTHUR0008_RS00205	1528	607	1663	3018	762	469	681	736
BTHUR0008_RS00210	548	146	594	1315	159	94	152	199
BTHUR0008_RS00215	9656	3194	10656	21478	5148	3125	4194	5789
BTHUR0008_RS00220	1184	368	1182	2297	377	244	445	488
BTHUR0008_RS00225	2288	764	3649	7397	975	617	785	1244
BTHUR0008_RS00230	3237	1116	4097	9027	1437	801	1315	1641
BTHUR0008_RS00235	443	89	437	945	109	72	132	116
BTHUR0008_RS00240	689	165	574	1181	109	72	115	168
BTHUR0008_RS00245	3768	1321	3852	9510	2418	1481	2913	2488
BTHUR0008_RS00250	6414	1450	7392	17674	1418	840	1267	1373
BTHUR0008_RS00255	58591	26189	59106	138586	23085	15592	23619	22982
BTHUR0008_RS00260	0	0	0	3	0	0	0	1
BTHUR0008_RS00265	0	0	0	0	0	0	0	0
BTHUR0008_RS00270	184	48	198	422	69	47	72	79
BTHUR0008_RS00275	110622	45600	110631	224760	40894	27628	47363	44509
BTHUR0008_RS00280	33622	14643	31347	63721	24456	15727	29025	26264
BTHUR0008_RS00285	122597	54320	110805	192713	62530	41376	62326	61476
BTHUR0008_RS00290	1102	318	1624	4443	480	272	443	554
BTHUR0008_RS00295	3657	1302	5242	11326	1545	843	1498	1774
BTHUR0008_RS00300	6926	2869	12441	16142	9096	5369	4601	5401
BTHUR0008_RS00305	1618	668	2486	5733	896	549	1121	1225
BTHUR0008_RS00310	497	127	670	1296	226	151	234	368
BTHUR0008_RS00315	226	45	313	672	53	33	55	56
BTHUR0008_RS00320	289	76	752	1541	100	78	138	192
BTHUR0008_RS00325	88	41	210	568	61	53	79	50
BTHUR0008_RS00330	303	75	777	1561	82	54	55	97
BTHUR0008_RS00335	68	14	137	368	32	12	34	61
BTHUR0008_RS00340	1340	394	2424	4883	1045	736	823	1056
BTHUR0008_RS00345	38606	17450	39508	78593	15255	10993	16213	15587
BTHUR0008_RS00350	1	4	7	0	2	1	5	2
BTHUR0008_RS00355	33	33	49	90	25	24	22	22
BTHUR0008_RS00360	233	87	206	386	40	25	50	52
BTHUR0008_RS00365	48	17	57	68	14	9	33	18
BTHUR0008_RS00370	5828	2616	6346	12231	2466	1659	3253	3146
BTHUR0008_RS00375	120	41	200	277	104	63	65	105
BTHUR0008_RS00380	21	7	29	54	29	13	14	24
BTHUR0008_RS00385	25877	9333	23692	37792	13946	8354	14160	12575
BTHUR0008_RS00390	78399	23431	63509	119489	24117	15824	18382	25667
BTHUR0008_RS00395	1292	633	1965	3608	2020	1314	1311	2046
BTHUR0008_RS00400	2824	1053	2510	5397	1151	663	623	968
cbiO_1	1709	305	1547	4184	933	522	614	1169
cbiO_2	2469	433	2185	5870	1447	891	826	1592
BTHUR0008_RS00415	29451	10800	24638	43539	44070	24033	46228	55017
BTHUR0008_RS00420	195712	59331	173146	379175	102594	58502	108295	120656
BTHUR0008_RS00425	20680	5641	17071	35315	20382	10592	20920	22489
BTHUR0008_RS00430	49162	10883	35871	86589	12199	6500	14385	14168
rpmJ	18847	5197	18871	57520	12526	5459	14508	13583
infA	11483	2632	13307	35303	12456	6839	11840	16009
BTHUR0008_RS00445	128969	33881	116163	253664	72652	40013	73254	87674
BTHUR0008_RS00450	56146	14545	42151	96857	27823	14574	25732	31334
BTHUR0008_RS00455	300919	62028	241574	540252	163182	83901	169649	198309
BTHUR0008_RS00460	48246	12502	49629	102559	69256	45478	64246	88738
BTHUR0008_RS00465	10977	2097	8734	16818	2883	1697	2532	3251
BTHUR0008_RS00470	152756	40323	113321	276685	64323	37131	63873	81738
BTHUR0008_RS00475	30586	6011	19992	44822	18521	9444	17130	21356
BTHUR0008_RS00480	49747	10921	42109	95666	31545	16369	28816	36010
BTHUR0008_RS00485	62238	15360	37683	98852	15855	8016	15183	18543
rpsN	8599	1771	7785	17663	5268	2656	4842	5866
BTHUR0008_RS00495	71122	17335	51437	113944	25854	13751	24857	30252
BTHUR0008_RS00500	8634	1759	7537	20293	7500	3539	5272	9032
BTHUR0008_RS00505	38509	7862	25767	60014	17782	9458	17383	20896
BTHUR0008_RS00510	12711	1960	8593	18133	4394	2073	3914	4869
BTHUR0008_RS00515	21981	8171	14172	38802	15858	8023	19379	19442
BTHUR0008_RS00520	73601	21159	86340	184516	87916	49958	78690	105055
BTHUR0008_RS00525	75027	18185	69443	143815	41650	23921	37676	48785
BTHUR0008_RS00530	34410	8489	43277	105301	28011	14955	17212	33437
BTHUR0008_RS00535	38448	8003	35973	88189	26990	13739	27386	31170
rplB	147898	47293	121383	256386	71869	41144	60309	78819
BTHUR0008_RS00545	93136	29050	80845	198763	43235	29138	46418	56108
BTHUR0008_RS00550	56138	24598	59318	96487	61022	39323	48856	63616
BTHUR0008_RS00555	143304	55241	148325	291439	74530	47115	62853	78390
BTHUR0008_RS00560	100627	39039	138653	314405	101996	64599	98422	125743
tuf	719844	272724	633533	1094004	365039	231091	392020	425279
fusA	702874	291968	609330	1123468	362655	221420	339964	414673
BTHUR0008_RS00575	55768	20663	41289	80563	30879	18104	32508	31016
BTHUR0008_RS00580	96760	36227	94906	162907	51279	33157	48783	55226
BTHUR0008_RS00585	36599	8158	32605	73338	12694	8611	9318	16140
BTHUR0008_RS00590	157837	48512	130442	251585	80443	43893	75813	93193
BTHUR0008_RS00595	201480	66666	197389	393190	112393	66223	101271	123245
BTHUR0008_RS00600	7476	2288	7935	13957	3024	1858	2777	3254
rplL	122217	50664	110213	172272	55227	39492	60933	58786
BTHUR0008_RS00610	209622	76569	171685	321311	74170	50610	68759	77068
BTHUR0008_RS00615	36833	14980	38466	64319	26140	16066	18310	24425
BTHUR0008_RS00620	67029	23733	58951	108450	41416	24859	32412	40222
BTHUR0008_RS00625	12055	4558	12592	26948	3643	2335	3551	3266
BTHUR0008_RS00630	1101	465	1093	2117	1228	709	856	890
BTHUR0008_RS00635	1671	712	1515	3194	726	516	1066	975
BTHUR0008_RS00640	2853	1180	4025	7903	2019	1159	1682	2123
BTHUR0008_RS00645	1719	600	2716	5146	1286	914	992	1221
BTHUR0008_RS00650	1055	242	1276	2414	449	214	448	443
BTHUR0008_RS00655	1796	545	2521	4511	968	551	819	989
BTHUR0008_RS00660	1484	698	2383	5106	1704	935	1705	1834
BTHUR0008_RS00665	56478	22482	50991	97114	19326	14215	15671	19436
BTHUR0008_RS00670	2057	619	1851	3719	864	613	881	892
BTHUR0008_RS00675	17681	6624	16671	32323	6035	4304	6112	6258
BTHUR0008_RS00680	10654	3857	9762	19295	4444	2955	4491	4289
BTHUR0008_RS00685	2150	773	2675	5760	900	585	865	1002
BTHUR0008_RS00690	3189	907	3454	7259	1051	720	1072	1177
BTHUR0008_RS00695	8180	3062	8039	15434	3402	2137	3448	3262
BTHUR0008_RS00700	2940	1209	3549	6803	1266	909	1801	1441
BTHUR0008_RS00705	1802	514	2083	5495	310	246	434	389
BTHUR0008_RS00710	1963	684	1718	3398	602	394	444	661
BTHUR0008_RS00715	1005	414	1268	2047	330	250	376	370
BTHUR0008_RS00720	178	86	220	484	69	59	44	82
BTHUR0008_RS00725	31860	10608	25481	51007	7852	4955	3656	5876
BTHUR0008_RS00730	2711	531	2152	4862	516	358	360	404
BTHUR0008_RS00735	20763	9283	20331	42958	8048	5157	6772	7670
BTHUR0008_RS00740	12697	4386	17355	38923	4314	2853	3870	4200
BTHUR0008_RS00745	5173	2070	6848	13207	2021	1383	1921	1879
BTHUR0008_RS00750	89	46	124	247	56	47	142	96
BTHUR0008_RS00755	103	39	145	302	78	39	80	66
BTHUR0008_RS00760	0	2	1	1	0	0	1	0
BTHUR0008_RS00765	0	0	0	0	0	0	0	0
BTHUR0008_RS00770	0	0	0	0	0	0	0	0
BTHUR0008_RS00775	0	0	0	0	0	0	0	0
BTHUR0008_RS00780	0	0	0	0	0	0	0	0
BTHUR0008_RS00785	0	0	0	0	0	0	0	0
BTHUR0008_RS00790	0	0	0	0	0	0	0	0
BTHUR0008_RS00795	430	269	283	486	166	67	160	162
BTHUR0008_RS00800	0	0	0	0	0	0	0	0
BTHUR0008_RS00805	32	5	24	65	9	7	21	5
BTHUR0008_RS00810	12	8	4	19	4	5	2	2
BTHUR0008_RS00815	110	32	109	235	79	39	75	35
BTHUR0008_RS00820	4	5	3	7	9	6	2	4
BTHUR0008_RS00825	12	5	3	2	10	6	5	3
BTHUR0008_RS00830	13	5	20	17	37	27	12	14
BTHUR0008_RS00835	10	3	4	14	8	4	7	4
BTHUR0008_RS00840	64	44	67	79	54	27	87	28
BTHUR0008_RS00845	389	169	487	1454	371	298	408	509
BTHUR0008_RS00850	228	111	174	322	55	28	44	40
BTHUR0008_RS00855	258	129	242	553	141	83	117	116
BTHUR0008_RS00860	4386	2209	4849	9725	2480	1895	2618	2586
BTHUR0008_RS00865	237	113	347	489	118	71	97	136
BTHUR0008_RS00870	364	98	381	692	149	101	134	162
BTHUR0008_RS00875	577	175	909	1687	272	234	430	309
BTHUR0008_RS00880	11	4	3	5	4	1	1	0
BTHUR0008_RS00885	6	0	6	8	2	1	0	4
BTHUR0008_RS00890	9	2	6	9	8	5	9	7
BTHUR0008_RS00895	17	7	16	34	15	2	13	12
BTHUR0008_RS00900	687	285	697	1343	425	263	426	511
BTHUR0008_RS00905	128	48	135	229	71	68	106	59
BTHUR0008_RS00910	11619	6879	6421	17060	2565	2203	6930	10732
BTHUR0008_RS00915	3250	1481	3904	7268	2204	1804	2786	3058
BTHUR0008_RS00920	80	39	150	324	367	214	189	192
BTHUR0008_RS00925	60	25	169	204	314	145	73	127
BTHUR0008_RS00930	30	19	79	90	182	78	39	47
BTHUR0008_RS00935	58	16	132	115	449	202	70	79
BTHUR0008_RS00940	55	34	710	114	707	278	146	132
BTHUR0008_RS00945	15	13	26	59	10	2	22	9
BTHUR0008_RS00950	98	27	144	228	59	45	69	78
BTHUR0008_RS00955	1	0	2	1	2	0	4	0
BTHUR0008_RS00960	63	31	51	79	12	6	10	9
BTHUR0008_RS00965	300	118	405	759	63	59	117	99
BTHUR0008_RS00970	1590	601	1637	3277	668	452	479	483
BTHUR0008_RS00975	256	90	249	471	91	70	101	62
BTHUR0008_RS00980	99	36	132	199	68	22	21	33
BTHUR0008_RS00985	432	147	375	629	199	95	190	109
BTHUR0008_RS00990	423	105	538	952	192	136	307	267
BTHUR0008_RS00995	4	1	12	4	1	6	4	5
BTHUR0008_RS01000	231	80	274	459	84	43	82	90
BTHUR0008_RS01005	7526	2684	7676	16046	3304	2129	3900	5525
BTHUR0008_RS01010	15	5	5	23	1	1	2	0
BTHUR0008_RS01015	110	42	141	284	51	25	34	53
BTHUR0008_RS01020	169	75	157	327	158	108	136	177
BTHUR0008_RS01025	1127	346	1080	2099	617	390	620	625
BTHUR0008_RS01030	368	159	222	438	111	68	92	176
BTHUR0008_RS01035	221	128	236	419	137	163	172	333
BTHUR0008_RS01040	1864	681	1407	2559	716	351	493	450
BTHUR0008_RS01045	152	69	265	440	166	106	113	151
BTHUR0008_RS01050	1547	644	1294	2707	927	509	1412	769
BTHUR0008_RS01055	908	463	880	1395	702	408	790	675
BTHUR0008_RS01060	619	273	452	959	384	219	361	338
BTHUR0008_RS01065	343	212	391	667	405	386	659	632
BTHUR0008_RS01070	0	0	0	0	0	0	0	0
BTHUR0008_RS01075	877	390	1265	2045	407	256	468	455
BTHUR0008_RS01080	78	32	130	196	20	13	19	34
BTHUR0008_RS01085	719	283	1053	1470	606	355	375	386
BTHUR0008_RS01090	0	0	0	0	0	0	0	0
BTHUR0008_RS01095	0	0	0	0	0	0	0	0
BTHUR0008_RS01100	0	0	0	0	0	0	0	0
BTHUR0008_RS01105	0	0	0	0	0	0	0	0
BTHUR0008_RS01110	0	0	0	0	0	0	0	0
BTHUR0008_RS01115	0	0	0	0	0	0	0	0
BTHUR0008_RS01120	395	617	1242	1378	2437	1427	2121	2408
BTHUR0008_RS01125	0	0	0	0	0	0	0	0
BTHUR0008_RS01130	251	91	366	794	122	91	119	184
BTHUR0008_RS01135	4527	1721	5287	11165	2038	1370	2206	2337
BTHUR0008_RS01140	10328	3697	9456	15316	2281	1431	2373	2283
BTHUR0008_RS01145	19368	7317	13140	23566	4125	2555	3955	3677
BTHUR0008_RS01150	377	117	491	1106	99	73	131	115
BTHUR0008_RS01155	206	65	289	530	81	65	104	86
BTHUR0008_RS01160	50	18	116	161	10	13	21	27
BTHUR0008_RS01165	33	6	30	60	13	5	5	17
BTHUR0008_RS01170	244	104	374	751	279	174	251	266
BTHUR0008_RS01175	87074	41273	75651	142805	36486	24522	33298	32234
BTHUR0008_RS01180	8104	3013	9008	17785	4144	2761	3841	4236
ddl	17218	8045	16814	32821	7192	4702	6535	6536
BTHUR0008_RS01190	102	55	149	266	84	46	79	94
BTHUR0008_RS01195	7	2	5	35	6	5	5	3
BTHUR0008_RS01200	103	30	124	313	54	31	54	55
BTHUR0008_RS01205	85	54	127	222	43	57	58	71
BTHUR0008_RS01210	103	35	94	146	39	16	33	34
BTHUR0008_RS01215	50	21	57	99	37	17	23	37
BTHUR0008_RS01220	27	14	73	43	10	4	13	12
BTHUR0008_RS01225	514	164	635	1276	206	103	194	171
BTHUR0008_RS01230	100	39	191	311	68	58	105	99
BTHUR0008_RS01235	415	179	450	1086	286	196	10301	503
BTHUR0008_RS01240	24920	9969	20988	38134	6718	4607	17469	6519
BTHUR0008_RS01245	248	94	272	538	92	55	117	67
BTHUR0008_RS01250	1155	442	1858	3485	479	336	424	454
BTHUR0008_RS01255	170	55	200	495	86	54	63	73
groEL	44230	18212	44824	78454	12895	9163	15395	14466
BTHUR0008_RS01265	22364	5523	18591	37616	3107	1969	4961	3491
BTHUR0008_RS01270	1480	618	1954	3304	1994	1355	2005	2062
BTHUR0008_RS01275	274	104	171	311	72	52	82	58
BTHUR0008_RS01280	4231	1290	3974	8449	1269	946	1818	2545
BTHUR0008_RS01285	2349	872	2246	4567	1037	713	1092	1162
BTHUR0008_RS01290	5582	2639	5961	11055	1935	1269	1477	1922
BTHUR0008_RS01295	1360	406	1114	2469	196	104	146	190
BTHUR0008_RS01300	1795	528	1851	3760	624	337	462	522
BTHUR0008_RS01305	1713	573	2279	4522	755	493	715	851
BTHUR0008_RS01310	0	0	0	0	0	0	0	0
BTHUR0008_RS01315	0	0	0	0	0	0	0	0
BTHUR0008_RS01320	7	4	6	8	3	2	7	2
BTHUR0008_RS01325	17	9	11	31	9	3	2	4
BTHUR0008_RS01330	20	10	19	67	3	9	10	7
BTHUR0008_RS01335	54	26	61	79	17	6	7	6
BTHUR0008_RS01340	51	12	59	92	19	11	21	15
BTHUR0008_RS01345	170	48	129	372	27	23	29	25
BTHUR0008_RS01350	45	17	39	66	9	5	10	4
BTHUR0008_RS01355	139	59	112	267	42	33	58	44
BTHUR0008_RS01360	351	121	262	583	75	54	750	114
BTHUR0008_RS01365	2287	1505	3467	6280	7958	5200	17642	9212
BTHUR0008_RS01370	4412	2400	5288	10572	3406	2431	15430	3976
BTHUR0008_RS01375	80	28	61	100	30	20	1628	48
BTHUR0008_RS01380	8	1	9	11	2	1	122	4
BTHUR0008_RS01385	39	14	60	98	18	14	1011	36
BTHUR0008_RS01390	125	29	128	273	67	46	2031	91
BTHUR0008_RS01395	72	27	123	230	56	19	576	47
BTHUR0008_RS01400	94	25	119	210	60	25	435	54
BTHUR0008_RS01405	41	15	52	98	20	12	101	21
purH	545	232	555	977	216	180	331	233
BTHUR0008_RS01415	834	318	901	1972	257	187	369	298
BTHUR0008_RS01420	113	42	144	261	58	43	36	71
BTHUR0008_RS01425	158	73	226	460	94	64	64	80
BTHUR0008_RS01430	827	624	1127	2129	1236	762	1490	1186
BTHUR0008_RS01435	2920	1053	2401	4500	1363	959	1684	1340
BTHUR0008_RS01440	27	9	13	33	29	16	32	25
BTHUR0008_RS01445	980	360	1319	3162	472	340	413	522
BTHUR0008_RS01450	7231	2587	8160	18063	2613	1645	2298	2924
ligA	9215	3213	10138	20784	4625	2939	4137	5106
BTHUR0008_RS01460	5506	2032	7077	13646	4211	2721	3733	4442
BTHUR0008_RS01465	304	96	404	810	154	101	147	123
BTHUR0008_RS01470	5799	3013	5265	8827	2831	1976	6388	4458
BTHUR0008_RS01475	25	3	24	50	2	0	2	1
BTHUR0008_RS01480	2	3	3	12	1	0	2	1
BTHUR0008_RS01485	65	41	74	100	110	62	67	44
BTHUR0008_RS01490	11	4	24	20	209	94	28	27
BTHUR0008_RS01495	33	8	25	52	91	46	38	41
BTHUR0008_RS01500	31	12	18	53	18	12	17	8
BTHUR0008_RS01505	96	31	95	189	37	25	52	37
BTHUR0008_RS01510	229	65	152	255	37	20	35	25
BTHUR0008_RS01515	210	93	273	367	195	146	196	221
BTHUR0008_RS01520	2050	682	1944	4161	908	481	908	753
gatA	10227	4355	10839	19340	6319	4037	5323	6377
BTHUR0008_RS01530	12662	4863	10974	19673	4282	2723	3726	4269
BTHUR0008_RS01535	2420	983	2315	4751	683	441	593	649
BTHUR0008_RS01540	102	35	115	244	30	23	44	24
BTHUR0008_RS01545	14	7	9	25	11	2	9	3
BTHUR0008_RS01550	46	20	45	131	28	16	19	30
gabD	79	40	105	236	41	22	45	41
BTHUR0008_RS01560	11	2	1	29	1	0	1	0
BTHUR0008_RS01565	82	43	102	232	38	39	52	50
BTHUR0008_RS01570	3033	1338	2913	5572	1239	834	1465	1442
BTHUR0008_RS01575	1546	711	1450	3415	462	283	424	412
BTHUR0008_RS01580	35	17	38	87	16	10	15	10
BTHUR0008_RS01585	1232	478	955	1750	304	226	563	215
BTHUR0008_RS01590	1919	576	2138	4189	835	548	596	616
BTHUR0008_RS01595	7626	3657	7895	16366	2896	1938	2372	2552
BTHUR0008_RS01600	170	60	335	567	166	146	86	202
BTHUR0008_RS01605	388	113	436	865	210	126	163	170
BTHUR0008_RS01610	418	239	551	959	376	249	381	408
BTHUR0008_RS01615	243	104	206	548	157	88	151	149
BTHUR0008_RS01620	331	117	248	556	109	51	109	93
BTHUR0008_RS01625	121	56	133	234	57	53	85	81
BTHUR0008_RS01630	783	370	769	1621	582	412	756	755
BTHUR0008_RS01635	149	59	215	485	102	70	74	89
BTHUR0008_RS01640	145	39	176	459	52	45	56	62
BTHUR0008_RS01645	49421	18200	42636	72666	19405	12222	20792	19321
BTHUR0008_RS01650	42439	22322	49984	100682	25672	17631	28510	28133
BTHUR0008_RS01655	177	57	301	623	127	90	91	185
BTHUR0008_RS01660	223	102	308	744	225	149	273	268
BTHUR0008_RS01665	214	99	226	529	40	47	133	88
BTHUR0008_RS01670	3187	1289	4920	7524	295	181	198	296
BTHUR0008_RS01675	2227	727	2711	3651	129	104	120	142
BTHUR0008_RS01680	13856	5019	15452	22831	644	423	646	598
BTHUR0008_RS01685	4490	1433	6033	8539	218	143	298	241
BTHUR0008_RS01690	59	17	55	85	33	7	33	32
BTHUR0008_RS01695	859	260	880	2010	222	122	259	165
BTHUR0008_RS01700	36	6	30	60	11	7	6	11
BTHUR0008_RS01705	28	9	25	53	12	8	8	7
BTHUR0008_RS01710	39	12	26	51	8	6	4	6
BTHUR0008_RS01715	206	87	269	605	43	36	44	56
BTHUR0008_RS01720	564	170	599	1231	116	85	185	154
BTHUR0008_RS01725	195	43	296	461	169	109	128	155
BTHUR0008_RS01730	22	9	7	32	4	4	4	5
BTHUR0008_RS01735	124	43	148	266	39	14	26	31
BTHUR0008_RS01740	208	59	204	385	81	53	92	87
BTHUR0008_RS01745	224	82	164	335	61	56	77	67
BTHUR0008_RS01750	44	17	59	85	20	14	30	25
BTHUR0008_RS01755	60357	31288	55980	95344	25979	16619	22416	23600
BTHUR0008_RS01760	100	46	93	163	55	40	37	43
BTHUR0008_RS01765	17	4	9	51	4	3	8	8
BTHUR0008_RS01770	8	3	9	13	3	2	2	0
BTHUR0008_RS01775	1213	396	1883	3462	512	307	502	518
BTHUR0008_RS01780	101	34	41	149	25	22	82	76
BTHUR0008_RS01785	44	18	40	74	10	9	23	17
BTHUR0008_RS01790	12	3	16	33	9	2	3	6
BTHUR0008_RS01795	27	15	33	110	14	9	10	11
BTHUR0008_RS01800	31	18	49	113	15	5	14	20
BTHUR0008_RS01805	2441	640	1834	5763	629	516	859	2103
BTHUR0008_RS01810	101	33	90	306	26	24	34	94
BTHUR0008_RS01815	48	9	26	57	14	7	12	14
BTHUR0008_RS01820	5282	2816	5501	10299	2577	1862	2624	2814
BTHUR0008_RS01825	3827	2045	4461	9538	3074	2106	1845	3561
BTHUR0008_RS01830	1781	1067	1849	3569	758	539	540	864
BTHUR0008_RS01835	14534	6019	15714	32649	6017	4335	4883	5487
BTHUR0008_RS01840	5897	2361	5156	10795	2578	1689	2830	2550
BTHUR0008_RS01845	123	40	226	503	51	40	57	86
thiE	72	25	128	195	13	4	15	28
BTHUR0008_RS01855	2213	732	1938	3723	600	444	557	732
BTHUR0008_RS01860	9587	3131	11017	21914	2764	1883	1551	2674
BTHUR0008_RS01865	1811	621	2281	4283	527	330	423	620
BTHUR0008_RS01870	285	85	300	525	96	56	115	124
BTHUR0008_RS01875	1133	424	1270	2382	467	307	449	425
BTHUR0008_RS01880	3806	1693	4130	8030	2031	1326	1878	2363
BTHUR0008_RS01885	1669	566	1681	3371	507	316	537	542
BTHUR0008_RS01890	110	47	131	180	58	45	47	52
BTHUR0008_RS01895	97	51	94	164	16	26	42	40
BTHUR0008_RS01900	137	49	148	322	79	53	74	87
BTHUR0008_RS01905	141	43	185	432	83	47	79	71
BTHUR0008_RS01910	26	10	39	92	27	19	34	32
BTHUR0008_RS01915	12	3	45	72	10	3	8	5
BTHUR0008_RS01920	242	52	261	519	113	44	97	99
BTHUR0008_RS01925	219	75	217	406	85	60	106	110
BTHUR0008_RS01930	175	42	120	302	79	59	133	88
BTHUR0008_RS01935	1667	651	1543	2838	431	281	388	430
BTHUR0008_RS01940	3089	1230	3519	7297	1504	1007	1183	1497
BTHUR0008_RS01945	52	38	67	121	50	53	38	111
BTHUR0008_RS01950	1997	746	1978	4166	448	332	462	540
BTHUR0008_RS01955	18	19	21	40	15	17	28	10
BTHUR0008_RS01960	62	20	86	152	14	9	25	24
BTHUR0008_RS01965	19981	7695	20277	34944	10251	7616	15849	13260
BTHUR0008_RS01970	14798	7898	18534	32457	12503	9682	16826	15473
BTHUR0008_RS01975	6052	2112	7645	12548	3183	2186	4342	3904
BTHUR0008_RS01980	2224	755	2118	4146	1097	650	967	1188
BTHUR0008_RS01985	4504	1664	4509	9263	1694	1119	1764	1706
BTHUR0008_RS01990	3577	1363	2974	6359	1206	837	1228	1133
BTHUR0008_RS01995	1490	566	966	2427	593	394	892	1647
BTHUR0008_RS02000	949	263	859	1079	207	181	233	243
BTHUR0008_RS02005	2008	682	2588	5144	1079	683	1060	959
BTHUR0008_RS02010	2537	1013	2306	4998	1310	753	1531	1139
BTHUR0008_RS02015	1279	514	1127	1970	448	247	489	352
BTHUR0008_RS02020	426	185	397	844	406	289	295	387
BTHUR0008_RS02025	670	295	668	1434	215	118	227	131
BTHUR0008_RS02030	840	362	1086	2065	549	380	496	571
BTHUR0008_RS02035	29	4	40	69	10	5	28	11
BTHUR0008_RS02040	5869	2179	4533	10229	1898	1358	2249	2137
BTHUR0008_RS02045	668	256	870	1846	247	189	236	294
BTHUR0008_RS02050	109	30	83	110	26	18	20	12
BTHUR0008_RS02055	2	0	1	0	0	0	0	2
BTHUR0008_RS02060	6	2	3	8	2	1	2	2
BTHUR0008_RS02065	46	26	30	67	20	13	12	21
BTHUR0008_RS02070	41	23	28	30	3	3	9	3
BTHUR0008_RS02075	0	0	0	0	0	0	0	0
BTHUR0008_RS02080	0	0	0	5	1	0	0	0
BTHUR0008_RS02085	4	0	3	1	1	0	0	1
BTHUR0008_RS02090	309	141	289	567	68	71	96	73
BTHUR0008_RS02095	70	28	64	122	24	20	40	52
BTHUR0008_RS02100	812	228	719	1765	166	120	210	178
BTHUR0008_RS02105	3	1	7	7	1	2	1	1
BTHUR0008_RS02110	1	2	0	2	0	0	0	0
BTHUR0008_RS02115	4381	1742	3436	7451	919	696	847	871
BTHUR0008_RS02120	540	119	259	439	60	47	82	61
BTHUR0008_RS02125	5967	2009	6411	14471	3694	2377	4628	4082
BTHUR0008_RS02130	43	17	43	81	18	17	17	21
BTHUR0008_RS02135	1259	477	1549	3217	655	472	488	675
BTHUR0008_RS02140	2402	854	2335	5322	1261	889	800	1121
BTHUR0008_RS02145	1234	363	964	2068	392	230	361	336
BTHUR0008_RS02150	20	3	6	25	2	1	9	4
BTHUR0008_RS02155	481	312	403	793	284	222	279	251
BTHUR0008_RS02160	0	0	4	2	0	0	0	2
BTHUR0008_RS02165	83	49	136	303	91	55	54	67
BTHUR0008_RS02170	462	192	610	1168	215	143	263	225
BTHUR0008_RS02175	40	35	56	111	26	15	19	9
BTHUR0008_RS02180	15	14	13	34	0	2	3	4
BTHUR0008_RS02185	72	28	42	130	32	16	12	38
BTHUR0008_RS02190	678	228	659	1376	326	192	249	313
BTHUR0008_RS02195	3925	2381	3214	5397	2805	1885	7503	3274
BTHUR0008_RS02200	1675	447	1928	3967	816	587	1079	1116
BTHUR0008_RS02205	33	5	29	31	5	3	9	9
BTHUR0008_RS02210	12	1	7	6	10	4	6	2
BTHUR0008_RS02215	40	7	47	92	14	13	21	20
BTHUR0008_RS02220	28	8	21	61	14	4	14	17
BTHUR0008_RS02225	48	14	29	87	6	8	16	30
BTHUR0008_RS02230	223	102	217	422	105	73	108	136
BTHUR0008_RS02235	26189	10816	14752	29077	11575	6526	11082	36812
BTHUR0008_RS02240	2668	2018	1192	2011	1248	418	847	13984
BTHUR0008_RS02245	3847	1363	2987	6041	1042	617	837	746
BTHUR0008_RS02250	9	4	7	23	4	2	0	2
BTHUR0008_RS02255	396	133	640	1304	149	102	139	137
BTHUR0008_RS02260	221	80	269	471	185	93	99	124
BTHUR0008_RS02265	432	235	495	1299	248	146	211	207
BTHUR0008_RS02270	713	160	729	1475	234	157	250	271
BTHUR0008_RS02275	574	161	617	1328	206	130	180	184
BTHUR0008_RS02280	20	4	33	35	28	9	53	23
sspK	372	274	445	894	294	225	266	267
BTHUR0008_RS02290	412	186	282	539	113	70	116	140
BTHUR0008_RS02295	304	96	366	616	126	82	112	130
BTHUR0008_RS02300	715	216	982	1712	438	287	317	365
BTHUR0008_RS02305	3	1	2	6	6	0	0	1
BTHUR0008_RS02310	16	0	8	6	3	3	4	2
BTHUR0008_RS02315	6	0	5	18	0	0	2	2
BTHUR0008_RS02320	1949	895	2019	3566	685	495	908	821
BTHUR0008_RS02325	1145	407	1336	2518	542	441	481	594
BTHUR0008_RS02330	1582	582	1307	2644	916	592	744	697
BTHUR0008_RS02335	462	178	528	1107	287	145	266	332
BTHUR0008_RS02340	4705	1857	4776	8300	3617	2262	2949	3434
BTHUR0008_RS02345	120	35	143	261	57	34	38	60
BTHUR0008_RS02350	177	63	239	445	94	49	80	111
BTHUR0008_RS02355	267	91	312	716	146	95	143	174
BTHUR0008_RS02360	176	70	231	309	76	76	92	83
BTHUR0008_RS02365	1036	224	811	1652	278	203	265	296
BTHUR0008_RS02370	2734	849	1698	2777	1223	734	1064	1282
BTHUR0008_RS02375	184	98	194	301	36	45	43	63
BTHUR0008_RS02380	58	20	31	67	22	18	32	19
BTHUR0008_RS02385	5310	6083	3395	6839	9712	5914	24884	9233
BTHUR0008_RS02390	68	20	102	190	21	8	18	6
BTHUR0008_RS02395	133	60	175	352	116	52	75	79
BTHUR0008_RS02400	66	21	88	192	41	32	33	31
BTHUR0008_RS02405	794	226	703	1488	194	101	191	200
BTHUR0008_RS02410	4620	1370	3285	5831	773	453	711	717
BTHUR0008_RS02415	724	169	735	1697	317	186	170	250
BTHUR0008_RS02420	605	250	950	1969	521	324	276	483
BTHUR0008_RS02425	0	0	0	0	0	0	0	0
BTHUR0008_RS02430	9436	2319	4208	11688	772	600	1461	1220
BTHUR0008_RS02435	2139	804	1991	3927	1709	1163	1506	1503
BTHUR0008_RS02440	84	45	86	232	154	143	169	174
BTHUR0008_RS02445	13020	4563	11297	20349	6125	4411	6768	6737
BTHUR0008_RS02450	51	29	55	103	9	9	23	9
BTHUR0008_RS02455	14	7	16	22	7	7	14	5
BTHUR0008_RS02460	131	80	130	197	41	13	54	50
BTHUR0008_RS02465	2	2	1	1	0	0	0	0
BTHUR0008_RS02470	0	0	0	0	0	0	0	0
BTHUR0008_RS02475	0	0	0	0	0	0	0	0
BTHUR0008_RS02480	10	9	16	21	19	8	16	16
BTHUR0008_RS02485	0	0	0	0	0	0	0	0
BTHUR0008_RS02490	0	0	0	0	0	0	0	0
BTHUR0008_RS02495	0	0	0	0	0	0	0	0
BTHUR0008_RS02500	0	0	0	0	0	0	0	0
BTHUR0008_RS02505	0	0	0	2	0	0	0	0
BTHUR0008_RS02510	0	0	0	0	0	0	0	0
BTHUR0008_RS02515	0	0	0	0	0	0	0	0
BTHUR0008_RS02520	221	160	414	550	276	166	314	252
BTHUR0008_RS02525	0	0	0	0	0	0	0	0
BTHUR0008_RS02530	12	26	15	30	53	65	399	29
BTHUR0008_RS02535	51	21	57	113	15	9	12	12
BTHUR0008_RS02540	139	66	97	235	44	36	45	37
BTHUR0008_RS02545	2514	970	2202	4279	782	548	530	408
BTHUR0008_RS02550	272	167	458	787	355	150	265	429
BTHUR0008_RS02555	266	105	213	352	55	40	46	68
BTHUR0008_RS02560	2375	828	2445	6004	938	556	976	797
BTHUR0008_RS02565	239	125	225	377	167	116	151	144
BTHUR0008_RS02570	92	25	83	154	36	32	37	50
BTHUR0008_RS02575	315	114	467	851	262	163	414	319
BTHUR0008_RS02580	1232	595	1368	2522	667	467	841	685
BTHUR0008_RS02585	5904	1691	4503	10548	2277	1353	3349	3372
BTHUR0008_RS02590	876	319	636	1831	454	196	700	475
BTHUR0008_RS02595	10473	5106	14856	27340	9276	7272	11828	12527
BTHUR0008_RS02600	33317	15967	33068	66573	11637	9239	14793	16060
BTHUR0008_RS02605	1154	492	1347	2510	734	484	534	666
BTHUR0008_RS02610	1780	1021	1714	3787	861	562	1036	979
BTHUR0008_RS02615	5953	2609	6241	13642	2594	1742	3125	3369
BTHUR0008_RS02620	66	31	73	108	22	27	39	43
BTHUR0008_RS02625	345	116	301	574	86	78	105	64
BTHUR0008_RS02630	4	0	2	4	0	0	0	0
BTHUR0008_RS02635	295	82	257	480	110	80	136	93
BTHUR0008_RS02640	355	151	410	886	247	175	246	251
BTHUR0008_RS02645	6680	2015	5505	12004	2970	1986	2956	2933
BTHUR0008_RS02650	331	105	345	709	104	77	122	119
BTHUR0008_RS02655	16	1	11	27	12	1	8	19
BTHUR0008_RS02660	20	7	15	31	1	5	2	3
BTHUR0008_RS02665	686	194	739	1302	6	5	16	8
BTHUR0008_RS02670	2622	575	2591	5760	27	17	23	49
BTHUR0008_RS02675	151	46	229	452	52	30	43	49
BTHUR0008_RS02680	453	87	665	1344	185	99	147	206
BTHUR0008_RS02685	4624	1713	4337	9263	960	646	894	1017
BTHUR0008_RS02690	19	9	16	53	6	10	28	15
BTHUR0008_RS02695	5	1	15	27	0	3	2	3
BTHUR0008_RS02700	187	67	224	474	86	64	82	121
BTHUR0008_RS02705	52	15	65	96	26	28	20	19
BTHUR0008_RS02710	3	2	11	12	1	2	6	0
BTHUR0008_RS02715	150	100	209	424	213	143	191	205
BTHUR0008_RS02720	38	17	47	101	11	8	12	11
BTHUR0008_RS02725	30	13	24	39	1	2	5	5
BTHUR0008_RS02730	29	9	22	40	5	4	11	12
BTHUR0008_RS02735	5	1	10	9	1	0	0	4
BTHUR0008_RS02740	28	9	28	51	28	13	16	13
BTHUR0008_RS02745	2248	777	2370	4853	873	600	806	815
BTHUR0008_RS02750	130	47	191	644	12	4	5	6
BTHUR0008_RS02755	4	1	7	16	0	0	0	0
BTHUR0008_RS02760	58	16	54	80	15	22	27	28
BTHUR0008_RS02765	39	4	61	118	31	17	46	34
BTHUR0008_RS02770	37	13	54	69	9	2	18	20
BTHUR0008_RS02775	4038	1479	4789	8909	1173	753	1424	1302
BTHUR0008_RS02780	1012	457	1451	2605	686	507	816	978
BTHUR0008_RS02785	382	167	511	916	131	46	107	151
BTHUR0008_RS02790	917	282	1011	2384	459	320	605	792
BTHUR0008_RS02795	404	193	463	930	289	236	327	347
BTHUR0008_RS02800	9	3	9	10	1	2	4	6
BTHUR0008_RS02805	3	1	6	7	0	3	0	0
BTHUR0008_RS02810	2071	940	1753	3207	963	705	581	1146
BTHUR0008_RS02815	145	53	135	222	148	76	139	196
BTHUR0008_RS02820	1179	385	1204	2162	188	113	197	218
BTHUR0008_RS02825	2398	897	3318	5780	428	275	493	656
BTHUR0008_RS02830	2248	940	2152	4010	706	433	950	898
BTHUR0008_RS02835	6297	2849	6861	11093	1266	941	1152	1265
BTHUR0008_RS02840	9291	4792	10355	18249	6678	3990	7915	12637
sspH	5	4	13	25	0	2	0	6
BTHUR0008_RS02850	703	180	670	1375	218	135	210	208
BTHUR0008_RS02855	34295	15439	36982	73243	21065	13408	21140	42858
aspA_1	4893	2401	5152	10992	1572	1145	1985	1680
BTHUR0008_RS02865	997	414	1025	2099	365	205	365	391
BTHUR0008_RS02870	1222	465	1829	3546	438	380	250	294
BTHUR0008_RS02875	5077	2210	5114	8333	2983	1975	2213	2212
BTHUR0008_RS02880	1680	652	2486	3493	1369	882	1023	1105
glpT	8613	4824	15224	18964	8439	5411	6204	6412
BTHUR0008_RS02890	33	18	39	68	22	19	41	52
BTHUR0008_RS02895	50	18	39	119	59	47	119	92
BTHUR0008_RS02900	70	32	47	174	41	23	47	46
BTHUR0008_RS02905	57	25	54	115	47	20	65	53
BTHUR0008_RS02910	404	200	449	850	387	282	392	401
BTHUR0008_RS02915	0	0	0	2	0	0	8	0
BTHUR0008_RS02920	200	49	265	571	55	58	74	50
BTHUR0008_RS02925	212	50	234	484	73	37	46	62
BTHUR0008_RS02930	394	76	349	758	72	52	88	96
BTHUR0008_RS02935	387	126	285	694	70	49	85	54
BTHUR0008_RS02940	129	28	97	250	44	31	26	40
BTHUR0008_RS02945	104	32	100	206	74	33	64	62
BTHUR0008_RS02950	140	53	160	296	41	32	48	50
BTHUR0008_RS02955	919	268	1323	2659	210	166	206	269
BTHUR0008_RS02960	110	34	70	141	8	8	26	21
BTHUR0008_RS02965	134	39	162	280	28	16	24	20
BTHUR0008_RS02970	26	3	41	76	7	2	2	3
BTHUR0008_RS02975	7	1	10	6	3	1	5	2
BTHUR0008_RS02980	65	24	40	52	20	14	27	21
BTHUR0008_RS02985	145	64	163	320	114	92	177	190
BTHUR0008_RS02990	9	2	7	11	1	3	6	5
BTHUR0008_RS02995	12	1	1	9	4	3	6	2
BTHUR0008_RS03000	4	2	9	8	0	0	0	3
BTHUR0008_RS03005	2	3	2	14	0	1	1	0
BTHUR0008_RS03010	20	13	22	40	3	7	20	17
BTHUR0008_RS03015	118	33	145	469	85	44	51	86
BTHUR0008_RS03020	56	15	61	111	61	36	34	63
BTHUR0008_RS03025	76	33	62	92	37	35	21	32
BTHUR0008_RS03030	56	26	71	119	34	14	16	27
BTHUR0008_RS03035	67	18	60	91	41	23	27	14
BTHUR0008_RS03040	64301	31603	75014	143646	44464	29991	44796	54250
BTHUR0008_RS03045	25333	16053	44237	92106	39765	28764	35607	49840
BTHUR0008_RS03050	219	79	206	362	112	78	127	89
BTHUR0008_RS03055	1229	527	1325	2774	590	435	352	626
BTHUR0008_RS03060	2906	1104	2950	6549	1120	809	1115	1008
BTHUR0008_RS03065	8	8	9	11	3	1	6	7
BTHUR0008_RS03070	782	353	561	1018	172	116	223	165
BTHUR0008_RS03075	2438	887	2242	4143	552	388	475	469
BTHUR0008_RS03080	4907	1498	3494	6991	1577	1018	1463	1459
BTHUR0008_RS03085	24	8	27	34	4	7	5	3
BTHUR0008_RS03090	14	9	7	19	9	4	6	5
BTHUR0008_RS03095	13	5	7	18	2	0	2	4
BTHUR0008_RS03100	74	28	81	151	52	31	45	44
BTHUR0008_RS03105	31	16	49	125	17	1	15	16
BTHUR0008_RS03110	14	2	18	17	14	7	10	10
BTHUR0008_RS03115	26	14	13	43	7	8	8	7
BTHUR0008_RS03120	35	17	51	72	36	21	23	20
BTHUR0008_RS03125	10	7	21	46	20	3	1	11
BTHUR0008_RS03130	20	6	23	49	9	4	14	19
BTHUR0008_RS03135	47	13	30	71	3	3	6	13
BTHUR0008_RS03140	65	31	73	164	70	40	66	50
BTHUR0008_RS03145	0	0	1	0	0	0	2	1
BTHUR0008_RS03150	134	28	115	308	67	39	64	74
BTHUR0008_RS03155	26	17	49	122	7	19	21	9
BTHUR0008_RS03160	2	3	5	18	1	4	5	3
BTHUR0008_RS03165	111	65	106	156	31	38	45	51
BTHUR0008_RS03170	8	5	14	35	2	0	3	10
BTHUR0008_RS03175	5	1	6	17	3	0	5	6
BTHUR0008_RS03180	18	7	15	28	7	6	12	11
BTHUR0008_RS03185	11	0	13	19	1	1	8	2
BTHUR0008_RS03190	1	4	0	5	0	2	1	0
BTHUR0008_RS03195	3	2	5	7	3	3	2	3
BTHUR0008_RS03200	19	4	15	52	4	8	11	11
BTHUR0008_RS03205	5	1	6	14	8	3	5	3
BTHUR0008_RS03210	39	11	48	93	25	12	45	34
BTHUR0008_RS03215	6	0	4	5	3	1	0	0
BTHUR0008_RS03220	1	0	4	9	1	0	1	0
BTHUR0008_RS03225	41	6	29	65	9	7	12	13
BTHUR0008_RS03230	16	4	21	68	6	8	14	6
BTHUR0008_RS03235	52	11	88	171	34	33	35	32
BTHUR0008_RS03240	0	2	2	5	0	0	0	0
BTHUR0008_RS03245	0	0	0	7	0	1	0	0
BTHUR0008_RS03250	34	14	23	38	3	4	1	3
BTHUR0008_RS03255	8	1	4	28	4	0	0	3
BTHUR0008_RS03260	62	19	54	173	40	30	33	37
BTHUR0008_RS03265	43	5	36	63	5	12	10	4
BTHUR0008_RS03270	24	4	8	19	1	0	3	4
BTHUR0008_RS03275	29	10	47	128	25	21	22	17
BTHUR0008_RS03280	2	3	9	36	2	1	0	3
BTHUR0008_RS03285	18	3	27	39	3	1	7	1
BTHUR0008_RS03290	21	6	26	35	3	1	6	2
BTHUR0008_RS03295	6	2	11	24	4	0	1	3
BTHUR0008_RS03300	10	2	16	26	3	8	11	5
BTHUR0008_RS03305	28	13	38	123	13	9	26	16
BTHUR0008_RS03310	13	5	23	51	5	5	9	5
BTHUR0008_RS03315	7	0	4	18	1	0	2	0
BTHUR0008_RS03320	28	6	30	39	13	3	19	24
BTHUR0008_RS03325	19	5	19	36	2	5	6	8
BTHUR0008_RS03330	6	2	12	3	2	0	0	0
BTHUR0008_RS03335	23	2	26	62	7	5	7	10
BTHUR0008_RS03340	33	17	57	177	15	12	11	16
BTHUR0008_RS03345	12	5	14	45	11	9	10	18
BTHUR0008_RS03350	35	12	61	120	14	8	24	14
BTHUR0008_RS03355	2	1	2	7	1	1	1	0
BTHUR0008_RS03360	14	0	14	20	0	1	2	8
BTHUR0008_RS03365	1439	644	2134	3201	1601	1000	1585	1493
BTHUR0008_RS03370	484	135	774	1200	884	564	1358	1113
BTHUR0008_RS03375	1191	357	1035	2129	372	268	490	369
BTHUR0008_RS03380	573	290	603	1458	200	161	286	205
BTHUR0008_RS03385	3747	1714	3999	6584	931	780	1637	1209
BTHUR0008_RS03390	343	63	340	922	129	102	149	111
BTHUR0008_RS03395	3464	1584	2848	5183	1859	1135	1937	2745
BTHUR0008_RS03400	1248	520	1036	2070	440	276	412	517
BTHUR0008_RS03405	334	133	395	777	188	140	259	239
BTHUR0008_RS03410	6942	2275	5561	10154	1765	1148	2452	1840
BTHUR0008_RS03415	19955	9707	22408	42186	18210	11938	23147	18928
rbsC	35200	21495	50119	91517	23902	19265	23910	28507
BTHUR0008_RS03425	1133	731	3192	6147	956	585	610	986
BTHUR0008_RS03430	564	254	1017	1859	345	213	221	371
BTHUR0008_RS03435	1428	561	2448	4382	577	477	331	560
BTHUR0008_RS03440	302	102	226	492	143	85	101	119
BTHUR0008_RS03445	11	5	18	30	17	7	6	9
BTHUR0008_RS03450	95	26	113	242	38	35	33	64
BTHUR0008_RS03455	18	7	42	75	13	9	16	13
BTHUR0008_RS03460	185	91	251	428	95	88	101	116
BTHUR0008_RS03465	761	318	448	1678	597	464	851	1129
BTHUR0008_RS03470	2357	909	967	3786	432	264	629	744
BTHUR0008_RS03475	1437	562	732	2820	530	362	641	693
BTHUR0008_RS03480	3080	3145	5522	7956	2226	1404	2376	2234
BTHUR0008_RS03485	0	0	0	0	0	0	0	0
BTHUR0008_RS03490	0	0	0	0	0	0	0	0
BTHUR0008_RS03495	0	0	0	0	0	0	0	0
BTHUR0008_RS03500	0	0	0	0	0	0	0	0
BTHUR0008_RS03505	1683	845	2570	4246	837	574	743	776
BTHUR0008_RS03510	0	0	0	0	0	0	0	0
BTHUR0008_RS03515	2	0	4	17	1	1	7	4
BTHUR0008_RS03520	0	0	0	0	0	0	0	0
BTHUR0008_RS03525	0	0	0	0	0	0	0	0
BTHUR0008_RS03530	31	29	41	60	5	5	6	10
BTHUR0008_RS03535	0	1	0	0	0	0	0	0
BTHUR0008_RS03540	0	0	0	0	0	0	0	0
BTHUR0008_RS03545	2	1	1	5	2	1	2	1
BTHUR0008_RS03550	0	0	0	0	0	0	0	0
BTHUR0008_RS03555	113	24	90	171	54	32	22	33
BTHUR0008_RS03560	2161	681	1950	4345	852	515	1147	904
BTHUR0008_RS03565	437	131	335	595	146	101	198	155
BTHUR0008_RS03570	7590	2969	4993	11065	2185	1363	2552	2317
BTHUR0008_RS03575	75	29	91	183	38	15	27	22
BTHUR0008_RS03580	133	32	117	290	44	23	20	50
BTHUR0008_RS03585	117	39	143	287	29	24	20	38
BTHUR0008_RS03590	101	38	101	242	69	25	32	57
BTHUR0008_RS03595	35	5	38	83	22	7	15	16
BTHUR0008_RS03600	190	78	245	557	111	75	61	108
BTHUR0008_RS03605	13	4	9	17	0	2	1	4
BTHUR0008_RS03610	83	13	49	178	47	36	42	56
BTHUR0008_RS03615	128	41	161	341	59	36	37	64
BTHUR0008_RS03620	166	70	157	319	47	37	45	55
BTHUR0008_RS03625	90	58	187	280	91	79	116	110
BTHUR0008_RS03630	49	18	52	109	45	25	42	40
BTHUR0008_RS03635	2	1	1	16	2	4	5	10
BTHUR0008_RS03640	2	0	0	3	0	0	3	0
BTHUR0008_RS03645	100	32	95	190	213	118	237	266
BTHUR0008_RS03650	266	96	248	652	347	245	339	423
BTHUR0008_RS03655	76	40	81	174	118	76	173	161
BTHUR0008_RS03660	53	16	48	97	61	37	47	63
BTHUR0008_RS03665	41	19	31	76	20	14	19	30
BTHUR0008_RS03670	190	62	144	324	105	97	103	114
BTHUR0008_RS03675	598	247	557	991	245	160	262	215
BTHUR0008_RS03680	296	106	277	554	65	56	116	77
BTHUR0008_RS03685	1183	509	1049	1986	485	344	886	545
BTHUR0008_RS03690	5	3	10	15	2	3	5	0
BTHUR0008_RS03695	85	41	67	161	32	20	27	30
BTHUR0008_RS03700	52	31	47	107	21	30	30	46
BTHUR0008_RS03705	366	152	269	517	126	107	163	155
BTHUR0008_RS03710	85	28	83	185	32	22	20	24
BTHUR0008_RS03715	60	18	41	118	11	10	15	15
BTHUR0008_RS03720	172	60	171	312	40	31	21	35
BTHUR0008_RS03725	358	119	281	412	101	42	81	60
BTHUR0008_RS03730	240	73	214	393	50	41	59	52
BTHUR0008_RS03735	1523	475	1507	3306	560	349	401	553
BTHUR0008_RS03740	1	1	5	2	1	0	1	0
BTHUR0008_RS03745	313	194	415	822	77	55	120	79
BTHUR0008_RS03750	65	37	96	147	37	36	42	55
BTHUR0008_RS03755	25	10	32	54	5	5	13	11
BTHUR0008_RS03760	59	21	53	124	26	25	18	29
BTHUR0008_RS03765	13	8	14	10	6	9	11	7
BTHUR0008_RS03770	7134	2773	7902	12554	651	497	1075	604
BTHUR0008_RS03775	163	49	166	281	22	16	19	19
BTHUR0008_RS03780	218	74	194	405	94	68	99	104
BTHUR0008_RS03785	21	2	15	59	4	5	5	4
BTHUR0008_RS03790	134	48	118	174	15	18	12	23
BTHUR0008_RS03795	152	51	163	528	36	21	79	91
BTHUR0008_RS03800	188	67	154	235	58	48	91	58
BTHUR0008_RS03805	35	9	31	100	12	9	20	23
BTHUR0008_RS03810	15	2	31	70	11	7	8	11
BTHUR0008_RS03815	3	3	1	11	0	1	0	0
BTHUR0008_RS03820	3	3	8	5	0	0	0	4
BTHUR0008_RS03825	5	5	9	18	0	0	6	5
BTHUR0008_RS03830	64	21	79	215	70	34	50	40
BTHUR0008_RS03835	488	202	516	1270	422	272	462	455
BTHUR0008_RS03840	175	47	102	241	47	14	53	42
BTHUR0008_RS03845	22831	11320	21355	43402	11961	8910	14935	10857
BTHUR0008_RS03850	242	55	307	980	85	65	119	170
BTHUR0008_RS03855	618	248	471	1058	167	123	167	192
BTHUR0008_RS03860	716	416	878	1703	644	381	723	532
BTHUR0008_RS03865	572	313	444	775	398	214	1179	621
BTHUR0008_RS03870	199	73	211	457	74	51	199	122
BTHUR0008_RS03875	40	9	40	77	14	11	19	15
BTHUR0008_RS03880	34	22	34	73	5	12	14	11
BTHUR0008_RS03885	19	12	26	58	14	2	9	8
BTHUR0008_RS03890	8	0	6	13	2	1	2	3
BTHUR0008_RS03895	23	2	28	47	10	7	12	11
BTHUR0008_RS03900	17791	6488	12776	22968	8358	5137	10657	4991
BTHUR0008_RS03905	19495	8785	16364	33160	5727	3504	5969	4668
BTHUR0008_RS03910	15860	6997	17720	37715	12592	8136	13736	10458
BTHUR0008_RS03915	19327	9011	21584	42619	10024	6897	9306	7615
BTHUR0008_RS03920	335	152	384	668	147	130	99	155
BTHUR0008_RS03925	45	16	37	120	15	8	22	11
BTHUR0008_RS03930	210	102	222	417	160	74	112	96
BTHUR0008_RS03935	2690	811	2163	4249	863	710	577	655
BTHUR0008_RS03940	4	2	13	15	16	2	12	8
BTHUR0008_RS03945	0	1	1	0	0	0	4	0
BTHUR0008_RS03950	15	4	24	19	16	21	17	30
BTHUR0008_RS03955	57	33	69	146	53	32	45	57
BTHUR0008_RS03960	123	45	103	210	68	32	54	53
BTHUR0008_RS03965	24	6	15	66	14	13	19	6
BTHUR0008_RS03970	10	11	9	26	5	4	11	7
BTHUR0008_RS03975	108	46	154	266	74	45	63	73
BTHUR0008_RS03980	163	103	150	324	85	39	67	80
BTHUR0008_RS03985	18	11	19	39	9	5	11	1
BTHUR0008_RS03990	39	30	39	71	44	31	35	37
BTHUR0008_RS03995	216	63	226	464	102	54	146	100
BTHUR0008_RS04000	784	259	584	1142	152	90	139	137
BTHUR0008_RS04005	68	25	58	64	21	2	20	10
BTHUR0008_RS04010	44	12	47	125	41	18	20	20
BTHUR0008_RS04015	82	32	114	141	23	19	23	23
BTHUR0008_RS04020	116	33	237	313	46	42	60	79
BTHUR0008_RS04025	445	110	527	1107	121	111	156	122
murQ	80	27	136	287	32	16	22	27
BTHUR0008_RS04035	39	12	56	77	23	4	15	16
BTHUR0008_RS04040	57	18	42	92	23	9	13	20
BTHUR0008_RS04045	2	1	3	6	0	0	3	0
BTHUR0008_RS04050	4	3	8	8	0	1	0	1
BTHUR0008_RS04055	6	2	9	14	1	0	3	3
BTHUR0008_RS04060	24	15	28	80	16	5	7	8
BTHUR0008_RS04065	28	10	54	111	10	6	15	14
BTHUR0008_RS04070	13	6	24	40	14	1	3	4
BTHUR0008_RS04075	52	39	45	130	29	20	30	31
BTHUR0008_RS04080	12	12	23	28	14	9	16	2
BTHUR0008_RS04085	35	6	33	83	15	17	11	15
BTHUR0008_RS04090	54	11	37	113	15	11	27	19
BTHUR0008_RS04095	3055	1140	3244	5754	774	534	648	680
BTHUR0008_RS04100	1499	519	1370	2521	245	175	219	170
BTHUR0008_RS04105	75	23	56	118	40	34	48	36
BTHUR0008_RS04110	46	8	58	117	15	10	12	17
BTHUR0008_RS04115	47	26	22	53	7	7	18	11
BTHUR0008_RS04120	271	67	222	478	102	87	135	133
BTHUR0008_RS04125	22	3	22	51	8	6	6	15
BTHUR0008_RS04130	1	0	1	4	0	3	0	1
BTHUR0008_RS04135	33	21	62	76	15	6	23	24
BTHUR0008_RS04140	106	49	115	239	42	32	36	50
BTHUR0008_RS04145	174	56	139	256	25	26	24	33
BTHUR0008_RS04150	2395	858	2769	5402	1195	702	329	605
BTHUR0008_RS04155	176	59	233	419	115	71	105	124
BTHUR0008_RS04160	430	166	511	1019	198	131	181	243
BTHUR0008_RS04165	5843	2032	4789	9417	1891	1249	1354	2016
BTHUR0008_RS04170	84	22	98	209	38	22	45	50
BTHUR0008_RS04175	240	83	250	532	110	95	109	118
BTHUR0008_RS04180	3062	1680	8631	6296	5299	2904	1382	1454
BTHUR0008_RS04185	1757	703	5606	4320	1740	1000	404	503
BTHUR0008_RS04190	2005	685	5016	3567	2906	1763	691	1028
BTHUR0008_RS04195	0	0	2	1	2	0	0	2
BTHUR0008_RS04200	3	0	7	10	0	0	2	2
BTHUR0008_RS04205	8	7	18	27	4	4	2	1
BTHUR0008_RS04210	37	10	32	60	19	15	12	7
BTHUR0008_RS04215	875	347	825	1927	371	281	320	398
BTHUR0008_RS04220	4492	2247	3371	7189	3317	1860	3513	3005
BTHUR0008_RS04225	27	6	9	47	12	10	1	3
BTHUR0008_RS04230	20	9	14	39	4	1	4	7
BTHUR0008_RS04235	744	247	761	1399	410	292	399	544
BTHUR0008_RS04240	615	175	433	1017	207	128	179	198
BTHUR0008_RS04245	118	51	81	266	11	7	23	17
BTHUR0008_RS04250	154	60	154	342	81	53	81	72
BTHUR0008_RS04255	23	7	28	54	11	4	8	9
BTHUR0008_RS04260	4528	1236	5083	11625	3488	2080	2445	3075
BTHUR0008_RS04265	24232	8759	22387	47222	5589	3891	5642	5347
BTHUR0008_RS04270	11691	4537	8621	17592	3780	2714	3526	3175
BTHUR0008_RS04275	313	117	388	640	140	74	129	147
BTHUR0008_RS04280	2	1	3	1	0	1	0	0
BTHUR0008_RS04285	1640	561	1076	2252	182	156	210	181
BTHUR0008_RS04290	835	204	640	1650	277	172	241	426
BTHUR0008_RS04295	1913	676	1675	3268	715	419	561	517
BTHUR0008_RS04300	1077	284	968	1973	359	234	288	319
BTHUR0008_RS04305	15214	5270	17147	34663	6733	4341	6399	6956
BTHUR0008_RS04310	1528	641	1597	3288	735	501	703	542
BTHUR0008_RS04315	117	49	128	315	87	68	77	81
BTHUR0008_RS04320	2440	1065	2891	7562	1005	659	952	809
BTHUR0008_RS04325	158	50	169	354	64	39	58	36
BTHUR0008_RS04330	3	1	4	1	1	0	3	0
BTHUR0008_RS04335	916	326	830	1875	415	285	499	460
BTHUR0008_RS04340	4500	1707	5257	10233	2441	1589	1605	1900
BTHUR0008_RS04345	2989	1107	2844	5747	1112	700	845	950
BTHUR0008_RS04350	2	1	1	2	0	0	0	0
BTHUR0008_RS04355	40	5	27	78	5	5	8	12
BTHUR0008_RS04360	41	5	52	77	42	30	36	46
BTHUR0008_RS04365	168	68	199	376	105	95	104	123
BTHUR0008_RS04370	368	93	5110	580	8423	4528	3713	3227
BTHUR0008_RS04375	20	10	302	31	1308	625	375	521
BTHUR0008_RS04380	12	4	153	42	484	239	151	204
BTHUR0008_RS04385	41	10	154	68	1240	750	542	749
BTHUR0008_RS04390	62	22	154	133	1455	829	713	892
BTHUR0008_RS04395	60	31	83	129	27	19	28	16
BTHUR0008_RS04400	208	92	209	463	101	46	124	132
BTHUR0008_RS04405	15	6	10	17	8	1	4	7
BTHUR0008_RS04410	39	11	26	39	6	0	6	9
BTHUR0008_RS04415	29	14	48	106	6	7	10	11
BTHUR0008_RS04420	32	18	27	83	18	8	5	13
BTHUR0008_RS04425	53	17	22	47	10	1	10	9
BTHUR0008_RS04430	62	29	101	154	33	21	55	22
BTHUR0008_RS04435	24	5	37	73	15	6	19	22
BTHUR0008_RS04440	11	4	11	17	5	1	11	6
BTHUR0008_RS04445	20	14	47	140	20	10	21	33
BTHUR0008_RS04450	588	146	693	1429	180	114	184	174
BTHUR0008_RS04455	3655	1351	4026	8105	942	617	1151	995
BTHUR0008_RS04460	27	10	10	27	4	2	5	1
BTHUR0008_RS04465	25	5	18	51	2	3	10	9
BTHUR0008_RS04470	96	50	142	334	37	30	90	61
BTHUR0008_RS04475	354	125	276	499	63	41	87	87
BTHUR0008_RS04480	325	98	332	696	61	50	35	81
BTHUR0008_RS04485	100	44	82	151	47	30	25	45
BTHUR0008_RS04490	117	32	81	156	34	30	50	34
BTHUR0008_RS04495	74	19	73	138	20	26	33	25
BTHUR0008_RS04500	529	258	459	974	322	250	453	362
BTHUR0008_RS04505	2538	1034	2952	7633	1024	638	1250	890
BTHUR0008_RS04510	67	12	47	93	8	3	17	8
BTHUR0008_RS04515	72	38	70	153	32	23	38	28
BTHUR0008_RS04520	12	7	6	18	7	2	5	2
BTHUR0008_RS04525	11	3	6	10	6	2	12	5
BTHUR0008_RS04530	327	126	238	581	159	72	121	148
BTHUR0008_RS04535	342	109	362	734	87	62	113	103
BTHUR0008_RS04540	404	159	499	869	95	40	95	74
BTHUR0008_RS04545	76	44	53	129	14	12	23	18
BTHUR0008_RS04550	21	17	31	76	6	16	22	9
BTHUR0008_RS04555	93	26	106	174	42	25	33	27
BTHUR0008_RS04560	69	24	46	119	29	14	21	33
BTHUR0008_RS04565	6513	2446	7080	13074	4160	2810	5221	3770
BTHUR0008_RS04570	76	13	53	86	16	13	10	12
BTHUR0008_RS04575	145	38	93	220	69	49	97	83
BTHUR0008_RS04580	209	99	298	495	146	84	163	140
BTHUR0008_RS04585	180	78	246	442	64	41	61	64
BTHUR0008_RS04590	4	1	2	5	3	4	2	5
BTHUR0008_RS04595	76	25	96	177	55	31	25	50
BTHUR0008_RS04600	113	21	154	343	28	17	25	26
BTHUR0008_RS04605	38	12	35	65	9	3	11	11
BTHUR0008_RS04610	10	4	7	5	1	0	0	6
BTHUR0008_RS04615	16	7	12	32	9	2	0	5
BTHUR0008_RS04620	4	0	2	6	1	1	0	0
BTHUR0008_RS04625	1076	307	1199	2491	271	144	276	300
BTHUR0008_RS04630	243	112	328	703	138	81	140	90
BTHUR0008_RS04635	150	48	133	295	39	24	35	31
BTHUR0008_RS04640	24	13	25	37	7	4	7	8
BTHUR0008_RS04645	4	2	5	13	2	1	0	1
BTHUR0008_RS04650	9	2	9	27	5	2	6	2
BTHUR0008_RS04655	2	1	4	12	5	1	3	4
BTHUR0008_RS04660	3	0	0	2	0	0	2	4
BTHUR0008_RS04665	17	5	15	40	4	4	11	10
BTHUR0008_RS04670	11	2	18	36	18	14	11	16
BTHUR0008_RS04675	14	2	16	41	5	4	5	1
BTHUR0008_RS04680	5	0	2	15	2	0	8	0
BTHUR0008_RS04685	31	12	43	92	6	8	21	7
BTHUR0008_RS04690	13	2	10	7	5	2	2	3
BTHUR0008_RS04695	11	3	12	33	2	4	9	3
BTHUR0008_RS04700	3	0	7	4	3	0	0	0
BTHUR0008_RS04705	458	189	463	1116	188	109	171	206
BTHUR0008_RS04710	4689	1567	5262	9128	1090	663	1410	1170
BTHUR0008_RS04715	48	16	53	126	9	4	15	13
BTHUR0008_RS04720	25	7	17	48	6	3	8	7
BTHUR0008_RS04725	115	40	114	161	23	13	24	41
BTHUR0008_RS04730	36	7	25	98	19	3	5	12
BTHUR0008_RS04735	407	189	456	900	217	126	207	221
BTHUR0008_RS04740	362	194	379	810	171	150	285	274
BTHUR0008_RS04745	6	4	7	8	3	1	1	3
BTHUR0008_RS04750	364	173	368	575	265	165	234	198
BTHUR0008_RS04755	40	8	16	29	17	7	23	24
BTHUR0008_RS04760	389	152	490	951	206	133	181	208
BTHUR0008_RS04765	1555	557	2092	4747	790	465	563	671
BTHUR0008_RS04770	2528	1304	2877	5839	2007	1309	1838	2127
BTHUR0008_RS04775	414	146	312	810	86	56	118	90
BTHUR0008_RS04780	435	189	400	778	150	107	192	172
BTHUR0008_RS04785	384	144	496	817	413	200	248	527
BTHUR0008_RS04790	325	119	267	543	161	102	135	176
BTHUR0008_RS04795	0	0	0	0	0	0	0	0
BTHUR0008_RS04800	10	3	4	32	2	2	4	0
BTHUR0008_RS04805	6	6	13	17	5	5	14	4
BTHUR0008_RS04810	48	35	64	154	38	28	43	61
BTHUR0008_RS04815	17	8	22	51	19	8	16	16
BTHUR0008_RS04820	27	12	11	35	4	4	17	4
BTHUR0008_RS04825	391	124	446	758	253	181	461	353
BTHUR0008_RS04830	784	274	1096	1946	525	342	828	600
BTHUR0008_RS04835	51	17	56	115	13	7	9	21
BTHUR0008_RS04840	21	8	41	56	3	8	8	12
BTHUR0008_RS04845	1089	481	1307	2702	662	558	799	711
BTHUR0008_RS04850	7580	4194	14920	32653	7603	5920	8792	8772
glpK	25309	12114	31578	59859	13478	9094	16454	14769
BTHUR0008_RS04860	99997	55070	111909	234500	38892	27626	42612	41218
BTHUR0008_RS04865	98	40	150	279	32	16	35	27
BTHUR0008_RS04870	121	51	115	281	56	34	42	59
BTHUR0008_RS04875	52	10	51	101	4	6	11	11
lstR	349	161	774	1399	107	73	85	105
BTHUR0008_RS04885	229	67	260	447	32	17	43	46
BTHUR0008_RS04890	815	373	841	1688	481	340	336	376
BTHUR0008_RS04895	61	10	74	145	23	21	16	28
prsA_1	28266	11529	25410	56173	8070	5936	8489	7271
BTHUR0008_RS04905	318	128	247	488	131	68	159	111
BTHUR0008_RS04910	173	34	223	426	76	49	55	98
BTHUR0008_RS04915	1393	563	2088	3803	1064	694	1474	1332
BTHUR0008_RS04920	3019	1204	3173	5074	517	397	519	534
BTHUR0008_RS04925	408	105	321	589	137	98	210	184
BTHUR0008_RS04930	1398	502	1405	2904	468	261	683	548
BTHUR0008_RS04935	2760	1382	3223	6386	1490	1307	1891	2205
BTHUR0008_RS04940	2273	1086	2573	5298	2467	1758	2650	3518
BTHUR0008_RS04945	9	0	7	2	2	0	2	2
BTHUR0008_RS04950	72	43	72	114	52	42	72	59
BTHUR0008_RS04955	14	3	10	22	0	0	1	0
BTHUR0008_RS04960	107	33	97	193	27	13	25	13
BTHUR0008_RS04965	267	116	247	618	93	68	171	115
BTHUR0008_RS04970	215	80	455	953	162	91	112	181
BTHUR0008_RS04975	17	10	28	69	6	9	9	10
BTHUR0008_RS04980	125	36	153	359	92	53	85	76
BTHUR0008_RS04985	42	12	41	94	6	10	16	8
BTHUR0008_RS04990	501	196	507	954	257	165	245	192
BTHUR0008_RS04995	2102	960	1689	4210	697	518	708	729
BTHUR0008_RS05000	827	322	1177	2143	575	359	517	638
BTHUR0008_RS05005	207	155	238	521	201	125	153	198
BTHUR0008_RS05010	145	81	185	469	73	41	59	51
BTHUR0008_RS05015	175	71	124	295	33	21	29	30
BTHUR0008_RS05020	26	10	46	100	10	4	9	17
BTHUR0008_RS05025	2751	855	3325	7428	5310	3355	3643	4870
BTHUR0008_RS05030	108	23	94	185	187	101	155	204
BTHUR0008_RS05035	123	38	161	324	72	39	98	93
BTHUR0008_RS05040	241	72	210	353	79	41	90	65
BTHUR0008_RS05045	127	36	116	188	24	18	34	36
BTHUR0008_RS05050	716	237	1076	1910	183	109	164	146
BTHUR0008_RS05055	910	366	1095	2347	310	204	374	331
BTHUR0008_RS05060	642	282	600	1223	157	108	236	200
BTHUR0008_RS05065	85	25	118	325	50	22	55	55
BTHUR0008_RS05070	4971	1598	4435	12431	1342	807	1739	1943
BTHUR0008_RS05075	6028	1749	4562	13830	1658	1048	2630	2827
BTHUR0008_RS05080	4897	1147	3092	8880	612	389	829	1012
BTHUR0008_RS05085	454	169	413	758	308	132	355	291
BTHUR0008_RS05090	289	133	396	664	135	105	180	169
BTHUR0008_RS05095	4	1	3	3	2	0	0	1
BTHUR0008_RS05100	583	229	471	984	254	135	266	201
BTHUR0008_RS05105	86	25	94	261	8	12	22	14
BTHUR0008_RS05110	593	214	638	1366	189	150	225	220
BTHUR0008_RS05115	631	217	494	1036	163	110	153	159
BTHUR0008_RS05120	27	9	30	58	5	4	17	6
BTHUR0008_RS05125	2	0	1	2	1	0	0	0
BTHUR0008_RS05130	2	0	1	4	0	1	0	0
BTHUR0008_RS05135	172	99	172	424	242	196	329	249
BTHUR0008_RS05140	47	31	129	211	45	14	37	50
BTHUR0008_RS05145	5224	3091	9320	16143	6718	5146	6847	7430
BTHUR0008_RS05150	8	5	3	13	12	3	6	9
BTHUR0008_RS05155	1490	547	1185	2153	632	400	579	692
BTHUR0008_RS05160	2403	980	2005	4233	551	420	667	542
BTHUR0008_RS05165	10	1	5	19	12	1	3	3
BTHUR0008_RS05170	14	11	12	30	23	13	20	17
BTHUR0008_RS05175	0	0	0	3	0	0	0	0
BTHUR0008_RS05180	15	1	16	21	2	4	7	1
BTHUR0008_RS05185	5	1	10	8	2	1	1	2
BTHUR0008_RS05190	11	3	15	11	6	2	3	9
BTHUR0008_RS05195	30	24	32	87	33	23	10	29
BTHUR0008_RS05200	4203	2658	4122	7891	3460	2223	4905	3600
BTHUR0008_RS05205	313	111	336	650	178	107	226	182
BTHUR0008_RS05210	79	21	84	132	24	15	20	25
BTHUR0008_RS05215	237	120	253	428	72	69	98	92
BTHUR0008_RS05220	72	30	86	179	36	32	47	41
BTHUR0008_RS05225	214	90	316	666	122	64	121	114
BTHUR0008_RS05230	533	228	589	1001	186	106	173	165
BTHUR0008_RS05235	167	73	175	294	74	31	62	56
BTHUR0008_RS05240	220	75	229	485	81	49	83	83
BTHUR0008_RS05245	22	7	17	44	11	5	4	8
BTHUR0008_RS05250	166	58	150	298	6	15	9	13
BTHUR0008_RS05255	133	92	178	329	76	36	57	60
BTHUR0008_RS05260	4341	1799	4056	7500	1704	1094	1341	1542
BTHUR0008_RS05265	231	78	299	761	181	133	190	190
BTHUR0008_RS05270	1048	218	769	2889	123	97	228	509
BTHUR0008_RS05275	76	31	84	170	56	19	72	70
BTHUR0008_RS05280	85	34	88	163	76	49	83	66
BTHUR0008_RS05285	266	126	305	572	100	57	114	82
BTHUR0008_RS05290	253	107	300	467	108	79	115	130
BTHUR0008_RS05295	2871	838	1739	2557	893	486	972	711
BTHUR0008_RS05300	42	19	29	78	38	27	20	31
BTHUR0008_RS05305	318	118	237	374	163	99	170	158
BTHUR0008_RS05310	150	58	153	290	102	49	97	84
BTHUR0008_RS05315	83	20	85	190	39	14	21	31
BTHUR0008_RS05320	166	47	172	370	64	40	56	58
BTHUR0008_RS05325	2193	817	2581	5040	1406	813	1591	1603
BTHUR0008_RS05330	4549	1678	4896	9718	3039	1765	2754	3404
BTHUR0008_RS05335	43	12	50	98	4	1	5	7
BTHUR0008_RS05340	28	11	35	82	43	18	28	36
BTHUR0008_RS05345	44	18	52	88	26	22	11	33
BTHUR0008_RS05350	4	1	3	7	0	3	0	1
BTHUR0008_RS05355	16	3	15	27	10	2	3	12
BTHUR0008_RS05360	12	4	9	43	5	3	1	9
BTHUR0008_RS05365	11	6	8	26	8	5	3	3
BTHUR0008_RS05370	76	20	57	140	36	19	26	26
BTHUR0008_RS05375	64	24	51	127	54	38	46	56
BTHUR0008_RS05380	1	1	6	15	6	2	3	1
rocD	1550	783	2053	3400	1507	1123	1944	2119
BTHUR0008_RS05390	348	57	343	610	116	81	123	135
BTHUR0008_RS05395	7	4	5	27	0	1	1	2
BTHUR0008_RS05400	43	16	41	149	17	14	18	21
BTHUR0008_RS05405	338	140	172	493	134	57	153	237
BTHUR0008_RS05410	1845	638	1482	3111	816	367	586	765
BTHUR0008_RS05415	76	29	73	196	66	37	74	71
BTHUR0008_RS05420	33	15	50	61	8	10	20	34
BTHUR0008_RS05425	130	56	113	258	34	27	48	44
BTHUR0008_RS05430	1494	673	1191	2499	318	204	372	242
BTHUR0008_RS05435	4697	1742	4879	8716	2345	1591	1679	1818
prsA_2	654	196	456	1253	355	262	905	404
BTHUR0008_RS05445	113	41	127	278	81	63	66	91
BTHUR0008_RS05450	14	10	18	40	8	4	20	13
BTHUR0008_RS05455	126	53	152	242	29	14	32	24
BTHUR0008_RS05460	493	157	474	935	168	83	192	121
BTHUR0008_RS05465	81	22	62	195	60	34	54	90
BTHUR0008_RS05470	3663	1223	3864	7794	1740	1084	2033	2066
BTHUR0008_RS05475	2673	2686	4274	4719	14091	9325	17180	14293
BTHUR0008_RS05480	15	6	13	55	10	4	15	11
BTHUR0008_RS05485	43	18	40	93	41	13	18	18
BTHUR0008_RS05490	28	16	63	114	14	4	17	9
BTHUR0008_RS05495	5983	2246	10124	19167	4490	2636	3303	4561
BTHUR0008_RS05500	10535	4650	13083	22615	6901	4360	5434	7536
BTHUR0008_RS05505	180	87	226	494	115	88	74	163
BTHUR0008_RS05510	37	12	36	79	22	16	36	28
BTHUR0008_RS05515	3821	1440	2937	5722	720	456	923	855
BTHUR0008_RS05520	117	29	158	263	140	95	193	157
BTHUR0008_RS05525	857	359	1114	2377	636	398	809	908
BTHUR0008_RS05530	230	86	259	544	255	106	386	331
BTHUR0008_RS05535	314	116	312	629	380	214	600	496
BTHUR0008_RS05540	783	233	723	1461	602	344	842	731
BTHUR0008_RS05545	676	278	687	1409	1156	813	1831	1516
BTHUR0008_RS05550	1168	576	1285	2306	587	425	452	622
BTHUR0008_RS05555	6145	2618	7126	14503	3954	2669	5389	5870
BTHUR0008_RS05560	15	7	8	48	6	4	3	10
BTHUR0008_RS05565	2375	1033	2555	3912	774	475	974	808
BTHUR0008_RS05570	79	20	85	123	40	32	34	51
BTHUR0008_RS05575	3081	1168	3445	7565	1520	1135	1823	1753
BTHUR0008_RS05580	922	387	1103	2269	340	186	254	345
BTHUR0008_RS05585	70	18	96	156	49	23	28	33
BTHUR0008_RS05590	7999	3122	9072	19033	3427	2340	3306	3649
BTHUR0008_RS05595	1109	548	919	1404	948	499	689	603
BTHUR0008_RS05600	968	267	682	1633	239	143	204	169
BTHUR0008_RS05605	689	229	474	1217	273	170	222	260
BTHUR0008_RS05610	758	220	899	2030	106	71	85	147
BTHUR0008_RS05615	2010	521	2325	4929	504	332	486	594
ppnK_1	3434	1258	5111	10739	769	466	648	718
BTHUR0008_RS05625	5875	2122	7073	13560	2699	1609	2622	3151
BTHUR0008_RS05630	91	25	95	196	44	16	23	26
BTHUR0008_RS05635	193	79	185	469	75	45	96	69
BTHUR0008_RS05640	40	18	34	83	20	10	20	20
BTHUR0008_RS05645	18	5	16	27	11	3	6	4
BTHUR0008_RS05650	35	5	20	54	5	5	6	6
BTHUR0008_RS05655	4	4	2	13	2	0	1	1
BTHUR0008_RS05660	2	4	4	7	12	4	4	15
BTHUR0008_RS05665	33	2	16	74	7	6	7	7
BTHUR0008_RS05670	19	3	20	47	10	2	8	11
BTHUR0008_RS05675	18	10	31	74	6	7	2	7
BTHUR0008_RS05680	5	3	6	30	3	2	3	0
BTHUR0008_RS05685	7	4	28	46	4	2	4	8
BTHUR0008_RS05690	8	0	18	33	6	1	1	9
BTHUR0008_RS05695	113	53	146	246	88	68	86	90
BTHUR0008_RS05700	128	42	121	235	47	37	55	45
BTHUR0008_RS05705	22339	8571	23710	41741	10340	6815	10668	12309
BTHUR0008_RS05710	19	5	10	30	12	5	8	5
BTHUR0008_RS05715	14	7	13	27	13	9	11	6
BTHUR0008_RS05720	22	4	32	43	10	5	9	14
BTHUR0008_RS05725	16	6	14	58	19	9	10	9
BTHUR0008_RS05730	20	8	5	18	7	3	3	2
BTHUR0008_RS05735	4	1	6	3	2	3	1	0
BTHUR0008_RS05740	1891	869	2200	4417	1291	852	866	875
BTHUR0008_RS05745	317	106	283	601	127	86	142	155
BTHUR0008_RS05750	944	458	910	1553	435	311	646	570
BTHUR0008_RS05755	1567	563	1225	2606	569	425	818	818
BTHUR0008_RS05760	186	33	326	563	101	62	111	143
BTHUR0008_RS05765	4	1	14	9	2	2	3	2
BTHUR0008_RS05770	4	5	8	1	8	0	1	1
BTHUR0008_RS05775	2563	910	3211	6020	1533	1054	1477	1698
BTHUR0008_RS05780	521	186	637	1009	693	448	780	666
BTHUR0008_RS05785	74	27	122	245	44	31	58	58
BTHUR0008_RS05790	14	5	17	23	6	4	10	1
BTHUR0008_RS05795	14	7	20	44	3	3	17	10
BTHUR0008_RS05800	6	1	8	16	1	1	2	3
BTHUR0008_RS05805	9	0	6	29	4	3	11	8
BTHUR0008_RS05810	23	14	42	54	22	13	29	39
BTHUR0008_RS05815	23	11	34	78	21	9	27	19
BTHUR0008_RS05820	14	8	23	69	2	2	0	3
BTHUR0008_RS05825	67	27	65	97	50	23	35	42
BTHUR0008_RS05830	59	25	55	119	14	23	29	25
BTHUR0008_RS05835	66	22	44	96	18	28	32	37
BTHUR0008_RS05840	3	2	7	14	1	0	3	3
BTHUR0008_RS05845	49	7	40	133	33	11	22	27
BTHUR0008_RS05850	0	3	11	4	13	0	4	4
BTHUR0008_RS05855	2140	888	2293	4927	1062	706	1219	1173
BTHUR0008_RS05860	6	3	9	22	4	3	3	4
BTHUR0008_RS05865	449	96	739	1402	115	74	77	85
BTHUR0008_RS05870	39	6	37	76	13	6	6	10
BTHUR0008_RS05875	70	31	54	111	40	37	42	50
BTHUR0008_RS05880	36	28	25	66	19	5	12	5
BTHUR0008_RS05885	37	15	41	83	29	14	22	11
BTHUR0008_RS05890	3763	1342	3585	6573	1880	1326	2654	2429
BTHUR0008_RS05895	11924	6670	12101	23703	12310	8353	18250	16496
BTHUR0008_RS05900	28	5	36	88	28	23	29	32
BTHUR0008_RS05905	49	14	37	93	25	11	51	25
BTHUR0008_RS05910	38	8	21	28	7	5	6	7
BTHUR0008_RS05915	78	33	129	214	56	30	38	59
BTHUR0008_RS05920	30	6	20	80	11	8	10	7
BTHUR0008_RS05925	618	258	1142	2487	456	295	461	596
BTHUR0008_RS05930	171	47	201	634	88	66	78	87
BTHUR0008_RS05935	381	146	555	1039	219	129	180	219
BTHUR0008_RS05940	532	177	464	1058	126	64	116	123
BTHUR0008_RS05945	3	0	3	2	4	0	0	0
BTHUR0008_RS05950	254	77	284	393	90	47	123	74
BTHUR0008_RS05955	12	6	14	41	9	10	9	4
BTHUR0008_RS05960	135	38	113	270	52	31	46	55
BTHUR0008_RS05965	68	20	86	173	28	12	17	13
BTHUR0008_RS05970	2799	1188	2881	5987	905	603	867	851
BTHUR0008_RS05975	5	1	15	11	7	13	11	4
BTHUR0008_RS05980	27	2	27	60	26	34	46	39
BTHUR0008_RS05985	15	2	19	27	1	3	10	1
BTHUR0008_RS05990	98	47	143	290	99	82	100	147
BTHUR0008_RS05995	1818	499	1206	2199	391	266	597	400
BTHUR0008_RS06000	27	4	42	45	33	19	23	17
BTHUR0008_RS06005	339	124	351	674	194	147	244	243
BTHUR0008_RS06010	652	215	663	1477	184	119	217	230
BTHUR0008_RS06015	3359	1294	5219	10634	1046	708	685	664
BTHUR0008_RS06020	2730	911	2794	5179	1403	833	1157	1154
BTHUR0008_RS06025	6999	2031	6809	13943	1631	1044	994	1469
BTHUR0008_RS06030	12599	5661	12806	26953	4909	3318	3412	4999
BTHUR0008_RS06035	607	193	704	1288	306	164	210	299
BTHUR0008_RS06040	1015	466	1109	2402	496	367	595	514
BTHUR0008_RS06045	31	10	33	66	20	8	5	11
BTHUR0008_RS06050	699	204	749	1415	196	123	206	191
BTHUR0008_RS06055	182	36	122	281	13	4	16	14
BTHUR0008_RS06060	35	9	27	36	12	5	16	7
BTHUR0008_RS06065	675	274	551	1125	576	345	450	581
BTHUR0008_RS06070	303	144	280	571	358	178	350	410
BTHUR0008_RS06075	176	57	121	253	50	32	70	71
BTHUR0008_RS06080	301	91	395	975	69	42	80	94
BTHUR0008_RS06085	394	121	585	1206	129	73	70	136
BTHUR0008_RS06090	757	271	820	1963	184	130	201	206
BTHUR0008_RS06095	7451	3447	8081	16704	5253	3892	5713	4534
BTHUR0008_RS06100	461	226	787	1420	258	175	201	308
BTHUR0008_RS06105	495	235	637	1141	238	163	216	340
BTHUR0008_RS06110	296	83	334	618	108	81	113	213
BTHUR0008_RS06115	163	82	137	345	42	29	45	64
BTHUR0008_RS06120	179	68	184	376	103	53	46	96
BTHUR0008_RS06125	4181	1235	2386	6140	2084	1374	4419	6969
BTHUR0008_RS06130	2010	843	1878	3632	646	414	492	654
BTHUR0008_RS06135	77	16	70	131	30	35	36	31
BTHUR0008_RS06140	15	4	6	18	15	8	6	5
BTHUR0008_RS06145	274	96	186	413	83	50	88	123
BTHUR0008_RS06150	780	389	686	1493	834	550	1052	1068
BTHUR0008_RS06155	299	107	253	512	337	197	478	501
BTHUR0008_RS06160	34	12	31	79	52	44	77	61
BTHUR0008_RS06165	60	25	61	163	101	77	141	138
BTHUR0008_RS06170	57	21	47	111	104	77	101	105
BTHUR0008_RS06175	1384	510	1345	2849	610	421	665	638
BTHUR0008_RS06180	3159	1378	3134	6386	2189	1374	1920	2416
BTHUR0008_RS06185	0	0	2	11	1	0	1	0
BTHUR0008_RS06190	1	0	1	6	0	1	0	0
BTHUR0008_RS06195	7	3	15	30	7	8	4	5
BTHUR0008_RS06200	4	2	12	21	1	1	1	3
BTHUR0008_RS06205	16	8	8	25	2	2	3	3
BTHUR0008_RS06210	22	6	42	63	11	8	8	6
BTHUR0008_RS06215	41	11	53	156	9	6	17	20
BTHUR0008_RS06220	51	22	80	159	16	23	25	17
BTHUR0008_RS06225	40	9	45	87	15	7	11	15
BTHUR0008_RS06230	0	0	0	0	0	0	0	0
BTHUR0008_RS06235	198	57	688	501	4	5	13	9
BTHUR0008_RS06240	22	9	31	59	6	1	11	12
BTHUR0008_RS06245	44	15	40	73	13	12	23	31
BTHUR0008_RS06250	30	20	28	66	80	35	43	58
BTHUR0008_RS06255	15	5	26	49	6	6	4	5
BTHUR0008_RS06260	1036	397	1003	2295	299	209	289	339
BTHUR0008_RS06265	1527	425	1411	3123	268	180	228	203
BTHUR0008_RS06270	3427	1270	3627	6455	1456	1000	1350	1451
BTHUR0008_RS06275	55	33	60	103	46	36	57	79
BTHUR0008_RS06280	0	0	0	0	0	0	0	0
BTHUR0008_RS06285	250	81	174	339	64	39	88	68
BTHUR0008_RS06290	1923	709	2244	4519	1454	1218	1525	1871
BTHUR0008_RS06295	926	348	1020	1879	504	392	701	632
BTHUR0008_RS06300	4274	1817	3928	7847	1268	939	1405	1530
BTHUR0008_RS06305	641	232	669	1314	182	124	226	215
BTHUR0008_RS06310	568	127	311	639	52	36	107	88
BTHUR0008_RS06315	38	8	64	123	12	2	14	12
BTHUR0008_RS06320	154	52	167	327	63	29	66	48
BTHUR0008_RS06325	2374	627	1598	2949	404	314	510	458
BTHUR0008_RS06330	1271	432	1543	4059	208	159	188	190
BTHUR0008_RS06335	425	119	604	1428	233	161	184	233
BTHUR0008_RS06340	7609	3755	7939	17482	5078	3158	5150	3890
BTHUR0008_RS06345	18899	6783	21482	44994	6011	3874	5124	4974
BTHUR0008_RS06350	5548	1901	5347	9614	1616	1038	1470	1655
BTHUR0008_RS06355	237	65	336	822	145	85	107	126
BTHUR0008_RS06360	144	62	260	478	80	48	53	112
BTHUR0008_RS06365	73	23	85	164	46	23	33	38
BTHUR0008_RS06370	510	221	673	1292	388	187	321	433
BTHUR0008_RS06375	205	57	251	412	72	55	80	92
BTHUR0008_RS06380	352	152	354	725	158	103	169	222
BTHUR0008_RS06385	19	13	37	89	15	5	25	22
BTHUR0008_RS06390	105	30	45	106	26	10	26	22
BTHUR0008_RS06395	25	5	33	66	7	12	18	9
BTHUR0008_RS06400	42	11	63	125	6	19	18	10
BTHUR0008_RS06405	964	451	886	1845	574	308	659	802
BTHUR0008_RS06410	14	8	10	41	4	1	6	6
BTHUR0008_RS06415	28	19	49	99	41	25	39	45
BTHUR0008_RS06420	16979	5859	13105	24538	6099	3576	5480	6041
BTHUR0008_RS06425	2911	801	2834	5747	1225	701	972	1242
BTHUR0008_RS06430	6977	3048	7483	15014	6600	4174	7227	7140
BTHUR0008_RS06435	32949	10756	28832	55674	6947	4607	6938	7763
BTHUR0008_RS06440	4941	1668	4613	8541	2476	1652	3157	2909
BTHUR0008_RS06445	68	20	156	254	46	34	25	41
BTHUR0008_RS06450	331	66	1262	1521	6	3	2	6
BTHUR0008_RS06455	750	210	3449	2881	34	11	31	19
BTHUR0008_RS06460	942	221	2353	1670	16	10	19	17
BTHUR0008_RS06465	1	2	0	3	1	1	0	1
BTHUR0008_RS06470	25	5	19	34	12	2	10	9
BTHUR0008_RS06475	52	26	78	97	19	14	15	24
BTHUR0008_RS06480	17	3	10	24	0	1	0	0
BTHUR0008_RS06485	51	22	69	120	65	31	39	27
BTHUR0008_RS06490	385	168	284	509	141	90	84	100
BTHUR0008_RS06495	8464	3328	6493	11756	2524	1528	2745	2225
BTHUR0008_RS06500	1238	474	1235	2393	327	215	375	299
BTHUR0008_RS06505	11	5	16	38	16	5	8	7
BTHUR0008_RS06510	397	113	267	579	126	59	128	76
BTHUR0008_RS06515	3	0	9	4	2	4	4	1
BTHUR0008_RS06520	55	28	62	112	50	23	43	42
BTHUR0008_RS06525	849	249	700	1296	296	180	356	352
BTHUR0008_RS06530	8	1	4	11	4	2	8	4
BTHUR0008_RS06535	8	2	17	60	6	3	7	11
BTHUR0008_RS06540	8	2	19	17	30	23	12	15
BTHUR0008_RS06545	16	13	5	21	31	8	31	8
BTHUR0008_RS06550	9	1	11	19	6	4	7	12
BTHUR0008_RS06555	26	7	22	50	28	20	18	27
BTHUR0008_RS06560	17	11	9	41	13	3	14	12
BTHUR0008_RS06565	3	0	3	7	2	1	0	0
BTHUR0008_RS06570	23	2	35	88	9	15	10	10
BTHUR0008_RS06575	29	10	25	60	13	9	36	12
BTHUR0008_RS06580	18	3	30	74	22	19	31	20
BTHUR0008_RS06585	28	3	35	71	32	11	22	23
leuD	20	8	28	28	7	1	7	10
BTHUR0008_RS06595	42	15	61	278	23	9	47	102
BTHUR0008_RS06600	23	9	25	75	11	12	15	35
BTHUR0008_RS06605	21	2	36	61	9	7	6	19
hisB	7	5	2	20	2	1	2	1
BTHUR0008_RS06615	7	1	8	20	8	4	6	10
BTHUR0008_RS06620	2	1	4	16	1	2	2	2
BTHUR0008_RS06625	10	1	19	19	5	9	7	8
BTHUR0008_RS06630	2	3	9	7	1	1	1	1
BTHUR0008_RS06635	1	0	4	7	0	0	0	0
BTHUR0008_RS06640	26	0	21	59	6	8	7	11
BTHUR0008_RS06645	3	0	3	9	2	1	3	1
BTHUR0008_RS06650	3259	968	2623	7148	974	597	1205	1840
BTHUR0008_RS06655	3186	1168	3473	5779	1543	963	1479	1551
BTHUR0008_RS06660	3130	1409	3125	5852	817	564	743	764
BTHUR0008_RS06665	12	5	11	32	4	5	1	7
BTHUR0008_RS06670	603	230	581	1358	435	245	447	360
BTHUR0008_RS06675	61	17	157	122	122	100	30	45
BTHUR0008_RS06680	3	2	12	11	13	5	1	6
sat	4	4	4	18	5	6	10	7
BTHUR0008_RS06690	6	3	8	7	5	2	4	7
BTHUR0008_RS06695	15	4	21	40	15	5	5	8
BTHUR0008_RS06700	7	0	5	21	1	0	4	1
BTHUR0008_RS06705	12	6	6	19	3	3	12	5
BTHUR0008_RS06710	13	4	19	34	9	2	5	9
BTHUR0008_RS06715	25	13	76	84	36	32	24	61
BTHUR0008_RS06720	1496	482	1549	3597	252	204	245	299
BTHUR0008_RS06725	2740	1055	3263	5536	2205	1527	1659	1500
BTHUR0008_RS06730	16340	5197	20024	35038	3834	2685	5214	4062
BTHUR0008_RS06735	214	55	268	457	42	25	51	51
BTHUR0008_RS06740	1285	535	1603	3006	869	510	261	436
BTHUR0008_RS06745	425	143	635	1110	710	459	1100	777
BTHUR0008_RS06750	423	104	358	689	242	152	308	291
BTHUR0008_RS06755	424	103	487	1050	86	50	83	93
BTHUR0008_RS06760	387	133	623	1399	273	138	198	230
BTHUR0008_RS06765	943	279	1141	2599	268	169	224	266
BTHUR0008_RS06770	101	66	134	154	66	60	60	117
BTHUR0008_RS06775	228	125	299	469	251	113	185	203
BTHUR0008_RS06780	399	166	332	630	264	124	247	260
BTHUR0008_RS06785	197	91	250	501	139	104	110	142
BTHUR0008_RS06790	22	4	16	32	4	7	6	12
BTHUR0008_RS06795	0	0	0	0	0	0	0	0
BTHUR0008_RS06800	180	57	277	547	57	34	48	25
BTHUR0008_RS06805	88	36	96	223	26	25	13	22
BTHUR0008_RS06810	2098	900	1362	3560	1110	630	1739	3239
BTHUR0008_RS06815	162	60	121	282	17	5	9	12
BTHUR0008_RS06820	110	17	69	187	9	11	18	10
BTHUR0008_RS06825	1561	519	1649	3598	888	693	1058	1961
BTHUR0008_RS06830	7826	2918	7754	14738	3681	2285	3366	4709
BTHUR0008_RS06835	2735	950	2341	4754	2006	1298	2014	2234
BTHUR0008_RS06840	360	176	747	1718	266	231	173	304
BTHUR0008_RS06845	10	1	4	2	1	0	0	2
BTHUR0008_RS06850	16	8	8	27	15	15	6	16
BTHUR0008_RS06855	590	209	377	800	135	110	135	113
BTHUR0008_RS06860	170	72	195	439	79	60	77	71
BTHUR0008_RS06865	178	52	109	174	32	18	53	31
BTHUR0008_RS06870	2608	1091	2185	4377	2497	1753	4723	2712
BTHUR0008_RS06875	1804	665	1551	3472	727	469	875	735
BTHUR0008_RS06880	6048	1929	4498	8383	2567	1699	2862	2719
BTHUR0008_RS06885	213	102	237	454	88	67	102	88
BTHUR0008_RS06890	8124	3109	7929	15103	3722	2450	3605	3854
BTHUR0008_RS06895	90	25	105	267	70	37	59	81
BTHUR0008_RS06900	175	100	134	293	118	66	182	140
BTHUR0008_RS06905	14	7	28	43	6	6	5	7
BTHUR0008_RS06910	21	8	18	53	8	7	6	10
BTHUR0008_RS06915	5	3	14	4	4	5	5	6
BTHUR0008_RS06920	15	10	14	71	33	24	33	24
BTHUR0008_RS06925	2575	763	2576	5884	1353	1065	1475	1918
BTHUR0008_RS06930	1735	613	1636	3816	601	374	669	771
BTHUR0008_RS06935	728	221	841	2371	222	112	218	356
BTHUR0008_RS06940	1380	481	1114	3139	595	397	608	832
BTHUR0008_RS06945	3522	1311	3667	7709	1072	627	1355	1308
BTHUR0008_RS06950	8981	3164	7627	15639	1931	1168	1951	2041
BTHUR0008_RS06955	263	74	370	835	83	44	49	60
BTHUR0008_RS06960	45	13	51	143	57	25	47	45
BTHUR0008_RS06965	2808	946	1687	3068	883	515	835	735
BTHUR0008_RS06970	1145	347	746	1456	196	139	247	254
BTHUR0008_RS06975	1611	501	1013	1832	1137	683	1555	1060
BTHUR0008_RS06980	220	104	322	648	70	48	82	107
BTHUR0008_RS06985	739	231	828	1905	354	175	333	417
BTHUR0008_RS06990	395	99	377	808	50	36	53	57
BTHUR0008_RS06995	487	141	660	1361	161	105	177	165
BTHUR0008_RS07000	809	328	988	2079	225	166	249	274
BTHUR0008_RS07005	985	367	1265	2332	297	201	276	318
BTHUR0008_RS07010	2090	974	2141	4311	662	440	618	706
BTHUR0008_RS07015	14837	5886	18543	33655	6140	4338	7462	7482
BTHUR0008_RS07020	14	4	21	27	9	5	5	12
BTHUR0008_RS07025	627	160	249	586	245	148	293	227
BTHUR0008_RS07030	307	106	382	712	410	398	372	498
BTHUR0008_RS07035	1040	283	1379	2656	366	284	317	423
BTHUR0008_RS07040	3318	1440	2695	4674	908	572	1022	890
BTHUR0008_RS07045	4060	1610	3118	6369	899	667	756	651
BTHUR0008_RS07050	13404	5463	13048	24719	3649	2512	4652	4217
BTHUR0008_RS07055	1842	656	2156	3759	1198	701	921	959
BTHUR0008_RS07060	1	0	0	5	0	3	1	0
BTHUR0008_RS07065	5	0	2	7	6	0	1	2
BTHUR0008_RS07070	14	6	11	30	9	3	6	8
BTHUR0008_RS07075	0	0	0	0	0	1	0	0
engA	12244	4305	8551	19748	4028	2568	2987	3557
BTHUR0008_RS07085	17715	7844	16785	31781	5792	4065	4323	5729
BTHUR0008_RS07090	8	6	18	18	1	1	3	3
BTHUR0008_RS07095	5	2	0	11	2	0	1	4
BTHUR0008_RS07100	29	4	20	43	14	7	16	16
BTHUR0008_RS07105	136	48	124	318	104	69	109	113
BTHUR0008_RS07110	39880	11542	24738	45804	8584	5089	9747	9066
BTHUR0008_RS07115	8067	3007	9163	19294	2850	1914	2668	3616
BTHUR0008_RS07120	2953	865	3135	5839	1439	1066	1373	1631
BTHUR0008_RS07125	2598	1131	3157	6348	1262	858	1463	1254
BTHUR0008_RS07130	6058	3088	6471	13746	1721	1186	1783	1650
BTHUR0008_RS07135	3263	1148	3822	6418	1600	1278	2150	2130
BTHUR0008_RS07140	1221	352	1705	3700	617	316	676	597
BTHUR0008_RS07145	1973	676	2473	4749	727	420	679	747
BTHUR0008_RS07150	1054	467	938	2021	343	212	417	380
BTHUR0008_RS07155	5034	1806	5028	9307	2480	1728	2491	2137
BTHUR0008_RS07160	460	131	391	744	209	121	214	151
BTHUR0008_RS07165	37	9	48	63	12	13	18	26
BTHUR0008_RS07170	152	102	211	410	217	86	121	197
BTHUR0008_RS07175	164	54	192	336	101	51	106	123
BTHUR0008_RS07180	435	156	411	959	190	121	180	271
BTHUR0008_RS07185	244	90	293	700	246	212	231	366
BTHUR0008_RS07190	285	87	231	443	78	52	69	81
BTHUR0008_RS07195	110	39	107	304	25	29	19	29
BTHUR0008_RS07200	4740	1736	3649	7289	2651	1638	2708	2160
BTHUR0008_RS07205	28	15	34	63	21	11	9	8
BTHUR0008_RS07210	280	120	306	574	87	60	91	79
BTHUR0008_RS07215	492	92	908	2138	227	145	250	234
BTHUR0008_RS07220	762	249	1057	2186	520	309	503	541
BTHUR0008_RS07225	430	221	760	1425	629	418	630	734
BTHUR0008_RS07230	778	226	1116	2232	236	132	277	261
BTHUR0008_RS07235	2174	597	2863	5980	848	468	903	884
BTHUR0008_RS07240	2292	835	3150	7029	865	502	859	942
BTHUR0008_RS07245	1502	589	2060	4305	1122	771	960	1382
BTHUR0008_RS07250	9	6	16	24	5	0	3	10
BTHUR0008_RS07255	3086	1082	4817	9486	891	604	646	854
BTHUR0008_RS07260	1492	536	1867	3703	502	307	476	460
BTHUR0008_RS07265	1290	414	1943	3568	424	295	410	493
BTHUR0008_RS07270	2190	713	2544	5430	816	455	887	888
BTHUR0008_RS07275	800	190	688	1501	204	122	201	191
BTHUR0008_RS07280	8500	3153	11315	25599	3969	2707	3477	4847
BTHUR0008_RS07285	10868	5046	22375	45784	5923	3708	7096	6519
BTHUR0008_RS07290	378	75	484	1203	148	95	129	150
BTHUR0008_RS07295	472	123	632	1454	182	129	147	167
BTHUR0008_RS07300	145	38	222	441	24	23	47	33
BTHUR0008_RS07305	14796	5732	17294	36413	8412	5333	6095	6719
BTHUR0008_RS07310	898	315	791	1860	454	349	360	433
BTHUR0008_RS07315	84	38	79	211	49	41	38	65
BTHUR0008_RS07320	328	99	295	611	129	58	87	103
BTHUR0008_RS07325	95	25	81	144	26	16	26	21
BTHUR0008_RS07330	155	13	331	582	132	75	210	153
BTHUR0008_RS07335	42	21	34	68	27	14	22	18
BTHUR0008_RS07340	14	3	3	8	3	1	2	3
BTHUR0008_RS07345	467	161	581	1175	266	132	217	304
BTHUR0008_RS07350	1195	338	1070	2404	276	161	245	253
BTHUR0008_RS31745	352967	222402	415400	620188	337625	228852	325950	353297
BTHUR0008_RS07355	10517	4135	11570	22387	4890	3389	2616	3903
BTHUR0008_RS07360	71	22	100	179	43	12	20	33
BTHUR0008_RS07365	5928	2158	5718	12057	2777	1730	1570	2615
BTHUR0008_RS07370	2734	1057	3035	6037	1331	889	1542	1571
BTHUR0008_RS07375	46	27	108	204	27	17	30	21
BTHUR0008_RS07380	170	50	223	452	63	47	67	60
BTHUR0008_RS07385	17	15	29	41	17	8	1733	11
BTHUR0008_RS07390	111	66	235	365	103	107	7208	223
BTHUR0008_RS07395	616	246	579	1183	126	85	135	124
BTHUR0008_RS07400	1369	397	1680	3764	640	415	857	817
BTHUR0008_RS07405	32	15	56	110	59	22	61	80
BTHUR0008_RS07410	859	261	843	2054	335	216	498	413
BTHUR0008_RS07415	469	197	511	831	327	180	468	378
BTHUR0008_RS07420	2045	776	1920	3643	490	344	688	654
BTHUR0008_RS07425	139	54	105	210	43	26	26	31
BTHUR0008_RS07430	118	38	195	384	69	44	68	89
BTHUR0008_RS07435	403	153	628	1401	213	133	209	202
BTHUR0008_RS07440	288	125	371	666	61	60	83	101
BTHUR0008_RS07445	3777	1036	2591	5906	591	339	623	541
BTHUR0008_RS07450	3540	873	3136	6153	821	537	646	554
BTHUR0008_RS07455	3	3	10	21	6	1	4	0
BTHUR0008_RS07460	5	0	3	12	2	0	1	2
BTHUR0008_RS07465	5	0	6	6	3	1	1	0
BTHUR0008_RS07470	7	3	6	5	2	0	0	3
BTHUR0008_RS07475	18	2	8	47	7	9	12	12
BTHUR0008_RS07480	21	17	31	64	16	11	8	11
BTHUR0008_RS07485	25	10	44	59	18	6	18	4
BTHUR0008_RS07490	33	18	24	67	23	25	37	24
BTHUR0008_RS07495	9	4	8	55	4	1	4	7
BTHUR0008_RS07500	46	26	42	82	9	9	12	6
BTHUR0008_RS07505	586	207	541	1206	258	166	220	231
BTHUR0008_RS07510	63	30	75	155	26	19	19	24
BTHUR0008_RS07515	126	64	80	167	26	26	51	46
BTHUR0008_RS07520	450	153	303	487	199	105	182	265
BTHUR0008_RS07525	260	84	198	379	54	39	80	70
rnhA	343	103	234	633	120	75	126	121
BTHUR0008_RS07535	4185	1295	3390	7622	908	569	1084	988
BTHUR0008_RS07540	258	83	283	390	84	51	35	44
BTHUR0008_RS07545	150	26	194	384	67	56	72	54
BTHUR0008_RS07550	16	2	7	30	1	4	9	7
BTHUR0008_RS07555	103	35	68	181	73	42	94	88
BTHUR0008_RS07560	2261	751	1826	3534	484	243	709	396
BTHUR0008_RS07565	31	3	14	54	3	7	7	9
BTHUR0008_RS07570	225	75	137	310	73	59	169	127
BTHUR0008_RS07575	34	18	33	33	21	11	20	7
BTHUR0008_RS07580	22	5	24	33	4	3	8	6
BTHUR0008_RS07585	2	0	2	1	0	0	0	1
BTHUR0008_RS07590	93	22	95	118	26	16	23	23
BTHUR0008_RS07595	50	14	35	121	66	30	59	83
BTHUR0008_RS07600	7	0	9	14	0	2	0	1
BTHUR0008_RS07605	3806	1180	2530	4082	1029	678	827	873
BTHUR0008_RS07610	161	42	181	427	72	39	82	56
BTHUR0008_RS07615	1009	351	1172	2325	288	197	315	285
BTHUR0008_RS07620	43	16	47	107	7	8	12	10
BTHUR0008_RS07625	651	274	789	1730	174	110	223	156
BTHUR0008_RS07630	1776	734	1273	2566	461	350	597	375
BTHUR0008_RS07635	1404	493	1077	2172	344	286	275	346
BTHUR0008_RS07640	55	18	58	93	15	11	15	17
BTHUR0008_RS07645	67	15	111	209	19	8	11	7
BTHUR0008_RS07650	150	48	134	266	36	26	44	28
BTHUR0008_RS07655	181	45	122	278	49	45	49	56
BTHUR0008_RS07660	35	8	36	80	6	9	21	11
BTHUR0008_RS07665	86	34	84	220	38	33	42	35
BTHUR0008_RS07670	20	10	14	50	3	4	3	5
BTHUR0008_RS07675	3	1	0	0	0	0	1	0
BTHUR0008_RS07680	93	13	144	214	28	32	26	38
BTHUR0008_RS07685	122	23	122	242	9	10	15	13
BTHUR0008_RS07690	1351	527	1359	2798	851	538	755	760
BTHUR0008_RS07695	652	129	861	1871	326	197	380	426
BTHUR0008_RS07700	921	260	1547	2909	538	312	404	424
BTHUR0008_RS07705	11051	3596	11212	23287	2721	1843	3042	2763
BTHUR0008_RS07710	14893	5329	15170	31419	5627	3499	6549	5684
BTHUR0008_RS07715	2444	662	4014	8424	993	613	940	1079
BTHUR0008_RS07720	4854	1584	8149	17460	1750	1034	1904	1821
BTHUR0008_RS07725	1311	399	1216	2386	301	198	324	363
BTHUR0008_RS07730	664	343	739	1394	431	250	440	383
BTHUR0008_RS07735	603	211	435	1008	274	185	346	289
BTHUR0008_RS07740	586	161	486	949	211	146	176	206
BTHUR0008_RS07745	200	69	212	474	47	26	47	55
flgK	4419	1377	5068	10578	2359	1565	2415	2696
flgL	3272	1009	4024	9114	1577	1162	1701	2082
fliD	11490	3487	16308	35512	3726	2567	3550	4583
BTHUR0008_RS07765	3320	778	3719	9913	451	317	420	574
BTHUR0008_RS07770	1694	420	1402	2864	367	195	371	384
flgB	611	171	767	1812	254	136	254	243
BTHUR0008_RS07780	1306	445	1601	3966	1015	532	889	999
fliE	3679	1138	5043	11041	1299	916	1254	1332
BTHUR0008_RS07790	9473	2982	10962	23596	5453	3201	5349	5216
BTHUR0008_RS07795	4430	1575	4904	9634	1904	1199	2081	1897
fliH	2675	776	3044	7429	870	413	610	601
fliI	6371	2525	6972	14677	2879	1932	2304	3006
BTHUR0008_RS07810	583	105	842	2374	244	187	321	231
BTHUR0008_RS07815	1722	511	2076	4927	812	459	735	830
flgD	2064	559	2633	6262	667	379	565	750
BTHUR0008_RS07825	5754	1719	8126	15879	2714	1523	2331	3275
BTHUR0008_RS07830	323	105	425	817	172	110	204	228
BTHUR0008_RS07835	1055	325	1459	2899	545	279	526	568
BTHUR0008_RS07840	5944	2209	4982	10094	1986	1054	1996	2070
BTHUR0008_RS07845	335	151	479	961	312	223	429	305
BTHUR0008_RS07850	274	116	318	562	290	182	195	271
BTHUR0008_RS07855	58670	20197	50218	94861	17047	10628	17663	16701
BTHUR0008_RS07860	4322	1496	4774	10071	1999	1235	1842	1921
BTHUR0008_RS07865	922	273	871	1603	239	144	380	301
BTHUR0008_RS07870	6173	1708	5381	12867	1629	1012	1719	1781
BTHUR0008_RS07875	2054	479	1691	3804	654	333	764	623
BTHUR0008_RS07880	1915	746	1825	4000	623	343	538	664
BTHUR0008_RS07885	1272	405	1358	2702	568	381	558	602
BTHUR0008_RS07890	376	92	327	764	45	31	62	56
BTHUR0008_RS07895	1719	506	1880	4242	844	431	839	785
BTHUR0008_RS07900	4084	1105	5112	14105	1514	764	1266	1477
BTHUR0008_RS07905	7699	2018	6734	14440	2441	1372	2107	2371
flhF	6049	2002	5341	11421	2628	1533	2351	2598
flgG	6524	2585	6760	13092	3511	2171	2848	3475
BTHUR0008_RS07920	76	32	171	210	13	13	16	24
BTHUR0008_RS07925	92	44	117	297	65	60	36	90
BTHUR0008_RS07930	66	27	81	144	25	30	39	65
BTHUR0008_RS07935	51	25	61	148	60	40	46	44
BTHUR0008_RS07940	73	35	90	118	30	16	24	41
BTHUR0008_RS07945	21	4	7	17	2	2	4	2
BTHUR0008_RS07950	68	35	70	137	131	59	142	123
BTHUR0008_RS07955	95	39	80	167	67	18	40	35
BTHUR0008_RS07960	167	52	132	308	52	24	40	43
BTHUR0008_RS07965	9	2	7	18	2	0	3	4
BTHUR0008_RS07970	306	163	256	457	155	147	179	182
BTHUR0008_RS07975	17	10	22	54	6	6	11	4
BTHUR0008_RS07980	12	2	24	87	4	2	4	4
BTHUR0008_RS07985	27	19	41	67	25	29	33	32
BTHUR0008_RS07990	3	1	3	13	1	0	5	0
BTHUR0008_RS07995	14	4	11	29	5	4	8	8
BTHUR0008_RS08000	29	6	39	60	11	11	21	16
BTHUR0008_RS08005	22	5	31	66	16	2	6	12
BTHUR0008_RS08010	11	4	23	43	10	9	5	10
BTHUR0008_RS08015	1131	286	530	2059	323	163	631	1645
BTHUR0008_RS08020	895	188	396	1304	174	139	577	729
BTHUR0008_RS08025	49	25	36	54	42	30	66	70
BTHUR0008_RS08030	160	48	122	309	38	25	49	48
BTHUR0008_RS08035	40	12	40	81	5	1	4	6
BTHUR0008_RS08040	38	11	53	127	11	21	35	40
BTHUR0008_RS08045	1103	697	1048	1928	699	487	1046	777
BTHUR0008_RS08050	106	34	75	178	54	38	56	66
BTHUR0008_RS08055	24	15	42	60	39	18	40	37
BTHUR0008_RS08060	16	9	20	25	5	2	4	7
BTHUR0008_RS08065	372	126	451	832	141	118	213	184
BTHUR0008_RS08070	44	10	64	92	22	14	30	22
BTHUR0008_RS08075	10	7	9	42	2	0	3	3
BTHUR0008_RS08080	40	20	63	145	19	22	25	44
BTHUR0008_RS08085	7	3	2	8	4	1	5	2
BTHUR0008_RS08090	27	14	33	57	13	13	25	28
BTHUR0008_RS08095	189	49	307	397	15	9	14	2
BTHUR0008_RS08100	145	40	176	248	36	21	26	33
BTHUR0008_RS08105	307	66	367	602	97	68	80	101
BTHUR0008_RS08110	18	4	26	17	0	1	0	3
BTHUR0008_RS08115	234	106	263	519	135	81	109	124
BTHUR0008_RS08120	9	2	7	6	3	2	3	0
BTHUR0008_RS08125	12	4	15	42	5	6	4	8
BTHUR0008_RS08130	23	6	40	55	3	11	16	5
BTHUR0008_RS08135	7955	3262	7850	14666	2551	1498	2083	2188
BTHUR0008_RS08140	75	19	61	91	30	13	33	28
BTHUR0008_RS08145	28	9	7	42	8	17	7	12
BTHUR0008_RS08150	3288	1281	4350	6980	520	420	743	654
BTHUR0008_RS08155	329	123	290	611	254	171	403	262
BTHUR0008_RS08160	451	197	467	931	237	161	221	243
BTHUR0008_RS08165	961	290	694	1425	207	123	185	185
BTHUR0008_RS08170	179	89	207	440	102	79	94	55
BTHUR0008_RS08175	120	57	171	206	39	33	61	46
BTHUR0008_RS08180	921	316	847	1716	210	96	173	193
BTHUR0008_RS08185	560	140	387	840	88	71	95	87
BTHUR0008_RS08190	742	252	800	1739	97	54	86	105
BTHUR0008_RS08195	291	150	527	1341	117	75	115	132
BTHUR0008_RS08200	146	42	149	228	12	16	13	17
BTHUR0008_RS08205	38	12	38	99	26	10	30	25
BTHUR0008_RS08210	27	15	37	43	5	1	10	11
BTHUR0008_RS08215	133	36	93	258	30	11	41	14
BTHUR0008_RS08220	582	319	912	1714	551	424	520	575
BTHUR0008_RS08225	195	76	304	579	221	153	251	295
BTHUR0008_RS08230	1045	406	1037	1657	427	234	396	367
BTHUR0008_RS08235	886	392	1060	2046	455	277	422	359
BTHUR0008_RS08240	445	139	229	664	80	58	96	45
BTHUR0008_RS08245	153	96	146	404	170	121	167	135
BTHUR0008_RS08250	261	91	360	838	76	46	62	70
BTHUR0008_RS08255	448	170	391	824	172	103	185	176
BTHUR0008_RS08260	83	36	70	164	41	23	41	37
BTHUR0008_RS08265	75	29	100	235	34	31	44	45
BTHUR0008_RS08270	99	34	69	157	30	20	38	29
BTHUR0008_RS08275	5	1	8	13	5	7	0	1
pyrH_1	21	9	33	50	20	8	24	18
BTHUR0008_RS08285	12159	5521	20332	35080	8959	5758	6713	7017
aspA_2	10525	4630	16801	28432	7211	5118	8335	6978
BTHUR0008_RS08295	10096	4658	12072	20075	9167	5535	10481	9594
BTHUR0008_RS08300	521	244	811	1701	413	264	342	563
BTHUR0008_RS08305	400	137	678	1178	468	298	412	491
BTHUR0008_RS08310	1040	316	1120	2453	448	297	592	522
BTHUR0008_RS08315	19	10	11	21	0	0	2	0
BTHUR0008_RS08320	128	58	177	345	71	54	93	76
BTHUR0008_RS08325	985	354	840	1896	208	145	188	216
BTHUR0008_RS08330	18	3	28	36	18	2	5	2
BTHUR0008_RS08335	210	120	291	493	253	211	273	317
BTHUR0008_RS08340	186	58	175	294	78	45	49	70
BTHUR0008_RS08345	44	10	71	140	18	9	10	25
BTHUR0008_RS08350	6	5	19	19	6	1	2	4
BTHUR0008_RS08355	161	62	183	351	82	66	83	75
BTHUR0008_RS08360	3	0	4	0	0	0	0	0
BTHUR0008_RS08365	42	19	52	77	28	12	31	24
BTHUR0008_RS08370	26	8	37	84	1	2	5	2
BTHUR0008_RS08375	194	72	256	595	91	64	85	98
BTHUR0008_RS08380	354	140	348	661	122	119	167	156
BTHUR0008_RS08385	522	262	693	1350	591	397	622	588
BTHUR0008_RS08390	11	3	29	89	14	6	16	13
BTHUR0008_RS08395	395	109	382	833	306	142	199	187
BTHUR0008_RS08400	98	17	78	202	35	36	35	46
BTHUR0008_RS08405	401	142	468	946	165	97	219	171
BTHUR0008_RS08410	22	8	22	70	9	4	3	5
BTHUR0008_RS08415	105	40	137	262	36	23	44	52
BTHUR0008_RS08420	19	6	38	52	14	8	8	7
BTHUR0008_RS08425	1074	437	1152	2351	487	320	432	505
BTHUR0008_RS08430	213	96	188	355	142	92	137	166
BTHUR0008_RS08435	1254	866	1401	2326	713	523	781	782
BTHUR0008_RS08440	51	12	70	111	13	16	29	26
BTHUR0008_RS08445	387	159	289	552	165	90	155	212
BTHUR0008_RS08450	48	18	84	191	33	19	29	30
BTHUR0008_RS08455	1	0	1	0	1	0	1	1
BTHUR0008_RS08460	193	118	335	447	232	179	234	192
BTHUR0008_RS08465	2	7	8	11	1	0	2	2
BTHUR0008_RS08470	9	3	14	23	5	3	6	5
BTHUR0008_RS08475	90	45	81	122	5	8	8	7
BTHUR0008_RS08480	2	0	3	11	0	0	0	1
BTHUR0008_RS08485	17	4	16	63	3	4	8	5
BTHUR0008_RS08490	67	33	105	192	66	28	55	77
BTHUR0008_RS08495	188	62	151	333	64	47	60	60
BTHUR0008_RS08500	4	0	10	7	0	2	2	0
BTHUR0008_RS08505	169	65	184	362	106	84	163	160
BTHUR0008_RS08510	21	9	23	62	11	10	4	11
BTHUR0008_RS08515	23	4	27	53	7	6	6	10
BTHUR0008_RS08520	399	145	398	694	216	156	148	186
BTHUR0008_RS08525	86	22	62	78	23	11	26	14
BTHUR0008_RS08530	5722	2033	5580	11438	1867	1256	1668	2061
BTHUR0008_RS08535	96	21	93	170	28	17	34	21
BTHUR0008_RS08540	275	115	277	474	213	130	282	247
BTHUR0008_RS08545	11	0	5	23	9	6	11	4
BTHUR0008_RS08550	12	3	4	17	11	4	7	6
BTHUR0008_RS08555	15045	4643	15757	26931	2552	1464	685	2214
BTHUR0008_RS08560	150	72	169	324	67	35	68	42
BTHUR0008_RS08565	335	191	352	682	221	149	268	190
BTHUR0008_RS08570	1975	686	1776	3882	790	503	619	881
BTHUR0008_RS08575	63	27	48	96	25	15	36	33
BTHUR0008_RS08580	48	27	54	146	33	20	37	29
BTHUR0008_RS08585	30	9	42	70	20	13	28	19
BTHUR0008_RS08590	104	41	145	292	44	30	54	51
BTHUR0008_RS08595	59	32	88	166	37	27	35	41
BTHUR0008_RS08600	302	127	227	491	119	58	168	122
BTHUR0008_RS08605	6073	2089	4680	10563	3584	2550	3524	4184
BTHUR0008_RS08610	13	8	17	19	6	4	2	2
BTHUR0008_RS08615	254	82	301	544	95	71	100	108
BTHUR0008_RS08620	0	0	0	0	0	0	0	0
BTHUR0008_RS08625	3205	1331	2695	5725	2002	1599	1621	2073
BTHUR0008_RS08630	8232	3452	6878	15048	3589	2620	5835	4462
BTHUR0008_RS08635	3970	1552	4334	8689	2348	1623	3448	2767
BTHUR0008_RS08640	2134	852	2160	5443	1227	861	1805	1307
BTHUR0008_RS08645	73	24	94	191	24	11	41	26
BTHUR0008_RS08650	8	7	13	42	18	6	11	2
BTHUR0008_RS08655	129	37	142	319	46	34	49	69
BTHUR0008_RS08660	114	44	129	250	33	33	62	86
BTHUR0008_RS08665	539	198	537	1299	172	117	161	185
BTHUR0008_RS08670	369	131	390	760	163	112	184	185
BTHUR0008_RS08675	33	11	32	65	6	11	5	7
BTHUR0008_RS08680	46	18	89	195	13	16	7	13
BTHUR0008_RS08685	122	46	153	358	67	46	67	73
BTHUR0008_RS08690	1737	705	1949	4218	555	394	534	622
BTHUR0008_RS08695	871	309	868	1813	611	407	328	573
BTHUR0008_RS08700	646	236	688	1500	549	352	247	620
deoA_1	1827	663	1709	3671	1545	887	714	1427
BTHUR0008_RS08710	352	216	347	704	395	203	261	392
BTHUR0008_RS08715	9	2	4	4	3	2	1	5
BTHUR0008_RS08720	7	1	9	22	4	4	4	0
BTHUR0008_RS08725	46	13	33	48	11	14	14	15
BTHUR0008_RS08730	62	29	49	177	31	38	34	40
BTHUR0008_RS08735	90	36	55	128	31	31	36	21
BTHUR0008_RS08740	18	1	21	33	3	2	9	4
BTHUR0008_RS08745	14	3	7	27	5	11	9	11
BTHUR0008_RS08750	703	328	701	1356	352	227	430	415
BTHUR0008_RS08755	280	100	157	345	94	58	56	101
BTHUR0008_RS08760	14	8	17	33	8	7	3	4
BTHUR0008_RS08765	6	1	5	7	2	0	1	2
BTHUR0008_RS08770	2395	942	2640	5298	1219	822	1059	930
BTHUR0008_RS08775	33	26	22	41	8	11	5	11
BTHUR0008_RS08780	224	98	186	337	191	110	227	208
BTHUR0008_RS08785	49	17	56	93	51	30	37	37
BTHUR0008_RS08790	821	410	777	1379	551	380	812	869
BTHUR0008_RS08795	153	55	205	448	102	80	101	94
BTHUR0008_RS08800	210	59	159	459	41	30	31	35
BTHUR0008_RS08805	110	44	91	272	12	17	18	23
BTHUR0008_RS08810	192	85	175	392	64	47	61	81
BTHUR0008_RS08815	247	104	273	577	91	49	57	71
BTHUR0008_RS08820	28	19	24	73	9	10	10	11
BTHUR0008_RS08825	2	1	12	16	5	3	15	10
BTHUR0008_RS08830	16	9	26	44	4	1	3	16
BTHUR0008_RS08835	0	0	0	0	0	0	0	0
BTHUR0008_RS08840	35	14	22	94	6	5	8	8
BTHUR0008_RS08845	172	119	150	244	65	48	73	38
BTHUR0008_RS08850	274	94	380	608	194	108	264	249
BTHUR0008_RS08855	309	167	390	647	159	111	240	163
BTHUR0008_RS08860	6	1	0	2	0	3	7	4
BTHUR0008_RS08865	727	237	922	2318	415	276	391	479
BTHUR0008_RS08870	322	85	369	878	100	43	85	105
BTHUR0008_RS08875	178	67	205	642	42	20	38	38
BTHUR0008_RS08880	3424	1297	3020	5334	901	586	900	944
BTHUR0008_RS08885	33	32	54	83	80	42	24	71
BTHUR0008_RS08890	589	214	566	960	288	196	394	325
BTHUR0008_RS08895	29	23	44	78	14	6	9	5
BTHUR0008_RS08900	3	2	4	18	4	0	2	3
BTHUR0008_RS08905	3	2	5	6	2	0	1	6
BTHUR0008_RS08910	8	4	16	35	19	5	2	5
BTHUR0008_RS08915	100	46	113	252	56	30	52	64
BTHUR0008_RS08920	91	33	75	100	26	12	22	30
BTHUR0008_RS08925	9	3	15	23	5	3	9	3
BTHUR0008_RS08930	6	1	3	5	0	1	4	5
BTHUR0008_RS08935	1	0	2	6	0	0	0	0
BTHUR0008_RS08940	518	93	276	648	100	59	92	179
BTHUR0008_RS08945	556	215	495	931	252	150	251	348
BTHUR0008_RS08950	3548	440	938	5473	361	239	1243	4396
BTHUR0008_RS08955	5169	639	1262	10903	310	143	1170	9116
BTHUR0008_RS08960	2062	179	396	3853	87	64	169	1133
BTHUR0008_RS08965	1511	213	425	2557	109	78	87	245
BTHUR0008_RS08970	7	3	7	20	2	2	4	1
BTHUR0008_RS08975	49	18	40	89	9	12	5	22
BTHUR0008_RS08980	111	53	153	349	65	29	42	45
BTHUR0008_RS08985	33	17	51	106	31	22	21	39
BTHUR0008_RS08990	2	2	2	4	0	0	0	1
BTHUR0008_RS08995	225	98	267	587	90	65	90	72
BTHUR0008_RS09000	89	24	53	106	5	8	4	5
BTHUR0008_RS09005	616	199	369	863	58	37	70	45
BTHUR0008_RS09010	183	72	155	257	57	50	70	70
BTHUR0008_RS09015	739	314	1426	2508	600	474	389	481
BTHUR0008_RS09020	234	90	155	304	77	32	100	62
BTHUR0008_RS09025	6	6	9	4	2	0	0	1
BTHUR0008_RS09030	105018	43457	85855	164612	50086	32765	49358	47606
BTHUR0008_RS09035	621	215	817	1435	242	179	136	280
BTHUR0008_RS09040	421	108	362	839	205	121	171	204
BTHUR0008_RS09045	85	37	135	314	126	78	118	142
BTHUR0008_RS09050	231	74	237	547	122	84	120	130
BTHUR0008_RS09055	33	12	23	83	5	7	11	4
fabG_1	2638	839	2496	3927	1100	761	1172	1019
BTHUR0008_RS09065	61	31	109	243	52	50	84	94
BTHUR0008_RS09070	405	133	433	815	187	135	240	239
BTHUR0008_RS09075	13	4	38	59	4	11	21	12
BTHUR0008_RS09080	22	13	20	40	3	7	6	4
BTHUR0008_RS09085	70	40	81	115	41	24	39	53
BTHUR0008_RS09090	31	24	36	56	16	7	13	11
BTHUR0008_RS09095	650	204	1025	1847	501	294	453	632
BTHUR0008_RS09100	766	264	798	1646	358	220	246	382
BTHUR0008_RS09105	2076	624	2363	5226	1077	774	811	1346
BTHUR0008_RS09110	30	8	18	46	6	1	4	9
BTHUR0008_RS09115	68	15	72	229	70	36	49	56
BTHUR0008_RS09120	5503	1925	4892	8252	4831	3489	3449	4793
BTHUR0008_RS09125	927	232	1360	2859	307	233	227	329
BTHUR0008_RS09130	795	245	973	2018	238	156	168	200
BTHUR0008_RS09135	1653	428	2132	4145	812	553	613	842
BTHUR0008_RS09140	6002	2190	9000	17752	3889	2916	3165	3766
BTHUR0008_RS09145	2783	792	3008	5754	1116	651	1102	1099
BTHUR0008_RS09150	349	112	279	630	129	63	69	99
BTHUR0008_RS09155	7	1	14	20	3	7	9	8
BTHUR0008_RS09160	218	67	371	533	23	17	23	41
BTHUR0008_RS09165	120	34	226	287	8	7	16	15
BTHUR0008_RS09170	109	20	185	294	23	9	14	21
BTHUR0008_RS09175	13	3	40	55	2	0	7	0
BTHUR0008_RS09180	170	50	350	568	19	11	24	15
BTHUR0008_RS09185	99	40	157	265	27	16	40	46
BTHUR0008_RS09190	0	0	1	0	0	0	0	0
BTHUR0008_RS09195	56	29	81	102	57	42	46	55
BTHUR0008_RS09200	8	0	17	17	12	6	6	12
BTHUR0008_RS09205	556	189	670	1279	274	185	235	248
BTHUR0008_RS09210	55	11	39	110	8	5	9	5
BTHUR0008_RS09215	32	13	13	49	22	14	10	7
BTHUR0008_RS09220	0	0	1	0	0	0	1	0
BTHUR0008_RS09225	2057	704	2207	4848	349	251	367	372
BTHUR0008_RS09230	5174	2047	6370	13047	3740	2702	4823	3797
BTHUR0008_RS09235	1	0	0	1	0	0	0	0
BTHUR0008_RS09240	50	6	47	62	31	23	43	27
BTHUR0008_RS09245	4997	1856	4029	8235	1568	1005	1566	1556
BTHUR0008_RS09250	1122	382	1628	3264	901	515	796	807
BTHUR0008_RS09255	251	79	355	650	103	69	132	93
BTHUR0008_RS09260	340	183	477	771	243	185	226	256
BTHUR0008_RS09265	200	119	142	270	252	146	265	159
BTHUR0008_RS09270	16	5	18	35	8	3	12	9
BTHUR0008_RS09275	42	21	50	102	21	11	15	31
BTHUR0008_RS09280	74	26	47	69	15	4	23	15
BTHUR0008_RS09285	204	83	163	311	88	64	136	173
BTHUR0008_RS09290	3	2	5	12	2	0	5	3
BTHUR0008_RS09295	64	19	133	248	22	19	51	54
BTHUR0008_RS09300	4226	1292	5026	10795	1765	1084	1428	1764
BTHUR0008_RS09305	39	12	118	162	125	74	138	152
BTHUR0008_RS09310	169	54	170	301	100	75	94	101
BTHUR0008_RS09315	3	8	13	40	6	5	0	5
BTHUR0008_RS09320	2563	898	1729	3801	752	509	1495	1475
BTHUR0008_RS09325	449	165	413	721	251	167	304	280
BTHUR0008_RS09330	135	31	198	389	51	41	77	52
BTHUR0008_RS09335	207	140	272	429	343	316	319	344
BTHUR0008_RS09340	0	0	3	2	1	0	2	0
BTHUR0008_RS09345	74	24	85	192	20	10	24	27
BTHUR0008_RS09350	189	82	236	446	113	73	122	94
BTHUR0008_RS09355	1685	892	1460	2178	423	296	438	424
BTHUR0008_RS09360	1270	393	1387	3188	788	502	725	726
BTHUR0008_RS09365	74	12	31	60	17	15	23	14
BTHUR0008_RS09370	1779	764	1377	2984	844	551	624	804
BTHUR0008_RS09375	421	189	318	607	74	39	82	54
BTHUR0008_RS09380	183	62	179	326	142	128	233	203
BTHUR0008_RS09385	103	60	225	450	81	79	94	98
BTHUR0008_RS09390	291	124	507	1171	314	210	322	315
BTHUR0008_RS09395	11	3	19	19	7	3	5	3
BTHUR0008_RS09400	8	0	15	17	3	4	4	0
BTHUR0008_RS09405	28	4	28	94	10	4	11	14
BTHUR0008_RS09410	31	13	51	96	8	13	13	14
BTHUR0008_RS09415	5	10	7	27	7	7	7	7
BTHUR0008_RS09420	80	40	100	168	37	37	29	30
BTHUR0008_RS09425	212	77	255	603	101	62	85	136
BTHUR0008_RS09430	3437	1287	3451	7387	1981	1325	1662	1673
BTHUR0008_RS09435	198	86	189	426	91	71	89	112
BTHUR0008_RS09440	1037	309	649	1623	120	70	115	98
BTHUR0008_RS09445	707	223	685	1514	232	187	200	194
BTHUR0008_RS09450	2779	1030	2681	5026	1278	854	1241	1064
BTHUR0008_RS09455	23	13	26	59	7	8	14	15
BTHUR0008_RS09460	15	0	8	24	3	10	2	1
BTHUR0008_RS09465	11	3	11	19	4	3	4	8
BTHUR0008_RS09470	4	0	8	5	0	2	2	2
BTHUR0008_RS09475	44	13	52	115	24	10	16	19
BTHUR0008_RS09480	891	426	648	1146	285	158	415	272
BTHUR0008_RS09485	624	218	484	843	145	99	170	185
BTHUR0008_RS09490	11	4	8	22	11	5	7	8
BTHUR0008_RS09495	12	3	13	29	2	0	9	2
BTHUR0008_RS09500	2	0	8	7	2	2	5	4
BTHUR0008_RS09505	37	10	55	100	46	28	56	103
BTHUR0008_RS09510	1589	490	1433	2818	723	414	545	914
BTHUR0008_RS09515	7	5	7	12	4	3	10	5
BTHUR0008_RS09520	28	17	40	88	17	12	34	27
BTHUR0008_RS09525	6	0	3	9	1	2	0	4
BTHUR0008_RS09530	145	58	147	367	54	37	36	45
BTHUR0008_RS09535	5	0	5	14	4	1	3	8
BTHUR0008_RS09540	10	6	31	34	10	7	17	13
BTHUR0008_RS09545	14	1	21	45	9	1	4	10
BTHUR0008_RS09550	23	8	14	47	4	7	12	17
BTHUR0008_RS09555	61	14	39	106	26	23	25	26
BTHUR0008_RS09560	763	264	683	1546	234	166	277	523
BTHUR0008_RS09565	1841	864	2567	5504	1906	1079	1724	3514
BTHUR0008_RS09570	18	6	28	72	0	3	1	3
BTHUR0008_RS09575	25	2	36	47	5	5	12	4
BTHUR0008_RS09580	38	2	62	149	11	14	13	11
BTHUR0008_RS09585	347	162	545	976	265	195	224	292
BTHUR0008_RS09590	31	18	47	69	23	8	28	24
BTHUR0008_RS09595	11	3	11	23	7	7	13	7
BTHUR0008_RS09600	1933	629	1863	3555	964	647	662	764
BTHUR0008_RS09605	35	19	21	80	16	19	29	19
BTHUR0008_RS09610	7	5	19	14	11	3	8	6
BTHUR0008_RS09615	39	27	28	97	28	26	39	43
BTHUR0008_RS09620	101	33	103	247	58	32	42	50
BTHUR0008_RS09625	868	478	1600	2035	4817	2943	3293	3826
BTHUR0008_RS09630	53	21	46	72	34	22	31	36
BTHUR0008_RS09635	26	3	42	42	11	8	11	6
BTHUR0008_RS09640	111	51	98	268	65	38	81	92
BTHUR0008_RS09645	23	7	27	49	20	18	47	38
BTHUR0008_RS09650	17	9	36	92	8	12	14	13
BTHUR0008_RS09655	6	5	10	25	7	2	8	11
BTHUR0008_RS09660	32	11	69	101	21	11	26	50
BTHUR0008_RS09665	4	0	8	3	4	1	5	4
BTHUR0008_RS09670	8	1	14	40	2	2	2	1
BTHUR0008_RS09675	6	2	19	31	2	2	5	4
BTHUR0008_RS09680	1	0	4	5	2	0	3	2
BTHUR0008_RS09685	37	9	49	81	15	16	20	23
BTHUR0008_RS09690	27	9	17	61	5	4	11	12
BTHUR0008_RS09695	15	5	15	31	24	11	14	20
BTHUR0008_RS09700	67	24	62	141	16	18	17	16
BTHUR0008_RS09705	42	19	40	91	53	32	59	46
BTHUR0008_RS09710	10	2	11	24	2	0	0	2
BTHUR0008_RS09715	11004	6139	9608	17728	6908	4767	8302	5800
BTHUR0008_RS09720	543	212	506	681	145	89	166	139
BTHUR0008_RS09725	0	0	1	2	0	0	0	0
BTHUR0008_RS09730	3	0	0	0	0	0	0	0
BTHUR0008_RS09735	53	17	105	128	57	16	56	42
BTHUR0008_RS09740	4723	1908	5369	9840	2195	1576	3035	2591
BTHUR0008_RS09745	2641	803	1800	3295	1040	655	643	892
BTHUR0008_RS09750	4421	1801	4254	7974	2381	1536	1727	2269
BTHUR0008_RS09755	187	88	252	524	94	81	72	106
BTHUR0008_RS09760	46	16	65	79	21	17	21	21
BTHUR0008_RS09765	53	16	43	86	17	7	9	10
BTHUR0008_RS09770	58	17	67	133	19	19	18	32
BTHUR0008_RS09775	15	6	17	39	1	2	9	4
BTHUR0008_RS09780	101	34	112	262	31	26	44	46
BTHUR0008_RS09785	144	46	121	300	82	61	28	92
BTHUR0008_RS09790	435	169	448	877	213	146	221	231
BTHUR0008_RS09795	1053	842	1148	1480	595	356	360	227
BTHUR0008_RS09800	338	108	360	677	81	72	128	104
BTHUR0008_RS09805	139	49	112	243	74	29	57	50
BTHUR0008_RS09810	78	33	63	151	32	15	30	32
BTHUR0008_RS09815	7	0	13	23	6	3	15	7
narZ	44	20	23	94	53	26	41	131
narH	13	7	9	37	2	2	16	13
BTHUR0008_RS09830	8	1	8	25	2	1	0	1
BTHUR0008_RS09835	31	13	26	57	9	6	7	8
BTHUR0008_RS09840	397	108	348	702	74	49	107	87
BTHUR0008_RS09845	19	6	8	31	10	13	37	141
BTHUR0008_RS09850	6	3	14	11	24	10	5	86
BTHUR0008_RS09855	32	14	61	79	22	13	9	53
BTHUR0008_RS09860	16	2	11	21	1	1	12	10
BTHUR0008_RS09865	3	3	0	7	0	0	0	0
BTHUR0008_RS09870	36	9	38	63	17	6	10	29
BTHUR0008_RS09875	25	17	27	56	6	3	5	5
BTHUR0008_RS09880	1	1	3	2	0	2	0	0
BTHUR0008_RS09885	3	2	3	5	1	0	0	1
BTHUR0008_RS09890	6	2	0	7	5	1	3	3
BTHUR0008_RS09895	22	6	29	36	9	10	8	13
BTHUR0008_RS09900	1	0	4	10	2	0	4	5
BTHUR0008_RS09905	85	62	34	134	117	69	124	517
BTHUR0008_RS09910	6	0	6	11	10	6	2	10
BTHUR0008_RS09915	182	54	158	289	95	53	56	71
BTHUR0008_RS09920	1	1	1	4	0	0	1	0
BTHUR0008_RS09925	5	3	2	23	2	0	0	3
BTHUR0008_RS09930	17	7	13	33	9	4	4	4
BTHUR0008_RS09935	117	64	162	299	81	51	47	76
BTHUR0008_RS09940	4	1	2	7	6	4	3	5
BTHUR0008_RS09945	28	3	41	46	16	15	18	22
BTHUR0008_RS09950	502	241	286	747	72	33	73	42
BTHUR0008_RS09955	455	194	582	1291	363	255	340	373
BTHUR0008_RS09960	8	3	3	5	1	0	3	5
BTHUR0008_RS09965	2240	674	3035	6724	1301	860	1161	1251
BTHUR0008_RS09970	6134	2450	8592	17742	3404	2274	3209	3146
BTHUR0008_RS09975	7688	4230	8613	13294	5630	4279	5600	6634
BTHUR0008_RS09980	35	12	129	186	105	66	74	98
BTHUR0008_RS09985	9	6	11	19	10	3	3	0
BTHUR0008_RS09990	3	0	0	2	1	0	0	0
[truncated: 4,350 more rows]

## Sheet: 4reps_DE_results
	baseMean	log2FoldChange	lfcSE	stat	pvalue	padj
BTHUR0008_RS00005	12.6407	0.0962489	0.404998	0.237653	0.81215	0.883773
BTHUR0008_RS00010	11983.8	0.374621	0.145923	2.56726	0.0102505	0.0299225
BTHUR0008_RS00015	4183.52	0.310308	0.111287	2.78835	0.00529773	0.0171504
BTHUR0008_RS00020	8849.67	0.332067	0.125001	2.6565	0.00789557	0.0241055
BTHUR0008_RS00025	3773.83	0.90186	0.130087	6.93277	4.12673e-12	8.77706e-11
BTHUR0008_RS00030	10033.4	0.230022	0.127945	1.79782	0.072206	0.147647
BTHUR0008_RS00035	314.957	0.535274	0.251232	2.1306	0.0331223	0.0794774
BTHUR0008_RS00040	3390.06	0.359769	0.160469	2.24199	0.0249621	0.0629516
BTHUR0008_RS00045	1297.64	0.887612	0.152082	5.83642	5.33344e-09	6.95575e-08
BTHUR0008_RS00050	1136.51	-0.0201313	0.163472	-0.123148	0.90199	0.941165
BTHUR0008_RS00055	107.954	-0.124772	0.213759	-0.583703	0.55942	0.68743
BTHUR0008_RS00060	208.989	0.397554	0.205797	1.93178	0.0533868	0.115958
BTHUR0008_RS00065	14610.9	0.156998	0.110121	1.42568	0.15396	0.264351
BTHUR0008_RS00070	6242.36	0.654926	0.153181	4.27549	1.90716e-05	0.00012328
BTHUR0008_RS00075	8267.15	0.357539	0.140303	2.54834	0.0108236	0.0313305
BTHUR0008_RS00080	43.7571	1.90406	0.292331	6.51339	7.34714e-11	1.31319e-09
BTHUR0008_RS00085	4.20409	0.938056	0.599053	1.5659	0.117372	0.216347
BTHUR0008_RS00090	0.628005	1.03382	0.641113	1.61254	0.106845	NA
BTHUR0008_RS00095	846.849	0.316253	0.148711	2.12663	0.0334512	0.0799755
BTHUR0008_RS00100	880.596	0.767922	0.131672	5.83207	5.47436e-09	7.10829e-08
BTHUR0008_RS00105	2667.35	0.324806	0.127177	2.55397	0.0106501	0.0309338
BTHUR0008_RS00110	8302.55	-0.0209545	0.141845	-0.147728	0.882557	0.929115
BTHUR0008_RS00115	4007.69	1.03834	0.124429	8.34485	7.13059e-17	2.76555e-15
BTHUR0008_RS00120	593.309	1.13197	0.193543	5.84867	4.95523e-09	6.47673e-08
BTHUR0008_RS00125	299.927	0.81244	0.218341	3.72097	0.000198458	0.000989621
BTHUR0008_RS00130	897.381	0.677327	0.131968	5.13251	2.859e-07	2.77665e-06
BTHUR0008_RS00135	1350.66	-0.174205	0.20848	-0.835595	0.403383	0.546251
BTHUR0008_RS00140	9982.96	0.138693	0.144735	0.958251	0.337936	0.481001
BTHUR0008_RS00145	652.762	0.523449	0.148555	3.52362	0.000425701	0.00195368
BTHUR0008_RS00150	1750.04	-0.310699	0.147267	-2.10976	0.0348787	0.0828213
BTHUR0008_RS00155	836.599	-0.124385	0.126964	-0.97969	0.327239	0.470179
BTHUR0008_RS00160	69.5663	-0.0400672	0.23693	-0.16911	0.86571	0.917671
BTHUR0008_RS00165	14.6371	-0.0379903	0.400305	-0.0949033	0.924392	0.954543
BTHUR0008_RS00170	20.9541	0.796029	0.354227	2.24723	0.0246254	0.0622613
ipk	3225.07	0.511278	0.145817	3.50631	0.000454363	0.00207559
BTHUR0008_RS00180	12701.7	0.211536	0.189822	1.11439	0.265112	0.40212
BTHUR0008_RS00185	4840.21	0.0116967	0.134076	0.0872394	0.930481	0.958091
BTHUR0008_RS00190	1192.34	-0.469959	0.176111	-2.66854	0.00761815	0.0233744
BTHUR0008_RS00195	25154.8	0.00278018	0.13228	0.0210173	0.983232	0.99125
BTHUR0008_RS00200	23647.5	-0.467553	0.182442	-2.56275	0.0103847	0.0302072
BTHUR0008_RS00205	970.898	-0.102835	0.11833	-0.869056	0.384816	0.52871
BTHUR0008_RS00210	274.418	0.509941	0.179249	2.84488	0.00444285	0.0148696
BTHUR0008_RS00215	6372.47	-0.235442	0.132414	-1.77808	0.0753908	0.153051
BTHUR0008_RS00220	624.033	0.188929	0.13649	1.3842	0.166298	0.281624
BTHUR0008_RS00225	1540.81	0.322396	0.207504	1.55368	0.12026	0.220322
BTHUR0008_RS00230	2065.29	0.166398	0.154971	1.07373	0.282942	0.42196
BTHUR0008_RS00235	198.07	0.532511	0.206644	2.57695	0.00996769	0.0292235
BTHUR0008_RS00240	256.391	0.94856	0.192866	4.91822	8.73343e-07	7.52165e-06
BTHUR0008_RS00245	2923.58	-0.567852	0.137273	-4.13666	3.52397e-05	0.000212512
BTHUR0008_RS00250	2873.98	1.04822	0.20309	5.16138	2.45131e-07	2.40829e-06
BTHUR0008_RS00255	35276.2	0.228756	0.122726	1.86397	0.0623265	0.131384
BTHUR0008_RS00260	0.274517	-0.0781575	0.512314	-0.152558	0.878747	NA
BTHUR0008_RS00265	0	NA	NA	NA	NA	NA
BTHUR0008_RS00270	103.735	0.0965774	0.190671	0.506513	0.612497	0.732942
BTHUR0008_RS00275	64129.8	0.153009	0.115801	1.3213	0.1864	0.307848
BTHUR0008_RS00280	28099.8	-0.824833	0.141368	-5.83467	5.38977e-09	7.01379e-08
BTHUR0008_RS00285	78668.6	-0.288825	0.162877	-1.77328	0.076183	0.154238
BTHUR0008_RS00290	752.289	0.364775	0.238864	1.52713	0.12673	0.229063
BTHUR0008_RS00295	2384.57	0.323608	0.174052	1.85926	0.0629904	0.132313
BTHUR0008_RS00300	7343.12	-0.84739	0.242829	-3.48966	0.00048364	0.00218744
BTHUR0008_RS00305	1350.29	-0.129082	0.193921	-0.665642	0.50564	0.640467
BTHUR0008_RS00310	341.22	-0.195445	0.22064	-0.885807	0.375722	0.518737
BTHUR0008_RS00315	110.089	0.953621	0.263156	3.62379	0.000290317	0.00138707
BTHUR0008_RS00320	241.601	0.595175	0.334724	1.77811	0.0753865	0.153051
BTHUR0008_RS00325	97.7093	0.116437	0.315636	0.368895	0.712206	0.811562
BTHUR0008_RS00330	204.939	1.36664	0.337358	4.051	5.09993e-05	0.000296696
BTHUR0008_RS00335	56.0373	0.298395	0.384806	0.775443	0.438078	0.577807
BTHUR0008_RS00340	1234.28	-0.386209	0.238742	-1.61769	0.10573	0.198828
BTHUR0008_RS00345	23260.8	0.13412	0.130162	1.03041	0.30282	0.443359
BTHUR0008_RS00350	3.23654	-0.394203	0.659325	-0.597889	0.549914	0.678982
BTHUR0008_RS00355	34.4591	-0.234395	0.322279	-0.727304	0.467039	0.605906
BTHUR0008_RS00360	95.4024	0.992692	0.205297	4.8354	1.32881e-06	1.09364e-05
BTHUR0008_RS00365	27.3316	-0.0307896	0.332092	-0.0927141	0.926131	0.955417
BTHUR0008_RS00370	3850.02	-0.0753561	0.143864	-0.5238	0.600418	0.723721
BTHUR0008_RS00375	106.038	-0.584649	0.231448	-2.52605	0.0115352	0.0330515
BTHUR0008_RS00380	22.1118	-1.00048	0.322396	-3.10326	0.00191398	0.00717472
BTHUR0008_RS00385	16218.8	-0.414111	0.151	-2.74245	0.0060982	0.0193202
BTHUR0008_RS00390	35614.7	0.288062	0.157134	1.83323	0.0667683	0.138727
BTHUR0008_RS00395	1779.7	-1.3349	0.184434	-7.23781	4.56001e-13	1.11354e-11
BTHUR0008_RS00400	1456.28	0.297454	0.188429	1.5786	0.114428	0.212061
cbiO_1	1060.39	-0.406544	0.250072	-1.62571	0.104011	0.196249
cbiO_2	1548.05	-0.474158	0.253819	-1.86809	0.0617491	0.130491
BTHUR0008_RS00415	39286.3	-1.98537	0.16861	-11.775	5.25327e-32	7.42212e-30
BTHUR0008_RS00420	125947	-0.454378	0.129285	-3.51454	0.000440524	0.00201547
BTHUR0008_RS00425	19069.4	-1.39176	0.148173	-9.39275	5.84546e-21	3.65126e-19
BTHUR0008_RS00430	20411.6	0.398992	0.184002	2.16842	0.030127	0.0734485
rpmJ	14386.1	-0.506668	0.218317	-2.3208	0.0202979	0.052798
infA	12408.7	-1.23781	0.226113	-5.47429	4.3927e-08	5.0516e-07
BTHUR0008_RS00445	85177.2	-0.571243	0.151585	-3.76848	0.000164246	0.000837318
BTHUR0008_RS00450	32291.8	-0.427626	0.158094	-2.70489	0.00683279	0.0211829
BTHUR0008_RS00455	186309	-0.646646	0.190572	-3.39317	0.000690875	0.00297076
BTHUR0008_RS00460	63968.5	-1.88105	0.158929	-11.8358	2.54898e-32	3.68918e-30
BTHUR0008_RS00465	4441.72	0.346715	0.189862	1.82615	0.0678284	0.140235
BTHUR0008_RS00470	84049.1	-0.279861	0.16045	-1.74423	0.0811194	0.161903
BTHUR0008_RS00475	18954.9	-0.887993	0.198953	-4.46333	8.06956e-06	5.62028e-05
BTHUR0008_RS00480	33472.9	-0.740699	0.178543	-4.14857	3.34556e-05	0.000202991
BTHUR0008_RS00485	24814.6	0.391698	0.188095	2.08244	0.0373019	0.0869061
rpsN	5674.94	-0.63876	0.192469	-3.31877	0.000904156	0.00374146
BTHUR0008_RS00495	34375.8	-0.0767696	0.167777	-0.45757	0.647261	0.76374
BTHUR0008_RS00500	6986.45	-1.01274	0.228349	-4.43503	9.20597e-06	6.32271e-05
BTHUR0008_RS00505	20734.9	-0.506732	0.190815	-2.65562	0.00791621	0.0241516
BTHUR0008_RS00510	5459.23	-0.101628	0.230143	-0.441584	0.65879	0.771971
BTHUR0008_RS00515	17339.2	-0.988064	0.197851	-4.99398	5.91461e-07	5.37488e-06
BTHUR0008_RS00520	82978.4	-1.38488	0.164023	-8.44319	3.08783e-17	1.24648e-15
BTHUR0008_RS00525	48070.2	-0.536177	0.158581	-3.3811	0.000721968	0.00308657
BTHUR0008_RS00530	28786.5	-0.623977	0.240508	-2.59442	0.0094752	0.0280149
BTHUR0008_RS00535	28738.1	-0.822211	0.2013	-4.0845	4.41723e-05	0.000260296
rplB	86282.6	-0.285803	0.136442	-2.09468	0.0361998	0.0851067
BTHUR0008_RS00545	58905.6	-0.340984	0.131992	-2.58337	0.00978401	0.0287765
BTHUR0008_RS00550	57551.1	-1.23258	0.154942	-7.95514	1.78934e-15	6.06738e-14
BTHUR0008_RS00555	93230.3	-0.202035	0.113357	-1.78229	0.0747015	0.151912
BTHUR0008_RS00560	110458	-0.982188	0.160033	-6.13742	8.38734e-10	1.25683e-08
tuf	461513	-0.43975	0.148323	-2.96481	0.00302869	0.0106724
fusA	449639	-0.348277	0.156852	-2.22043	0.0263899	0.0659082
BTHUR0008_RS00575	35504.8	-0.554434	0.166758	-3.32478	0.000884876	0.00366936
BTHUR0008_RS00580	63162.8	-0.376498	0.123326	-3.05287	0.00226661	0.00829738
BTHUR0008_RS00585	18297.7	0.0824541	0.197449	0.417597	0.676242	0.784827
BTHUR0008_RS00590	95123.5	-0.437583	0.144652	-3.02508	0.00248567	0.00901035
BTHUR0008_RS00595	133165	-0.404316	0.110467	-3.66005	0.000252163	0.00122651
BTHUR0008_RS00600	4169.31	0.0317706	0.120524	0.263604	0.792085	0.868965
rplL	74627.9	-0.268547	0.170264	-1.57724	0.11474	0.212573
BTHUR0008_RS00610	107083	0.104168	0.146889	0.709162	0.478224	0.616239
BTHUR0008_RS00615	27158	-0.55892	0.157385	-3.55129	0.000383349	0.00178082
BTHUR0008_RS00620	44458.2	-0.538181	0.142078	-3.78793	0.000151905	0.000780437
BTHUR0008_RS00625	6158.16	0.607727	0.108021	5.62602	1.84411e-08	2.22871e-07
BTHUR0008_RS00630	1038.96	-1.06681	0.166211	-6.41843	1.37685e-10	2.33436e-09
BTHUR0008_RS00635	1112.54	-0.309927	0.166128	-1.86559	0.0620984	0.13095
BTHUR0008_RS00640	2347.91	-0.346924	0.146083	-2.37485	0.0175563	0.047071
BTHUR0008_RS00645	1483.43	-0.413332	0.190936	-2.16476	0.0304058	0.0740673
BTHUR0008_RS00650	596.685	0.0929579	0.199658	0.465585	0.641513	0.758465
BTHUR0008_RS00655	1218.18	-0.0817361	0.169312	-0.482755	0.62927	0.748014
BTHUR0008_RS00660	1766.48	-0.905606	0.172683	-5.24433	1.5685e-07	1.59648e-06
BTHUR0008_RS00665	29273.8	0.27649	0.155168	1.78187	0.0747704	0.151985
BTHUR0008_RS00670	1169.62	-0.171334	0.121592	-1.40909	0.158809	0.270953
BTHUR0008_RS00675	9395.35	0.221027	0.114925	1.92322	0.0544529	0.117799
BTHUR0008_RS00680	6073.56	-0.0406796	0.114625	-0.354893	0.722669	0.81979
BTHUR0008_RS00685	1355.17	0.183582	0.134806	1.36182	0.173255	0.290095
BTHUR0008_RS00690	1699.26	0.294822	0.13782	2.13918	0.0324212	0.0782381
BTHUR0008_RS00695	4702.78	0.0354339	0.10865	0.326129	0.744327	0.835572
BTHUR0008_RS00700	1993.72	-0.0756203	0.144733	-0.522482	0.601335	0.724173
BTHUR0008_RS00705	850.203	1.14754	0.197443	5.81197	6.17412e-09	7.94734e-08
BTHUR0008_RS00710	934.921	0.411809	0.156662	2.62865	0.00857244	0.0258875
BTHUR0008_RS00715	578.955	0.361116	0.139092	2.59623	0.00942526	0.0279089
BTHUR0008_RS00720	113.817	0.377951	0.22269	1.6972	0.089658	0.174322
BTHUR0008_RS00725	12593.2	0.902313	0.224883	4.01237	6.01119e-05	0.000343315
BTHUR0008_RS00730	960.62	0.995873	0.212486	4.68677	2.77547e-06	2.12293e-05
BTHUR0008_RS00735	11756.7	0.295999	0.135776	2.18006	0.0292531	0.0717306
BTHUR0008_RS00740	7411.67	0.623892	0.164315	3.79692	0.000146505	0.000757281
BTHUR0008_RS00745	3161.61	0.369841	0.12978	2.84975	0.0043754	0.0146853
BTHUR0008_RS00750	97.3506	-0.875497	0.265152	-3.30187	0.000960439	0.00393594
BTHUR0008_RS00755	86.2954	-0.386681	0.209001	-1.85014	0.0642939	0.134527
BTHUR0008_RS00760	0.69624	0.330213	0.639541	0.516329	0.605625	NA
BTHUR0008_RS00765	0	NA	NA	NA	NA	NA
BTHUR0008_RS00770	0	NA	NA	NA	NA	NA
BTHUR0008_RS00775	0	NA	NA	NA	NA	NA
BTHUR0008_RS00780	0	NA	NA	NA	NA	NA
BTHUR0008_RS00785	0	NA	NA	NA	NA	NA
BTHUR0008_RS00790	0	NA	NA	NA	NA	NA
BTHUR0008_RS00795	228.098	0.266762	0.305402	0.87348	0.382402	0.52588
BTHUR0008_RS00800	0	NA	NA	NA	NA	NA
BTHUR0008_RS00805	15.4652	-0.0266682	0.410521	-0.064962	0.948204	0.970111
BTHUR0008_RS00810	6.26365	0.25853	0.54529	0.474115	0.635418	0.752759
BTHUR0008_RS00815	74.495	-0.444284	0.253949	-1.7495	0.0802046	0.160409
BTHUR0008_RS00820	6.02197	-1.16594	0.54927	-2.12271	0.0337778	0.0805389
BTHUR0008_RS00825	6.97692	-0.954662	0.574846	-1.66073	0.0967682	0.185532
BTHUR0008_RS00830	22.2904	-1.93856	0.419849	-4.61728	3.888e-06	2.88032e-05
BTHUR0008_RS00835	6.53696	-0.890083	0.492506	-1.80725	0.0707227	0.145214
BTHUR0008_RS00840	58.2092	-0.757071	0.356229	-2.12524	0.0335668	0.0801873
BTHUR0008_RS00845	453.326	-0.969598	0.19624	-4.94087	7.77748e-07	6.82715e-06
BTHUR0008_RS00850	95.7869	0.96	0.254657	3.76977	0.000163397	0.000833703
BTHUR0008_RS00855	170.329	-0.0786396	0.183273	-0.429085	0.667862	0.779062
BTHUR0008_RS00860	3321.46	-0.304646	0.145775	-2.08983	0.036633	0.085921
BTHUR0008_RS00865	163.321	0.0601079	0.192743	0.311855	0.755151	0.843415
BTHUR0008_RS00870	203.828	-0.041928	0.162138	-0.258594	0.795948	0.871753
BTHUR0008_RS00875	443.172	-0.197188	0.218712	-0.901584	0.367278	0.510404
BTHUR0008_RS00880	3.19767	0.483537	0.642487	0.752602	0.451689	0.591469
BTHUR0008_RS00885	2.46167	-0.021556	0.64363	-0.0334913	0.973283	0.986247
BTHUR0008_RS00890	7.3423	-1.37735	0.472131	-2.91731	0.0035307	0.0121738
BTHUR0008_RS00895	12.5446	-0.570566	0.394317	-1.44697	0.147905	0.25645
BTHUR0008_RS00900	514.469	-0.55165	0.135794	-4.0624	4.85702e-05	0.000283398
BTHUR0008_RS00905	96.6901	-0.638485	0.227916	-2.80141	0.00508803	0.0166075
BTHUR0008_RS00910	7422.68	-0.228384	0.472158	-0.483703	0.628597	0.747514
BTHUR0008_RS00915	2964.67	-0.769705	0.141434	-5.44216	5.2637e-08	5.90449e-07
BTHUR0008_RS00920	223.811	-2.24852	0.271321	-8.28732	1.15834e-16	4.35079e-15
BTHUR0008_RS00925	157.439	-1.83823	0.46824	-3.92583	8.64316e-05	0.000477992
BTHUR0008_RS00930	82.7822	-1.96056	0.398136	-4.92436	8.46354e-07	7.34249e-06
BTHUR0008_RS00935	180.099	-2.25343	0.563379	-3.99985	6.33819e-05	0.000360949
BTHUR0008_RS00940	313.213	-1.21091	0.653262	-1.85364	0.0637908	0.133711
BTHUR0008_RS00945	15.4392	-0.0443275	0.422775	-0.104849	0.916496	0.949788
BTHUR0008_RS00950	79.1074	-0.549006	0.219745	-2.49837	0.0124764	0.0353559
BTHUR0008_RS00955	1.30324	-0.965487	0.682452	-1.41473	0.157147	NA
BTHUR0008_RS00960	24.6405	1.18254	0.354031	3.34022	0.000837114	0.00349479
BTHUR0008_RS00965	167.317	0.679144	0.201968	3.36262	0.00077206	0.00326413
BTHUR0008_RS00970	883.013	0.24555	0.16732	1.46755	0.142227	0.248961
BTHUR0008_RS00975	135.567	0.212032	0.199784	1.0613	0.288552	0.427426
BTHUR0008_RS00980	58.5988	0.206716	0.301398	0.685857	0.492804	0.630283
BTHUR0008_RS00985	224.44	0.00029838	0.218968	0.00136267	0.998913	0.999003
BTHUR0008_RS00990	295.077	-0.397894	0.209952	-1.89517	0.0580696	0.124041
BTHUR0008_RS00995	4.85013	-0.787963	0.591566	-1.332	0.182862	0.30295
BTHUR0008_RS01000	125.842	0.317705	0.17626	1.80248	0.0714705	0.146445
BTHUR0008_RS01005	5009.43	-0.291221	0.169383	-1.71931	NA	NA
BTHUR0008_RS01010	4.14061	1.46335	0.612407	2.38951	0.016871	0.0454645
BTHUR0008_RS01015	67.7977	0.283574	0.220551	1.28575	0.19853	0.323115
BTHUR0008_RS01020	161.52	-1.11123	0.171253	-6.48881	8.65177e-11	1.52796e-09
BTHUR0008_RS01025	735.774	-0.457056	0.118534	-3.85591	0.000115302	0.000615204
BTHUR0008_RS01030	175.658	0.123795	0.271771	0.455512	0.648741	0.764726
BTHUR0008_RS01035	228.996	-1.00817	0.263368	-3.82799	0.000129193	0.000681619
BTHUR0008_RS01040	856.018	0.303315	0.20574	1.47426	0.14041	0.246946
BTHUR0008_RS01045	163.323	-0.736595	0.207247	-3.55419	0.000379152	0.00176462
BTHUR0008_RS01050	1114.94	-0.605232	0.21609	-2.80083	0.00509715	0.0166189
BTHUR0008_RS01055	761.732	-0.794385	0.196845	-4.03558	5.4468e-05	0.00031533
BTHUR0008_RS01060	416.078	-0.534714	0.193185	-2.76788	0.00564217	0.018127
BTHUR0008_RS01065	517.879	-1.67198	0.218767	-7.64274	2.12647e-14	6.06658e-13
BTHUR0008_RS01070	0	NA	NA	NA	NA	NA
BTHUR0008_RS01075	609.456	0.0564153	0.149348	0.377745	0.70562	0.806623
BTHUR0008_RS01080	44.9066	0.807446	0.275882	2.92678	0.00342491	0.0118884
BTHUR0008_RS01085	573.483	-0.449866	0.205898	-2.18489	0.0288967	0.0710032
BTHUR0008_RS01090	0	NA	NA	NA	NA	NA
BTHUR0008_RS01095	0	NA	NA	NA	NA	NA
BTHUR0008_RS01100	0	NA	NA	NA	NA	NA
BTHUR0008_RS01105	0	NA	NA	NA	NA	NA
BTHUR0008_RS01110	0	NA	NA	NA	NA	NA
BTHUR0008_RS01115	0	NA	NA	NA	NA	NA
BTHUR0008_RS01120	1882.59	-2.28946	0.313616	-7.3002	2.87337e-13	7.22482e-12
BTHUR0008_RS01125	0	NA	NA	NA	NA	NA
BTHUR0008_RS01130	190.055	-0.063887	0.207405	-0.30803	0.758059	0.845391
BTHUR0008_RS01135	2981.03	-0.025087	0.111496	-0.225004	0.821976	0.889425
BTHUR0008_RS01140	4355.3	0.798679	0.144181	5.53943	3.03457e-08	3.57995e-07
BTHUR0008_RS01145	7482.44	0.79046	0.199775	3.95674	7.59783e-05	0.000425335
BTHUR0008_RS01150	206.712	0.68502	0.195892	3.49692	0.000470659	0.00214015
BTHUR0008_RS01155	133.056	0.115618	0.197173	0.586379	0.557621	0.685645
BTHUR0008_RS01160	35.0625	0.661237	0.340729	1.94065	0.0523002	0.114267
BTHUR0008_RS01165	15.3847	0.139351	0.385075	0.361879	0.717442	0.815107
BTHUR0008_RS01170	277.98	-0.951364	0.170016	-5.59574	2.19688e-08	2.63675e-07
BTHUR0008_RS01175	49891.1	0.0810071	0.178744	0.453201	0.650404	0.765925
BTHUR0008_RS01180	5371.23	-0.178055	0.100622	-1.76955	0.076802	0.155173
ddl	10113.6	0.163447	0.148802	1.09842	0.272022	0.409586
BTHUR0008_RS01190	95.9992	-0.540989	0.19729	-2.7421	0.00610476	0.0193246
BTHUR0008_RS01195	6.32868	-0.341093	0.522468	-0.652849	0.513854	0.647803
BTHUR0008_RS01200	70.5621	-0.0631088	0.226727	-0.278347	0.780746	0.861303
BTHUR0008_RS01205	79.6266	-0.371035	0.249164	-1.48912	0.136456	0.242216
BTHUR0008_RS01210	49.611	0.212422	0.247959	0.856681	0.391621	0.534348
BTHUR0008_RS01215	37.0521	-0.448857	0.260401	-1.72371	0.0847594	0.167153
BTHUR0008_RS01220	18.848	0.611062	0.417203	1.46466	0.143013	0.249821
BTHUR0008_RS01225	290.458	0.374685	0.167266	2.24005	0.0250876	0.0631339
BTHUR0008_RS01230	102.982	-0.589718	0.236461	-2.49394	0.0126334	0.0356814
BTHUR0008_RS01235	2122.36	-2.09202	0.675064	-3.09899	NA	NA
BTHUR0008_RS01240	13377	0.0524748	0.287421	0.182571	0.855134	0.911345
BTHUR0008_RS01245	139.588	0.2894	0.195087	1.48344	0.137958	0.243644
BTHUR0008_RS01250	761.753	0.424927	0.177916	2.38836	0.0169236	0.0455441
BTHUR0008_RS01255	109.177	0.114023	0.206737	0.551536	0.581267	0.706955
groEL	22982	0.411881	0.133087	3.09483	0.00196924	0.00734013
BTHUR0008_RS01265	8038.54	1.10259	0.191412	5.7603	8.39656e-09	1.05339e-07
BTHUR0008_RS01270	1909.29	-1.48997	0.122675	-12.1457	6.04934e-34	9.70183e-32
BTHUR0008_RS01275	116.303	0.344771	0.254289	1.35582	0.175156	0.292452
BTHUR0008_RS01280	2395.57	-0.0561967	0.196839	-0.285496	0.775264	0.857487
BTHUR0008_RS01285	1442.14	-0.154985	0.109347	-1.41737	0.156375	0.267723
BTHUR0008_RS01290	3053.34	0.498103	0.15682	3.17628	0.00149176	0.00581611
BTHUR0008_RS01295	474.748	1.54484	0.157946	9.78083	1.36088e-22	9.61365e-21
BTHUR0008_RS01300	880.775	0.472186	0.14793	3.19196	0.00141309	0.00554216
BTHUR0008_RS01305	1106.36	0.107724	0.149952	0.718389	0.472518	0.611009
BTHUR0008_RS01310	0	NA	NA	NA	NA	NA
BTHUR0008_RS01315	0	NA	NA	NA	NA	NA
BTHUR0008_RS01320	4.6959	-0.393459	0.552458	-0.712198	0.476342	0.614081
BTHUR0008_RS01325	8.45157	0.420771	0.477097	0.88194	0.377809	0.520529
BTHUR0008_RS01330	13.2135	0.339769	0.416527	0.815717	0.414662	0.556572
BTHUR0008_RS01335	23.5007	1.15043	0.365775	3.1452	0.00165975	0.00636649
BTHUR0008_RS01340	26.346	0.173458	0.297836	0.582394	0.560301	0.688227
BTHUR0008_RS01345	65.5197	1.16228	0.240469	4.83341	1.34217e-06	1.1031e-05
BTHUR0008_RS01350	17.422	1.05531	0.373678	2.82412	0.00474107	0.0156908
BTHUR0008_RS01355	74.0621	0.23031	0.218789	1.05266	0.292498	0.431547
BTHUR0008_RS01360	268.77	-0.712624	0.59819	-1.1913	NA	NA
BTHUR0008_RS01365	8377.84	-2.84185	0.260776	-10.8977	1.18226e-27	1.18907e-25
BTHUR0008_RS01370	6198.1	-1.31577	0.479363	-2.74483	0.00605427	0.0192323
BTHUR0008_RS01375	322.255	-1.92075	0.681713	-2.81753	NA	NA
BTHUR0008_RS01380	24.4069	-1.63069	0.68239	-2.38967	NA	NA
BTHUR0008_RS01385	202.848	-1.89751	0.681035	-2.78621	NA	NA
BTHUR0008_RS01390	427.821	-1.96189	0.673667	-2.91225	NA	NA
BTHUR0008_RS01395	151.321	-1.40423	0.64516	-2.17656	NA	NA
BTHUR0008_RS01400	130.483	-1.34778	0.605403	-2.22626	NA	NA
BTHUR0008_RS01405	41.3169	-0.942157	0.426304	-2.21006	NA	NA
purH	347.273	-0.163387	0.181818	-0.898633	0.368848	0.511919
BTHUR0008_RS01415	473.907	0.327057	0.150367	2.17506	0.029626	0.0724353
BTHUR0008_RS01420	76.8791	-0.0978272	0.226757	-0.431419	0.666164	0.778171
BTHUR0008_RS01425	118.083	0.044604	0.203979	0.21867	0.826907	0.893106
BTHUR0008_RS01430	1229.95	-1.30974	0.213098	-6.14619	7.93685e-10	1.19341e-08
BTHUR0008_RS01435	1788.11	-0.393242	0.158786	-2.47655	0.0132659	0.0371144
BTHUR0008_RS01440	25.1897	-1.6433	0.320947	-5.12017	3.05255e-07	2.91688e-06
BTHUR0008_RS01445	690.486	0.096699	0.176337	0.548375	0.583434	0.708562
BTHUR0008_RS01450	4107	0.364849	0.125438	2.90861	0.00363041	0.0124597
ligA	6014.68	-0.166392	0.111963	-1.48613	0.137244	0.243251
BTHUR0008_RS01460	4702.02	-0.639939	0.126349	-5.06487	4.08677e-07	3.83717e-06
BTHUR0008_RS01465	201.372	0.0214609	0.184697	0.116195	0.907498	0.944422
BTHUR0008_RS01470	4646.52	-0.692577	0.263753	-2.62585	0.00864322	0.0260614
BTHUR0008_RS01475	6.88697	2.10872	0.560275	3.76372	0.000167404	0.000851223
BTHUR0008_RS01480	2.10777	0.526529	0.658215	0.799934	0.423749	0.565316
BTHUR0008_RS01485	77.3958	-1.27534	0.307709	-4.14464	3.4035e-05	0.000206086
BTHUR0008_RS01490	75.5707	-3.03391	0.592524	-5.12032	3.05022e-07	2.91688e-06
BTHUR0008_RS01495	49.6881	-2.26417	0.315917	-7.16698	7.66695e-13	1.82714e-11
BTHUR0008_RS01500	18.7135	-0.404984	0.35703	-1.13431	0.256664	0.391648
BTHUR0008_RS01505	55.7585	-0.0604041	0.222531	-0.271441	0.786052	0.865226
BTHUR0008_RS01510	72.9596	1.13834	0.264359	4.30605	1.66194e-05	0.000108373
BTHUR0008_RS01515	212.73	-1.08879	0.17846	-6.10104	1.05381e-09	1.55943e-08
BTHUR0008_RS01520	1158.05	0.0259452	0.133577	0.194235	0.845992	0.906258
gatA	7340.04	-0.412846	0.131647	-3.13601	0.00171263	0.00653974
BTHUR0008_RS01530	6306.26	0.272814	0.148997	1.831	0.0671012	0.139175
BTHUR0008_RS01535	1173.48	0.671907	0.12863	5.22356	1.75511e-07	1.77098e-06
BTHUR0008_RS01540	55.1037	0.467815	0.240724	1.94337	0.0519715	0.113633
BTHUR0008_RS01545	8.58593	-0.237421	0.470517	-0.504596	0.613843	0.73394
BTHUR0008_RS01550	33.1001	-0.168585	0.276608	-0.609472	0.542212	0.672813
gabD	58.0797	0.100549	0.226956	0.443032	0.657743	0.771048
BTHUR0008_RS01560	2.69863	1.48879	0.670092	2.22177	0.0262989	0.0657361
BTHUR0008_RS01565	65.3665	-0.168043	0.224357	-0.749	0.453857	0.593736
BTHUR0008_RS01570	1854.2	-0.0415593	0.14474	-0.287131	0.774012	0.856581
BTHUR0008_RS01575	790.592	0.694421	0.147641	4.70346	2.55794e-06	1.97384e-05
BTHUR0008_RS01580	21.8016	0.267578	0.316257	0.846077	0.39751	0.540304
BTHUR0008_RS01585	571.689	0.361513	0.263799	1.37041	0.170559	0.287039
BTHUR0008_RS01590	1069.23	0.178847	0.172736	1.03538	0.300491	0.440928
BTHUR0008_RS01595	4358.06	0.402695	0.151592	2.65644	0.00789704	0.0241055
BTHUR0008_RS01600	187.054	-0.704917	0.28604	-2.4644	0.0137242	0.0382343
BTHUR0008_RS01605	242.733	-0.13587	0.166738	-0.814876	0.415143	0.557092
BTHUR0008_RS01610	422.971	-0.792205	0.164557	-4.81417	1.47815e-06	1.2032e-05
BTHUR0008_RS01615	176.857	-0.473381	0.169768	-2.7884	0.00529684	0.0171504
BTHUR0008_RS01620	154.371	0.340447	0.190762	1.78467	0.0743147	0.151281
BTHUR0008_RS01625	91.3677	-0.459037	0.203249	-2.25849	0.0239149	0.0607755
BTHUR0008_RS01630	720.625	-0.918187	0.15698	-5.84906	4.94365e-09	6.47586e-08
BTHUR0008_RS01635	120.88	-0.172747	0.211195	-0.81795	0.413386	0.555613
BTHUR0008_RS01640	89.5067	0.2458	0.235909	1.04193	0.297446	0.437326
BTHUR0008_RS01645	26728.8	-0.0436205	0.150128	-0.290556	0.771391	0.854729
BTHUR0008_RS01650	33969	-0.332111	0.141914	-2.34023	0.0192721	0.0504903
BTHUR0008_RS01655	162.544	-0.404401	0.255838	-1.58069	0.113948	0.211236
BTHUR0008_RS01660	258.91	-0.96825	0.177933	-5.44164	5.27914e-08	5.91065e-07
BTHUR0008_RS01665	129.446	0.29589	0.276346	1.07073	0.284293	0.423439
BTHUR0008_RS01670	1315.26	2.56724	0.181865	14.1162	3.01919e-45	8.53136e-43
BTHUR0008_RS01675	739.656	2.71491	0.176248	15.4039	1.54074e-53	6.39576e-51
BTHUR0008_RS01680	4452.78	3.15471	0.141158	22.3488	1.23904e-110	7.35247e-107
BTHUR0008_RS01685	1544.22	2.96953	0.176804	16.7956	2.6265e-63	2.22652e-60
BTHUR0008_RS01690	33.7579	-0.349891	0.301254	-1.16145	0.24546	0.379807
BTHUR0008_RS01695	398.453	0.798539	0.180769	4.41747	9.9864e-06	6.77249e-05
BTHUR0008_RS01700	14.9699	0.334416	0.373032	0.896481	0.369996	0.51322
BTHUR0008_RS01705	14.502	0.181329	0.365861	0.495623	0.620161	0.739259
BTHUR0008_RS01710	13.8457	0.868514	0.401355	2.16396	0.0304676	0.0741571
BTHUR0008_RS01715	108.852	1.10817	0.203071	5.45705	4.84111e-08	5.52446e-07
BTHUR0008_RS01720	266.198	0.691911	0.177555	3.89688	9.74397e-05	0.000531929
BTHUR0008_RS01725	168.788	-0.758086	0.231434	-3.2756	0.00105437	0.00427074
BTHUR0008_RS01730	8.48489	0.511351	0.483621	1.05734	0.290358	0.429457
BTHUR0008_RS01735	58.7641	0.87527	0.233816	3.74342	0.000181535	0.000912904
BTHUR0008_RS01740	115.487	-0.0588936	0.174325	-0.337838	0.735485	0.828625
BTHUR0008_RS01745	108.122	0.179509	0.212706	0.843927	0.39871	0.541283
BTHUR0008_RS01750	30.8349	-0.247834	0.278242	-0.890714	0.373083	0.515814
BTHUR0008_RS01755	35376.1	0.124309	0.193383	0.642812	0.520346	0.65266
BTHUR0008_RS01760	63.6968	-0.219309	0.242187	-0.905536	0.365182	0.508205
BTHUR0008_RS01765	8.82442	0.13493	0.467762	0.288459	0.772996	0.856095
BTHUR0008_RS01770	3.75257	0.570956	0.589269	0.968924	0.332583	0.475687
BTHUR0008_RS01775	779.844	0.316213	0.179556	1.76109	0.0782234	0.157274
BTHUR0008_RS01780	60.278	-0.675443	0.355913	-1.89778	0.0577253	0.123394
BTHUR0008_RS01785	23.612	0.133346	0.318723	0.418376	0.675672	0.784472
BTHUR0008_RS01790	7.50403	0.0959385	0.473227	0.202732	0.839344	0.901642
BTHUR0008_RS01795	19.9191	0.424977	0.352569	1.20537	0.228059	0.359348
BTHUR0008_RS01800	23.4024	0.413224	0.330167	1.25156	0.210731	0.338516
BTHUR0008_RS01805	1406.17	-0.190136	0.29993	-0.633934	0.526124	0.658515
BTHUR0008_RS01810	64.5735	-0.0331057	0.333957	-0.0991318	0.921034	0.952495
BTHUR0008_RS01815	18.1734	0.0928709	0.355817	0.261008	0.794087	0.870448
BTHUR0008_RS01820	3629.49	-0.110054	0.166235	-0.662037	0.507947	0.642404
BTHUR0008_RS01825	3400.54	-0.54838	0.205397	-2.66986	0.00758835	0.0232973
BTHUR0008_RS01830	1133.37	0.242084	0.213334	1.13477	0.256473	0.391539
BTHUR0008_RS01835	8637.43	0.212897	0.138109	1.54152	0.123191	0.224101
BTHUR0008_RS01840	3519.46	-0.114032	0.134121	-0.850215	0.395206	0.537879
BTHUR0008_RS01845	95.9038	0.242415	0.274475	0.883195	0.377131	0.519805
thiE	37.4618	1.2144	0.334848	3.62672	0.00028704	0.00137473
BTHUR0008_RS01855	1035.92	0.40492	0.141538	2.86086	0.00422498	0.0142207
BTHUR0008_RS01860	4659.46	0.767892	0.195058	3.93674	8.2597e-05	0.000458924
BTHUR0008_RS01865	941.655	0.689814	0.153553	4.49234	7.04432e-06	4.9809e-05
BTHUR0008_RS01870	152.242	0.121673	0.175245	0.694299	0.487495	0.625604
BTHUR0008_RS01875	664.13	0.154126	0.120618	1.2778	0.201318	0.326846
BTHUR0008_RS01880	2659.65	-0.234545	0.128065	-1.83146	0.0670321	0.139147
BTHUR0008_RS01885	843.235	0.430183	0.111307	3.86484	0.000111164	0.000596965
BTHUR0008_RS01890	73.136	-0.215259	0.225692	-0.953775	0.340198	0.482862
BTHUR0008_RS01895	54.3589	0.31371	0.290927	1.07831	0.280894	0.419433
BTHUR0008_RS01900	98.2901	-0.366376	0.176941	-2.07061	0.038395	0.0888597
BTHUR0008_RS01905	101.213	-0.102341	0.213064	-0.480331	0.630992	0.749311
BTHUR0008_RS01910	31.2847	-0.967983	0.282063	-3.4318	0.000599588	0.00263552
BTHUR0008_RS01915	12.1385	0.568816	0.478311	1.18922	0.234353	0.367217
BTHUR0008_RS01920	131.551	0.0355987	0.219766	0.161985	0.871318	0.92164
BTHUR0008_RS01925	130.203	-0.133927	0.169189	-0.791583	0.428604	0.568335
BTHUR0008_RS01930	109.041	-0.682305	0.227008	-3.00564	0.00265023	0.00952541
BTHUR0008_RS01935	764.187	0.689174	0.141042	4.88629	1.02753e-06	8.66099e-06
BTHUR0008_RS01940	1994.64	0.0131091	0.131579	0.0996294	0.920639	0.952349
BTHUR0008_RS01945	69.2552	-1.17625	0.312814	-3.76022	0.000169762	0.000858796
BTHUR0008_RS01950	935.578	0.807657	0.118119	6.83763	8.05119e-12	1.64178e-10
BTHUR0008_RS01955	22.015	-0.765612	0.394846	-1.93902	0.0524993	0.114576
BTHUR0008_RS01960	33.7076	0.594428	0.287823	2.06526	0.0388986	0.0897102
BTHUR0008_RS01965	14649.2	-0.597651	0.161262	-3.7061	0.000210477	0.00104517
BTHUR0008_RS01970	15580.8	-0.964706	0.162621	-5.93222	2.98857e-09	4.03049e-08
BTHUR0008_RS01975	4452.66	-0.43058	0.147157	-2.926	0.00343351	0.0119079
BTHUR0008_RS01980	1360.3	-0.235349	0.119324	-1.97236	0.0485687	0.107264
BTHUR0008_RS01985	2532.55	0.166245	0.0999992	1.66246	0.0964201	0.184984
BTHUR0008_RS01990	1834.77	0.235289	0.139909	1.68173	0.092622	0.179204
BTHUR0008_RS01995	1027.63	-0.704232	0.282583	-2.49212	0.0126983	0.0358065
BTHUR0008_RS02000	392.996	0.434948	0.203432	2.13805	0.032513	0.0783322
BTHUR0008_RS02005	1382.06	-0.113908	0.143333	-0.794708	0.426783	0.567029
BTHUR0008_RS02010	1636.54	-0.255962	0.1507	-1.69848	0.0894163	0.17408
BTHUR0008_RS02015	643.928	0.281102	0.181169	1.5516	0.120757	0.220646
BTHUR0008_RS02020	394.742	-1.02991	0.171873	-5.9923	2.06889e-09	2.90231e-08
BTHUR0008_RS02025	342.032	0.667564	0.194309	3.43557	0.000591307	0.00260491
BTHUR0008_RS02030	671.404	-0.388468	0.132623	-2.92913	0.00339916	0.0118164
BTHUR0008_RS02035	18.1899	-0.173984	0.410144	-0.424201	0.671419	0.780909
BTHUR0008_RS02040	3035.31	0.126308	0.145883	0.865813	0.386593	0.53053
BTHUR0008_RS02045	416.772	0.330865	0.155937	2.12179	0.0338555	0.0806497
BTHUR0008_RS02050	39.2596	0.674857	0.317927	2.12268	0.0337808	0.0805389
BTHUR0008_RS02055	0.557914	-0.181078	0.616908	-0.293525	0.769121	NA
BTHUR0008_RS02060	2.67266	-0.00276301	0.616966	-0.00447838	0.996427	0.99794
BTHUR0008_RS02065	26.0351	0.00998452	0.33868	0.0294807	0.976481	0.987296
BTHUR0008_RS02070	14.3502	1.36635	0.482504	2.83179	0.00462884	0.015345
BTHUR0008_RS02075	0	NA	NA	NA	NA	NA
BTHUR0008_RS02080	0.353642	0.0420354	0.542438	0.0774933	0.938231	NA
BTHUR0008_RS02085	0.896433	0.282616	0.675452	0.41841	0.675647	NA
BTHUR0008_RS02090	153.639	0.622385	0.207611	2.99785	0.00271894	0.00972525
BTHUR0008_RS02095	45.3413	-0.358177	0.263114	-1.3613	0.17342	0.290289
BTHUR0008_RS02100	351.203	0.798432	0.161204	4.95292	7.31079e-07	6.47496e-06
BTHUR0008_RS02105	2.24607	0.20653	0.64498	0.320212	0.748808	0.838809
BTHUR0008_RS02110	0.560723	0.794783	0.606724	1.30996	0.19021	NA
BTHUR0008_RS02115	1847.35	0.892288	0.164929	5.41012	6.29828e-08	6.89557e-07
BTHUR0008_RS02120	147.409	1.01418	0.281162	3.60709	0.000309655	0.00146999
BTHUR0008_RS02125	4625.33	-0.586193	0.133361	-4.39554	1.105e-05	7.43431e-05
BTHUR0008_RS02130	26.9862	-0.149281	0.284671	-0.524397	0.600002	0.723367
BTHUR0008_RS02135	860.779	-0.0641606	0.158509	-0.404776	0.685642	0.791095
BTHUR0008_RS02140	1504.86	-0.135499	0.174877	-0.77482	0.438446	0.578122
BTHUR0008_RS02145	561.595	0.312971	0.148831	2.10286	0.0354779	0.0838748
BTHUR0008_RS02150	6.31219	0.205636	0.539325	0.381283	0.702993	0.804586
BTHUR0008_RS02155	358.711	-0.340937	0.249503	-1.36646	0.171793	0.288062
BTHUR0008_RS02160	0.695212	0.0389317	0.640279	0.0608043	0.951515	NA
BTHUR0008_RS02165	88.4871	-0.454969	0.24236	-1.87725	0.0604839	0.128181
BTHUR0008_RS02170	320.149	0.00335554	0.15057	0.0222856	0.98222	0.990904
BTHUR0008_RS02175	31.6956	0.378425	0.344818	1.09746	0.272439	0.409798
BTHUR0008_RS02180	7.91339	1.40107	0.534442	2.62155	0.00875315	0.0263394
BTHUR0008_RS02185	37.284	0.0120206	0.322779	0.037241	0.970293	0.983889
BTHUR0008_RS02190	399.843	-0.0693242	0.139078	-0.498455	0.618164	0.73762
BTHUR0008_RS02195	4070.92	-1.16451	0.321163	-3.62593	0.000287925	0.00137786
BTHUR0008_RS02200	1176.23	-0.428241	0.172432	-2.48354	0.0130085	0.0365667
BTHUR0008_RS02205	11.4847	0.43559	0.435396	1.00045	0.317095	0.459436
BTHUR0008_RS02210	6.04616	-0.930301	0.547327	-1.69972	0.0891844	0.1738
BTHUR0008_RS02215	24.1176	-0.13444	0.312688	-0.42995	0.667232	0.778481
BTHUR0008_RS02220	16.2815	-0.239585	0.355117	-0.674664	0.499889	0.635735
BTHUR0008_RS02225	22.7405	0.0649898	0.376359	0.17268	0.862903	0.916168
BTHUR0008_RS02230	148.391	-0.236832	0.177269	-1.336	0.181549	0.301316
BTHUR0008_RS02235	18207	-0.769849	0.496856	-1.54944	0.121276	0.221227
BTHUR0008_RS02240	3598.8	-1.11302	0.667896	-1.66646	NA	NA
BTHUR0008_RS02245	1623.48	0.681428	0.172617	3.94764	7.89255e-05	0.000440173
BTHUR0008_RS02250	4.40895	0.67009	0.572321	1.17083	0.241667	0.376046
BTHUR0008_RS02255	250.964	0.57196	0.208597	2.74193	0.00610791	0.0193246
BTHUR0008_RS02260	165.044	-0.446765	0.206414	-2.16441	0.0304329	0.0741028
BTHUR0008_RS02265	317.679	0.0744639	0.177886	0.418605	0.675505	0.784432
BTHUR0008_RS02270	364.528	0.162767	0.176594	0.921699	0.356686	0.499781
BTHUR0008_RS02275	301.95	0.344315	0.160409	2.14649	0.0318342	0.0770095
BTHUR0008_RS02280	26.3995	-1.59805	0.385252	-4.14806	3.35311e-05	0.000203242
sspK	352.247	-0.450636	0.2234	-2.01717	0.0436781	0.0987374
BTHUR0008_RS02290	191.54	0.374408	0.233169	1.60574	0.108332	0.202917
BTHUR0008_RS02295	176.735	0.100577	0.162859	0.61757	0.536859	0.667866
BTHUR0008_RS02300	501.341	-0.220041	0.185267	-1.1877	0.234953	0.367963
BTHUR0008_RS02305	2.01092	-0.416072	0.669769	-0.621217	0.534457	0.665995
BTHUR0008_RS02310	4.36626	-0.0988067	0.598848	-0.164995	0.868948	0.920198
BTHUR0008_RS02315	2.13852	0.694165	0.663658	1.04597	0.295576	0.435222
BTHUR0008_RS02320	1154.82	0.132664	0.158604	0.836443	0.402905	0.545854
BTHUR0008_RS02325	754.407	-0.150001	0.144901	-1.0352	0.300576	0.440945
BTHUR0008_RS02330	995.457	-0.400422	0.164755	-2.43041	0.0150818	0.0413949
BTHUR0008_RS02335	340.768	-0.359056	0.151327	-2.37272	0.0176576	0.0472621
BTHUR0008_RS02340	3714.88	-0.752758	0.134529	-5.59553	2.19951e-08	2.63675e-07
BTHUR0008_RS02345	71.7815	0.023579	0.217245	0.108536	0.91357	0.948413
BTHUR0008_RS02350	121.774	-0.0604837	0.19092	-0.3168	0.751395	0.840645
BTHUR0008_RS02355	192.377	-0.258842	0.16531	-1.56579	0.117397	0.216347
BTHUR0008_RS02360	119.266	-0.19375	0.209339	-0.925533	0.354689	0.497806
BTHUR0008_RS02365	441.297	0.281375	0.176486	1.59432	0.110865	0.206683
BTHUR0008_RS02370	1416.49	-0.421511	0.214616	-1.96402	0.0495273	0.109052
BTHUR0008_RS02375	95.4212	0.655239	0.255489	2.56464	0.0103281	0.0300722
BTHUR0008_RS02380	30.6226	-0.424295	0.31761	-1.3359	0.181582	0.301316
BTHUR0008_RS02385	11334.5	-1.6828	0.542152	-3.10392	0.00190974	0.00716333
BTHUR0008_RS02390	33.3912	1.16782	0.335922	3.47647	0.000508059	0.00228916
BTHUR0008_RS02395	108.337	-0.346139	0.205164	-1.68714	0.0915773	0.177588
BTHUR0008_RS02400	49.3075	-0.187646	0.252885	-0.742021	0.458074	0.596885
BTHUR0008_RS02405	338.545	0.705404	0.150511	4.68672	2.7762e-06	2.12293e-05
BTHUR0008_RS02410	1578.85	1.08154	0.174424	6.20064	5.62332e-10	8.75821e-09
BTHUR0008_RS02415	380.503	0.198653	0.222849	0.891423	0.372702	0.515807
BTHUR0008_RS02420	544.131	-0.368768	0.221995	-1.66116	0.0966816	0.185426
BTHUR0008_RS02425	0	NA	NA	NA	NA	NA
BTHUR0008_RS02430	2668.16	1.28848	0.25416	5.06958	3.98699e-07	3.74942e-06
BTHUR0008_RS02435	1739.81	-0.876804	0.133461	-6.56972	5.0409e-11	9.2609e-10
BTHUR0008_RS02440	154.405	-2.01457	0.198587	-10.1445	3.50483e-24	2.701e-22
BTHUR0008_RS02445	8041.82	-0.396544	0.135535	-2.92578	0.00343598	0.0119095
BTHUR0008_RS02450	27.0183	0.782428	0.338168	2.31373	0.0206825	0.0537112
BTHUR0008_RS02455	10.8417	-0.51859	0.423931	-1.22329	0.221221	0.351025
BTHUR0008_RS02460	71.335	0.507136	0.301018	1.68474	0.0920388	0.17825
BTHUR0008_RS02465	0.672589	0.962409	0.635778	1.51375	0.130089	NA
BTHUR0008_RS02470	0	NA	NA	NA	NA	NA
BTHUR0008_RS02475	0	NA	NA	NA	NA	NA
BTHUR0008_RS02480	15.4847	-1.33128	0.371957	-3.57913	0.00034474	0.00162356
BTHUR0008_RS02485	0	NA	NA	NA	NA	NA
BTHUR0008_RS02490	0	NA	NA	NA	NA	NA
BTHUR0008_RS02495	0	NA	NA	NA	NA	NA
BTHUR0008_RS02500	0	NA	NA	NA	NA	NA
BTHUR0008_RS02505	0.0713229	0.143668	0.310848	0.462182	0.643951	NA
BTHUR0008_RS02510	0	NA	NA	NA	NA	NA
BTHUR0008_RS02515	0	NA	NA	NA	NA	NA
BTHUR0008_RS02520	289.508	-0.927244	0.222325	-4.17067	3.03702e-05	0.000185982
BTHUR0008_RS02525	0	NA	NA	NA	NA	NA
BTHUR0008_RS02530	109.712	-2.33589	0.645751	-3.61733	0.000297662	0.00141874
BTHUR0008_RS02535	25.5004	0.78953	0.29967	2.63466	0.00842219	0.0255031
BTHUR0008_RS02540	71.0104	0.297357	0.250312	1.18795	0.234855	0.367907
BTHUR0008_RS02545	1147.81	0.636259	0.22745	2.79736	0.00515222	0.0167342
BTHUR0008_RS02550	337.065	-0.910607	0.222432	-4.09387	4.2424e-05	0.000250991
BTHUR0008_RS02555	109.577	0.767819	0.229244	3.34935	0.000810014	0.00339931
BTHUR0008_RS02560	1359.42	0.259399	0.140177	1.85051	0.0642394	0.134461
BTHUR0008_RS02565	184.665	-0.603241	0.210664	-2.86353	0.00418953	0.0141405
BTHUR0008_RS02570	53.3815	-0.306468	0.229609	-1.33474	0.181961	0.301777
BTHUR0008_RS02575	327.013	-0.927163	0.201737	-4.5959	4.30881e-06	3.1566e-05
BTHUR0008_RS02580	909.275	-0.318929	0.154291	-2.06706	0.0387289	0.0893884
BTHUR0008_RS02585	3409.85	-0.348643	0.187431	-1.86011	0.0628695	0.132226
BTHUR0008_RS02590	577.434	-0.448272	0.231144	-1.93936	0.0524572	0.114559
BTHUR0008_RS02595	11646.8	-0.981744	0.149583	-6.56321	5.26632e-11	9.64516e-10
BTHUR0008_RS02600	20384.8	0.107284	0.157959	0.679191	0.497017	0.633305
BTHUR0008_RS02605	839.784	-0.302534	0.150187	-2.01438	0.0439697	0.0991152
BTHUR0008_RS02610	1251.79	-0.102112	0.185828	-0.549499	0.582663	0.707929
BTHUR0008_RS02615	3960.66	-0.0798771	0.132629	-0.602259	0.547002	0.677218
BTHUR0008_RS02620	45.6719	-0.312875	0.267859	-1.16806	0.242784	0.377339
BTHUR0008_RS02625	157.401	0.497167	0.209925	2.36831	0.0178697	0.0476579
BTHUR0008_RS02630	0.588345	1.01192	0.639051	1.58348	0.113312	NA
BTHUR0008_RS02635	155.076	-0.0894538	0.188361	-0.474907	0.634853	0.752391
BTHUR0008_RS02640	294.76	-0.551441	0.138809	-3.97267	7.10729e-05	0.000401663
BTHUR0008_RS02645	3810.29	-0.239321	0.121925	-1.96286	0.049663	0.109229
BTHUR0008_RS02650	177.123	0.279407	0.154853	1.80433	0.0711789	0.14605
BTHUR0008_RS02655	10.1212	-0.924324	0.480537	-1.92352	0.0544145	0.117759
BTHUR0008_RS02660	7.52292	1.02067	0.503219	2.02828	0.0425315	0.09655
BTHUR0008_RS02665	198.161	4.63819	0.279352	16.6034	6.58781e-62	4.88651e-59
BTHUR0008_RS02670	730.586	4.8525	0.249733	19.4308	4.24107e-84	5.0333e-81
BTHUR0008_RS02675	86.4852	0.703139	0.232302	3.02683	0.00247135	0.00896942
BTHUR0008_RS02680	267.42	0.308245	0.261666	1.17801	0.238793	0.3726
BTHUR0008_RS02685	2015.65	1.00177	0.11175	8.96443	3.11895e-19	1.54232e-17
BTHUR0008_RS02690	17.4892	-0.74995	0.396112	-1.89328	0.058321	0.124488
BTHUR0008_RS02695	4.29204	0.625604	0.597393	1.04722	0.294996	0.434585
BTHUR0008_RS02700	127.984	-0.119063	0.184597	-0.644987	0.518936	0.651855
BTHUR0008_RS02705	33.9386	-0.242004	0.299231	-0.808754	0.418656	0.56064
BTHUR0008_RS02710	3.62419	0.0832134	0.617516	0.134755	0.892806	0.93487
BTHUR0008_RS02715	205.864	-1.20623	0.189245	-6.37392	1.84256e-10	3.07127e-09
BTHUR0008_RS02720	21.4038	0.700497	0.320193	2.18773	0.0286891	0.0705808
BTHUR0008_RS02725	10.5002	1.42768	0.468916	3.04463	0.00232964	0.00849667
BTHUR0008_RS02730	12.9486	0.193864	0.394447	0.491483	0.623085	0.742149
BTHUR0008_RS02735	2.47213	0.567433	0.652346	0.869835	0.384391	0.52837
BTHUR0008_RS02740	21.2043	-0.722785	0.327917	-2.20417	0.0275126	0.068281
BTHUR0008_RS02745	1266.72	0.188636	0.116323	1.62165	0.104877	0.197632
BTHUR0008_RS02750	61.3424	3.18545	0.374292	8.51059	1.73043e-17	7.08165e-16
BTHUR0008_RS02755	1.58435	1.86943	0.682545	2.73892	0.00616422	NA
BTHUR0008_RS02760	32.4094	-0.282957	0.294673	-0.960239	0.336935	0.480157
BTHUR0008_RS02765	36.1244	-0.810416	0.335592	-2.41488	0.0157403	0.0428847
BTHUR0008_RS02770	20.445	0.3722	0.37432	0.994337	0.320059	0.462663
BTHUR0008_RS02775	2149.48	0.536093	0.123054	4.35657	1.32117e-05	8.7694e-05
BTHUR0008_RS02780	931.964	-0.605388	0.15524	-3.89969	9.63147e-05	0.000527243
BTHUR0008_RS02785	212.267	0.711796	0.206452	3.44776	0.000565266	0.00250133
BTHUR0008_RS02790	690.618	-0.492314	0.191063	-2.57671	0.00997455	0.0292291
BTHUR0008_RS02795	366.603	-0.74385	0.147805	-5.03266	4.8373e-07	4.48509e-06
BTHUR0008_RS02800	4.72402	-0.104905	0.548836	-0.191141	0.848415	0.907934
BTHUR0008_RS02805	1.92713	0.448167	0.676009	0.66296	0.507356	0.641968
BTHUR0008_RS02810	1244.3	-0.139671	0.227118	-0.614969	0.538575	0.6693
BTHUR0008_RS02815	143.124	-1.3831	0.200901	-6.88447	5.80015e-12	1.20343e-10
BTHUR0008_RS02820	466.929	1.29019	0.136487	9.4528	3.29893e-21	2.12781e-19
BTHUR0008_RS02825	1157.28	1.21302	0.170876	7.09885	1.258e-12	2.89339e-11
BTHUR0008_RS02830	1219.23	0.242654	0.163803	1.48138	0.138506	0.244466
BTHUR0008_RS02835	2844.31	1.12151	0.156372	7.1721	7.3858e-13	1.77439e-11
BTHUR0008_RS02840	8836.92	-0.871149	0.221686	-3.92964	8.50721e-05	0.000471792
sspH	4.58101	0.725167	0.602542	1.20351	0.228778	0.360097
BTHUR0008_RS02850	333.809	0.364974	0.153865	2.37204	0.0176901	0.0473069
BTHUR0008_RS02855	29245.8	-0.697394	0.223447	-3.12107	0.00180197	0.00681946
aspA_1	2842.33	0.420081	0.149511	2.80969	0.00495888	0.0162485
BTHUR0008_RS02865	558.23	0.306501	0.129096	2.37421	0.0175867	0.047115
BTHUR0008_RS02870	719.22	0.694243	0.250594	2.77039	0.00559893	0.0180076
BTHUR0008_RS02875	3319.79	-0.263282	0.18321	-1.43706	0.150702	0.260037
BTHUR0008_RS02880	1407.57	-0.563497	0.174815	-3.2234	0.0012668	0.0050316
glpT	8521.47	-0.561475	0.206531	-2.7186	0.00655586	0.0204858
BTHUR0008_RS02890	36.3064	-1.12272	0.294273	-3.81525	0.000136044	0.000711893
BTHUR0008_RS02895	73.7609	-1.94807	0.257343	-7.56995	3.7336e-14	1.04505e-12
BTHUR0008_RS02900	50.8032	-0.457138	0.257276	-1.77684	0.0755951	0.153309
BTHUR0008_RS02905	51.3269	-0.969029	0.248688	-3.89656	9.75691e-05	0.000532146
BTHUR0008_RS02910	414.187	-1.05563	0.149266	-7.07215	1.52554e-12	3.46841e-11
BTHUR0008_RS02915	1.46568	-0.419024	0.47572	-0.880821	0.378415	NA
BTHUR0008_RS02920	111.309	0.489271	0.255486	1.91506	0.0554851	0.119585
BTHUR0008_RS02925	101.686	0.55918	0.222488	2.5133	0.0119608	0.0340247
BTHUR0008_RS02930	155.75	0.74473	0.213137	3.49414	0.000475586	0.00215594
BTHUR0008_RS02935	149.95	1.00572	0.201973	4.97949	6.37533e-07	5.7407e-06
BTHUR0008_RS02940	58.7636	0.233777	0.253735	0.921344	0.356871	0.499922
BTHUR0008_RS02945	72.466	-0.568324	0.202268	-2.80976	0.00495786	0.0162485
BTHUR0008_RS02950	76.2117	0.414592	0.196211	2.11299	0.0346014	0.0822285
BTHUR0008_RS02955	477.74	0.939825	0.20035	4.69092	2.71981e-06	2.08788e-05
BTHUR0008_RS02960	37.0233	1.02726	0.328912	3.1232	0.00178898	0.00678759
BTHUR0008_RS02965	56.62	1.22928	0.242947	5.05985	4.19584e-07	3.92096e-06
BTHUR0008_RS02970	10.8696	1.45013	0.488355	2.96942	0.00298361	0.0105385
BTHUR0008_RS02975	3.67328	-0.19873	0.590752	-0.336401	0.736568	0.828992
BTHUR0008_RS02980	30.1242	-0.134695	0.340129	-0.396012	0.692096	0.796528
BTHUR0008_RS02985	154.901	-1.17449	0.191499	-6.13314	8.61638e-10	1.2879e-08
BTHUR0008_RS02990	4.85971	-0.4147	0.54088	-0.766713	0.443252	0.582442
BTHUR0008_RS02995	4.39748	-0.664627	0.59173	-1.12319	0.261355	0.397458
BTHUR0008_RS03000	2.15311	0.917865	0.667543	1.37499	0.169135	0.28535
BTHUR0008_RS03005	1.86015	0.940542	0.676988	1.3893	0.16474	0.279465
BTHUR0008_RS03010	15.9658	-0.320977	0.415283	-0.772911	0.439575	0.578734
BTHUR0008_RS03015	93.014	-0.188036	0.275557	-0.682387	0.494995	0.631923
BTHUR0008_RS03020	52.5976	-1.16262	0.249171	-4.66597	3.0716e-06	2.32783e-05
BTHUR0008_RS03025	45.2876	-0.297616	0.30722	-0.96874	0.332675	0.475687
BTHUR0008_RS03030	36.0307	0.118563	0.277918	0.426611	0.669663	0.779478
BTHUR0008_RS03035	36.8105	-0.291636	0.314144	-0.928351	0.353226	0.496457
BTHUR0008_RS03040	54727.9	-0.575385	0.137067	-4.19784	2.69478e-05	0.000167443
BTHUR0008_RS03045	41016.9	-1.2965	0.192768	-6.72572	1.74723e-11	3.35535e-10
BTHUR0008_RS03050	138.411	-0.358738	0.187584	-1.91242	0.0558227	0.120193
BTHUR0008_RS03055	783.584	0.0329914	0.193857	0.170184	0.864866	0.917136
BTHUR0008_RS03060	1672.36	0.199549	0.124863	1.59815	0.110011	0.205413
BTHUR0008_RS03065	6.31593	-0.0923321	0.52808	-0.174845	0.861202	0.914973
BTHUR0008_RS03070	336.834	0.676309	0.22978	2.9433	0.00324738	0.0113286
BTHUR0008_RS03075	1039.98	0.888871	0.149514	5.94506	2.76354e-09	3.76986e-08
BTHUR0008_RS03080	2232.56	0.165684	0.159302	1.04006	0.298311	0.438488
BTHUR0008_RS03085	10.5944	0.718651	0.441865	1.6264	0.103864	0.196221
BTHUR0008_RS03090	8.64398	-0.263042	0.467737	-0.562371	0.573863	0.69996
BTHUR0008_RS03095	4.53111	0.803474	0.56891	1.4123	0.157861	0.269722
BTHUR0008_RS03100	55.3195	-0.52427	0.21393	-2.45066	0.0142593	0.0394106
BTHUR0008_RS03105	22.1894	0.575453	0.373599	1.54029	0.123489	0.224298
BTHUR0008_RS03110	11.1404	-1.02976	0.417922	-2.46401	0.0137394	0.0382588
BTHUR0008_RS03115	13.2868	0.225905	0.412073	0.548217	0.583543	0.708562
BTHUR0008_RS03120	31.7563	-0.62485	0.292634	-2.13526	0.03274	0.0787194
BTHUR0008_RS03125	11.6943	-0.223529	0.49882	-0.448117	0.654069	0.768896
BTHUR0008_RS03130	14.4397	-0.395752	0.374936	-1.05552	0.291187	0.430148
BTHUR0008_RS03135	15.4907	1.1013	0.406377	2.71004	0.00672745	0.0209228
BTHUR0008_RS03140	65.4038	-0.927471	0.21667	-4.28056	1.86421e-05	0.000120635
BTHUR0008_RS03145	0.588327	-0.790774	0.624672	-1.2659	0.205548	NA
BTHUR0008_RS03150	81.0236	-0.336628	0.220643	-1.52567	0.127093	0.22958
BTHUR0008_RS03155	24.9001	0.241308	0.391035	0.617102	0.537168	0.66797
BTHUR0008_RS03160	4.40577	-0.410089	0.575722	-0.712303	0.476277	0.614081
BTHUR0008_RS03165	67.1339	0.0907286	0.283602	0.319915	0.749033	0.838809
BTHUR0008_RS03170	6.44568	0.426536	0.538759	0.7917	0.428536	0.568335
BTHUR0008_RS03175	4.0258	-0.416904	0.571384	-0.72964	0.46561	0.60458
BTHUR0008_RS03180	11.6709	-0.480607	0.391879	-1.22642	0.220043	0.349781
BTHUR0008_RS03185	4.61996	0.183993	0.593112	0.310216	0.756397	0.844353
BTHUR0008_RS03190	1.79692	0.238979	0.68251	0.350147	0.726228	NA
BTHUR0008_RS03195	3.43915	-0.640974	0.583764	-1.098	0.272204	0.409686
BTHUR0008_RS03200	11.8215	-0.223808	0.416349	-0.537549	0.590889	0.715286
BTHUR0008_RS03205	5.10414	-0.92959	0.52629	-1.76631	0.0773445	0.156057
BTHUR0008_RS03210	33.1651	-0.766474	0.294235	-2.60497	0.00918831	0.027385
BTHUR0008_RS03215	1.71548	0.1998	0.677232	0.295024	0.767975	NA
BTHUR0008_RS03220	1.03473	0.483406	0.681045	0.7098	0.477828	NA
BTHUR0008_RS03225	16.4828	0.213415	0.360242	0.592421	0.553569	0.681934
BTHUR0008_RS03230	12.6353	-0.0407847	0.427124	-0.0954868	0.923928	0.95449
BTHUR0008_RS03235	44.9929	-0.402172	0.29922	-1.34407	0.178927	0.297826
BTHUR0008_RS03240	0.736798	1.02953	0.641403	1.60513	0.108465	NA
BTHUR0008_RS03245	0.520048	0.0855038	0.580465	0.147302	0.882893	NA
BTHUR0008_RS03250	10.7599	1.63419	0.483894	3.37717	0.000732367	0.00311725
BTHUR0008_RS03255	3.30089	0.561213	0.633263	0.886224	0.375497	0.518548
BTHUR0008_RS03260	45.7486	-0.468542	0.255122	-1.83654	0.0662779	0.137804
BTHUR0008_RS03265	15.6549	0.53896	0.428847	1.25676	0.208839	0.336114
BTHUR0008_RS03270	5.25944	1.06734	0.577501	1.8482	0.0645737	0.135018
BTHUR0008_RS03275	28.9577	-0.350609	0.32846	-1.06743	0.285776	0.424836
BTHUR0008_RS03280	3.82911	0.903976	0.6257	1.44474	0.14853	0.257261
BTHUR0008_RS03285	7.50128	1.0714	0.517273	2.07125	0.0383353	0.0887907
BTHUR0008_RS03290	8.12675	1.19559	0.487671	2.45164	0.0142207	0.0393223
BTHUR0008_RS03295	3.89438	0.631972	0.587256	1.07614	0.281863	0.420562
BTHUR0008_RS03300	8.69404	-0.53169	0.469785	-1.13177	0.25773	0.392882
BTHUR0008_RS03305	23.856	0.0200515	0.345592	0.0580209	0.953732	0.974422
BTHUR0008_RS03310	10.1289	0.282458	0.43321	0.652012	0.514393	0.648345
BTHUR0008_RS03315	1.98191	0.87952	0.671457	1.30987	0.190241	0.312625
BTHUR0008_RS03320	17.3312	-0.563993	0.384026	-1.46863	0.141932	0.248811
BTHUR0008_RS03325	9.21082	0.33362	0.442109	0.75461	0.450483	0.590103
BTHUR0008_RS03330	2.19014	1.20143	0.676527	1.77588	0.0757519	0.153574
BTHUR0008_RS03335	11.7097	0.265403	0.420927	0.63052	0.528354	0.66061
BTHUR0008_RS03340	26.9059	0.650129	0.348167	1.86729	0.0618613	0.130589
BTHUR0008_RS03345	13.6757	-0.864118	0.383839	-2.25125	0.0243695	0.061693
BTHUR0008_RS03350	24.9512	0.313066	0.332448	0.9417	0.346346	0.489688
BTHUR0008_RS03355	1.37177	0.211061	0.678195	0.31121	0.755641	NA
BTHUR0008_RS03360	4.73788	0.397182	0.613294	0.64762	0.517231	0.650678
BTHUR0008_RS03365	1587.47	-1.06766	0.147551	-7.23587	4.62546e-13	1.1249e-11
BTHUR0008_RS03370	893.754	-2.09943	0.219583	-9.56099	1.16637e-21	7.7767e-20
BTHUR0008_RS03375	599.198	0.141393	0.152913	0.924663	0.355141	0.498323
BTHUR0008_RS03380	361.532	0.278889	0.18206	1.53186	0.125558	0.227292
BTHUR0008_RS03385	2022.67	0.419008	0.193704	2.16314	0.0305308	0.0742399
BTHUR0008_RS03390	191.075	0.0432296	0.247024	0.175001	0.861079	0.914973
BTHUR0008_RS03395	2409.7	-0.536064	0.205223	-2.61211	0.0089986	0.0269413
BTHUR0008_RS03400	660.493	0.166373	0.164678	1.01029	0.312355	0.453891
BTHUR0008_RS03405	264.928	-0.513008	0.153064	-3.3516	0.000803452	0.00337894
BTHUR0008_RS03410	3113.08	0.367921	0.172035	2.13864	0.032465	0.0782801
BTHUR0008_RS03415	20261.7	-1.02574	0.150599	-6.8111	9.68572e-12	1.96161e-10
rbsC	32327.8	-0.385102	0.174205	-2.21062	0.0270621	0.0672755
BTHUR0008_RS03425	1283.7	0.193395	0.267385	0.723281	0.469507	0.607792
BTHUR0008_RS03430	453.561	0.102648	0.213107	0.481675	0.630037	0.748651
BTHUR0008_RS03435	938.404	0.530877	0.238046	2.23015	0.0257375	0.0644415
BTHUR0008_RS03440	163.328	-0.141307	0.188738	-0.748696	0.45404	0.593845
BTHUR0008_RS03445	11.6605	-0.721256	0.410777	-1.75583	0.0791173	0.158662
BTHUR0008_RS03450	61.9291	-0.111367	0.251372	-0.443034	0.657741	0.771048
BTHUR0008_RS03455	18.1921	-0.118156	0.361109	-0.327202	0.743515	0.834819
BTHUR0008_RS03460	143.653	-0.226067	0.186251	-1.21378	0.224833	0.355301
BTHUR0008_RS03465	782.964	-1.3583	0.236661	-5.73941	9.50059e-09	1.1819e-07
BTHUR0008_RS03470	951.979	0.553666	0.27603	2.00582	0.0448751	0.100714
BTHUR0008_RS03475	796.655	-0.145809	0.22328	-0.65303	0.513737	0.647798
BTHUR0008_RS03480	3123.93	0.00513647	0.258659	0.0198581	0.984157	0.991501
BTHUR0008_RS03485	0	NA	NA	NA	NA	NA
BTHUR0008_RS03490	0	NA	NA	NA	NA	NA
BTHUR0008_RS03495	0	NA	NA	NA	NA	NA
BTHUR0008_RS03500	0	NA	NA	NA	NA	NA
BTHUR0008_RS03505	1200.18	0.183188	0.157551	1.16272	0.244942	0.379104
BTHUR0008_RS03510	0	NA	NA	NA	NA	NA
BTHUR0008_RS03515	3.38165	-0.68706	0.622724	-1.10331	0.269891	0.407204
BTHUR0008_RS03520	0	NA	NA	NA	NA	NA
BTHUR0008_RS03525	0	NA	NA	NA	NA	NA
BTHUR0008_RS03530	18.3891	1.22011	0.411814	2.96277	0.0030488	0.0107369
BTHUR0008_RS03535	0.207039	0.278821	0.421099	0.662126	0.50789	NA
BTHUR0008_RS03540	0	NA	NA	NA	NA	NA
BTHUR0008_RS03545	1.7454	-0.592594	0.661721	-0.895534	0.370502	NA
BTHUR0008_RS03550	0	NA	NA	NA	NA	NA
BTHUR0008_RS03555	53.5614	-0.0435952	0.286451	-0.152191	0.879036	0.92683
BTHUR0008_RS03560	1239.53	-0.0933697	0.151176	-0.617622	0.536825	0.667866
BTHUR0008_RS03565	218.834	-0.108345	0.190676	-0.568215	0.569889	0.696114
BTHUR0008_RS03570	3526.17	0.286205	0.189488	1.51041	0.130938	0.234527
BTHUR0008_RS03575	43.8607	0.356291	0.253947	1.40301	0.160613	0.273559
BTHUR0008_RS03580	61.2298	0.45734	0.26836	1.7042	0.0883429	0.17233
BTHUR0008_RS03585	58.8743	0.809317	0.241589	3.34997	0.000808189	0.00339585
BTHUR0008_RS03590	65.3831	-0.118008	0.248047	-0.47575	0.634252	0.751979
BTHUR0008_RS03595	20.4204	-0.163663	0.343034	-0.477104	0.633288	0.751135
BTHUR0008_RS03600	136.483	0.00321226	0.219446	0.014638	0.988321	0.992838
BTHUR0008_RS03605	4.4487	0.883208	0.579358	1.52446	0.127394	0.229843
BTHUR0008_RS03610	53.507	-0.78523	0.277145	-2.83329	0.00460721	0.0152989
BTHUR0008_RS03615	79.1663	0.188143	0.224495	0.838072	0.40199	0.544863
BTHUR0008_RS03620	85.0122	0.472774	0.198499	2.38174	0.0172309	0.046308
BTHUR0008_RS03625	118.24	-0.828155	0.227538	-3.63963	0.000273029	0.00131827
BTHUR0008_RS03630	43.7314	-0.900524	0.231513	-3.88973	0.000100354	0.000545833
BTHUR0008_RS03635	4.97961	-1.39667	0.583881	-2.39205	0.0167544	0.0452943
BTHUR0008_RS03640	0.780511	-0.324203	0.649904	-0.498847	0.617887	NA
BTHUR0008_RS03645	182.92	-2.44063	0.17529	-13.9234	4.56454e-44	1.17765e-41
BTHUR0008_RS03650	338.115	-1.63721	0.151168	-10.8304	2.46974e-27	2.44257e-25
BTHUR0008_RS03655	124.427	-1.91359	0.204585	-9.35354	8.47653e-21	5.08078e-19
BTHUR0008_RS03660	53.677	-1.42189	0.224856	-6.32356	2.556e-10	4.18986e-09
BTHUR0008_RS03665	27.6007	-0.420445	0.294091	-1.42964	0.15282	0.26281
BTHUR0008_RS03670	130.791	-0.714049	0.193903	-3.6825	0.000230957	0.00113171
BTHUR0008_RS03675	339.649	0.0232037	0.165328	0.14035	0.888384	0.932544
BTHUR0008_RS03680	143.657	0.480178	0.199441	2.40762	0.0160569	0.0436871
BTHUR0008_RS03685	764.847	-0.309536	0.214499	-1.44307	0.149001	0.257802
BTHUR0008_RS03690	4.2881	0.149822	0.577211	0.259562	0.795202	0.871257
BTHUR0008_RS03695	46.2212	0.247239	0.251921	0.981413	0.326389	0.469412
BTHUR0008_RS03700	42.2743	-0.508696	0.293562	-1.73284	0.0831242	0.165025
BTHUR0008_RS03705	202.302	-0.132399	0.208183	-0.635973	0.524794	0.657206
BTHUR0008_RS03710	43.8565	0.396975	0.249901	1.58853	0.112168	0.208691
BTHUR0008_RS03715	25.1748	0.640134	0.310327	2.06277	0.0391345	0.0901559
BTHUR0008_RS03720	73.7714	0.962407	0.235167	4.09244	4.26861e-05	0.000252039
BTHUR0008_RS03725	139.821	0.665282	0.242652	2.74171	0.00611197	0.0193246
BTHUR0008_RS03730	101.507	0.684953	0.194234	3.52643	0.000421205	0.00193604
BTHUR0008_RS03735	794.87	0.308208	0.150069	2.05377	0.0399982	0.0919176
BTHUR0008_RS03740	1.06434	0.401307	0.681347	0.588991	0.555867	NA
BTHUR0008_RS03745	185.545	0.938841	0.21727	4.32109	1.55261e-05	0.000101916
BTHUR0008_RS03750	57.4874	-0.415157	0.240806	-1.72403	0.0847026	0.167152
BTHUR0008_RS03755	14.5272	0.32055	0.374081	0.856898	0.391501	0.534307
BTHUR0008_RS03760	36.3556	-0.144826	0.269071	-0.538244	0.590409	0.714997
BTHUR0008_RS03765	10.5787	-0.719446	0.461355	-1.55942	0.118897	0.218635
BTHUR0008_RS03770	2666.83	1.94527	0.196221	9.91371	3.62913e-23	2.69191e-21
BTHUR0008_RS03775	59.1082	1.56709	0.242876	6.45221	1.10233e-10	1.91825e-09
BTHUR0008_RS03780	129.74	-0.205865	0.164933	-1.24818	0.211965	0.339622
BTHUR0008_RS03785	8.77798	0.584585	0.478854	1.2208	0.222161	0.352112
BTHUR0008_RS03790	48.1987	1.31951	0.291699	4.52353	6.08176e-06	4.36386e-05
BTHUR0008_RS03795	93.6122	0.337975	0.306848	1.10144	0.270705	0.408195
BTHUR0008_RS03800	96.2594	-0.0491759	0.239672	-0.205181	0.837431	0.900597
BTHUR0008_RS03805	22.1811	-0.153266	0.331863	-0.461835	0.6442	0.760733
BTHUR0008_RS03810	13.3374	-0.0464736	0.424747	-0.109415	0.912874	0.947876
BTHUR0008_RS03815	1.58198	1.13441	0.682506	1.66213	0.0964875	NA
BTHUR0008_RS03820	2.27317	0.613861	0.670393	0.915674	0.359838	0.502892
BTHUR0008_RS03825	4.58699	0.276348	0.589803	0.468544	0.639396	0.756867
BTHUR0008_RS03830	59.4235	-0.646763	0.260539	-2.4824	0.0130499	0.0366528
BTHUR0008_RS03835	465.423	-0.908536	0.13572	-6.69417	2.16895e-11	4.08588e-10
BTHUR0008_RS03840	67.1721	0.413216	0.272183	1.51815	0.128975	0.231921
BTHUR0008_RS03845	16081.7	-0.314429	0.180236	-1.74454	0.0810648	0.161857
BTHUR0008_RS03850	168.433	0.0939183	0.294668	0.318726	0.749935	0.839327
BTHUR0008_RS03855	293.449	0.439652	0.173779	2.52995	0.011408	0.0327186
BTHUR0008_RS03860	695.274	-0.701019	0.180958	-3.87393	0.000107093	0.000576669
BTHUR0008_RS03865	604.768	-1.22973	0.432756	-2.84163	0.00448836	0.0149882
BTHUR0008_RS03870	143.525	-0.398486	0.269734	-1.47733	0.139587	0.245789
BTHUR0008_RS03875	21.7643	-0.0460896	0.310129	-0.148614	0.881858	0.928815
BTHUR0008_RS03880	20.5788	0.47686	0.364834	1.30706	0.191192	0.313753
BTHUR0008_RS03885	13.7657	0.299836	0.394695	0.759665	0.447455	0.587303
BTHUR0008_RS03890	2.97168	0.113498	0.607958	0.186688	0.851906	0.909389
BTHUR0008_RS03895	13.425	-0.243649	0.386797	-0.629915	0.52875	0.660937
BTHUR0008_RS03900	9973.09	-0.316157	0.239914	-1.31779	0.187573	0.309355
BTHUR0008_RS03905	9425.44	0.572325	0.175512	3.26089	0.00111061	0.00446806
BTHUR0008_RS03910	13821.8	-0.69225	0.138984	-4.98078	6.33273e-07	5.71101e-06
BTHUR0008_RS03915	12920.1	-0.0266654	0.156511	-0.170374	0.864716	0.917136
BTHUR0008_RS03920	212.403	0.056175	0.20873	0.269128	0.787831	0.866268
BTHUR0008_RS03925	24.1238	0.36425	0.325065	1.12055	0.262482	0.398864
BTHUR0008_RS03930	151.505	-0.313527	0.207381	-1.51184	0.130574	0.234086
BTHUR0008_RS03935	1231.84	0.287881	0.209315	1.37535	0.169022	0.285261
BTHUR0008_RS03940	8.96694	-1.39298	0.482523	-2.88688	0.00389088	0.0132616
BTHUR0008_RS03945	0.976423	-0.596687	0.649975	-0.918016	0.358611	NA
BTHUR0008_RS03950	20.8416	-1.73464	0.376185	-4.61115	4.00451e-06	2.96294e-05
BTHUR0008_RS03955	56.6531	-0.749843	0.223494	-3.35509	0.000793388	0.00334306
BTHUR0008_RS03960	72.3747	-0.232905	0.210837	-1.10467	0.269302	0.406625
BTHUR0008_RS03965	16.7736	-0.5306	0.397377	-1.33526	0.181793	0.301582
BTHUR0008_RS03970	9.65601	-0.26198	0.458622	-0.571233	0.567842	0.694456
BTHUR0008_RS03975	86.6182	-0.329605	0.194584	-1.69389	0.0902855	0.175411
BTHUR0008_RS03980	106.518	0.104076	0.240781	0.432245	0.665563	0.777757
BTHUR0008_RS03985	11.4108	0.268116	0.444807	0.60277	0.546662	0.676939
BTHUR0008_RS03990	42.8934	-1.0153	0.290516	-3.49481	0.000474404	0.00215387
BTHUR0008_RS03995	136.865	-0.254431	0.201332	-1.26374	0.206324	0.33306
BTHUR0008_RS04000	293.736	0.97229	0.176458	5.51003	3.58763e-08	4.16614e-07
BTHUR0008_RS04005	26.1522	0.695249	0.392062	1.77331	0.0761766	0.154238
BTHUR0008_RS04010	32.5428	-0.397362	0.307779	-1.29106	0.196682	0.320496
BTHUR0008_RS04015	43.094	0.594579	0.267263	2.2247	0.0261014	0.06527
BTHUR0008_RS04020	86.9602	0.0437176	0.275889	0.158461	0.874094	0.923753
BTHUR0008_RS04025	232.683	0.444637	0.209025	2.1272	0.0334034	0.0799075
murQ	49.9659	0.782866	0.280575	2.79022	0.00526717	0.0170701
BTHUR0008_RS04035	22.6208	0.189811	0.339524	0.55905	0.576128	0.701758
BTHUR0008_RS04040	26.4165	0.207394	0.302606	0.68536	0.493117	0.630365
BTHUR0008_RS04045	1.31115	0.260578	0.682192	0.381972	0.702482	NA
BTHUR0008_RS04050	2.2233	1.20708	0.66597	1.81252	0.0699063	0.143687
BTHUR0008_RS04055	3.21594	0.490097	0.60209	0.813994	0.415649	0.557518
BTHUR0008_RS04060	16.5058	0.463704	0.378374	1.22552	0.22038	0.350037
BTHUR0008_RS04065	20.3727	0.518991	0.356672	1.45509	0.145643	0.253465
BTHUR0008_RS04070	9.29893	0.355297	0.488311	0.727605	0.466856	0.605799
BTHUR0008_RS04075	40.7919	-0.132874	0.288686	-0.46027	0.645323	0.761907
BTHUR0008_RS04080	14.0598	-0.415434	0.454372	-0.914305	0.360557	0.503659
BTHUR0008_RS04085	20.8785	-0.206046	0.344783	-0.597611	0.5501	0.67907
BTHUR0008_RS04090	26.5398	-0.00971502	0.314504	-0.03089	0.975357	0.987
BTHUR0008_RS04095	1412.54	0.829798	0.135816	6.10971	9.98137e-10	1.48818e-08
BTHUR0008_RS04100	566.116	1.36369	0.175824	7.75596	8.76804e-15	2.60148e-13
BTHUR0008_RS04105	49.2675	-0.686418	0.242024	-2.83615	0.00456609	0.0151964
BTHUR0008_RS04110	23.7552	0.43545	0.327884	1.32806	0.184158	0.304584
BTHUR0008_RS04115	20.5021	0.48069	0.410293	1.17158	0.241367	0.375901
BTHUR0008_RS04120	154.582	-0.34969	0.182611	-1.91494	0.0555	0.119585
BTHUR0008_RS04125	12.2694	-0.111914	0.405892	-0.275722	0.782761	0.862403
BTHUR0008_RS04130	1.26896	-0.627542	0.681726	-0.92052	0.357301	NA
BTHUR0008_RS04135	26.3026	0.113621	0.334656	0.339515	0.734222	0.82783
BTHUR0008_RS04140	65.6244	0.174002	0.212096	0.820393	0.411992	0.554493
BTHUR0008_RS04145	64.992	1.03404	0.242786	4.25906	2.05289e-05	0.000131412
BTHUR0008_RS04150	1308.67	0.407426	0.2973	1.37042	0.170555	0.287039
BTHUR0008_RS04155	135.676	-0.432679	0.173706	-2.49086	0.0127433	0.0358724
BTHUR0008_RS04160	282.392	-0.022923	0.146849	-0.156099	0.875955	0.925043
BTHUR0008_RS04165	2785.48	0.306364	0.166234	1.84297	0.065333	0.136317
BTHUR0008_RS04170	54.2431	-0.149669	0.234485	-0.638285	0.523288	0.655795
BTHUR0008_RS04175	156.028	-0.191217	0.165553	-1.15502	0.248083	0.38247
BTHUR0008_RS04180	3625.05	-0.522087	0.505418	-1.03298	0.301613	0.442028
BTHUR0008_RS04185	1566.92	0.163695	0.511322	0.320141	0.748861	0.838809
BTHUR0008_RS04190	2061.16	-0.589807	0.510385	-1.15561	0.24784	0.382194
BTHUR0008_RS04195	0.865807	-0.739604	0.668615	-1.10617	0.268652	NA
BTHUR0008_RS04200	1.77168	0.416587	0.67221	0.619728	0.535437	NA
BTHUR0008_RS04205	6.61355	0.780152	0.523376	1.49061	0.136063	0.241591
BTHUR0008_RS04210	19.9595	-0.132437	0.354197	-0.373908	0.708473	0.808788
BTHUR0008_RS04215	529.527	0.0149438	0.144612	0.103337	0.917696	0.950865
BTHUR0008_RS04220	3503.63	-0.73972	0.20552	-3.59927	0.000319116	0.00151128
BTHUR0008_RS04225	11.0869	0.088215	0.514562	0.171437	0.86388	0.917042
BTHUR0008_RS04230	8.61313	0.788877	0.464592	1.698	0.0895079	0.174144
BTHUR0008_RS04235	523.547	-0.548533	0.14121	-3.88453	0.000102526	0.000556116
BTHUR0008_RS04240	285.365	0.149215	0.167401	0.891365	0.372734	0.515807
BTHUR0008_RS04245	45.46	1.57822	0.303057	5.20767	1.91226e-07	1.91678e-06
BTHUR0008_RS04250	102.052	-0.205558	0.176479	-1.16477	0.244111	0.378509
BTHUR0008_RS04255	13.0417	0.255369	0.377418	0.676621	0.498646	0.634835
BTHUR0008_RS04260	3493.89	-0.60543	0.179234	-3.37788	0.000730477	0.00311621
BTHUR0008_RS04265	10850.4	0.821609	0.112007	7.33534	2.21161e-13	5.68079e-12
BTHUR0008_RS04270	5612.92	0.2664	0.18083	1.47321	0.140694	0.247151
BTHUR0008_RS04275	190.308	0.0971647	0.160298	0.606151	0.544414	0.675283
BTHUR0008_RS04280	0.880381	0.528969	0.669918	0.789602	0.42976	NA
BTHUR0008_RS04285	538.701	1.46446	0.200031	7.32115	2.45862e-13	6.26157e-12
BTHUR0008_RS04290	418.636	0.0143953	0.205232	0.070142	0.944081	0.967555
BTHUR0008_RS04295	944.598	0.297273	0.158585	1.87453	0.0608572	0.12879
BTHUR0008_RS04300	510.039	0.288802	0.155287	1.85979	0.0629148	0.132248
BTHUR0008_RS04305	9346.37	0.0237695	0.10412	0.22829	0.819421	0.888338
BTHUR0008_RS04310	958.053	0.00793219	0.155415	0.0510388	0.959295	0.977524
BTHUR0008_RS04315	100.067	-0.592674	0.192929	-3.07198	0.00212644	0.00785696
BTHUR0008_RS04320	1538.58	0.423714	0.162029	2.61505	0.00892141	0.0267778
BTHUR0008_RS04325	84.9877	0.324694	0.218796	1.484	0.137808	0.243644
BTHUR0008_RS04330	1.45571	-0.0184767	0.681457	-0.0271135	0.978369	NA
BTHUR0008_RS04335	577.156	-0.252644	0.128494	-1.96619	0.0492772	0.108553
BTHUR0008_RS04340	2892.61	-0.0177771	0.166129	-0.107008	0.914783	0.949007
BTHUR0008_RS04345	1555.33	0.320825	0.138246	2.32068	0.0203042	0.052798
BTHUR0008_RS04350	0.501212	0.866426	0.622667	1.39148	0.164081	NA
BTHUR0008_RS04355	14.4127	0.634555	0.403576	1.57233	0.115874	0.214204
BTHUR0008_RS04360	40.0817	-1.32036	0.278157	-4.74681	2.06648e-06	1.635e-05
BTHUR0008_RS04365	137.343	-0.585611	0.17563	-3.33435	0.000854991	0.00355787
BTHUR0008_RS04370	4325.71	-1.93177	0.660564	-2.92442	0.00345098	0.0119406
BTHUR0008_RS04375	577.482	-2.67203	0.656799	-4.06827	4.7364e-05	0.000277811
BTHUR0008_RS04380	224.264	-2.58431	0.635806	-4.06462	4.81099e-05	0.000281265
BTHUR0008_RS04385	658.881	-4.18416	0.515707	-8.11344	4.92072e-16	1.78046e-14
BTHUR0008_RS04390	778.086	-4.64994	0.296634	-15.6757	2.21805e-55	1.19654e-52
BTHUR0008_RS04395	38.9637	0.280776	0.274639	1.02234	0.306618	0.447719
BTHUR0008_RS04400	140.192	-0.176088	0.199189	-0.884025	0.376683	0.519339
BTHUR0008_RS04405	7.24336	-0.0669827	0.486615	-0.13765	0.890517	0.933297
BTHUR0008_RS04410	12.0887	0.978759	0.446914	2.19004	0.0285214	0.0702921
BTHUR0008_RS04415	18.8596	0.87796	0.359973	2.43896	0.0147295	0.0405403
BTHUR0008_RS04420	19.4152	0.338544	0.367858	0.920312	0.35741	0.500205
BTHUR0008_RS04425	16.0508	0.82316	0.432047	1.90525	0.0567471	0.121874
BTHUR0008_RS04430	48.1955	-0.0789513	0.287695	-0.274427	0.783757	0.86334
BTHUR0008_RS04435	19.3677	-0.391956	0.351763	-1.11426	0.265166	0.40212
BTHUR0008_RS04440	7.12673	-0.430589	0.483407	-0.890738	0.37307	0.515814
BTHUR0008_RS04445	28.1909	-0.23643	0.360803	-0.655288	0.512282	0.646509
BTHUR0008_RS04450	299.125	0.507962	0.184356	2.75533	0.00586329	0.0187159
BTHUR0008_RS04455	1834.07	0.692612	0.119651	5.78858	7.09819e-09	9.03877e-08
BTHUR0008_RS04460	8.07017	1.05136	0.517444	2.03184	0.0421697	0.095949
BTHUR0008_RS04465	10.4493	0.417657	0.443109	0.942561	0.345906	0.489415
BTHUR0008_RS04470	80.2529	-0.0318479	0.271462	-0.11732	0.906606	0.943825
BTHUR0008_RS04475	142.14	0.76144	0.209151	3.64063	0.000271976	0.00131426
BTHUR0008_RS04480	137.449	1.07738	0.22691	4.74807	2.05367e-06	1.62703e-05
BTHUR0008_RS04485	56.1972	-0.0419588	0.262577	-0.159796	0.873041	0.92297
BTHUR0008_RS04490	55.3345	-0.0795528	0.252581	-0.314959	0.752793	0.841573
BTHUR0008_RS04495	40.1775	-0.00488252	0.266599	-0.0183141	0.985388	0.991571
BTHUR0008_RS04500	424.802	-0.707915	0.188441	-3.7567	0.00017217	0.000870234
BTHUR0008_RS04505	1609.64	0.304603	0.167486	1.81868	0.06896	0.142136
BTHUR0008_RS04510	20.7584	1.01981	0.374504	2.7231	0.00646719	0.0202514
BTHUR0008_RS04515	46.9457	0.00352395	0.245154	0.0143744	0.988531	0.992882
BTHUR0008_RS04520	6.40299	0.052662	0.515626	0.102132	0.918652	0.951192
BTHUR0008_RS04525	6.76154	-0.927755	0.504309	-1.83966	0.0658186	0.137099
BTHUR0008_RS04530	181.854	-0.0886338	0.193226	-0.458704	0.646446	0.76293
BTHUR0008_RS04535	169.613	0.54403	0.162765	3.34243	0.000830478	0.00347046
BTHUR0008_RS04540	186.799	1.17264	0.182153	6.43765	1.21338e-10	2.08097e-09
BTHUR0008_RS04545	35.9855	0.769559	0.31715	2.42648	0.015246	0.0417874
BTHUR0008_RS04550	20.771	-0.0811607	0.396383	-0.204753	0.837765	0.900597
BTHUR0008_RS04555	50.6465	0.127834	0.241912	0.528433	0.597199	0.720787
BTHUR0008_RS04560	35.7906	-0.0554569	0.273894	-0.202475	0.839545	0.901694
BTHUR0008_RS04565	5005.3	-0.611854	0.140233	-4.36312	1.28223e-05	8.53002e-05
BTHUR0008_RS04570	25.3839	0.61201	0.341707	1.79104	0.0732871	0.149394
BTHUR0008_RS04575	89.5101	-0.732567	0.217996	-3.36046	0.000778126	0.00328174
BTHUR0008_RS04580	175.587	-0.414752	0.173147	-2.39538	0.0166032	0.0449469
BTHUR0008_RS04585	106.895	0.523866	0.184744	2.83563	0.00457348	0.0152125
BTHUR0008_RS04590	3.62497	-1.29781	0.588661	-2.20468	0.0274767	0.0682204
BTHUR0008_RS04595	54.9046	-0.316128	0.255736	-1.23615	0.216402	0.34501
BTHUR0008_RS04600	54.4305	0.979385	0.295601	3.31319	0.000922371	0.0037983
BTHUR0008_RS04605	16.3413	0.628335	0.356706	1.76149	0.0781552	0.157274
BTHUR0008_RS04610	3.44565	0.504966	0.642115	0.786411	0.431627	0.570821
BTHUR0008_RS04615	7.61857	0.502188	0.50938	0.985882	0.324191	0.46693
BTHUR0008_RS04620	1.10542	0.413288	0.682215	0.605804	0.544645	NA
BTHUR0008_RS04625	504.836	0.782462	0.159601	4.90262	9.45655e-07	8.06252e-06
BTHUR0008_RS04630	175.824	0.0774179	0.197864	0.391269	0.695599	0.799121
BTHUR0008_RS04635	65.9816	0.739667	0.213827	3.45919	0.000541811	0.00241374
BTHUR0008_RS04640	12.4932	0.500411	0.400986	1.24795	0.212049	0.339622
BTHUR0008_RS04645	2.32861	0.661853	0.645365	1.02555	0.305105	0.445934
BTHUR0008_RS04650	5.50303	0.0206252	0.518512	0.0397778	0.96827	0.982846
BTHUR0008_RS04655	3.41455	-0.803445	0.588124	-1.36611	0.171903	0.288156
BTHUR0008_RS04660	1.31601	-0.806597	0.68135	-1.18382	0.236484	NA
BTHUR0008_RS04665	10.2008	-0.125262	0.42076	-0.297706	0.765928	0.851655
BTHUR0008_RS04670	15.3658	-1.32434	0.376343	-3.51897	0.000433224	0.00198513
BTHUR0008_RS04675	7.08335	0.496946	0.50274	0.988477	0.322919	0.465663
BTHUR0008_RS04680	2.80097	-0.382113	0.666676	-0.573161	0.566536	0.693254
BTHUR0008_RS04685	19.2534	0.463508	0.376182	1.23214	0.217898	0.34693
BTHUR0008_RS04690	4.63364	0.0426113	0.5659	0.0752983	0.939977	0.964678
BTHUR0008_RS04695	6.99654	0.0700924	0.495255	0.141528	0.887453	0.931896
BTHUR0008_RS04700	1.40006	0.366492	0.682447	0.537027	0.591249	NA
BTHUR0008_RS04705	273.612	0.204463	0.147805	1.38333	0.166563	0.281992
BTHUR0008_RS04710	2195.25	0.758979	0.142169	5.33856	9.36891e-08	9.96328e-07
BTHUR0008_RS04715	22.7004	0.953434	0.329064	2.89741	0.00376254	0.0128908
BTHUR0008_RS04720	10.7019	0.44128	0.413425	1.06738	0.285802	0.424836
BTHUR0008_RS04725	49.5166	0.669223	0.270885	2.4705	0.0134924	0.0376771
BTHUR0008_RS04730	16.4853	0.397162	0.421546	0.942155	0.346113	0.489591
BTHUR0008_RS04735	280.031	-0.120143	0.144728	-0.830128	0.406466	0.549025
BTHUR0008_RS04740	289.807	-0.428572	0.19989	-2.14404	0.03203	0.0774137
BTHUR0008_RS04745	3.54413	0.242425	0.592075	0.40945	0.682209	0.78959
BTHUR0008_RS04750	275.351	-0.583104	0.196191	-2.97212	0.0029575	0.0104587
BTHUR0008_RS04755	19.7618	-0.871267	0.389626	-2.23616	0.025341	0.063556
BTHUR0008_RS04760	268.544	-0.0844151	0.144819	-0.582902	0.559959	0.68795
BTHUR0008_RS04765	1027.59	0.218735	0.177766	1.23047	0.218523	0.347644
BTHUR0008_RS04770	2258.92	-0.652991	0.142831	-4.57178	4.83609e-06	3.51253e-05
BTHUR0008_RS04775	178.692	0.754598	0.187688	4.02049	5.80772e-05	0.000332976
BTHUR0008_RS04780	246.037	0.113033	0.169001	0.668831	0.503603	0.638543
BTHUR0008_RS04785	381.698	-1.035	0.215743	-4.7974	1.60742e-06	1.30128e-05
BTHUR0008_RS04790	196.587	-0.317192	0.169044	-1.87639	0.0606024	0.128342
BTHUR0008_RS04795	0	NA	NA	NA	NA	NA
BTHUR0008_RS04800	4.39301	0.675049	0.592951	1.13846	0.25493	0.389885
BTHUR0008_RS04805	8.5781	-0.70127	0.478561	-1.46537	0.142819	0.249555
BTHUR0008_RS04810	52.9234	-0.627057	0.257835	-2.43201	0.0150155	0.0412508
BTHUR0008_RS04815	17.308	-0.745884	0.336228	-2.21839	0.0265285	0.0662263
BTHUR0008_RS04820	11.9767	0.174246	0.475237	0.366652	0.713879	0.812976
BTHUR0008_RS04825	347.153	-1.00223	0.199356	-5.02735	4.97314e-07	4.58624e-06
BTHUR0008_RS04830	693.685	-0.68436	0.189038	-3.62023	0.000294341	0.00140517
BTHUR0008_RS04835	24.7648	0.695619	0.314432	2.2123	0.0269457	0.0670978
BTHUR0008_RS04840	14.2897	0.433403	0.407426	1.06376	0.287438	0.426525
BTHUR0008_RS04845	897.683	-0.490619	0.142234	-3.44937	0.000561899	0.00248829
BTHUR0008_RS04850	9616.96	-0.67326	0.204887	-3.28601	0.00101616	0.00413858
glpK	18993.6	-0.201403	0.134095	-1.50195	0.133111	0.237343
BTHUR0008_RS04860	63998.8	0.30163	0.154815	1.94832	0.0513763	0.11258
BTHUR0008_RS04865	57.0046	0.799496	0.242966	3.29057	0.000999859	0.00407778
BTHUR0008_RS04870	74.2152	0.0588925	0.205774	0.2862	0.774725	0.85705
BTHUR0008_RS04875	19.3554	1.082	0.363888	2.97345	0.00294477	0.0104262
lstR	236.306	1.19083	0.24146	4.93179	8.14799e-07	7.09304e-06
BTHUR0008_RS04885	91.2435	1.32513	0.218219	6.07249	1.25943e-09	1.83623e-08
BTHUR0008_RS04890	557.368	-0.196288	0.181507	-1.08144	0.279503	0.417986
BTHUR0008_RS04895	34.3703	0.0728206	0.307788	0.236593	0.812972	0.884247
prsA_1	14071.8	0.54108	0.140844	3.84171	0.000122182	0.000647345
BTHUR0008_RS04905	173.357	-0.0515398	0.208795	-0.246844	0.805029	0.877971
BTHUR0008_RS04910	103.944	-0.00697191	0.254415	-0.0274037	0.978138	0.98793
BTHUR0008_RS04915	1362.16	-0.737869	0.169321	-4.3578	1.31375e-05	8.72992e-05
BTHUR0008_RS04920	1264.65	1.21638	0.146765	8.28794	1.15231e-16	4.35079e-15
BTHUR0008_RS04925	214.603	-0.281787	0.195603	-1.4406	0.149697	0.258679
BTHUR0008_RS04930	777.73	0.182723	0.169047	1.0809	0.279741	0.418132
BTHUR0008_RS04935	2268.15	-0.45579	0.160109	-2.84675	0.00441678	0.0147991
BTHUR0008_RS04940	2729.97	-1.33148	0.149843	-8.88586	6.34255e-19	3.05989e-17
BTHUR0008_RS04945	2.28898	0.166506	0.664276	0.250658	0.802078	0.875719
BTHUR0008_RS04950	66.4986	-0.896071	0.251815	-3.55845	0.000373051	0.00174128
BTHUR0008_RS04955	3.35653	2.23057	0.653717	3.41214	0.000644545	0.00279995
BTHUR0008_RS04960	43.5631	0.924712	0.266787	3.46611	0.000528054	0.0023631
BTHUR0008_RS04965	167.766	-0.00595938	0.211272	-0.0282071	0.977497	0.987518
BTHUR0008_RS04970	202.453	-0.0343596	0.265154	-0.129584	0.896896	0.93816
BTHUR0008_RS04975	14.563	0.244979	0.385262	0.635877	0.524856	0.657206
BTHUR0008_RS04980	98.729	-0.465363	0.207764	-2.23986	0.0250997	0.0631377
BTHUR0008_RS04985	19.8458	0.615821	0.3498	1.76049	0.0783243	0.157274
BTHUR0008_RS04990	313.494	-0.144485	0.158546	-0.911314	0.36213	0.505262
BTHUR0008_RS04995	1136.99	0.302437	0.165776	1.82437	0.0680968	0.140552
BTHUR0008_RS05000	685.26	-0.435709	0.147358	-2.95681	0.00310843	0.0109144
BTHUR0008_RS05005	212.33	-0.631779	0.226769	-2.786	0.00533634	0.017266
BTHUR0008_RS05010	100.489	0.420665	0.218854	1.92212	0.0545905	0.117925
BTHUR0008_RS05015	68.9001	1.08232	0.239908	4.5114	6.44019e-06	4.5988e-05
BTHUR0008_RS05020	18.1681	0.54645	0.372414	1.46732	0.142289	0.248996
BTHUR0008_RS05025	4178.32	-1.85329	0.17603	-10.5282	6.40233e-26	5.75628e-24
BTHUR0008_RS05030	147.573	-2.1319	0.190579	-11.1864	4.75208e-29	5.63977e-27
BTHUR0008_RS05035	96.1433	-0.445679	0.215192	-2.07108	0.0383516	0.0887938
BTHUR0008_RS05040	112.326	0.223947	0.204352	1.09589	0.273127	0.410313
BTHUR0008_RS05045	53.1322	0.582814	0.243813	2.39041	0.0168295	0.0454144
BTHUR0008_RS05050	363.412	1.10373	0.186902	5.90539	3.51823e-09	4.70207e-08
BTHUR0008_RS05055	537.24	0.41204	0.137822	2.98965	0.00279296	0.00996597
BTHUR0008_RS05060	325.052	0.539467	0.178699	3.01886	0.00253725	0.00915818
BTHUR0008_RS05065	65.205	-0.0550166	0.271085	-0.20295	0.839174	0.901622
BTHUR0008_RS05070	2550.95	0.433108	0.17627	2.45707	0.0140074	0.0388411
BTHUR0008_RS05075	3144.86	0.118657	0.212294	0.558927	0.576212	0.701758
BTHUR0008_RS05080	1672.79	1.094	0.212307	5.1529	2.56492e-07	2.50745e-06
BTHUR0008_RS05085	326.363	-0.667258	0.187521	-3.5583	0.000373256	0.00174128
BTHUR0008_RS05090	213.327	-0.141616	0.168245	-0.841725	0.399942	0.542582
BTHUR0008_RS05095	1.35013	0.291274	0.680269	0.428175	0.668523	NA
BTHUR0008_RS05100	321.502	-0.0159803	0.178189	-0.0896818	0.92854	0.956756
BTHUR0008_RS05105	38.5763	1.32373	0.314271	4.21208	2.53025e-05	0.000158214
BTHUR0008_RS05110	333.527	0.29865	0.13728	2.17549	0.0295937	0.0723863
BTHUR0008_RS05115	276.701	0.553427	0.16113	3.43466	0.000593291	0.00261171
BTHUR0008_RS05120	14.0581	0.403964	0.401011	1.00736	0.31376	0.455332
BTHUR0008_RS05125	0.469507	0.23581	0.629509	0.374593	0.707963	NA
BTHUR0008_RS05130	0.635913	0.318125	0.651713	0.488137	0.625453	NA
BTHUR0008_RS05135	255.483	-1.65978	0.195893	-8.47287	2.39415e-17	9.73074e-16
BTHUR0008_RS05140	53.2989	0.00309232	0.31085	0.00994795	0.992063	0.995249
BTHUR0008_RS05145	7289.71	-1.11463	0.176799	-6.30448	2.89154e-10	4.67531e-09
BTHUR0008_RS05150	7.78681	-1.22147	0.48464	-2.52037	0.0117231	0.0334446
BTHUR0008_RS05155	823.65	-0.17025	0.164291	-1.03627	0.300077	0.440538
BTHUR0008_RS05160	1096.87	0.692573	0.161083	4.29948	1.71196e-05	0.000111512
BTHUR0008_RS05165	5.39876	-0.559274	0.559975	-0.998749	0.317916	0.46035
BTHUR0008_RS05170	19.1503	-1.44322	0.34497	-4.18361	2.86913e-05	0.000177718
BTHUR0008_RS05175	0.106984	0.205447	0.363744	0.564813	0.572201	NA
BTHUR0008_RS05180	6.06099	0.268031	0.541868	0.494642	0.620853	0.739936
BTHUR0008_RS05185	2.72145	0.373927	0.62459	0.598676	0.549389	0.678475
BTHUR0008_RS05190	6.54854	-0.300412	0.509134	-0.590044	0.555161	0.68347
BTHUR0008_RS05195	31.2488	-0.553918	0.353956	-1.56493	0.117599	0.216516
BTHUR0008_RS05200	4111.75	-0.859563	0.224621	-3.82673	0.000129858	0.000684349
BTHUR0008_RS05205	224.024	-0.464786	0.155747	-2.98425	0.00284277	0.0100952
BTHUR0008_RS05210	37.0094	0.402564	0.262594	1.53303	0.125268	0.226974
BTHUR0008_RS05215	140.004	0.236966	0.204572	1.15835	0.24672	0.38126
BTHUR0008_RS05220	54.2535	-0.289236	0.221709	-1.30458	0.192038	0.314619
BTHUR0008_RS05225	160.206	0.0472557	0.187448	0.252101	0.800963	0.874834
BTHUR0008_RS05230	284.65	0.459015	0.153649	2.98743	0.00281331	0.0100192
BTHUR0008_RS05235	92.3589	0.251606	0.208916	1.20434	0.228458	0.359881
BTHUR0008_RS05240	121.754	0.240761	0.166125	1.44928	0.147261	0.255435
BTHUR0008_RS05245	11.2212	0.143568	0.408103	0.351793	0.724994	0.821327
BTHUR0008_RS05250	54.8245	2.33402	0.293939	7.9405	2.01366e-15	6.75088e-14
BTHUR0008_RS05255	96.6979	0.274828	0.232669	1.1812	0.237524	0.371109
BTHUR0008_RS05260	2346.43	0.209542	0.152849	1.37091	0.170404	0.28694
BTHUR0008_RS05265	214.925	-0.654547	0.191208	-3.42322	0.000618845	0.00269422
BTHUR0008_RS05270	455.434	0.622218	0.448563	1.38713	0.165401	0.280426
BTHUR0008_RS05275	63.5035	-0.698256	0.247431	-2.82202	0.00477216	0.0157761
BTHUR0008_RS05280	77.7081	-1.02122	0.197087	-5.18156	2.20036e-07	2.17254e-06
BTHUR0008_RS05285	155.098	0.388137	0.18214	2.13098	0.0330906	0.0794336
BTHUR0008_RS05290	161.648	-0.0574614	0.170642	-0.336737	0.736315	0.82893
BTHUR0008_RS05295	1183.03	0.0691064	0.240133	0.287783	0.773513	0.856348
BTHUR0008_RS05300	34.6162	-0.90222	0.294744	-3.06103	0.00220577	0.00811342
BTHUR0008_RS05305	190.284	-0.505706	0.211721	-2.38855	0.016915	0.0455415
BTHUR0008_RS05310	106.81	-0.485498	0.182102	-2.66608	0.00767417	0.023522
BTHUR0008_RS05315	42.7833	0.267297	0.270265	0.98902	0.322653	0.465506
BTHUR0008_RS05320	89.3639	0.226369	0.192717	1.17462	0.240146	0.374367
BTHUR0008_RS05325	1712.66	-0.527068	0.126136	-4.17858	2.93338e-05	0.00018132
BTHUR0008_RS05330	3450.54	-0.564215	0.113185	-4.98488	6.19999e-07	5.60835e-06
BTHUR0008_RS05335	15.8444	1.83588	0.406773	4.51329	6.38298e-06	4.56345e-05
BTHUR0008_RS05340	33.1562	-1.17461	0.276163	-4.25332	2.10627e-05	0.000134105
BTHUR0008_RS05345	31.8875	-0.339702	0.308734	-1.10031	0.271199	0.408658
BTHUR0008_RS05350	1.95336	0.149971	0.66866	0.224285	0.822536	0.889868
BTHUR0008_RS05355	8.69967	-0.2752	0.46374	-0.593438	0.552888	0.681597
BTHUR0008_RS05360	7.28533	0.215754	0.50812	0.424612	0.67112	0.780781
BTHUR0008_RS05365	7.35587	-0.0792312	0.483288	-0.163942	0.869777	0.920828
BTHUR0008_RS05370	39.3111	-0.0769987	0.257807	-0.298668	0.765194	0.851267
BTHUR0008_RS05375	55.1443	-1.02478	0.222253	-4.61086	4.01006e-06	2.96335e-05
BTHUR0008_RS05380	3.53378	-0.552239	0.608272	-0.907882	0.36394	0.507267
rocD	1810.09	-1.18828	0.161074	-7.37724	1.61608e-13	4.30037e-12
BTHUR0008_RS05390	170.831	-0.0100814	0.223213	-0.0451649	0.963976	0.979936
BTHUR0008_RS05395	3.45908	1.23896	0.623657	1.9866	0.0469662	0.104381
BTHUR0008_RS05400	28.2475	0.176535	0.310143	0.569204	0.569218	0.695516
BTHUR0008_RS05405	189.726	-0.319274	0.291049	-1.09698	0.272651	0.409909
BTHUR0008_RS05410	961.627	0.0452923	0.168447	0.268882	0.788021	0.866268
BTHUR0008_RS05415	70.3594	-0.925558	0.208177	-4.44601	8.74812e-06	6.0362e-05
BTHUR0008_RS05420	24.6657	-0.238204	0.362377	-0.657339	0.510963	0.645392
BTHUR0008_RS05425	67.7462	0.385298	0.217946	1.76786	0.0770837	0.155636
BTHUR0008_RS05430	643.285	0.955837	0.201702	4.73885	2.14938e-06	1.69157e-05
BTHUR0008_RS05435	2816.18	-0.0612975	0.162354	-0.377554	0.705762	0.806624
prsA_2	525.962	-1.05324	0.271664	-3.87699	0.000105758	0.000569996
BTHUR0008_RS05445	94.0713	-0.649273	0.193199	-3.36064	0.000777628	0.00328174
BTHUR0008_RS05450	13.9992	-0.520219	0.396582	-1.31176	0.189602	0.311921
BTHUR0008_RS05455	58.5378	1.05474	0.237393	4.44301	8.87097e-06	6.11386e-05
BTHUR0008_RS05460	242.845	0.3676	0.183408	2.00428	0.0450402	0.10097
BTHUR0008_RS05465	66.2908	-0.946725	0.246844	-3.83532	0.000125401	0.000663807
BTHUR0008_RS05470	2384.74	-0.255766	0.120011	-2.13119	0.0330733	0.0794241
BTHUR0008_RS05475	11615.5	-2.92867	0.289347	-10.1216	4.42927e-24	3.36965e-22
BTHUR0008_RS05480	12.5644	-0.410503	0.405472	-1.01241	0.311343	0.452932
BTHUR0008_RS05485	30.0273	-0.358297	0.313725	-1.14207	0.253423	0.388381
BTHUR0008_RS05490	22.0432	0.727393	0.364733	1.99432	0.0461175	0.102803
BTHUR0008_RS05495	5170.08	-0.278986	0.193269	-1.44351	0.148877	0.257712
BTHUR0008_RS05500	8106.05	-0.386818	0.142121	-2.72175	0.00649367	0.0203233
BTHUR0008_RS05505	149.671	-0.35201	0.225641	-1.56004	0.118749	0.218431
BTHUR0008_RS05510	29.8376	-0.79752	0.276831	-2.88089	0.00396552	0.0135005
BTHUR0008_RS05515	1555.73	0.839268	0.174125	4.81993	1.43609e-06	1.17218e-05
BTHUR0008_RS05520	145.782	-1.56132	0.204584	-7.63169	2.31688e-14	6.57817e-13
BTHUR0008_RS05525	816.345	-0.741608	0.165062	-4.4929	7.02582e-06	4.97509e-05
BTHUR0008_RS05530	269.336	-1.38417	0.226844	-6.10187	1.04834e-09	1.55521e-08
BTHUR0008_RS05535	404.796	-1.723	0.191845	-8.98122	2.67784e-19	1.33532e-17
BTHUR0008_RS05540	679.32	-1.12718	0.167982	-6.71016	1.94413e-11	3.68577e-10
BTHUR0008_RS05545	1203.98	-2.22651	0.167231	-13.314	1.91903e-40	4.06698e-38
BTHUR0008_RS05550	783.086	-0.0705685	0.172526	-0.40903	0.682517	0.789645
BTHUR0008_RS05555	5374.32	-0.703988	0.153981	-4.57191	4.83296e-06	3.51253e-05
BTHUR0008_RS05560	9.20038	0.142202	0.469115	0.303129	0.761791	0.848755
BTHUR0008_RS05565	1286.04	0.324	0.167076	1.93924	0.0524724	0.114559
BTHUR0008_RS05570	50.752	-0.506862	0.244889	-2.06976	0.0384744	0.0889703
BTHUR0008_RS05575	2177.27	-0.252722	0.119179	-2.12053	0.0339616	0.08087
BTHUR0008_RS05580	522.111	0.540403	0.147486	3.6641	0.000248212	0.00121026
BTHUR0008_RS05585	46.714	-0.189146	0.264687	-0.714603	0.474855	0.612797
BTHUR0008_RS05590	5003.86	0.0929454	0.104037	0.893389	0.371649	0.514791
BTHUR0008_RS05595	835.682	-0.718564	0.239607	-2.99892	0.00270936	0.00969818
BTHUR0008_RS05600	380.114	0.697039	0.182281	3.82398	0.000131317	0.000688978
BTHUR0008_RS05605	353.023	0.0049329	0.170077	0.0290039	0.976862	0.987512
BTHUR0008_RS05610	317.176	1.60351	0.203472	7.88073	3.25481e-15	1.04968e-13
BTHUR0008_RS05615	965.287	0.726099	0.171757	4.22746	2.36339e-05	0.000149354
ppnK_1	1765.2	1.34273	0.172106	7.80177	6.10426e-15	1.89648e-13
BTHUR0008_RS05625	3769.36	-0.0128987	0.121783	-0.105915	0.91565	0.949408
BTHUR0008_RS05630	46.2855	0.342356	0.263278	1.30036	0.193478	0.316542
BTHUR0008_RS05635	114.587	0.174646	0.191808	0.910523	0.362547	0.505725
BTHUR0008_RS05640	25.2019	-0.145417	0.292162	-0.497727	0.618677	0.738083
BTHUR0008_RS05645	8.96497	-0.00294838	0.444406	-0.00663444	0.994707	0.996554
BTHUR0008_RS05650	11.321	0.710275	0.426405	1.66573	0.0957676	0.18409
BTHUR0008_RS05655	2.42995	0.703628	0.651991	1.0792	0.280499	0.418948
BTHUR0008_RS05660	7.9131	-1.96468	0.513733	-3.82432	0.000131136	0.000688638
BTHUR0008_RS05665	11.9366	0.410423	0.452386	0.907241	0.364279	0.507545
BTHUR0008_RS05670	10.7038	-0.0525011	0.419779	-0.125068	0.900469	0.94024
BTHUR0008_RS05675	12.7698	0.865572	0.428285	2.02102	0.0432776	0.0979814
BTHUR0008_RS05680	4.09053	0.550169	0.594421	0.925554	0.354678	0.497806
BTHUR0008_RS05685	8.29722	0.532732	0.5	1.06547	0.286665	0.425587
BTHUR0008_RS05690	6.08362	0.0817875	0.57577	0.142049	0.887041	0.931824
BTHUR0008_RS05695	102.684	-0.716918	0.186031	-3.85375	0.00011632	0.000619054
BTHUR0008_RS05700	70.8255	0.0126687	0.203021	0.0624009	0.950244	0.971695
BTHUR0008_RS05705	14235.1	-0.185611	0.114744	-1.61761	0.105747	0.198828
BTHUR0008_RS05710	9.94633	-0.369098	0.430223	-0.857922	0.390935	0.533658
BTHUR0008_RS05715	12.0409	-0.755265	0.397127	-1.90182	0.0571944	0.122568
BTHUR0008_RS05720	13.3488	-0.0981535	0.387251	-0.253462	0.799911	0.874479
BTHUR0008_RS05725	14.5425	-0.588816	0.393645	-1.4958	0.134705	0.239713
BTHUR0008_RS05730	7.06223	0.360975	0.534092	0.675866	0.499126	0.635173
BTHUR0008_RS05735	2.38476	-0.147087	0.653476	-0.225085	0.821914	0.889425
BTHUR0008_RS05740	1393	-0.235283	0.185055	-1.27142	0.203579	0.329794
BTHUR0008_RS05745	183.931	-0.135718	0.153024	-0.886902	0.375132	0.518164
BTHUR0008_RS05750	655.475	-0.360396	0.194703	-1.85101	0.0641684	0.13436
BTHUR0008_RS05755	910.285	-0.248164	0.170107	-1.45887	0.144601	0.252223
BTHUR0008_RS05760	142.237	-0.241068	0.28886	-0.834548	0.403972	0.546675
BTHUR0008_RS05765	3.58962	0.112793	0.598804	0.188364	0.850592	0.908971
BTHUR0008_RS05770	3.69429	-0.0272524	0.658583	-0.0413804	0.966993	0.982053
BTHUR0008_RS05775	1923.7	-0.398985	0.122991	-3.24401	0.00117859	0.00471278
BTHUR0008_RS05780	649.91	-1.60033	0.140241	-11.4113	3.67265e-30	4.54032e-28
BTHUR0008_RS05785	64.6337	-0.287411	0.239962	-1.19773	0.23102	0.362857
BTHUR0008_RS05790	8.18157	0.0264934	0.479443	0.0552587	0.955932	0.975607
BTHUR0008_RS05795	11.4926	-0.129657	0.441905	-0.293404	0.769213	0.853484
BTHUR0008_RS05800	3.10414	0.407604	0.601824	0.677282	0.498227	0.634574
BTHUR0008_RS05805	6.9154	-0.808022	0.516793	-1.56353	0.117928	0.216987
BTHUR0008_RS05810	28.5504	-0.986973	0.311242	-3.17108	0.00151876	0.0059097
BTHUR0008_RS05815	23.2513	-0.567967	0.315716	-1.79898	0.0720219	0.147321
BTHUR0008_RS05820	8.2263	1.89766	0.532894	3.56105	0.000369377	0.00172725
BTHUR0008_RS05825	46.9122	-0.607798	0.251489	-2.4168	0.0156576	0.0427183
BTHUR0008_RS05830	35.7521	0.0003895	0.282321	0.00137963	0.998899	0.999003
BTHUR0008_RS05835	38.6305	-0.460956	0.29088	-1.58469	0.113036	0.21007
BTHUR0008_RS05840	2.84556	0.264681	0.61918	0.42747	0.669037	0.779384
BTHUR0008_RS05845	29.8897	-0.342081	0.329529	-1.03809	0.299228	0.4394
BTHUR0008_RS05850	5.20468	-0.924464	0.637007	-1.45126	0.146707	0.254698
BTHUR0008_RS05855	1472.41	-0.196184	0.114886	-1.70764	0.087703	0.171589
BTHUR0008_RS05860	5.21306	-0.0521703	0.517549	-0.100803	0.919707	0.951786
BTHUR0008_RS05865	224.888	1.17246	0.276109	4.24636	2.17267e-05	0.000138185
BTHUR0008_RS05870	16.1846	0.544153	0.373186	1.45813	0.144805	0.252505
BTHUR0008_RS05875	52.2641	-0.75668	0.244293	-3.09742	0.0019521	0.00728996
BTHUR0008_RS05880	20.2801	0.577126	0.419346	1.37625	0.168744	0.284953
BTHUR0008_RS05885	26.3607	-0.283692	0.311137	-0.911789	0.36188	0.505031
BTHUR0008_RS05890	2612.26	-0.557268	0.147188	-3.78609	0.000153037	0.000784215
BTHUR0008_RS05895	14359.8	-1.34494	0.197743	-6.80149	1.03544e-11	2.0899e-10
BTHUR0008_RS05900	30.4264	-1.10401	0.295683	-3.73377	0.000188631	0.000944588
BTHUR0008_RS05905	33.0127	-0.669898	0.319068	-2.09955	0.0357685	0.0843603
BTHUR0008_RS05910	11.8313	0.480735	0.436979	1.10013	0.271274	0.408668
BTHUR0008_RS05915	64.0924	-0.203658	0.235629	-0.864317	0.387414	0.530871
BTHUR0008_RS05920	14.8066	0.224126	0.389538	0.575362	0.565046	0.692336
BTHUR0008_RS05925	611.039	-0.314101	0.21598	-1.45431	0.14586	0.253674
BTHUR0008_RS05930	121.181	-0.00997684	0.247455	-0.0403178	0.96784	0.982577
BTHUR0008_RS05935	277.397	-0.0477258	0.167479	-0.284966	0.77567	0.857776
BTHUR0008_RS05940	228.174	0.864471	0.155245	5.56843	2.57041e-08	3.05056e-07
BTHUR0008_RS05945	1.21524	-0.191423	0.679994	-0.281507	0.778322	NA
BTHUR0008_RS05950	131.921	0.149368	0.221668	0.673835	0.500416	0.636165
BTHUR0008_RS05955	11.1401	-0.382055	0.424513	-0.899985	0.368128	0.511227
BTHUR0008_RS05960	70.556	0.0573904	0.205457	0.27933	0.779991	0.86095
BTHUR0008_RS05965	34.9371	0.697516	0.293337	2.37786	0.0174134	0.0467561
BTHUR0008_RS05970	1493.74	0.508134	0.12057	4.21444	2.50394e-05	0.000156734
BTHUR0008_RS05975	9.38916	-1.42258	0.507275	-2.80437	0.00504153	0.0164738
BTHUR0008_RS05980	34.8412	-1.85736	0.317454	-5.8508	4.89217e-09	6.4226e-08
BTHUR0008_RS05985	6.77574	0.395127	0.545172	0.724774	0.468591	0.607121
BTHUR0008_RS05990	119.369	-1.08163	0.202599	-5.33877	9.35774e-08	9.96328e-07
BTHUR0008_RS05995	717.301	0.370087	0.212382	1.74255	0.0814114	0.16233
BTHUR0008_RS06000	25.2801	-1.09117	0.347063	-3.14402	0.00166646	0.00638398
BTHUR0008_RS06005	257.592	-0.637987	0.143479	-4.44656	8.72564e-06	6.0277e-05
BTHUR0008_RS06010	334.963	0.460025	0.143334	3.20946	0.00132986	0.00525044
BTHUR0008_RS06015	1882.47	1.04994	0.219384	4.78588	1.70243e-06	1.37258e-05
BTHUR0008_RS06020	1646.92	-0.147982	0.128237	-1.15397	0.248511	0.382831
BTHUR0008_RS06025	2924.19	0.956026	0.176301	5.42269	5.87103e-08	6.5241e-07
BTHUR0008_RS06030	7197.03	0.323936	0.163567	1.98045	0.0476532	0.105592
BTHUR0008_RS06035	367.139	-0.0137562	0.163783	-0.0839903	0.933064	0.959966
BTHUR0008_RS06040	714.693	-0.152178	0.138844	-1.09604	0.273062	0.410313
BTHUR0008_RS06045	17.5262	0.13105	0.367478	0.356619	0.721377	0.818637
BTHUR0008_RS06050	334.959	0.557648	0.144629	3.85572	0.00011539	0.000615204
BTHUR0008_RS06055	48.4871	2.08636	0.306986	6.79628	1.07355e-11	2.15218e-10
BTHUR0008_RS06060	15.1505	0.0222539	0.389668	0.05711	0.954458	0.97466
BTHUR0008_RS06065	557.531	-0.975113	0.166634	-5.85182	4.86237e-09	6.39763e-08
BTHUR0008_RS06070	333.812	-1.36646	0.178299	-7.66387	1.80407e-14	5.22213e-13
BTHUR0008_RS06075	84.3326	0.0205689	0.226586	0.0907776	0.927669	0.956025
BTHUR0008_RS06080	157.951	0.960389	0.22274	4.31171	1.61998e-05	0.000105987
BTHUR0008_RS06085	217.32	0.837163	0.23947	3.4959	0.000472471	0.00214674
BTHUR0008_RS06090	379.299	0.820036	0.14396	5.69626	1.22463e-08	1.50144e-07
BTHUR0008_RS06095	6182.91	-0.596694	0.148403	-4.02077	5.8009e-05	0.000332906
BTHUR0008_RS06100	368.172	0.0770368	0.192538	0.400113	0.689073	0.793819
BTHUR0008_RS06105	353.04	-0.0687938	0.17341	-0.396712	0.69158	0.796088
BTHUR0008_RS06110	181.855	-0.158299	0.222886	-0.710223	0.477566	0.615524
BTHUR0008_RS06115	85.2216	0.560305	0.228478	2.45233	0.0141933	0.0392647
BTHUR0008_RS06120	110.748	-0.0588957	0.228322	-0.257951	0.796445	0.872136
BTHUR0008_RS06125	3636.55	-1.39315	0.314017	-4.43653	9.14215e-06	6.29345e-05
BTHUR0008_RS06130	1011.59	0.482438	0.155657	3.09936	0.00193938	0.00724702
BTHUR0008_RS06135	45.0312	-0.398033	0.264699	-1.50372	0.132654	0.236885
BTHUR0008_RS06140	9.70991	-0.993297	0.462501	-2.14766	0.0317405	0.0768141
BTHUR0008_RS06145	132.69	0.0795435	0.215078	0.369836	0.711505	0.811157
BTHUR0008_RS06150	899.306	-1.42515	0.178856	-7.96812	1.61108e-15	5.49435e-14
BTHUR0008_RS06155	360.808	-1.75855	0.191429	-9.18646	4.05981e-20	2.15097e-18
BTHUR0008_RS06160	54.757	-2.05719	0.240184	-8.56504	1.08039e-17	4.61224e-16
BTHUR0008_RS06165	106.139	-2.06095	0.20275	-10.165	2.84146e-24	2.24816e-22
BTHUR0008_RS06170	90.2448	-2.17741	0.197146	-11.0447	2.32608e-28	2.5561e-26
BTHUR0008_RS06175	852.143	-0.118559	0.112256	-1.05615	0.2909	0.429831
BTHUR0008_RS06180	2472.03	-0.609406	0.132621	-4.59511	4.32524e-06	3.16473e-05
BTHUR0008_RS06185	0.886317	0.29359	0.667566	0.439792	0.660088	NA
BTHUR0008_RS06190	0.631915	0.318205	0.648558	0.490634	0.623685	NA
BTHUR0008_RS06195	8.22683	-0.388146	0.468996	-0.82761	0.407891	0.550319
BTHUR0008_RS06200	3.45337	0.794064	0.607099	1.30797	0.190885	0.313337
BTHUR0008_RS06205	6.24763	0.896516	0.525926	1.70464	0.088261	0.172227
BTHUR0008_RS06210	14.6702	0.380407	0.392748	0.968576	0.332757	0.475687
BTHUR0008_RS06215	24.2699	0.610587	0.357729	1.70684	0.0878511	0.171765
BTHUR0008_RS06220	36.0733	0.327434	0.296451	1.10451	0.26937	0.406625
BTHUR0008_RS06225	20.1812	0.34092	0.326425	1.04441	0.296298	0.436026
BTHUR0008_RS06230	0	NA	NA	NA	NA	NA
BTHUR0008_RS06235	100.086	3.3047	0.512665	6.44612	1.14749e-10	1.98519e-09
BTHUR0008_RS06240	13.1129	0.470426	0.40367	1.16537	0.243868	0.378231
BTHUR0008_RS06245	26.6379	-0.315132	0.304727	-1.03414	0.301069	0.441385
BTHUR0008_RS06250	51.4788	-1.92418	0.276296	-6.96418	3.30312e-12	7.20614e-11
BTHUR0008_RS06255	9.99915	0.500926	0.436647	1.14721	0.251295	0.385538
BTHUR0008_RS06260	530.6	0.536794	0.126684	4.23726	2.26263e-05	0.000143292
BTHUR0008_RS06265	585.674	1.28548	0.164146	7.83134	4.82696e-15	1.51551e-13
BTHUR0008_RS06270	2017.25	0.0127461	0.115172	0.11067	0.911878	0.947318
BTHUR0008_RS06275	59.9507	-1.14025	0.250227	-4.55685	5.19262e-06	3.76227e-05
BTHUR0008_RS06280	0	NA	NA	NA	NA	NA
BTHUR0008_RS06285	108.751	0.28696	0.221101	1.29787	0.194333	0.317701
BTHUR0008_RS06290	1778.38	-0.909425	0.134514	-6.7608	1.3723e-11	2.70539e-10
BTHUR0008_RS06295	704.889	-0.575757	0.13946	-4.12848	3.65177e-05	0.000218893
BTHUR0008_RS06300	2239.03	0.362659	0.14042	2.58267	0.00980398	0.0288004
BTHUR0008_RS06305	332.332	0.435666	0.136127	3.20045	0.00137214	0.00539938
BTHUR0008_RS06310	166.565	1.0755	0.271697	3.95845	7.5439e-05	0.00042292
BTHUR0008_RS06315	20.6214	0.850205	0.385262	2.20682	0.0273266	0.067876
BTHUR0008_RS06320	84.5185	0.251722	0.201393	1.2499	0.211334	0.339302
BTHUR0008_RS06325	850.544	0.70598	0.186838	3.77856	0.000157739	0.000807611
BTHUR0008_RS06330	585.403	1.59174	0.189523	8.39867	4.51568e-17	1.7629e-15
BTHUR0008_RS06335	306.682	-0.0264278	0.221962	-0.119064	0.905224	0.943214
BTHUR0008_RS06340	5840.88	-0.366072	0.1613	-2.26951	0.023237	0.0593069
BTHUR0008_RS06345	9811.46	0.638895	0.13029	4.90364	9.4079e-07	8.03258e-06
BTHUR0008_RS06350	2637.91	0.485117	0.117394	4.13238	3.59019e-05	0.000216286
BTHUR0008_RS06355	173.051	-0.033544	0.234487	-0.143053	0.886249	0.931644
BTHUR0008_RS06360	114.511	0.115615	0.249413	0.463548	0.642972	0.759585
BTHUR0008_RS06365	48.6493	-0.222278	0.231228	-0.961295	0.336404	0.479515
BTHUR0008_RS06370	425.927	-0.463787	0.163595	-2.83497	0.00458293	0.0152354
BTHUR0008_RS06375	116.912	0.0962314	0.1901	0.506215	0.612706	0.732942
BTHUR0008_RS06380	231.603	-0.171877	0.163648	-1.05029	0.293587	0.432938
BTHUR0008_RS06385	21.9933	-0.278029	0.359988	-0.77233	0.439919	0.57882
BTHUR0008_RS06390	36.6296	0.384203	0.328456	1.16973	0.242111	0.37649
BTHUR0008_RS06395	16.7721	-0.137859	0.380892	-0.361938	0.717398	0.815107
BTHUR0008_RS06400	25.4502	0.443162	0.380991	1.16318	0.244756	0.378972
BTHUR0008_RS06405	728.906	-0.54744	0.187024	-2.92712	0.00342119	0.011886
BTHUR0008_RS06410	7.91771	0.512387	0.478611	1.07057	0.284362	0.423439
BTHUR0008_RS06415	41.3969	-1.0918	0.258396	-4.22531	2.38609e-05	0.000150149
BTHUR0008_RS06420	8316.83	0.105701	0.154582	0.683781	0.494114	0.631096
BTHUR0008_RS06425	1576.52	0.025	0.143101	0.174702	0.861314	0.914973
BTHUR0008_RS06430	6974.05	-1.08001	0.115871	-9.32085	1.15416e-20	6.64931e-19
BTHUR0008_RS06435	13749.6	0.813028	0.117749	6.90476	5.029e-12	1.05335e-10
BTHUR0008_RS06440	3273.63	-0.497402	0.132415	-3.75639	0.000172383	0.000870573
BTHUR0008_RS06445	58.0706	0.0900234	0.318494	0.282653	0.777442	0.859416
BTHUR0008_RS06450	187.178	4.48421	0.556424	8.05898	7.69365e-16	2.73378e-14
BTHUR0008_RS06455	469.271	3.84692	0.516618	7.44636	9.59491e-14	2.62379e-12
BTHUR0008_RS06460	357.834	4.52738	0.352693	12.8366	1.0229e-37	1.78527e-35
BTHUR0008_RS06465	1.20967	-0.154842	0.682161	-0.226987	0.820434	NA
BTHUR0008_RS06470	11.3982	-0.114441	0.410416	-0.278841	0.780367	0.861044
BTHUR0008_RS06475	32.1434	0.37553	0.295097	1.27256	0.203173	0.329496
BTHUR0008_RS06480	3.74994	2.30072	0.649571	3.54192	0.000397233	0.00184155
BTHUR0008_RS06485	48.7584	-0.779832	0.277992	-2.80523	0.00502803	0.0164387
BTHUR0008_RS06490	182.893	0.328947	0.247301	1.33015	0.183469	0.303684
BTHUR0008_RS06495	3921.56	0.36792	0.182736	2.0134	0.0440728	0.099214
BTHUR0008_RS06500	596.824	0.655059	0.136469	4.80006	1.5862e-06	1.28939e-05
BTHUR0008_RS06505	11.0987	-0.541217	0.415776	-1.3017	0.193017	0.315963
BTHUR0008_RS06510	166.314	0.336216	0.224783	1.49574	0.134723	0.239713
BTHUR0008_RS06515	3.31552	-0.693895	0.625792	-1.10883	0.267505	0.404736
BTHUR0008_RS06520	47.928	-0.715327	0.235624	-3.03588	0.00239832	0.00872573
BTHUR0008_RS06525	433.857	-0.0646655	0.159945	-0.404299	0.685993	0.791345
BTHUR0008_RS06530	4.79737	-0.888296	0.53951	-1.64649	0.0996635	0.189796
BTHUR0008_RS06535	9.31002	-0.0668987	0.485445	-0.137809	0.890391	0.933297
BTHUR0008_RS06540	19.079	-2.09393	0.42014	-4.98389	6.23191e-07	5.62863e-06
BTHUR0008_RS06545	19.3487	-1.43652	0.475029	-3.02406	0.00249407	0.00902426
BTHUR0008_RS06550	7.7209	-0.943253	0.460957	-2.04629	0.0407275	0.093096
BTHUR0008_RS06555	24.7576	-1.29281	0.302579	-4.27265	1.93167e-05	0.000124592
BTHUR0008_RS06560	13.211	-0.479902	0.414117	-1.15886	0.246515	0.381141
BTHUR0008_RS06565	1.3133	0.210986	0.681659	0.309518	0.756928	NA
BTHUR0008_RS06570	16.8644	-0.0628413	0.429511	-0.146309	0.883678	0.929729
BTHUR0008_RS06575	21.1977	-0.623566	0.368237	-1.69338	0.0903831	0.175502
BTHUR0008_RS06580	24.5311	-1.17095	0.346742	-3.377	0.000732822	0.00311725
BTHUR0008_RS06585	24.0623	-0.908338	0.335209	-2.70977	0.00673308	0.0209293
leuD	10.5762	0.347445	0.438872	0.791678	0.428549	0.568335
BTHUR0008_RS06595	52.3341	-0.490691	0.554234	-0.88535	0.375968	0.518836
BTHUR0008_RS06600	21.7273	-0.680136	0.361355	-1.88218	0.0598112	0.126984
BTHUR0008_RS06605	14.4704	-0.0889546	0.429766	-0.206984	0.836022	0.900029
hisB	3.5573	0.713672	0.614607	1.16118	0.245567	0.379873
BTHUR0008_RS06615	7.2306	-1.06605	0.467464	-2.28051	0.0225777	0.0578231
BTHUR0008_RS06620	2.61691	-0.02063	0.629381	-0.0327783	0.973851	0.986654
BTHUR0008_RS06625	8.88049	-0.706175	0.468497	-1.50732	0.131729	0.235628
BTHUR0008_RS06630	2.45883	0.660009	0.649174	1.01669	0.309301	0.450624
BTHUR0008_RS06635	0.613777	1.03132	0.640173	1.61101	0.107177	NA
BTHUR0008_RS06640	11.857	-0.0220802	0.462501	-0.0477408	0.961923	0.978747
BTHUR0008_RS06645	2.07504	-0.382223	0.646089	-0.591594	0.554122	0.682333
BTHUR0008_RS06650	1740.69	0.0638711	0.211897	0.301426	0.76309	0.849723
BTHUR0008_RS06655	1987.23	-0.159664	0.116332	-1.37249	0.169911	0.286483
BTHUR0008_RS06660	1515.07	0.787202	0.14759	5.33369	9.62375e-08	1.01977e-06
BTHUR0008_RS06665	7.27494	0.206285	0.488621	0.422177	0.672896	0.782014
BTHUR0008_RS06670	464.162	-0.609282	0.143094	-4.25791	2.06347e-05	0.000131947
BTHUR0008_RS06675	85.0017	-1.09962	0.531314	-2.06963	0.0384875	0.0889703
BTHUR0008_RS06680	6.70972	-1.05662	0.547783	-1.9289	0.0537437	0.11652
sat	7.47502	-1.24058	0.483632	-2.56514	0.0103133	0.0300586
BTHUR0008_RS06690	5.18774	-0.762557	0.527316	-1.44611	0.148146	0.256746
BTHUR0008_RS06695	11.0946	-0.257893	0.418422	-0.616346	0.537666	0.66845
BTHUR0008_RS06700	2.67722	0.479539	0.645729	0.742632	0.457705	0.596534
BTHUR0008_RS06705	7.52335	-0.422924	0.494296	-0.85561	0.392214	0.534788
BTHUR0008_RS06710	8.88985	-0.0331489	0.440002	-0.0753382	0.939946	0.964678
BTHUR0008_RS06715	42.4257	-1.07218	0.342972	-3.12613	0.00177122	0.00673312
BTHUR0008_RS06720	644.739	1.22881	0.147919	8.30732	9.78859e-17	3.77178e-15
BTHUR0008_RS06725	2197.83	-0.631852	0.177417	-3.56139	0.000368903	0.0017264
BTHUR0008_RS06730	7989.69	0.734345	0.152486	4.81582	1.46593e-06	1.1949e-05
BTHUR0008_RS06735	94.7122	0.983661	0.2186	4.49982	6.8011e-06	4.82748e-05
BTHUR0008_RS06740	839.313	0.0722692	0.289329	0.249782	0.802756	0.876136
BTHUR0008_RS06745	717.559	-1.90751	0.199232	-9.57431	1.02536e-21	6.91421e-20
BTHUR0008_RS06750	289.783	-0.822255	0.171345	-4.79883	1.59595e-06	1.29554e-05
BTHUR0008_RS06755	184.517	1.08822	0.201621	5.39733	6.76381e-08	7.33756e-07
BTHUR0008_RS06760	309.787	-0.0520325	0.218907	-0.237693	0.812119	0.883773
BTHUR0008_RS06765	480.159	0.779678	0.174462	4.46903	7.85749e-06	5.48545e-05
BTHUR0008_RS06770	94.2957	-0.669461	0.28436	-2.35427	0.018559	0.0489898
BTHUR0008_RS06775	222.188	-0.796242	0.195268	-4.0777	4.54842e-05	0.000267761
BTHUR0008_RS06780	277.29	-0.59425	0.184318	-3.22404	0.00126396	0.00502368
BTHUR0008_RS06785	165.054	-0.446111	0.175562	-2.54105	0.0110519	0.0319133
BTHUR0008_RS06790	10.4321	-0.157926	0.428206	-0.368808	0.712271	0.811562
BTHUR0008_RS06795	0	NA	NA	NA	NA	NA
BTHUR0008_RS06800	96.6098	1.01135	0.270277	3.74191	0.000182628	0.000917625
BTHUR0008_RS06805	46.2367	0.756641	0.276845	2.73309	0.00627432	0.0197726
BTHUR0008_RS06810	1780.38	-1.03144	0.306348	-3.3669	0.000760188	0.00322211
BTHUR0008_RS06815	51.3297	2.29142	0.294647	7.77683	7.4367e-15	2.26466e-13
BTHUR0008_RS06820	32.8212	1.28882	0.3388	3.80409	0.000142326	0.000738729
BTHUR0008_RS06825	1328.44	-0.834983	0.217018	-3.84753	0.000119317	0.000633298
BTHUR0008_RS06830	4917.97	-0.209989	0.135524	-1.54946	0.121272	0.221227
BTHUR0008_RS06835	2169.28	-0.939989	0.122187	-7.69304	1.43682e-14	4.20003e-13
BTHUR0008_RS06840	368.947	-0.078861	0.266789	-0.295593	0.767541	0.852756
BTHUR0008_RS06845	1.8308	0.684256	0.678246	1.00886	0.313041	NA
BTHUR0008_RS06850	14.8145	-1.16458	0.411686	-2.8288	0.0046723	0.0154799
BTHUR0008_RS06855	239.339	0.565323	0.218237	2.59041	0.0095863	0.0282729
BTHUR0008_RS06860	112.839	0.0628824	0.182009	0.34549	0.729726	0.824328
BTHUR0008_RS06865	63.1582	0.564988	0.294833	1.9163	0.055327	0.119386
BTHUR0008_RS06870	2925.57	-1.53143	0.221355	-6.91841	4.56734e-12	9.6795e-11
BTHUR0008_RS06875	1039.31	-0.0588904	0.136775	-0.430564	0.666785	0.778333
BTHUR0008_RS06880	3342.53	-0.330234	0.158144	-2.08819	0.0367811	0.0862333
BTHUR0008_RS06885	136.533	0.0781507	0.176082	0.443831	0.657165	0.771048
BTHUR0008_RS06890	4955.83	-0.1294	0.110177	-1.17447	0.240205	0.374367
BTHUR0008_RS06895	75.1905	-0.614017	0.228252	-2.69009	0.00714336	0.022066
BTHUR0008_RS06900	147.723	-0.799922	0.256082	-3.1237	0.00178592	0.00678032
BTHUR0008_RS06905	10.7777	0.361765	0.420309	0.860712	0.389397	0.532413
BTHUR0008_RS06910	12.4445	0.116788	0.388157	0.300877	0.763508	0.84987
BTHUR0008_RS06915	6.08135	-0.740081	0.545097	-1.35771	0.174557	0.291698
BTHUR0008_RS06920	28.7916	-1.58148	0.337129	-4.69104	2.71818e-06	2.08788e-05
BTHUR0008_RS06925	1851.39	-0.552426	0.150207	-3.67776	0.000235289	0.00115104
BTHUR0008_RS06930	964.094	0.17531	0.132223	1.32587	0.184883	0.305512
BTHUR0008_RS06935	412.717	0.542893	0.236294	2.29753	0.0215884	0.055795
BTHUR0008_RS06940	852.946	-0.204491	0.162013	-1.26219	0.20688	0.333597
BTHUR0008_RS06945	1889.22	0.399513	0.138094	2.89304	0.0038153	0.013049
BTHUR0008_RS06950	3776.36	0.860398	0.123762	6.95206	3.5999e-12	7.74527e-11
BTHUR0008_RS06955	136.668	1.00736	0.245914	4.0964	4.19619e-05	0.000248753
BTHUR0008_RS06960	47.3484	-1.0377	0.258019	-4.0218	5.77549e-05	0.000331769
BTHUR0008_RS06965	1201.34	0.175621	0.217252	0.808372	0.418877	0.560707
BTHUR0008_RS06970	421.432	0.724219	0.195685	3.70094	0.0002148	0.00106485
BTHUR0008_RS06975	1196.21	-1.16659	0.219354	-5.31832	1.04729e-07	1.09993e-06
BTHUR0008_RS06980	141.933	0.538727	0.197946	2.72158	0.00649703	0.0203233
BTHUR0008_RS06985	468.503	-0.0345917	0.170331	-0.203086	0.839068	0.901622
BTHUR0008_RS06990	143.574	1.49724	0.192794	7.76603	8.09848e-15	2.42709e-13
BTHUR0008_RS06995	277.181	0.494833	0.188587	2.62391	0.00869276	0.0261842
BTHUR0008_RS07000	447.967	0.655486	0.137658	4.76171	1.91959e-06	1.53103e-05
BTHUR0008_RS07005	532.487	0.641244	0.13547	4.73347	2.20713e-06	1.73013e-05
BTHUR0008_RS07010	1128.46	0.525014	0.138458	3.79187	0.000149515	0.000771495
BTHUR0008_RS07015	9678.97	0.0211146	0.121178	0.174245	0.861673	0.91519
BTHUR0008_RS07020	10.1738	-0.353817	0.421379	-0.839665	0.401096	0.5439
BTHUR0008_RS07025	291.307	-0.513148	0.267244	-1.92015	0.0548391	0.118376
BTHUR0008_RS07030	425.826	-1.69926	0.183744	-9.24796	2.28822e-20	1.24571e-18
BTHUR0008_RS07035	598.304	0.311405	0.191181	1.62885	0.103345	0.195426
BTHUR0008_RS07040	1550.45	0.491961	0.188189	2.61419	0.00894398	0.026832
BTHUR0008_RS07045	1670.23	0.895721	0.197599	4.53302	5.81464e-06	4.18739e-05
BTHUR0008_RS07050	6800.71	0.47759	0.136239	3.50553	0.000455691	0.0020785
BTHUR0008_RS07055	1285.09	-0.348404	0.140352	-2.48236	0.0130515	0.0366528
BTHUR0008_RS07060	1.23918	-0.653075	0.676581	-0.965258	0.334415	NA
BTHUR0008_RS07065	2.33202	-0.598997	0.6547	-0.914918	0.360235	0.503328
BTHUR0008_RS07070	8.93614	-0.228519	0.431106	-0.530076	0.596059	0.720076
BTHUR0008_RS07075	0.270418	-0.503576	0.459508	-1.0959	0.273121	NA
engA	5652.43	0.311394	0.173409	1.79572	0.0725395	0.148079
BTHUR0008_RS07085	9131.73	0.463	0.16791	2.75744	0.00582566	0.0186258
BTHUR0008_RS07090	5.25766	0.993998	0.557457	1.78309	0.0745711	0.15174
BTHUR0008_RS07095	2.37805	-0.0841555	0.659822	-0.127543	0.898511	0.939352
BTHUR0008_RS07100	15.8069	-0.615442	0.357091	-1.72349	0.0848008	0.167154
BTHUR0008_RS07105	115.298	-0.863297	0.17381	-4.9669	6.80321e-07	6.07016e-06
BTHUR0008_RS07110	14912.1	0.519846	0.195349	2.66111	0.00778841	0.0237984
BTHUR0008_RS07115	4667.96	0.302575	0.12792	2.36535	0.0180133	0.0478044
BTHUR0008_RS07120	1889.23	-0.327217	0.132173	-2.47568	0.0132984	0.037188
BTHUR0008_RS07125	1802.55	-0.0548019	0.125864	-0.435405	0.663269	0.776362
BTHUR0008_RS07130	3262.75	0.753434	0.147132	5.12081	3.04227e-07	2.91688e-06
BTHUR0008_RS07135	2346.01	-0.453133	0.138541	-3.27074	0.00107266	0.00433004
BTHUR0008_RS07140	831.378	0.031498	0.20099	0.156714	0.87547	0.924878
BTHUR0008_RS07145	1121.03	0.391279	0.132215	2.9594	0.00308236	0.0108422
BTHUR0008_RS07150	569.689	0.303253	0.159737	1.89845	0.0576369	0.123294
BTHUR0008_RS07155	3142.33	-0.224452	0.128833	-1.74219	0.0814759	0.16235
BTHUR0008_RS07160	248.497	-0.174209	0.178273	-0.977201	0.32847	0.471262
BTHUR0008_RS07165	23.4754	-0.290405	0.324356	-0.895327	0.370612	0.513835
BTHUR0008_RS07170	177.821	-0.880853	0.236374	-3.72653	0.000194137	0.000969705
BTHUR0008_RS07175	119.96	-0.509528	0.183077	-2.78313	0.00538366	0.0174001
BTHUR0008_RS07180	271.747	-0.147623	0.165733	-0.89073	0.373074	0.515814
BTHUR0008_RS07185	285.171	-1.24392	0.19088	-6.51672	7.18596e-11	1.28826e-09
BTHUR0008_RS07190	125.291	0.423153	0.185051	2.28669	0.0222142	0.0570398
BTHUR0008_RS07195	55.3226	0.794818	0.26568	2.99164	0.00277487	0.0099074
BTHUR0008_RS07200	2981.48	-0.483992	0.165767	-2.9197	0.00350364	0.0120876
BTHUR0008_RS07205	19.4818	0.0350363	0.354942	0.09871	0.921369	0.952675
BTHUR0008_RS07210	149.075	0.531979	0.167858	3.16921	0.00152852	0.00594381
BTHUR0008_RS07215	359.701	0.282039	0.307283	0.917847	0.358699	0.501655
BTHUR0008_RS07220	616.264	-0.410895	0.166772	-2.46381	0.013747	0.038262
BTHUR0008_RS07225	639.932	-1.28739	0.176399	-7.29819	2.91673e-13	7.30289e-12
BTHUR0008_RS07230	434.649	0.640636	0.199437	3.21223	0.00131711	0.005207
BTHUR0008_RS07235	1288.06	0.281147	0.185377	1.51662	0.129362	0.232335
BTHUR0008_RS07240	1418.58	0.463784	0.161774	2.86687	0.00414556	0.0140169
BTHUR0008_RS07245	1341.42	-0.571254	0.160753	-3.55362	0.000379974	0.00176706
BTHUR0008_RS07250	7.00618	0.185919	0.50977	0.364711	0.715327	0.813461
BTHUR0008_RS07255	1717.78	0.971679	0.194116	5.00565	5.56731e-07	5.09821e-06
BTHUR0008_RS07260	821.281	0.56385	0.132538	4.25425	2.09754e-05	0.000133966
BTHUR0008_RS07265	758.585	0.54215	0.178453	3.03805	0.00238115	0.00867386
BTHUR0008_RS07270	1259.39	0.274612	0.142265	1.93028	0.0535725	0.116234
BTHUR0008_RS07275	338.591	0.577554	0.165394	3.49198	0.000479449	0.00217014
BTHUR0008_RS07280	5868.91	0.0862778	0.162998	0.529319	0.596584	0.720409
BTHUR0008_RS07285	9481.8	0.220455	0.215949	1.02087	0.307317	0.448505
BTHUR0008_RS07290	221.101	0.300351	0.251479	1.19434	0.232346	0.36465
BTHUR0008_RS07295	278.898	0.400536	0.219964	1.82092	0.0686193	0.141532
BTHUR0008_RS07300	74.6936	1.04349	0.27747	3.76075	0.000169406	0.000857728
BTHUR0008_RS07305	9953.51	-0.0732362	0.149469	-0.489975	0.624152	0.742972
BTHUR0008_RS07310	565.567	-0.263695	0.157795	-1.67112	0.0946983	0.18233
BTHUR0008_RS07315	64.6147	-0.427399	0.232354	-1.83943	0.0658522	0.137111
BTHUR0008_RS07320	159.014	0.313235	0.181206	1.72861	0.0838785	0.166078
BTHUR0008_RS07325	40.2507	0.452908	0.258603	1.75137	0.0798829	0.159927
BTHUR0008_RS07330	164.681	-0.695309	0.506808	-1.37194	0.170083	0.286594
BTHUR0008_RS07335	27.7613	-0.363368	0.298595	-1.21693	0.223632	0.353687
BTHUR0008_RS07340	3.82514	0.231442	0.599231	0.386231	0.699326	0.801418
BTHUR0008_RS07345	323.448	-0.162566	0.169896	-0.956857	0.33864	0.48166
BTHUR0008_RS07350	499.997	0.862179	0.142383	6.05536	1.40102e-09	2.03767e-08
BTHUR0008_RS31745	361826	-0.904927	0.205633	-4.4007	1.07902e-05	7.27605e-05
BTHUR0008_RS07355	6165.71	0.182771	0.20172	0.906061	0.364903	0.508057
BTHUR0008_RS07360	43.3056	0.237503	0.28775	0.825381	0.409155	0.551425
BTHUR0008_RS07365	3402.61	0.0582174	0.181666	0.320464	0.748617	0.838809
BTHUR0008_RS07370	1864.93	-0.226509	0.110836	-2.04363	0.0409902	0.0934804
BTHUR0008_RS07375	42.2062	0.410263	0.299416	1.37021	0.170621	0.287061
BTHUR0008_RS07380	100.863	0.308453	0.205879	1.49822	0.134075	0.23892
BTHUR0008_RS07385	316.981	-1.87396	0.677583	-2.76566	NA	NA
BTHUR0008_RS07390	1392.68	-2.20888	0.681775	-3.23989	NA	NA
BTHUR0008_RS07395	270.706	1.00232	0.150791	6.64712	2.98892e-11	5.54257e-10
BTHUR0008_RS07400	951.528	-0.205221	0.182629	-1.1237	0.261139	0.397332
BTHUR0008_RS07405	53.8106	-1.51159	0.275041	-5.49587	3.88779e-08	4.50589e-07
BTHUR0008_RS07410	525.994	-0.107105	0.174243	-0.614684	0.538763	0.669393
BTHUR0008_RS07415	393.551	-0.809797	0.186352	-4.34551	1.38952e-05	9.20249e-05
BTHUR0008_RS07420	991.664	0.504264	0.152945	3.29703	0.000977115	0.00399325
BTHUR0008_RS07425	61.0158	0.562492	0.251265	2.23864	0.0251796	0.0632582
BTHUR0008_RS07430	95.2885	-0.160128	0.231973	-0.690289	0.490012	0.627856
BTHUR0008_RS07435	300.92	0.13835	0.193517	0.714922	0.474657	0.612797
BTHUR0008_RS07440	156.419	0.737851	0.187424	3.9368	8.25744e-05	0.000458924
BTHUR0008_RS07445	1291.2	1.16668	0.163353	7.14206	9.19452e-13	2.14804e-11
BTHUR0008_RS07450	1387.82	0.839539	0.185188	4.53343	5.80328e-06	4.18428e-05
BTHUR0008_RS07455	4.33764	0.135399	0.592098	0.228677	0.81912	0.888338
BTHUR0008_RS07460	1.88119	0.208681	0.66091	0.315749	0.752193	0.841195
BTHUR0008_RS07465	1.99453	0.135869	0.662624	0.205047	0.837535	0.900597
BTHUR0008_RS07470	2.61318	0.550057	0.646195	0.851224	0.394645	0.537243
BTHUR0008_RS07475	11.7866	-0.717013	0.434963	-1.64845	0.099261	0.189333
BTHUR0008_RS07480	18.6393	0.0541749	0.357995	0.151329	0.879716	0.927383
BTHUR0008_RS07485	17.8205	0.0911796	0.395737	0.230405	0.817777	0.887356
BTHUR0008_RS07490	31.5974	-1.03594	0.302033	-3.4299	0.000603804	0.00264967
BTHUR0008_RS07495	6.88674	0.426423	0.527637	0.808176	0.41899	0.560732
BTHUR0008_RS07500	21.9132	0.960043	0.353016	2.71954	0.0065372	0.0204382
BTHUR0008_RS07505	336.237	0.0186935	0.138588	0.134885	0.892702	0.93487
BTHUR0008_RS07510	38.9284	0.352132	0.255591	1.37772	0.16829	0.284268
BTHUR0008_RS07515	62.6581	0.238453	0.299286	0.796739	0.425603	0.566515
BTHUR0008_RS07520	244.22	-0.412203	0.234079	-1.76096	0.0782459	0.157274
BTHUR0008_RS07525	110.473	0.478246	0.20951	2.28269	0.0224488	0.0575923
rnhA	170.184	0.0516834	0.180137	0.286911	0.77418	0.856608
BTHUR0008_RS07535	1767.46	0.712627	0.135866	5.24507	1.56226e-07	1.59436e-06
BTHUR0008_RS07540	112.951	0.737462	0.268603	2.74554	0.00604107	0.0192007
BTHUR0008_RS07545	92.87	-0.0830648	0.268321	-0.309573	0.756886	0.844717
BTHUR0008_RS07550	7.19289	-0.199593	0.511832	-0.389958	0.696568	0.799726
BTHUR0008_RS07555	81.6527	-1.06158	0.218337	-4.8621	1.16146e-06	9.65283e-06
BTHUR0008_RS07560	924.156	0.755637	0.212583	3.55455	0.000378629	0.00176357
BTHUR0008_RS07565	11.0395	0.267441	0.455387	0.587283	0.557014	0.685183
BTHUR0008_RS07570	132.909	-0.564888	0.266599	-2.11887	0.0341016	0.0811383
BTHUR0008_RS07575	21.1625	-0.245526	0.392304	-0.625856	0.531409	0.663114
BTHUR0008_RS07580	9.51419	0.46397	0.43693	1.06189	0.288287	0.427246
BTHUR0008_RS07585	0.498249	0.283265	0.632238	0.448036	0.654127	NA
BTHUR0008_RS07590	39.3748	0.425959	0.279578	1.52357	0.127615	0.230135
BTHUR0008_RS07595	57.38	-1.61371	0.256586	-6.28914	3.19224e-10	5.13353e-09
BTHUR0008_RS07600	2.38474	0.944179	0.663287	1.42349	0.154595	0.265212
BTHUR0008_RS07605	1513.39	0.383273	0.21019	1.82346	0.0682344	0.140787
BTHUR0008_RS07610	95.9635	0.0892616	0.222669	0.400872	0.688514	0.793615
BTHUR0008_RS07615	522.627	0.614556	0.130362	4.71423	2.42632e-06	1.88206e-05
BTHUR0008_RS07620	20.9185	0.914246	0.33123	2.76016	0.00577733	0.0184912
BTHUR0008_RS07625	349.685	0.828074	0.166533	4.97242	6.61224e-07	5.93601e-06
BTHUR0008_RS07630	811.518	0.440852	0.215681	2.044	0.0409533	0.0934321
BTHUR0008_RS07635	606.596	0.566601	0.185923	3.0475	0.00230752	0.00843673
BTHUR0008_RS07640	26.4409	0.452488	0.292139	1.54888	0.121411	0.221336
BTHUR0008_RS07645	32.2049	1.38871	0.358524	3.87342	0.000107318	0.000577357
BTHUR0008_RS07650	66.1005	0.64231	0.222395	2.88815	0.00387512	0.0132155
BTHUR0008_RS07655	80.3554	0.125593	0.224158	0.560291	0.575281	0.701146
BTHUR0008_RS07660	18.7337	0.156204	0.364725	0.428278	0.668449	0.779384
BTHUR0008_RS07665	56.1983	-0.0445266	0.228247	-0.195081	0.84533	0.905776
BTHUR0008_RS07670	9.339	0.966074	0.461675	2.09254	0.0363902	0.0854191
BTHUR0008_RS07675	0.607298	0.280396	0.614418	0.45636	0.648131	NA
BTHUR0008_RS07680	52.1863	0.22102	0.325409	0.679206	0.497007	0.633305
BTHUR0008_RS07685	40.4649	1.74311	0.305948	5.6974	1.21646e-08	1.4945e-07
BTHUR0008_RS07690	962.389	-0.435586	0.119839	-3.63475	0.000278249	0.00133695
BTHUR0008_RS07695	452.742	-0.260875	0.242397	-1.07623	0.281826	0.420562
BTHUR0008_RS07700	658.792	0.083806	0.226444	0.370097	0.71131	0.811091
BTHUR0008_RS07705	5185.48	0.70448	0.109412	6.43878	1.20438e-10	2.07154e-09
BTHUR0008_RS07710	8467.4	0.140228	0.112583	1.24556	0.212927	0.340477
BTHUR0008_RS07715	1595.87	0.403156	0.226772	1.7778	0.0754359	0.15309
BTHUR0008_RS07720	3128	0.623705	0.2108	2.95875	0.0030889	0.0108587
BTHUR0008_RS07725	577.85	0.657698	0.131482	5.00219	5.66823e-07	5.18263e-06
BTHUR0008_RS07730	508.128	-0.347494	0.160852	-2.16033	0.0307474	0.0746849
BTHUR0008_RS07735	363.252	-0.402593	0.170104	-2.36674	0.0179456	0.0477179
BTHUR0008_RS07740	288.071	0.0535931	0.162407	0.329993	0.741405	0.832765
BTHUR0008_RS07745	94.239	0.893269	0.192634	4.63713	3.53282e-06	2.6436e-05
flgK	3070.51	-0.324141	0.130007	-2.49326	0.0126574	0.0357323
flgL	2306.94	-0.201874	0.16528	-1.2214	0.221933	0.351844
fliD	6765.34	0.549778	0.188964	2.90944	0.00362081	0.0124412
BTHUR0008_RS07765	1367.36	1.58857	0.216149	7.34943	1.99056e-13	5.15806e-12
BTHUR0008_RS07770	663.994	0.753508	0.159133	4.7351	2.18949e-06	1.72086e-05
flgB	367.719	0.277958	0.1943	1.43056	0.152557	0.262626
BTHUR0008_RS07780	1091.68	-0.514375	0.166617	-3.08717	0.00202069	0.00750832
fliE	2187.77	0.464177	0.176758	2.62606	0.00863788	0.0260586
BTHUR0008_RS07790	6591.76	-0.28811	0.134266	-2.14581	0.0318883	0.0771088
BTHUR0008_RS07795	2696.01	0.0203326	0.107474	0.189187	0.849946	0.908754
fliH	1318.1	0.830167	0.192503	4.31249	1.61425e-05	0.000105728
fliI	3961.88	0.0703068	0.127565	0.551143	0.581536	0.707068
BTHUR0008_RS07810	399.108	0.166255	0.300024	0.554138	0.579485	0.705077
BTHUR0008_RS07815	1094.76	0.0743356	0.170537	0.435892	0.662915	0.776191
flgD	1128.19	0.614544	0.200773	3.06089	0.00220678	0.00811342
BTHUR0008_RS07825	3784.97	0.075161	0.187599	0.400646	0.68868	0.793615
BTHUR0008_RS07830	239.548	-0.322304	0.172707	-1.8662	0.062014	0.130829
BTHUR0008_RS07835	713.324	-0.00633763	0.17792	-0.0356208	0.971585	0.984694
BTHUR0008_RS07840	2952.68	0.286134	0.144192	1.9844	0.0472112	0.104847
BTHUR0008_RS07845	366.23	-0.924297	0.176996	-5.22213	1.76873e-07	1.77893e-06
BTHUR0008_RS07850	267.11	-1.02291	0.170982	-5.98252	2.19712e-09	3.05226e-08
BTHUR0008_RS07855	27349.1	0.407289	0.128675	3.16524	0.00154954	0.00600979
BTHUR0008_RS07860	2666.47	0.0139086	0.110451	0.125925	0.899791	0.94024
BTHUR0008_RS07865	443.529	0.308214	0.185752	1.65928	0.0970589	0.18603
BTHUR0008_RS07870	2823.25	0.521298	0.13426	3.88276	0.000103277	0.000559165
BTHUR0008_RS07875	953.891	0.207621	0.179415	1.15721	0.247186	0.381483
BTHUR0008_RS07880	980.113	0.485873	0.129103	3.76346	0.000167576	0.000851368
BTHUR0008_RS07885	774.803	-0.0937965	0.117883	-0.795676	0.426221	0.56663
BTHUR0008_RS07890	134.686	1.40506	0.203502	6.90441	5.04132e-12	1.05335e-10
BTHUR0008_RS07895	1063.54	-0.0539958	0.155397	-0.347471	0.728238	0.823587
BTHUR0008_RS07900	2348.67	0.568978	0.217397	2.61723	0.00886478	0.0266347
BTHUR0008_RS07905	3562.36	0.351346	0.139348	2.52135	0.0116905	0.0333965
flhF	3383.4	-0.0487893	0.11381	-0.42869	0.668149	0.779244
flgG	4262.83	-0.202085	0.120956	-1.67073	0.0947746	0.182417
BTHUR0008_RS07920	44.7901	1.29185	0.314388	4.10911	3.97191e-05	0.00023664
BTHUR0008_RS07925	84.0532	-0.449141	0.269977	-1.66363	0.0961865	0.184715
BTHUR0008_RS07930	51.7282	-0.470654	0.267276	-1.76093	0.0782508	0.157274
BTHUR0008_RS07935	55.4256	-0.937327	0.235448	-3.98103	6.86168e-05	0.000389266
BTHUR0008_RS07940	44.0901	0.129549	0.271052	0.477948	0.632687	0.750723
BTHUR0008_RS07945	5.44535	0.688804	0.552571	1.24654	0.212565	0.340081
BTHUR0008_RS07950	106.588	-1.92914	0.20772	-9.28723	1.58355e-20	8.94929e-19
BTHUR0008_RS07955	56.4124	-0.157693	0.271869	-0.580032	0.561893	0.689754
BTHUR0008_RS07960	73.6428	0.536965	0.212852	2.52271	0.0116453	0.0333188
BTHUR0008_RS07965	3.783	0.370919	0.575776	0.644206	0.519442	0.652353
BTHUR0008_RS07970	220.196	-0.491942	0.230367	-2.13547	0.0327223	0.0787087
BTHUR0008_RS07975	12.127	0.351343	0.409399	0.858192	0.390787	0.533577
BTHUR0008_RS07980	8.76291	1.08093	0.523073	2.06649	0.0387819	0.0894758
BTHUR0008_RS07985	34.6554	-1.04055	0.285156	-3.64907	0.000263187	0.00127392
BTHUR0008_RS07990	2.16003	0.0560085	0.663648	0.0843949	0.932742	0.959919
BTHUR0008_RS07995	8.40407	-0.2827	0.437178	-0.646647	0.517861	0.650962
BTHUR0008_RS08000	19.6263	-0.338231	0.337327	-1.00268	0.316016	0.458046
BTHUR0008_RS08005	13.6867	0.178122	0.417193	0.426954	0.669413	0.779384
BTHUR0008_RS08010	11.5848	-0.333339	0.41805	-0.797367	0.425238	0.566157
BTHUR0008_RS08015	742.38	-0.76376	0.518215	-1.47383	0.140528	0.24708
BTHUR0008_RS08020	472.228	-0.590107	0.464219	-1.27118	0.203663	0.329841
BTHUR0008_RS08025	52.0992	-1.54537	0.297799	-5.1893	2.11083e-07	2.0946e-06
BTHUR0008_RS08030	71.823	0.465458	0.214961	2.16531	0.0303636	0.073995
BTHUR0008_RS08035	14.1236	1.72428	0.414007	4.16486	3.11545e-05	0.000190196
BTHUR0008_RS08040	33.9046	-0.513658	0.340678	-1.50775	0.131619	0.235532
BTHUR0008_RS08045	938.55	-0.595478	0.234214	-2.54246	0.0110077	0.0318166
BTHUR0008_RS08050	67.3482	-0.593283	0.213726	-2.7759	0.00550484	0.0177242
BTHUR0008_RS08055	34.9617	-1.30664	0.27634	-4.72837	2.26325e-06	1.76945e-05
BTHUR0008_RS08060	8.69157	0.522176	0.458857	1.13799	0.255123	0.39008
BTHUR0008_RS08065	240.924	-0.0903468	0.169224	-0.53389	0.593418	0.717323
BTHUR0008_RS08070	29.8443	-0.263127	0.294824	-0.892489	0.372131	0.515339
BTHUR0008_RS08075	5.72628	1.20562	0.555025	2.17219	0.029841	0.0728711
BTHUR0008_RS08080	37.8829	-0.283119	0.296481	-0.954931	0.339612	0.482581
BTHUR0008_RS08085	3.75636	-0.479205	0.585484	-0.818477	0.413085	0.55546
BTHUR0008_RS08090	24.1908	-0.67931	0.31194	-2.1777	0.0294286	0.0720657
BTHUR0008_RS08095	68.5446	2.77027	0.35175	7.87568	3.38898e-15	1.0822e-13
BTHUR0008_RS08100	62.8066	0.871305	0.239949	3.63121	0.000282093	0.00135322
BTHUR0008_RS08105	151.016	0.367475	0.213016	1.7251	0.0845091	0.166881
BTHUR0008_RS08110	5.44057	1.85207	0.6046	3.0633	0.00218908	0.00806834
BTHUR0008_RS08115	162.416	-0.156664	0.16268	-0.963018	0.335539	0.479008
BTHUR0008_RS08120	3.40111	0.144986	0.609926	0.237711	0.812105	0.883773
BTHUR0008_RS08125	8.84951	0.024972	0.446632	0.0559118	0.955412	0.975467
BTHUR0008_RS08130	14.9512	0.191125	0.440157	0.43422	0.664129	0.776999
BTHUR0008_RS08135	3946.35	0.573247	0.136344	4.20443	2.61742e-05	0.000163321
BTHUR0008_RS08140	36.4507	-0.171635	0.279866	-0.613278	0.539693	0.670407
BTHUR0008_RS08145	15.2058	-0.525363	0.450352	-1.16656	0.243387	0.37798
BTHUR0008_RS08150	1519.7	1.26137	0.153505	8.21715	2.08402e-16	7.68109e-15
BTHUR0008_RS08155	297.886	-1.12523	0.189774	-5.92932	3.0419e-09	4.09311e-08
BTHUR0008_RS08160	305.999	-0.220539	0.140745	-1.56693	0.117131	0.216056
BTHUR0008_RS08165	366.148	0.79863	0.169696	4.70625	2.52314e-06	1.94952e-05
BTHUR0008_RS08170	127.392	-0.0475894	0.234233	-0.203171	0.839001	0.901622
BTHUR0008_RS08175	74.6336	0.224295	0.243701	0.920373	0.357378	0.500205
BTHUR0008_RS08180	382.416	1.01656	0.150672	6.74686	1.51082e-11	2.95881e-10
BTHUR0008_RS08185	194.827	0.963418	0.194664	4.94914	7.45433e-07	6.57266e-06
BTHUR0008_RS08190	292.033	1.80179	0.155806	11.5643	6.24759e-31	8.42572e-29
BTHUR0008_RS08195	221.803	0.726732	0.228996	3.17356	0.00150583	0.00586325
BTHUR0008_RS08200	50.1267	1.71302	0.276849	6.18758	6.10967e-10	9.466e-09
BTHUR0008_RS08205	28.301	-0.487499	0.288723	-1.68846	0.0913221	0.177151
BTHUR0008_RS08210	14.0772	0.767363	0.419288	1.83016	0.0672265	0.139337
BTHUR0008_RS08215	51.1132	0.857361	0.303937	2.82085	0.00478971	0.0158227
BTHUR0008_RS08220	635.089	-0.738787	0.169018	-4.37104	1.23655e-05	8.2539e-05
BTHUR0008_RS08225	246.314	-1.2129	0.181502	-6.6826	2.34734e-11	4.39404e-10
BTHUR0008_RS08230	565.388	0.135381	0.156591	0.864551	0.387285	0.530871
BTHUR0008_RS08235	585.775	0.0421094	0.143387	0.293676	0.769006	0.853484
BTHUR0008_RS08240	156.493	0.89005	0.267437	3.32808	0.000874479	0.00362878
BTHUR0008_RS08245	170.601	-1.01466	0.216746	-4.68132	2.85027e-06	2.17118e-05
BTHUR0008_RS08250	142.676	0.959208	0.208314	4.60464	4.13189e-06	3.04958e-05
BTHUR0008_RS08255	246.299	0.0668909	0.151072	0.442774	0.657929	0.771114
BTHUR0008_RS08260	51.3611	-0.151224	0.228691	-0.661259	0.508446	0.642624
BTHUR0008_RS08265	56.8066	-0.0812655	0.235192	-0.345529	0.729697	0.824328
BTHUR0008_RS08270	47.2273	0.152701	0.249227	0.612698	0.540076	0.670463
BTHUR0008_RS08275	4.56203	-0.48771	0.605571	-0.805371	0.420605	0.562184
pyrH_1	20.4797	-0.736402	0.324423	-2.26988	0.0232147	0.0592753
BTHUR0008_RS08285	10251.5	-0.192376	0.18053	-1.06562	0.286595	0.425587
aspA_2	9248.53	-0.400007	0.157639	-2.53748	0.0111653	0.0321782
BTHUR0008_RS08295	9850.55	-0.971182	0.140475	-6.91354	4.72699e-12	9.9468e-11
BTHUR0008_RS08300	506.712	-0.498904	0.19314	-2.58312	0.00979099	0.0287765
BTHUR0008_RS08305	466.167	-1.05248	0.190583	-5.52244	3.34318e-08	3.9052e-07
BTHUR0008_RS08310	661.605	-0.15738	0.152585	-1.03143	0.302341	0.442876
BTHUR0008_RS08315	5.39325	2.33568	0.625534	3.73391	0.000188533	0.000944588
BTHUR0008_RS08320	102.726	-0.25288	0.191944	-1.31747	0.187683	0.309449
BTHUR0008_RS08325	420.385	0.921593	0.141998	6.4902	8.57202e-11	1.51971e-09
BTHUR0008_RS08330	10.1859	0.10451	0.509957	0.204939	0.83762	0.900597
BTHUR0008_RS08335	281.363	-1.34389	0.1777	-7.56269	3.94823e-14	1.09994e-12
BTHUR0008_RS08340	95.2512	0.0895286	0.20706	0.432381	0.665465	0.777757
BTHUR0008_RS08345	27.0248	0.434774	0.345759	1.25745	0.208591	0.335922
BTHUR0008_RS08350	5.87775	0.414097	0.535062	0.773922	0.438977	0.578607
BTHUR0008_RS08355	109.95	-0.209831	0.178863	-1.17314	0.240739	0.375045
BTHUR0008_RS08360	0.51479	0.774283	0.594394	1.30264	0.192697	NA
BTHUR0008_RS08365	31.1762	-0.406646	0.279068	-1.45716	0.145073	0.252749
BTHUR0008_RS08370	11.2046	1.97828	0.478985	4.13015	3.62529e-05	0.000217737
BTHUR0008_RS08375	133.718	0.119526	0.190237	0.628304	0.529805	0.661309
BTHUR0008_RS08380	213.162	-0.0611308	0.170497	-0.358544	0.719936	0.817627
BTHUR0008_RS08385	609.643	-1.11717	0.141168	-7.91375	2.49753e-15	8.26893e-14
BTHUR0008_RS08390	15.7613	-0.30678	0.433825	-0.707151	0.479473	0.617446
BTHUR0008_RS08395	267.673	-0.50882	0.195554	-2.60194	0.00926973	0.0275446
BTHUR0008_RS08400	53.4154	-0.249079	0.26359	-0.944949	0.344685	0.488269
BTHUR0008_RS08405	249.111	0.0590072	0.164918	0.357798	0.720495	0.818035
BTHUR0008_RS08410	11.4185	0.819156	0.429351	1.9079	0.0564046	0.12127
BTHUR0008_RS08415	64.3382	0.283505	0.21806	1.30012	0.193559	0.316587
BTHUR0008_RS08420	14.4567	0.0721782	0.391429	0.184396	0.853702	0.910146
BTHUR0008_RS08425	670.214	0.0264227	0.120737	0.218845	0.826771	0.893106
BTHUR0008_RS08430	163.618	-0.723598	0.183044	-3.95314	7.71337e-05	0.00043099
BTHUR0008_RS08435	991.435	-0.219714	0.222235	-0.988655	0.322832	0.46565
BTHUR0008_RS08440	31.3551	-0.0167722	0.30428	-0.0551209	0.956042	0.975607
BTHUR0008_RS08445	218.422	-0.189014	0.209548	-0.902008	0.367053	0.510404
BTHUR0008_RS08450	41.2233	-0.0137126	0.280573	-0.0488736	0.96102	0.978272
BTHUR0008_RS08455	0.664689	-0.680598	0.65903	-1.03273	0.301732	NA
BTHUR0008_RS08460	241.131	-1.01849	0.214366	-4.75117	2.02246e-06	1.60591e-05
BTHUR0008_RS08465	3.42883	0.873204	0.635117	1.37487	0.169171	0.28535
BTHUR0008_RS08470	6.70147	-0.137533	0.473015	-0.290758	0.771236	0.854729
BTHUR0008_RS08475	31.9022	2.07042	0.359327	5.76194	8.31544e-09	1.04542e-07
BTHUR0008_RS08480	0.92707	0.843916	0.675142	1.24998	0.211306	NA
BTHUR0008_RS08485	9.35029	0.533132	0.463131	1.15115	0.249672	0.38412
BTHUR0008_RS08490	67.9374	-0.658759	0.23194	-2.84021	0.00450837	0.015038
BTHUR0008_RS08495	94.2159	0.164942	0.191973	0.859197	0.390232	0.533066
BTHUR0008_RS08500	2.1624	0.446102	0.670205	0.66562	0.505654	0.640467
BTHUR0008_RS08505	148.898	-0.871787	0.18064	-4.82611	1.39224e-06	1.1411e-05
BTHUR0008_RS08510	14.4898	0.0765692	0.385824	0.198456	0.842688	0.903761
BTHUR0008_RS08515	11.9711	0.264234	0.399285	0.661769	0.508119	0.642485
BTHUR0008_RS08520	250.575	-0.264104	0.181905	-1.45188	0.146535	0.254563
BTHUR0008_RS08525	32.1753	0.352734	0.329076	1.07189	0.283768	0.422917
BTHUR0008_RS08530	2965.71	0.349459	0.111958	3.12134	0.00180031	0.0068175
BTHUR0008_RS08535	43.307	0.37607	0.261146	1.44008	0.149846	0.25886
BTHUR0008_RS08540	244.46	-1.00467	0.173789	-5.78099	7.42614e-09	9.43613e-08
BTHUR0008_RS08545	7.79767	-1.11272	0.496478	-2.24123	0.0250112	0.0630219
BTHUR0008_RS08550	7.65565	-0.973336	0.474694	-2.05045	0.0403209	0.092358
BTHUR0008_RS08555	5526.3	1.57393	0.290822	5.412	6.23262e-08	6.85023e-07
BTHUR0008_RS08560	90.0626	0.290071	0.215352	1.34696	0.177994	0.296357
BTHUR0008_RS08565	272.098	-0.466741	0.199495	-2.33962	0.0193035	0.050523
BTHUR0008_RS08570	1087.48	0.0719023	0.140162	0.512995	0.607955	0.729794
BTHUR0008_RS08575	37.4675	-0.285339	0.272748	-1.04616	0.295486	0.435199
BTHUR0008_RS08580	40.8129	-0.306617	0.257419	-1.19112	0.233606	0.366275
BTHUR0008_RS08585	24.7374	-0.580564	0.299979	-1.93535	0.0529475	0.115257
BTHUR0008_RS08590	70.9884	0.147416	0.212446	0.693896	0.487747	0.625761
BTHUR0008_RS08595	50.101	-0.199472	0.234337	-0.851218	0.394648	0.537243
BTHUR0008_RS08600	169.211	-0.0766119	0.224097	-0.341869	0.732449	0.82646
BTHUR0008_RS08605	4237.68	-0.707704	0.138301	-5.11711	3.10251e-07	2.95985e-06
BTHUR0008_RS08610	7.3579	0.548901	0.501929	1.09358	0.274138	0.411623
BTHUR0008_RS08615	148.622	0.127077	0.164513	0.772449	0.439849	0.57882
BTHUR0008_RS08620	0	NA	NA	NA	NA	NA
BTHUR0008_RS08625	2328.98	-0.61667	0.173198	-3.56049	0.00037016	0.00172955
BTHUR0008_RS08630	5470.32	-0.383135	0.183801	-2.08452	0.0371132	0.0865462
BTHUR0008_RS08635	3158.26	-0.616621	0.146982	-4.1952	2.72627e-05	0.000169222
BTHUR0008_RS08640	1668.74	-0.507003	0.162662	-3.11692	0.00182749	0.00689843
BTHUR0008_RS08645	42.7507	0.347085	0.275089	1.26172	0.20705	0.333778
BTHUR0008_RS08650	11.5191	-0.56978	0.473586	-1.20312	0.228931	0.360147
BTHUR0008_RS08655	76.366	0.0846779	0.214606	0.394574	0.693157	0.79744
BTHUR0008_RS08660	75.8502	-0.154725	0.249555	-0.620002	0.535257	0.666852
BTHUR0008_RS08665	287.542	0.463897	0.144042	3.22057	0.00127937	0.00507813
BTHUR0008_RS08670	232.109	-0.144371	0.138245	-1.04431	0.296342	0.436026
BTHUR0008_RS08675	15.4624	0.663349	0.383037	1.73181	0.0833066	0.165276
BTHUR0008_RS08680	30.5758	1.03805	0.358891	2.89238	0.00382334	0.0130689
BTHUR0008_RS08685	90.6216	-0.152806	0.197738	-0.77277	0.439659	0.578734
BTHUR0008_RS08690	969.08	0.498889	0.120045	4.15586	3.24071e-05	0.000197033
BTHUR0008_RS08695	627.263	-0.514556	0.197258	-2.60855	0.00909278	0.0271275
BTHUR0008_RS08700	539.055	-0.729273	0.233956	-3.11713	0.00182619	0.00689789
deoA_1	1403.46	-0.706205	0.212964	-3.31608	0.000912888	0.00376971
BTHUR0008_RS08710	356.71	-0.946216	0.219701	-4.30684	1.65606e-05	0.000108108
BTHUR0008_RS08715	3.60224	-0.385239	0.601582	-0.640376	0.521928	0.654506
BTHUR0008_RS08720	4.64889	-0.00715254	0.568084	-0.0125907	0.989954	0.993974
BTHUR0008_RS08725	20.9185	-0.0490605	0.345879	-0.141843	0.887204	0.931824
BTHUR0008_RS08730	48.8628	-0.42913	0.275924	-1.55524	0.119888	0.219912
BTHUR0008_RS08735	46.3795	-0.0588529	0.295604	-0.199093	0.84219	0.90339
BTHUR0008_RS08740	7.5616	0.365444	0.500828	0.729679	0.465586	0.60458
BTHUR0008_RS08745	10.4067	-0.979449	0.439027	-2.23095	0.0256841	0.0643622
BTHUR0008_RS08750	487.408	-0.290787	0.157505	-1.84621	0.0648618	0.135572
BTHUR0008_RS08755	124.28	0.134647	0.259151	0.51957	0.603364	0.725813
BTHUR0008_RS08760	9.60376	0.183388	0.4433	0.413688	0.679102	0.787223
BTHUR0008_RS08765	2.12966	0.324252	0.646467	0.501575	0.615966	0.735669
BTHUR0008_RS08770	1531.38	-0.0389337	0.144135	-0.270119	0.787069	0.865863
BTHUR0008_RS08775	18.0109	0.503329	0.437885	1.14946	0.250368	0.384792
BTHUR0008_RS08780	200.257	-1.1429	0.195212	-5.85468	4.77926e-09	6.30225e-08
BTHUR0008_RS08785	44.2727	-0.988864	0.243316	-4.06411	4.82154e-05	0.000281605
BTHUR0008_RS08790	738.487	-0.934664	0.206865	-4.51823	6.23582e-06	4.469e-05
BTHUR0008_RS08795	126.559	-0.404185	0.193587	-2.08787	0.0368097	0.0862333
BTHUR0008_RS08800	82.4502	1.0707	0.228423	4.68737	2.7674e-06	2.12167e-05
BTHUR0008_RS08805	47.3574	1.26745	0.27532	4.60356	4.15329e-06	3.06157e-05
BTHUR0008_RS08810	106.809	0.263739	0.190188	1.38673	0.165525	0.280476
BTHUR0008_RS08815	131.461	0.642145	0.187655	3.42194	0.000621763	0.00270494
BTHUR0008_RS08820	18.247	0.338843	0.360403	0.940176	0.347127	0.490472
BTHUR0008_RS08825	7.7724	-1.36936	0.516459	-2.65144	0.00801483	0.0244399
BTHUR0008_RS08830	10.6901	0.480349	0.477634	1.00568	0.314568	0.456281
BTHUR0008_RS08835	0	NA	NA	NA	NA	NA
BTHUR0008_RS08840	15.6142	0.939386	0.391804	2.39759	0.0165034	0.0447377
BTHUR0008_RS08845	100.592	0.351706	0.310371	1.13318	0.257139	0.392252
BTHUR0008_RS08850	240.17	-0.742719	0.190431	-3.9002	9.61143e-05	0.000526632
BTHUR0008_RS08855	236.116	-0.228996	0.200992	-1.13933	0.254566	0.38953
BTHUR0008_RS08860	3.43174	-1.25554	0.652312	-1.92475	0.05426	0.117468
BTHUR0008_RS08865	548.861	-0.213905	0.180829	-1.18291	0.236844	0.370307
BTHUR0008_RS08870	161.374	0.684712	0.21434	3.19451	0.0014007	0.00550085
BTHUR0008_RS08875	90.7376	1.29508	0.245327	5.279	1.29891e-07	1.34047e-06
BTHUR0008_RS08880	1566.17	0.55741	0.144421	3.85962	0.000113562	0.000607645
BTHUR0008_RS08885	57.4321	-1.33515	0.344816	-3.87206	0.000107917	0.000580056
BTHUR0008_RS08890	390.393	-0.469002	0.162332	-2.88915	0.00386287	0.0131889
BTHUR0008_RS08895	19.3884	0.862819	0.375241	2.29937	0.0214838	0.0555975
BTHUR0008_RS08900	3.1233	-0.0195876	0.610521	-0.0320833	0.974406	0.986823
BTHUR0008_RS08905	2.7452	-0.353902	0.630281	-0.561499	0.574458	0.700397
BTHUR0008_RS08910	9.70387	-0.490361	0.500388	-0.979961	0.327105	0.4701
BTHUR0008_RS08915	71.9186	-0.158282	0.20315	-0.779141	0.435896	0.575826
BTHUR0008_RS08920	39.3323	0.374291	0.292536	1.27947	0.200732	0.326205
BTHUR0008_RS08925	6.96149	-0.173262	0.481538	-0.35981	0.718989	0.816708
BTHUR0008_RS08930	2.85915	-0.565806	0.629938	-0.898193	0.369083	0.512073
BTHUR0008_RS08935	0.433703	0.829029	0.610794	1.3573	0.174687	NA
BTHUR0008_RS08940	180.82	0.335201	0.270751	1.23804	0.215701	0.344078
BTHUR0008_RS08945	342.131	-0.273016	0.172495	-1.58275	0.113478	0.210694
BTHUR0008_RS08950	1702.29	-0.558123	0.626254	-0.891208	0.372817	0.515807
BTHUR0008_RS08955	2825.75	-0.497979	0.674406	-0.738396	0.460274	0.599224
BTHUR0008_RS08960	610.201	0.332256	0.649764	0.511348	0.609107	0.730633
BTHUR0008_RS08965	376.197	1.33481	0.461305	2.89354	0.00380923	0.0130357
BTHUR0008_RS08970	4.12326	0.365956	0.565236	0.64744	0.517347	0.650686
BTHUR0008_RS08975	22.8598	0.494666	0.35873	1.37894	0.167914	0.283874
BTHUR0008_RS08980	76.9253	0.318836	0.229063	1.39191	0.163949	0.278361
BTHUR0008_RS08985	35.0464	-0.641929	0.278589	-2.30421	0.0212108	0.0549388
BTHUR0008_RS08990	1.01931	0.813646	0.678869	1.19853	0.23071	NA
BTHUR0008_RS08995	138.556	0.3442	0.180653	1.90531	0.0567396	0.121874
BTHUR0008_RS09000	23.8545	1.96294	0.387657	5.0636	4.11411e-07	3.85674e-06
BTHUR0008_RS09005	184.933	1.80194	0.231464	7.78496	6.97328e-15	2.14401e-13
BTHUR0008_RS09010	96.4905	0.0291501	0.215294	0.135397	0.892298	0.934669
BTHUR0008_RS09015	694.84	-0.272848	0.237637	-1.14817	0.250898	0.385309
BTHUR0008_RS09020	108.262	0.187367	0.26035	0.719674	0.471725	0.61025
BTHUR0008_RS09025	3.00487	1.21143	0.658512	1.83965	0.0658198	0.137099
BTHUR0008_RS09030	63197.4	-0.236649	0.160632	-1.47324	0.140687	0.247151
BTHUR0008_RS09035	362.904	0.316753	0.215953	1.46677	0.142439	0.249176
BTHUR0008_RS09040	242.774	-0.252113	0.163383	-1.54308	0.122813	0.223514
BTHUR0008_RS09045	122.549	-1.26872	0.208506	-6.0848	1.16639e-09	1.71184e-08
BTHUR0008_RS09050	156.14	-0.30152	0.1608	-1.87512	0.0607758	0.128663
BTHUR0008_RS09055	14.9477	0.804369	0.400799	2.00691	0.0447589	0.100568
fabG_1	1466.32	-0.157778	0.148428	-1.06299	0.287786	0.426824
BTHUR0008_RS09065	80.5761	-0.896092	0.252807	-3.54457	0.000393252	0.00182452
BTHUR0008_RS09070	269.536	-0.345916	0.146575	-2.35998	0.0182757	0.0483064
BTHUR0008_RS09075	16.0017	-0.365705	0.444227	-0.823238	0.410373	0.55269
BTHUR0008_RS09080	11.354	0.716045	0.436289	1.64122	0.100753	0.191501
BTHUR0008_RS09085	52.8593	-0.372949	0.256126	-1.45611	0.145361	0.253103
BTHUR0008_RS09090	20.7073	0.303494	0.357141	0.849786	0.395444	0.53808
BTHUR0008_RS09095	583.254	-0.589641	0.198368	-2.97245	0.00295429	0.0104537
BTHUR0008_RS09100	457.809	-0.000462346	0.158222	-0.00292213	0.997668	0.99851
BTHUR0008_RS09105	1407.54	-0.244529	0.180547	-1.35438	0.175616	0.293054
BTHUR0008_RS09110	10.3835	0.781412	0.442492	1.76593	0.0774069	0.156129
BTHUR0008_RS09115	61.5235	-0.795892	0.270138	-2.94624	0.00321665	0.0112346
BTHUR0008_RS09120	4655.21	-1.11059	0.175218	-6.33833	2.32264e-10	3.81788e-09
BTHUR0008_RS09125	529.531	0.577167	0.236014	2.44548	0.0144661	0.0398892
BTHUR0008_RS09130	399.529	0.781072	0.180405	4.32954	1.49418e-05	9.85162e-05
BTHUR0008_RS09135	1054.7	-0.0626955	0.193671	-0.323723	0.746148	0.836825
BTHUR0008_RS09140	4841.4	-0.271986	0.178527	-1.5235	0.127633	0.230135
BTHUR0008_RS09145	1543.89	0.0909841	0.132933	0.684434	0.493701	0.630841
BTHUR0008_RS09150	160.354	0.421148	0.20472	2.05719	0.0396678	0.0912359
BTHUR0008_RS09155	7.78624	-0.828574	0.480254	-1.72528	0.0844763	0.166872
BTHUR0008_RS09160	95.5952	1.88828	0.269033	7.01877	2.2383e-12	4.99327e-11
BTHUR0008_RS09165	51.2287	2.16982	0.328992	6.59536	4.24225e-11	7.81786e-10
BTHUR0008_RS09170	48.6182	1.45821	0.332901	4.38032	1.18504e-05	7.93681e-05
BTHUR0008_RS09175	8.02065	1.52101	0.578477	2.62934	0.00855503	0.0258612
BTHUR0008_RS09180	81.6865	2.27814	0.311366	7.31661	2.54308e-13	6.44898e-12
BTHUR0008_RS09185	60.264	0.589344	0.251571	2.34266	0.019147	0.0502737
BTHUR0008_RS09190	0.0722062	0.138134	0.306917	0.45007	0.65266	NA
BTHUR0008_RS09195	58.2917	-0.969264	0.242787	-3.99225	6.54502e-05	0.000372013
BTHUR0008_RS09200	9.219	-1.15108	0.467736	-2.46097	0.0138563	0.0385302
BTHUR0008_RS09205	355.575	-0.0349879	0.146261	-0.239215	0.810939	0.88328
BTHUR0008_RS09210	18.32	1.28381	0.374697	3.42627	0.00061194	0.0026733
BTHUR0008_RS09215	18.3468	-0.413018	0.408136	-1.01196	0.311556	0.453129
BTHUR0008_RS09220	0.246501	-0.197287	0.492008	-0.400984	0.688432	NA
BTHUR0008_RS09225	888.293	1.30318	0.123127	10.584	3.53528e-26	3.27787e-24
BTHUR0008_RS09230	4601.91	-0.711754	0.138258	-5.148	2.63279e-07	2.56957e-06
BTHUR0008_RS09235	0.110983	0.250881	0.403176	0.622261	0.53377	NA
BTHUR0008_RS09240	34.286	-1.04002	0.308507	-3.37115	0.000748545	0.0031773
BTHUR0008_RS09245	2425.56	0.311725	0.140915	2.21214	0.0269567	0.0670978
BTHUR0008_RS09250	968.729	-0.510592	0.168809	-3.02467	0.00248905	0.00901398
BTHUR0008_RS09255	159.381	0.169428	0.200562	0.844767	0.398241	0.540893
BTHUR0008_RS09260	300.347	-0.480059	0.172884	-2.77677	0.00549015	0.0176961
BTHUR0008_RS09265	216.075	-1.3598	0.277941	-4.8924	9.96124e-07	8.43417e-06
BTHUR0008_RS09270	10.6015	-0.265568	0.404582	-0.6564	0.511567	0.64588
BTHUR0008_RS09275	29.2236	-0.0107026	0.292022	-0.03665	0.970764	0.98403
BTHUR0008_RS09280	27.0446	0.592215	0.364634	1.62414	0.104347	0.196819
BTHUR0008_RS09285	140.833	-0.628636	0.2345	-2.68076	0.00734558	0.0226082
BTHUR0008_RS09290	3.15375	-0.26808	0.602674	-0.444818	0.656452	0.770753
BTHUR0008_RS09295	54.1328	0.0316596	0.330333	0.0958413	0.923647	0.954434
BTHUR0008_RS09300	2480.7	0.216371	0.152882	1.41528	0.156985	0.268381
BTHUR0008_RS09305	111.165	-2.06284	0.296437	-6.9588	3.43192e-12	7.43249e-11
BTHUR0008_RS09310	118.038	-0.581365	0.173922	-3.34267	0.000829761	0.00347046
BTHUR0008_RS09315	7.48918	0.312721	0.558667	0.559763	0.575641	0.701407
BTHUR0008_RS09320	1416.54	-0.274026	0.245604	-1.11572	0.264541	0.40148
BTHUR0008_RS09325	312.577	-0.617121	0.156174	-3.95149	7.76668e-05	0.000433561
BTHUR0008_RS09330	86.9173	0.113965	0.259448	0.439261	0.660473	0.773637
BTHUR0008_RS09335	338.339	-1.6735	0.225544	-7.41983	1.17271e-13	3.18504e-12
BTHUR0008_RS09340	0.811864	-0.311846	0.666029	-0.468217	0.63963	NA
BTHUR0008_RS09345	38.4446	0.63221	0.264569	2.38958	0.0168675	0.0454645
BTHUR0008_RS09350	140.724	-0.253734	0.172876	-1.46772	0.14218	0.248952
BTHUR0008_RS09355	796.272	0.689634	0.227798	3.02739	0.00246672	0.0089581
BTHUR0008_RS09360	912.769	-0.406789	0.141788	-2.86899	0.0041178	0.013939
BTHUR0008_RS09365	25.8275	-0.0813168	0.365349	-0.222573	0.823868	0.89066
BTHUR0008_RS09370	1038.45	-0.118536	0.183746	-0.645109	0.518856	0.651855
BTHUR0008_RS09375	162.309	1.24356	0.236945	5.24829	1.53515e-07	1.57333e-06
BTHUR0008_RS09380	185.301	-1.36692	0.185349	-7.37488	1.64496e-13	4.35768e-12
BTHUR0008_RS09385	120.841	-0.354184	0.247446	-1.43136	0.152327	0.262307
BTHUR0008_RS09390	346.698	-0.780388	0.206763	-3.77431	0.000160452	0.00082009
BTHUR0008_RS09395	6.9118	0.0515167	0.488807	0.105393	0.916064	0.949672
BTHUR0008_RS09400	4.59676	0.136086	0.595334	0.228588	0.819189	0.888338
BTHUR0008_RS09405	15.4088	0.261689	0.399763	0.654609	0.512719	0.646785
BTHUR0008_RS09410	21.6619	0.383703	0.336532	1.14017	0.254216	0.389396
BTHUR0008_RS09415	9.42836	-0.541116	0.474836	-1.13959	0.254459	0.389523
BTHUR0008_RS09420	54.0924	0.0571272	0.256429	0.22278	0.823707	0.890648
BTHUR0008_RS09425	143.901	0.00312198	0.196095	0.0159208	0.987298	0.992395
BTHUR0008_RS09430	2313.55	-0.294121	0.129519	-2.27088	0.0231543	0.0591468
BTHUR0008_RS09435	130.989	-0.180367	0.174404	-1.03419	0.301048	0.441385
BTHUR0008_RS09440	323.255	1.65521	0.193571	8.55094	1.22094e-17	5.10214e-16
BTHUR0008_RS09445	361.481	0.361451	0.167906	2.1527	0.0313426	0.0759441
BTHUR0008_RS09450	1644.96	-0.0946106	0.135275	-0.699394	0.484306	0.622724
BTHUR0008_RS09455	16.7491	-0.0264387	0.352016	-0.0751066	0.94013	0.964678
BTHUR0008_RS09460	6.30965	-0.244615	0.596496	-0.410087	0.681742	0.789489
BTHUR0008_RS09465	6.47152	-0.237214	0.481198	-0.492966	0.622037	0.741049
BTHUR0008_RS09470	2.28173	-0.0209059	0.654611	-0.0319364	0.974523	0.986823
BTHUR0008_RS09475	26.7455	0.12681	0.294576	0.430485	0.666843	0.778333
BTHUR0008_RS09480	453.565	0.190819	0.250016	0.763225	0.445329	0.584901
BTHUR0008_RS09485	269.964	0.459171	0.187555	2.4482	0.0143571	0.0396441
BTHUR0008_RS09490	8.85998	-0.861736	0.431524	-1.99696	0.0458296	0.102392
BTHUR0008_RS09495	5.75222	0.475768	0.547598	0.868827	0.384942	0.52876
BTHUR0008_RS09500	3.41103	-0.858306	0.601148	-1.42778	0.153356	0.263543
BTHUR0008_RS09505	55.0482	-1.66167	0.297776	-5.58027	2.40143e-08	2.86146e-07
BTHUR0008_RS09510	911.935	-0.193141	0.168316	-1.14749	0.251179	0.385538
BTHUR0008_RS09515	6.58902	-0.743638	0.494911	-1.50257	0.132951	0.237201
BTHUR0008_RS09520	28.3302	-0.524818	0.305068	-1.72033	0.0853719	0.167914
BTHUR0008_RS09525	2.3758	-0.19077	0.650574	-0.293234	0.769344	0.853484
BTHUR0008_RS09530	79.919	0.490337	0.213209	2.29979	0.0214598	0.0555597
BTHUR0008_RS09535	4.0718	-0.808558	0.572787	-1.41162	0.158062	0.269989
BTHUR0008_RS09540	14.2335	-0.627805	0.399534	-1.57134	0.116103	0.214561
BTHUR0008_RS09545	8.60356	0.0916539	0.494831	0.185222	0.853055	0.910109
BTHUR0008_RS09550	13.6095	-0.288945	0.404416	-0.714475	0.474933	0.612797
BTHUR0008_RS09555	33.5808	-0.402758	0.277868	-1.44946	0.14721	0.255422
BTHUR0008_RS09560	438.395	-0.0362359	0.226617	-0.1599	0.87296	0.92297
BTHUR0008_RS09565	2214.34	-1.08425	0.22737	-4.76866	1.85457e-06	1.48516e-05
BTHUR0008_RS09570	8.67557	1.96552	0.52979	3.71	0.000207257	0.00103176
BTHUR0008_RS09575	11.5631	0.420627	0.457473	0.919456	0.357857	0.500713
BTHUR0008_RS09580	22.8899	0.447027	0.436276	1.02464	0.305532	0.446449
BTHUR0008_RS09585	320.991	-0.472225	0.174318	-2.70899	0.00674884	0.0209673
BTHUR0008_RS09590	27.0131	-0.394857	0.305659	-1.29182	0.196418	0.320293
BTHUR0008_RS09595	9.62296	-0.930922	0.423735	-2.19694	0.0280244	0.0693772
BTHUR0008_RS09600	1124.48	-0.125216	0.164956	-0.75909	0.447799	0.587495
BTHUR0008_RS09605	27.1202	-0.561525	0.330475	-1.69915	0.0892916	0.173951
BTHUR0008_RS09610	8.57311	-0.576654	0.473373	-1.21818	0.223156	0.353405
BTHUR0008_RS09615	39.9501	-0.91176	0.294571	-3.09521	0.00196674	0.0073354
BTHUR0008_RS09620	65.2051	-0.145149	0.213381	-0.680234	0.496356	0.633142
BTHUR0008_RS09625	3207.8	-2.9493	0.206495	-14.2827	2.80607e-46	8.7638e-44
BTHUR0008_RS09630	37.5738	-0.737685	0.263368	-2.80097	0.00509499	0.0166189
BTHUR0008_RS09635	14.1244	0.0928586	0.417978	0.222161	0.824188	0.890844
BTHUR0008_RS09640	86.7566	-0.539228	0.213108	-2.53031	0.0113961	0.0327005
BTHUR0008_RS09645	29.8109	-1.62574	0.311249	-5.22328	1.75785e-07	1.77098e-06
BTHUR0008_RS09650	18.2898	0.0312872	0.379554	0.0824315	0.934304	0.961026
BTHUR0008_RS09655	8.10611	-0.67624	0.460362	-1.46893	0.141851	0.248743
BTHUR0008_RS09660	32.8366	-0.510717	0.346907	-1.4722	0.140967	0.247524
BTHUR0008_RS09665	3.49928	-0.940795	0.606946	-1.55005	0.12113	0.221156
BTHUR0008_RS09670	4.65458	1.03934	0.584705	1.77755	0.0754783	0.153124
BTHUR0008_RS09675	5.77654	0.430205	0.534975	0.80416	0.421305	0.562688
BTHUR0008_RS09680	1.75107	-0.643137	0.66596	-0.965729	0.33418	NA
BTHUR0008_RS09685	25.3728	-0.288546	0.301165	-0.958097	0.338014	0.481001
BTHUR0008_RS09690	13.1859	0.265647	0.39855	0.666534	0.50507	0.640129
BTHUR0008_RS09695	17.327	-1.46378	0.344115	-4.25374	2.10226e-05	0.000133994
BTHUR0008_RS09700	32.8369	0.568914	0.277351	2.05124	0.0402436	0.0923099
BTHUR0008_RS09705	49.1666	-1.43167	0.232854	-6.14834	7.82966e-10	1.18523e-08
BTHUR0008_RS09710	3.50317	1.37869	0.617195	2.2338	0.0254961	0.063918
BTHUR0008_RS09715	8344.79	-0.508511	0.220418	-2.30703	0.0210534	0.0545549
BTHUR0008_RS09720	247.324	0.494674	0.204881	2.41445	0.0157591	0.0429162
BTHUR0008_RS09725	0.143529	0.317423	0.442603	0.717173	0.473267	NA
BTHUR0008_RS09730	0.225965	0.358873	0.457467	0.784479	0.432759	NA
BTHUR0008_RS09735	50.7756	-0.624112	0.302316	-2.06444	0.0389765	0.0898548
BTHUR0008_RS09740	3263.46	-0.250526	0.13681	-1.8312	0.0670713	0.139161
BTHUR0008_RS09745	1233.63	-0.0194044	0.209011	-0.0928395	0.926031	0.955417
BTHUR0008_RS09750	2811.37	-0.220606	0.154316	-1.42957	0.152841	0.26281
BTHUR0008_RS09755	137.88	0.0204207	0.201272	0.101458	0.919187	0.951414
BTHUR0008_RS09760	29.7456	-0.0969465	0.289814	-0.334513	0.737993	0.829846
BTHUR0008_RS09765	21.594	0.677933	0.330251	2.05278	0.0400941	0.0920381
BTHUR0008_RS09770	34.4367	0.0813825	0.274903	0.296041	0.767199	0.852539
BTHUR0008_RS09775	7.94531	0.628313	0.48527	1.29477	0.1954	0.319
BTHUR0008_RS09780	59.9189	0.218811	0.224769	0.973495	0.330307	0.473326
BTHUR0008_RS09785	90.9716	-0.334413	0.289906	-1.15352	0.248695	0.383015
BTHUR0008_RS09790	285.424	-0.232844	0.132228	-1.76093	0.0782496	0.157274
BTHUR0008_RS09795	690.681	0.325882	0.434641	0.749773	0.453392	0.593258
BTHUR0008_RS09800	171.361	0.417075	0.177828	2.34538	0.0190075	0.0499295
BTHUR0008_RS09805	76.4957	-0.0862323	0.22	-0.391966	0.695084	0.798727
BTHUR0008_RS09810	42.8981	0.111559	0.247687	0.450404	0.652419	0.767536
BTHUR0008_RS09815	7.93655	-0.978187	0.496829	-1.96886	0.0489692	0.108024
narZ	57.8842	-1.75774	0.359386	-4.89096	1.00347e-06	8.48234e-06
narH	10.2559	-0.408683	0.489088	-0.835603	0.403379	0.546251
BTHUR0008_RS09830	3.06742	1.13647	0.630197	1.80335	0.0713327	0.146213
BTHUR0008_RS09835	14.6974	0.561375	0.369	1.52134	0.128174	0.23069
BTHUR0008_RS09840	161.875	0.770737	0.185253	4.16047	3.17596e-05	0.000193492
BTHUR0008_RS09845	39.6962	-2.19263	0.605987	-3.61827	NA	NA
BTHUR0008_RS09850	24.6677	-2.24887	0.61503	-3.65653	NA	NA
BTHUR0008_RS09855	30.3513	-0.469798	0.390715	-1.20241	0.229206	0.360484
BTHUR0008_RS09860	7.37499	-0.337187	0.532699	-0.632979	0.526747	0.659156
BTHUR0008_RS09865	1.09671	1.29995	0.664722	1.95562	0.0505096	NA
BTHUR0008_RS09870	20.77	-0.221335	0.355047	-0.623398	0.533023	0.664627
BTHUR0008_RS09875	12.9217	1.16647	0.417079	2.79677	0.00516164	0.0167464
BTHUR0008_RS09880	1.11114	0.128639	0.679006	0.189452	0.849739	NA
BTHUR0008_RS09885	1.37784	0.699814	0.680577	1.02827	0.303825	NA
BTHUR0008_RS09890	3.28821	-0.780786	0.617403	-1.26463	0.206005	0.332725
BTHUR0008_RS09895	14.1316	-0.253485	0.377191	-0.672034	0.501562	0.637044
BTHUR0008_RS09900	2.60627	-0.829171	0.642215	-1.29111	0.196665	0.320496
BTHUR0008_RS09905	173.872	-1.94902	0.561131	-3.47338	0.000513938	0.00231038
BTHUR0008_RS09910	6.67721	-1.54833	0.519484	-2.98051	0.00287767	0.010213
BTHUR0008_RS09915	99.2476	-0.167287	0.212518	-0.787168	0.431184	0.570545
BTHUR0008_RS09920	0.671507	0.461827	0.660454	0.699257	0.484391	NA
BTHUR0008_RS09925	2.81562	0.717496	0.64821	1.10689	0.268342	0.405692
BTHUR0008_RS09930	8.87224	0.215797	0.445473	0.484422	0.628086	0.747056
BTHUR0008_RS09935	93.341	-0.14516	0.22229	-0.653024	0.513741	0.647798
BTHUR0008_RS09940	4.39659	-1.49741	0.557628	-2.68532	0.00724596	0.0223364
BTHUR0008_RS09945	21.0156	-0.752102	0.352125	-2.13589	0.0326881	0.0786582
BTHUR0008_RS09950	176.306	1.61939	0.280351	5.77629	7.63651e-09	9.68271e-08
BTHUR0008_RS09955	416.852	-0.633731	0.146479	-4.32641	1.51557e-05	9.97051e-05
BTHUR0008_RS09960	3.1545	-0.0980149	0.624375	-0.156981	0.87526	0.924821
BTHUR0008_RS09965	1639.81	-0.17948	0.180854	-0.992404	0.321	0.463685
BTHUR0008_RS09970	4520.51	-0.0470562	0.145244	-0.323981	0.745952	0.836764
BTHUR0008_RS09975	6782.55	-0.717121	0.187182	-3.83113	0.000127554	0.000674001
BTHUR0008_RS09980	86.642	-1.49597	0.333587	-4.4845	7.3086e-06	5.13854e-05
BTHUR0008_RS09985	6.47945	0.0633036	0.542437	0.116702	0.907096	0.944169
BTHUR0008_RS09990	0.472622	0.210718	0.607939	0.34661	0.728885	NA
[truncated: 4,350 more rows]

## Sheet: 4reps_filtered
	baseMean	log2FoldChange	lfcSE	stat	pvalue	padj
BTHUR0008_RS00080	43.7571	1.90406	0.292331	6.51339	7.34714e-11	1.31319e-09
BTHUR0008_RS00115	4007.69	1.03834	0.124429	8.34485	7.13059e-17	2.76555e-15
BTHUR0008_RS00120	593.309	1.13197	0.193543	5.84867	4.95523e-09	6.47673e-08
BTHUR0008_RS00250	2873.98	1.04822	0.20309	5.16138	2.45131e-07	2.40829e-06
BTHUR0008_RS00330	204.939	1.36664	0.337358	4.051	5.09993e-05	0.000296696
BTHUR0008_RS00380	22.1118	-1.00048	0.322396	-3.10326	0.00191398	0.00717472
BTHUR0008_RS00395	1779.7	-1.3349	0.184434	-7.23781	4.56001e-13	1.11354e-11
BTHUR0008_RS00415	39286.3	-1.98537	0.16861	-11.775	5.25327e-32	7.42212e-30
BTHUR0008_RS00425	19069.4	-1.39176	0.148173	-9.39275	5.84546e-21	3.65126e-19
infA	12408.7	-1.23781	0.226113	-5.47429	4.3927e-08	5.0516e-07
BTHUR0008_RS00460	63968.5	-1.88105	0.158929	-11.8358	2.54898e-32	3.68918e-30
BTHUR0008_RS00500	6986.45	-1.01274	0.228349	-4.43503	9.20597e-06	6.32271e-05
BTHUR0008_RS00520	82978.4	-1.38488	0.164023	-8.44319	3.08783e-17	1.24648e-15
BTHUR0008_RS00550	57551.1	-1.23258	0.154942	-7.95514	1.78934e-15	6.06738e-14
BTHUR0008_RS00630	1038.96	-1.06681	0.166211	-6.41843	1.37685e-10	2.33436e-09
BTHUR0008_RS00705	850.203	1.14754	0.197443	5.81197	6.17412e-09	7.94734e-08
BTHUR0008_RS00830	22.2904	-1.93856	0.419849	-4.61728	3.888e-06	2.88032e-05
BTHUR0008_RS00890	7.3423	-1.37735	0.472131	-2.91731	0.0035307	0.0121738
BTHUR0008_RS00920	223.811	-2.24852	0.271321	-8.28732	1.15834e-16	4.35079e-15
BTHUR0008_RS00925	157.439	-1.83823	0.46824	-3.92583	8.64316e-05	0.000477992
BTHUR0008_RS00930	82.7822	-1.96056	0.398136	-4.92436	8.46354e-07	7.34249e-06
BTHUR0008_RS00935	180.099	-2.25343	0.563379	-3.99985	6.33819e-05	0.000360949
BTHUR0008_RS00960	24.6405	1.18254	0.354031	3.34022	0.000837114	0.00349479
BTHUR0008_RS01010	4.14061	1.46335	0.612407	2.38951	0.016871	0.0454645
BTHUR0008_RS01020	161.52	-1.11123	0.171253	-6.48881	8.65177e-11	1.52796e-09
BTHUR0008_RS01035	228.996	-1.00817	0.263368	-3.82799	0.000129193	0.000681619
BTHUR0008_RS01065	517.879	-1.67198	0.218767	-7.64274	2.12647e-14	6.06658e-13
BTHUR0008_RS01120	1882.59	-2.28946	0.313616	-7.3002	2.87337e-13	7.22482e-12
BTHUR0008_RS01265	8038.54	1.10259	0.191412	5.7603	8.39656e-09	1.05339e-07
BTHUR0008_RS01270	1909.29	-1.48997	0.122675	-12.1457	6.04934e-34	9.70183e-32
BTHUR0008_RS01295	474.748	1.54484	0.157946	9.78083	1.36088e-22	9.61365e-21
BTHUR0008_RS01335	23.5007	1.15043	0.365775	3.1452	0.00165975	0.00636649
BTHUR0008_RS01345	65.5197	1.16228	0.240469	4.83341	1.34217e-06	1.1031e-05
BTHUR0008_RS01350	17.422	1.05531	0.373678	2.82412	0.00474107	0.0156908
BTHUR0008_RS01365	8377.84	-2.84185	0.260776	-10.8977	1.18226e-27	1.18907e-25
BTHUR0008_RS01370	6198.1	-1.31577	0.479363	-2.74483	0.00605427	0.0192323
BTHUR0008_RS01430	1229.95	-1.30974	0.213098	-6.14619	7.93685e-10	1.19341e-08
BTHUR0008_RS01440	25.1897	-1.6433	0.320947	-5.12017	3.05255e-07	2.91688e-06
BTHUR0008_RS01475	6.88697	2.10872	0.560275	3.76372	0.000167404	0.000851223
BTHUR0008_RS01485	77.3958	-1.27534	0.307709	-4.14464	3.4035e-05	0.000206086
BTHUR0008_RS01490	75.5707	-3.03391	0.592524	-5.12032	3.05022e-07	2.91688e-06
BTHUR0008_RS01495	49.6881	-2.26417	0.315917	-7.16698	7.66695e-13	1.82714e-11
BTHUR0008_RS01510	72.9596	1.13834	0.264359	4.30605	1.66194e-05	0.000108373
BTHUR0008_RS01515	212.73	-1.08879	0.17846	-6.10104	1.05381e-09	1.55943e-08
BTHUR0008_RS01670	1315.26	2.56724	0.181865	14.1162	3.01919e-45	8.53136e-43
BTHUR0008_RS01675	739.656	2.71491	0.176248	15.4039	1.54074e-53	6.39576e-51
BTHUR0008_RS01680	4452.78	3.15471	0.141158	22.3488	1.23904e-110	7.35247e-107
BTHUR0008_RS01685	1544.22	2.96953	0.176804	16.7956	2.6265e-63	2.22652e-60
BTHUR0008_RS01715	108.852	1.10817	0.203071	5.45705	4.84111e-08	5.52446e-07
thiE	37.4618	1.2144	0.334848	3.62672	0.00028704	0.00137473
BTHUR0008_RS01945	69.2552	-1.17625	0.312814	-3.76022	0.000169762	0.000858796
BTHUR0008_RS02020	394.742	-1.02991	0.171873	-5.9923	2.06889e-09	2.90231e-08
BTHUR0008_RS02070	14.3502	1.36635	0.482504	2.83179	0.00462884	0.015345
BTHUR0008_RS02120	147.409	1.01418	0.281162	3.60709	0.000309655	0.00146999
BTHUR0008_RS02180	7.91339	1.40107	0.534442	2.62155	0.00875315	0.0263394
BTHUR0008_RS02195	4070.92	-1.16451	0.321163	-3.62593	0.000287925	0.00137786
BTHUR0008_RS02280	26.3995	-1.59805	0.385252	-4.14806	3.35311e-05	0.000203242
BTHUR0008_RS02385	11334.5	-1.6828	0.542152	-3.10392	0.00190974	0.00716333
BTHUR0008_RS02390	33.3912	1.16782	0.335922	3.47647	0.000508059	0.00228916
BTHUR0008_RS02410	1578.85	1.08154	0.174424	6.20064	5.62332e-10	8.75821e-09
BTHUR0008_RS02430	2668.16	1.28848	0.25416	5.06958	3.98699e-07	3.74942e-06
BTHUR0008_RS02440	154.405	-2.01457	0.198587	-10.1445	3.50483e-24	2.701e-22
BTHUR0008_RS02480	15.4847	-1.33128	0.371957	-3.57913	0.00034474	0.00162356
BTHUR0008_RS02530	109.712	-2.33589	0.645751	-3.61733	0.000297662	0.00141874
BTHUR0008_RS02665	198.161	4.63819	0.279352	16.6034	6.58781e-62	4.88651e-59
BTHUR0008_RS02670	730.586	4.8525	0.249733	19.4308	4.24107e-84	5.0333e-81
BTHUR0008_RS02685	2015.65	1.00177	0.11175	8.96443	3.11895e-19	1.54232e-17
BTHUR0008_RS02715	205.864	-1.20623	0.189245	-6.37392	1.84256e-10	3.07127e-09
BTHUR0008_RS02725	10.5002	1.42768	0.468916	3.04463	0.00232964	0.00849667
BTHUR0008_RS02750	61.3424	3.18545	0.374292	8.51059	1.73043e-17	7.08165e-16
BTHUR0008_RS02815	143.124	-1.3831	0.200901	-6.88447	5.80015e-12	1.20343e-10
BTHUR0008_RS02820	466.929	1.29019	0.136487	9.4528	3.29893e-21	2.12781e-19
BTHUR0008_RS02825	1157.28	1.21302	0.170876	7.09885	1.258e-12	2.89339e-11
BTHUR0008_RS02835	2844.31	1.12151	0.156372	7.1721	7.3858e-13	1.77439e-11
BTHUR0008_RS02890	36.3064	-1.12272	0.294273	-3.81525	0.000136044	0.000711893
BTHUR0008_RS02895	73.7609	-1.94807	0.257343	-7.56995	3.7336e-14	1.04505e-12
BTHUR0008_RS02910	414.187	-1.05563	0.149266	-7.07215	1.52554e-12	3.46841e-11
BTHUR0008_RS02935	149.95	1.00572	0.201973	4.97949	6.37533e-07	5.7407e-06
BTHUR0008_RS02960	37.0233	1.02726	0.328912	3.1232	0.00178898	0.00678759
BTHUR0008_RS02965	56.62	1.22928	0.242947	5.05985	4.19584e-07	3.92096e-06
BTHUR0008_RS02970	10.8696	1.45013	0.488355	2.96942	0.00298361	0.0105385
BTHUR0008_RS02985	154.901	-1.17449	0.191499	-6.13314	8.61638e-10	1.2879e-08
BTHUR0008_RS03020	52.5976	-1.16262	0.249171	-4.66597	3.0716e-06	2.32783e-05
BTHUR0008_RS03045	41016.9	-1.2965	0.192768	-6.72572	1.74723e-11	3.35535e-10
BTHUR0008_RS03110	11.1404	-1.02976	0.417922	-2.46401	0.0137394	0.0382588
BTHUR0008_RS03135	15.4907	1.1013	0.406377	2.71004	0.00672745	0.0209228
BTHUR0008_RS03250	10.7599	1.63419	0.483894	3.37717	0.000732367	0.00311725
BTHUR0008_RS03290	8.12675	1.19559	0.487671	2.45164	0.0142207	0.0393223
BTHUR0008_RS03365	1587.47	-1.06766	0.147551	-7.23587	4.62546e-13	1.1249e-11
BTHUR0008_RS03370	893.754	-2.09943	0.219583	-9.56099	1.16637e-21	7.7767e-20
BTHUR0008_RS03415	20261.7	-1.02574	0.150599	-6.8111	9.68572e-12	1.96161e-10
BTHUR0008_RS03465	782.964	-1.3583	0.236661	-5.73941	9.50059e-09	1.1819e-07
BTHUR0008_RS03530	18.3891	1.22011	0.411814	2.96277	0.0030488	0.0107369
BTHUR0008_RS03635	4.97961	-1.39667	0.583881	-2.39205	0.0167544	0.0452943
BTHUR0008_RS03645	182.92	-2.44063	0.17529	-13.9234	4.56454e-44	1.17765e-41
BTHUR0008_RS03650	338.115	-1.63721	0.151168	-10.8304	2.46974e-27	2.44257e-25
BTHUR0008_RS03655	124.427	-1.91359	0.204585	-9.35354	8.47653e-21	5.08078e-19
BTHUR0008_RS03660	53.677	-1.42189	0.224856	-6.32356	2.556e-10	4.18986e-09
BTHUR0008_RS03770	2666.83	1.94527	0.196221	9.91371	3.62913e-23	2.69191e-21
BTHUR0008_RS03775	59.1082	1.56709	0.242876	6.45221	1.10233e-10	1.91825e-09
BTHUR0008_RS03790	48.1987	1.31951	0.291699	4.52353	6.08176e-06	4.36386e-05
BTHUR0008_RS03865	604.768	-1.22973	0.432756	-2.84163	0.00448836	0.0149882
BTHUR0008_RS03940	8.96694	-1.39298	0.482523	-2.88688	0.00389088	0.0132616
BTHUR0008_RS03950	20.8416	-1.73464	0.376185	-4.61115	4.00451e-06	2.96294e-05
BTHUR0008_RS03990	42.8934	-1.0153	0.290516	-3.49481	0.000474404	0.00215387
BTHUR0008_RS04100	566.116	1.36369	0.175824	7.75596	8.76804e-15	2.60148e-13
BTHUR0008_RS04145	64.992	1.03404	0.242786	4.25906	2.05289e-05	0.000131412
BTHUR0008_RS04245	45.46	1.57822	0.303057	5.20767	1.91226e-07	1.91678e-06
BTHUR0008_RS04285	538.701	1.46446	0.200031	7.32115	2.45862e-13	6.26157e-12
BTHUR0008_RS04360	40.0817	-1.32036	0.278157	-4.74681	2.06648e-06	1.635e-05
BTHUR0008_RS04370	4325.71	-1.93177	0.660564	-2.92442	0.00345098	0.0119406
BTHUR0008_RS04375	577.482	-2.67203	0.656799	-4.06827	4.7364e-05	0.000277811
BTHUR0008_RS04380	224.264	-2.58431	0.635806	-4.06462	4.81099e-05	0.000281265
BTHUR0008_RS04385	658.881	-4.18416	0.515707	-8.11344	4.92072e-16	1.78046e-14
BTHUR0008_RS04390	778.086	-4.64994	0.296634	-15.6757	2.21805e-55	1.19654e-52
BTHUR0008_RS04480	137.449	1.07738	0.22691	4.74807	2.05367e-06	1.62703e-05
BTHUR0008_RS04510	20.7584	1.01981	0.374504	2.7231	0.00646719	0.0202514
BTHUR0008_RS04540	186.799	1.17264	0.182153	6.43765	1.21338e-10	2.08097e-09
BTHUR0008_RS04670	15.3658	-1.32434	0.376343	-3.51897	0.000433224	0.00198513
BTHUR0008_RS04785	381.698	-1.035	0.215743	-4.7974	1.60742e-06	1.30128e-05
BTHUR0008_RS04825	347.153	-1.00223	0.199356	-5.02735	4.97314e-07	4.58624e-06
BTHUR0008_RS04875	19.3554	1.082	0.363888	2.97345	0.00294477	0.0104262
lstR	236.306	1.19083	0.24146	4.93179	8.14799e-07	7.09304e-06
BTHUR0008_RS04885	91.2435	1.32513	0.218219	6.07249	1.25943e-09	1.83623e-08
BTHUR0008_RS04920	1264.65	1.21638	0.146765	8.28794	1.15231e-16	4.35079e-15
BTHUR0008_RS04940	2729.97	-1.33148	0.149843	-8.88586	6.34255e-19	3.05989e-17
BTHUR0008_RS04955	3.35653	2.23057	0.653717	3.41214	0.000644545	0.00279995
BTHUR0008_RS05015	68.9001	1.08232	0.239908	4.5114	6.44019e-06	4.5988e-05
BTHUR0008_RS05025	4178.32	-1.85329	0.17603	-10.5282	6.40233e-26	5.75628e-24
BTHUR0008_RS05030	147.573	-2.1319	0.190579	-11.1864	4.75208e-29	5.63977e-27
BTHUR0008_RS05050	363.412	1.10373	0.186902	5.90539	3.51823e-09	4.70207e-08
BTHUR0008_RS05080	1672.79	1.094	0.212307	5.1529	2.56492e-07	2.50745e-06
BTHUR0008_RS05105	38.5763	1.32373	0.314271	4.21208	2.53025e-05	0.000158214
BTHUR0008_RS05135	255.483	-1.65978	0.195893	-8.47287	2.39415e-17	9.73074e-16
BTHUR0008_RS05145	7289.71	-1.11463	0.176799	-6.30448	2.89154e-10	4.67531e-09
BTHUR0008_RS05150	7.78681	-1.22147	0.48464	-2.52037	0.0117231	0.0334446
BTHUR0008_RS05170	19.1503	-1.44322	0.34497	-4.18361	2.86913e-05	0.000177718
BTHUR0008_RS05250	54.8245	2.33402	0.293939	7.9405	2.01366e-15	6.75088e-14
BTHUR0008_RS05280	77.7081	-1.02122	0.197087	-5.18156	2.20036e-07	2.17254e-06
BTHUR0008_RS05335	15.8444	1.83588	0.406773	4.51329	6.38298e-06	4.56345e-05
BTHUR0008_RS05340	33.1562	-1.17461	0.276163	-4.25332	2.10627e-05	0.000134105
BTHUR0008_RS05375	55.1443	-1.02478	0.222253	-4.61086	4.01006e-06	2.96335e-05
rocD	1810.09	-1.18828	0.161074	-7.37724	1.61608e-13	4.30037e-12
prsA_2	525.962	-1.05324	0.271664	-3.87699	0.000105758	0.000569996
BTHUR0008_RS05455	58.5378	1.05474	0.237393	4.44301	8.87097e-06	6.11386e-05
BTHUR0008_RS05475	11615.5	-2.92867	0.289347	-10.1216	4.42927e-24	3.36965e-22
BTHUR0008_RS05520	145.782	-1.56132	0.204584	-7.63169	2.31688e-14	6.57817e-13
BTHUR0008_RS05530	269.336	-1.38417	0.226844	-6.10187	1.04834e-09	1.55521e-08
BTHUR0008_RS05535	404.796	-1.723	0.191845	-8.98122	2.67784e-19	1.33532e-17
BTHUR0008_RS05540	679.32	-1.12718	0.167982	-6.71016	1.94413e-11	3.68577e-10
BTHUR0008_RS05545	1203.98	-2.22651	0.167231	-13.314	1.91903e-40	4.06698e-38
BTHUR0008_RS05610	317.176	1.60351	0.203472	7.88073	3.25481e-15	1.04968e-13
ppnK_1	1765.2	1.34273	0.172106	7.80177	6.10426e-15	1.89648e-13
BTHUR0008_RS05660	7.9131	-1.96468	0.513733	-3.82432	0.000131136	0.000688638
BTHUR0008_RS05780	649.91	-1.60033	0.140241	-11.4113	3.67265e-30	4.54032e-28
BTHUR0008_RS05820	8.2263	1.89766	0.532894	3.56105	0.000369377	0.00172725
BTHUR0008_RS05865	224.888	1.17246	0.276109	4.24636	2.17267e-05	0.000138185
BTHUR0008_RS05895	14359.8	-1.34494	0.197743	-6.80149	1.03544e-11	2.0899e-10
BTHUR0008_RS05900	30.4264	-1.10401	0.295683	-3.73377	0.000188631	0.000944588
BTHUR0008_RS05975	9.38916	-1.42258	0.507275	-2.80437	0.00504153	0.0164738
BTHUR0008_RS05980	34.8412	-1.85736	0.317454	-5.8508	4.89217e-09	6.4226e-08
BTHUR0008_RS05990	119.369	-1.08163	0.202599	-5.33877	9.35774e-08	9.96328e-07
BTHUR0008_RS06000	25.2801	-1.09117	0.347063	-3.14402	0.00166646	0.00638398
BTHUR0008_RS06015	1882.47	1.04994	0.219384	4.78588	1.70243e-06	1.37258e-05
BTHUR0008_RS06055	48.4871	2.08636	0.306986	6.79628	1.07355e-11	2.15218e-10
BTHUR0008_RS06070	333.812	-1.36646	0.178299	-7.66387	1.80407e-14	5.22213e-13
BTHUR0008_RS06125	3636.55	-1.39315	0.314017	-4.43653	9.14215e-06	6.29345e-05
BTHUR0008_RS06150	899.306	-1.42515	0.178856	-7.96812	1.61108e-15	5.49435e-14
BTHUR0008_RS06155	360.808	-1.75855	0.191429	-9.18646	4.05981e-20	2.15097e-18
BTHUR0008_RS06160	54.757	-2.05719	0.240184	-8.56504	1.08039e-17	4.61224e-16
BTHUR0008_RS06165	106.139	-2.06095	0.20275	-10.165	2.84146e-24	2.24816e-22
BTHUR0008_RS06170	90.2448	-2.17741	0.197146	-11.0447	2.32608e-28	2.5561e-26
BTHUR0008_RS06235	100.086	3.3047	0.512665	6.44612	1.14749e-10	1.98519e-09
BTHUR0008_RS06250	51.4788	-1.92418	0.276296	-6.96418	3.30312e-12	7.20614e-11
BTHUR0008_RS06265	585.674	1.28548	0.164146	7.83134	4.82696e-15	1.51551e-13
BTHUR0008_RS06275	59.9507	-1.14025	0.250227	-4.55685	5.19262e-06	3.76227e-05
BTHUR0008_RS06310	166.565	1.0755	0.271697	3.95845	7.5439e-05	0.00042292
BTHUR0008_RS06330	585.403	1.59174	0.189523	8.39867	4.51568e-17	1.7629e-15
BTHUR0008_RS06415	41.3969	-1.0918	0.258396	-4.22531	2.38609e-05	0.000150149
BTHUR0008_RS06430	6974.05	-1.08001	0.115871	-9.32085	1.15416e-20	6.64931e-19
BTHUR0008_RS06450	187.178	4.48421	0.556424	8.05898	7.69365e-16	2.73378e-14
BTHUR0008_RS06455	469.271	3.84692	0.516618	7.44636	9.59491e-14	2.62379e-12
BTHUR0008_RS06460	357.834	4.52738	0.352693	12.8366	1.0229e-37	1.78527e-35
BTHUR0008_RS06480	3.74994	2.30072	0.649571	3.54192	0.000397233	0.00184155
BTHUR0008_RS06540	19.079	-2.09393	0.42014	-4.98389	6.23191e-07	5.62863e-06
BTHUR0008_RS06545	19.3487	-1.43652	0.475029	-3.02406	0.00249407	0.00902426
BTHUR0008_RS06555	24.7576	-1.29281	0.302579	-4.27265	1.93167e-05	0.000124592
BTHUR0008_RS06580	24.5311	-1.17095	0.346742	-3.377	0.000732822	0.00311725
sat	7.47502	-1.24058	0.483632	-2.56514	0.0103133	0.0300586
BTHUR0008_RS06715	42.4257	-1.07218	0.342972	-3.12613	0.00177122	0.00673312
BTHUR0008_RS06720	644.739	1.22881	0.147919	8.30732	9.78859e-17	3.77178e-15
BTHUR0008_RS06745	717.559	-1.90751	0.199232	-9.57431	1.02536e-21	6.91421e-20
BTHUR0008_RS06755	184.517	1.08822	0.201621	5.39733	6.76381e-08	7.33756e-07
BTHUR0008_RS06800	96.6098	1.01135	0.270277	3.74191	0.000182628	0.000917625
BTHUR0008_RS06810	1780.38	-1.03144	0.306348	-3.3669	0.000760188	0.00322211
BTHUR0008_RS06815	51.3297	2.29142	0.294647	7.77683	7.4367e-15	2.26466e-13
BTHUR0008_RS06820	32.8212	1.28882	0.3388	3.80409	0.000142326	0.000738729
BTHUR0008_RS06850	14.8145	-1.16458	0.411686	-2.8288	0.0046723	0.0154799
BTHUR0008_RS06870	2925.57	-1.53143	0.221355	-6.91841	4.56734e-12	9.6795e-11
BTHUR0008_RS06920	28.7916	-1.58148	0.337129	-4.69104	2.71818e-06	2.08788e-05
BTHUR0008_RS06955	136.668	1.00736	0.245914	4.0964	4.19619e-05	0.000248753
BTHUR0008_RS06960	47.3484	-1.0377	0.258019	-4.0218	5.77549e-05	0.000331769
BTHUR0008_RS06975	1196.21	-1.16659	0.219354	-5.31832	1.04729e-07	1.09993e-06
BTHUR0008_RS06990	143.574	1.49724	0.192794	7.76603	8.09848e-15	2.42709e-13
BTHUR0008_RS07030	425.826	-1.69926	0.183744	-9.24796	2.28822e-20	1.24571e-18
BTHUR0008_RS07185	285.171	-1.24392	0.19088	-6.51672	7.18596e-11	1.28826e-09
BTHUR0008_RS07225	639.932	-1.28739	0.176399	-7.29819	2.91673e-13	7.30289e-12
BTHUR0008_RS07300	74.6936	1.04349	0.27747	3.76075	0.000169406	0.000857728
BTHUR0008_RS07395	270.706	1.00232	0.150791	6.64712	2.98892e-11	5.54257e-10
BTHUR0008_RS07405	53.8106	-1.51159	0.275041	-5.49587	3.88779e-08	4.50589e-07
BTHUR0008_RS07445	1291.2	1.16668	0.163353	7.14206	9.19452e-13	2.14804e-11
BTHUR0008_RS07490	31.5974	-1.03594	0.302033	-3.4299	0.000603804	0.00264967
BTHUR0008_RS07555	81.6527	-1.06158	0.218337	-4.8621	1.16146e-06	9.65283e-06
BTHUR0008_RS07595	57.38	-1.61371	0.256586	-6.28914	3.19224e-10	5.13353e-09
BTHUR0008_RS07645	32.2049	1.38871	0.358524	3.87342	0.000107318	0.000577357
BTHUR0008_RS07685	40.4649	1.74311	0.305948	5.6974	1.21646e-08	1.4945e-07
BTHUR0008_RS07765	1367.36	1.58857	0.216149	7.34943	1.99056e-13	5.15806e-12
BTHUR0008_RS07850	267.11	-1.02291	0.170982	-5.98252	2.19712e-09	3.05226e-08
BTHUR0008_RS07890	134.686	1.40506	0.203502	6.90441	5.04132e-12	1.05335e-10
BTHUR0008_RS07920	44.7901	1.29185	0.314388	4.10911	3.97191e-05	0.00023664
BTHUR0008_RS07950	106.588	-1.92914	0.20772	-9.28723	1.58355e-20	8.94929e-19
BTHUR0008_RS07985	34.6554	-1.04055	0.285156	-3.64907	0.000263187	0.00127392
BTHUR0008_RS08025	52.0992	-1.54537	0.297799	-5.1893	2.11083e-07	2.0946e-06
BTHUR0008_RS08035	14.1236	1.72428	0.414007	4.16486	3.11545e-05	0.000190196
BTHUR0008_RS08055	34.9617	-1.30664	0.27634	-4.72837	2.26325e-06	1.76945e-05
BTHUR0008_RS08095	68.5446	2.77027	0.35175	7.87568	3.38898e-15	1.0822e-13
BTHUR0008_RS08110	5.44057	1.85207	0.6046	3.0633	0.00218908	0.00806834
BTHUR0008_RS08150	1519.7	1.26137	0.153505	8.21715	2.08402e-16	7.68109e-15
BTHUR0008_RS08155	297.886	-1.12523	0.189774	-5.92932	3.0419e-09	4.09311e-08
BTHUR0008_RS08180	382.416	1.01656	0.150672	6.74686	1.51082e-11	2.95881e-10
BTHUR0008_RS08190	292.033	1.80179	0.155806	11.5643	6.24759e-31	8.42572e-29
BTHUR0008_RS08200	50.1267	1.71302	0.276849	6.18758	6.10967e-10	9.466e-09
BTHUR0008_RS08225	246.314	-1.2129	0.181502	-6.6826	2.34734e-11	4.39404e-10
BTHUR0008_RS08245	170.601	-1.01466	0.216746	-4.68132	2.85027e-06	2.17118e-05
BTHUR0008_RS08305	466.167	-1.05248	0.190583	-5.52244	3.34318e-08	3.9052e-07
BTHUR0008_RS08315	5.39325	2.33568	0.625534	3.73391	0.000188533	0.000944588
BTHUR0008_RS08335	281.363	-1.34389	0.1777	-7.56269	3.94823e-14	1.09994e-12
BTHUR0008_RS08370	11.2046	1.97828	0.478985	4.13015	3.62529e-05	0.000217737
BTHUR0008_RS08385	609.643	-1.11717	0.141168	-7.91375	2.49753e-15	8.26893e-14
BTHUR0008_RS08460	241.131	-1.01849	0.214366	-4.75117	2.02246e-06	1.60591e-05
BTHUR0008_RS08475	31.9022	2.07042	0.359327	5.76194	8.31544e-09	1.04542e-07
BTHUR0008_RS08540	244.46	-1.00467	0.173789	-5.78099	7.42614e-09	9.43613e-08
BTHUR0008_RS08555	5526.3	1.57393	0.290822	5.412	6.23262e-08	6.85023e-07
BTHUR0008_RS08680	30.5758	1.03805	0.358891	2.89238	0.00382334	0.0130689
BTHUR0008_RS08780	200.257	-1.1429	0.195212	-5.85468	4.77926e-09	6.30225e-08
BTHUR0008_RS08800	82.4502	1.0707	0.228423	4.68737	2.7674e-06	2.12167e-05
BTHUR0008_RS08805	47.3574	1.26745	0.27532	4.60356	4.15329e-06	3.06157e-05
BTHUR0008_RS08825	7.7724	-1.36936	0.516459	-2.65144	0.00801483	0.0244399
BTHUR0008_RS08875	90.7376	1.29508	0.245327	5.279	1.29891e-07	1.34047e-06
BTHUR0008_RS08885	57.4321	-1.33515	0.344816	-3.87206	0.000107917	0.000580056
BTHUR0008_RS08965	376.197	1.33481	0.461305	2.89354	0.00380923	0.0130357
BTHUR0008_RS09000	23.8545	1.96294	0.387657	5.0636	4.11411e-07	3.85674e-06
BTHUR0008_RS09005	184.933	1.80194	0.231464	7.78496	6.97328e-15	2.14401e-13
BTHUR0008_RS09045	122.549	-1.26872	0.208506	-6.0848	1.16639e-09	1.71184e-08
BTHUR0008_RS09120	4655.21	-1.11059	0.175218	-6.33833	2.32264e-10	3.81788e-09
BTHUR0008_RS09160	95.5952	1.88828	0.269033	7.01877	2.2383e-12	4.99327e-11
BTHUR0008_RS09165	51.2287	2.16982	0.328992	6.59536	4.24225e-11	7.81786e-10
BTHUR0008_RS09170	48.6182	1.45821	0.332901	4.38032	1.18504e-05	7.93681e-05
BTHUR0008_RS09175	8.02065	1.52101	0.578477	2.62934	0.00855503	0.0258612
BTHUR0008_RS09180	81.6865	2.27814	0.311366	7.31661	2.54308e-13	6.44898e-12
BTHUR0008_RS09200	9.219	-1.15108	0.467736	-2.46097	0.0138563	0.0385302
BTHUR0008_RS09210	18.32	1.28381	0.374697	3.42627	0.00061194	0.0026733
BTHUR0008_RS09225	888.293	1.30318	0.123127	10.584	3.53528e-26	3.27787e-24
BTHUR0008_RS09240	34.286	-1.04002	0.308507	-3.37115	0.000748545	0.0031773
BTHUR0008_RS09265	216.075	-1.3598	0.277941	-4.8924	9.96124e-07	8.43417e-06
BTHUR0008_RS09305	111.165	-2.06284	0.296437	-6.9588	3.43192e-12	7.43249e-11
BTHUR0008_RS09335	338.339	-1.6735	0.225544	-7.41983	1.17271e-13	3.18504e-12
BTHUR0008_RS09375	162.309	1.24356	0.236945	5.24829	1.53515e-07	1.57333e-06
BTHUR0008_RS09380	185.301	-1.36692	0.185349	-7.37488	1.64496e-13	4.35768e-12
BTHUR0008_RS09440	323.255	1.65521	0.193571	8.55094	1.22094e-17	5.10214e-16
BTHUR0008_RS09505	55.0482	-1.66167	0.297776	-5.58027	2.40143e-08	2.86146e-07
BTHUR0008_RS09565	2214.34	-1.08425	0.22737	-4.76866	1.85457e-06	1.48516e-05
BTHUR0008_RS09570	8.67557	1.96552	0.52979	3.71	0.000207257	0.00103176
BTHUR0008_RS09625	3207.8	-2.9493	0.206495	-14.2827	2.80607e-46	8.7638e-44
BTHUR0008_RS09645	29.8109	-1.62574	0.311249	-5.22328	1.75785e-07	1.77098e-06
BTHUR0008_RS09695	17.327	-1.46378	0.344115	-4.25374	2.10226e-05	0.000133994
BTHUR0008_RS09705	49.1666	-1.43167	0.232854	-6.14834	7.82966e-10	1.18523e-08
narZ	57.8842	-1.75774	0.359386	-4.89096	1.00347e-06	8.48234e-06
BTHUR0008_RS09875	12.9217	1.16647	0.417079	2.79677	0.00516164	0.0167464
BTHUR0008_RS09905	173.872	-1.94902	0.561131	-3.47338	0.000513938	0.00231038
BTHUR0008_RS09910	6.67721	-1.54833	0.519484	-2.98051	0.00287767	0.010213
BTHUR0008_RS09940	4.39659	-1.49741	0.557628	-2.68532	0.00724596	0.0223364
BTHUR0008_RS09950	176.306	1.61939	0.280351	5.77629	7.63651e-09	9.68271e-08
BTHUR0008_RS09980	86.642	-1.49597	0.333587	-4.4845	7.3086e-06	5.13854e-05
BTHUR0008_RS10050	21.5697	-2.23331	0.386839	-5.77322	7.77701e-09	9.83983e-08
BTHUR0008_RS10090	560.134	-1.28387	0.218252	-5.8825	4.04118e-09	5.36474e-08
BTHUR0008_RS10095	25.9766	-1.14546	0.345702	-3.31342	0.000921621	0.00379785
BTHUR0008_RS10115	402.574	-1.3599	0.184504	-7.3706	1.69859e-13	4.47974e-12
BTHUR0008_RS10150	11.4114	1.17491	0.430913	2.72656	0.00639987	0.0200829
BTHUR0008_RS10295	30.7653	-1.01223	0.308426	-3.28193	0.00103099	0.00418746
BTHUR0008_RS10335	34.5856	1.372	0.367123	3.73718	0.000186098	0.000933478
BTHUR0008_RS10345	1853.95	1.92542	0.164199	11.7261	9.36564e-32	1.29246e-29
BTHUR0008_RS10365	2.71556	1.91716	0.682026	2.81098	0.00493907	0.0162015
adhP	6901.99	-1.68664	0.30491	-5.5316	3.17327e-08	3.72138e-07
BTHUR0008_RS10425	9.61769	1.24196	0.483172	2.57044	0.010157	0.0296963
BTHUR0008_RS10455	91.5814	1.69217	0.229182	7.38351	1.54175e-13	4.12107e-12
BTHUR0008_RS10495	80.9542	1.31398	0.241641	5.43773	5.39626e-08	6.0304e-07
BTHUR0008_RS10540	587.775	-3.00239	0.270272	-11.1088	1.1373e-28	1.29783e-26
BTHUR0008_RS10545	221.698	-1.55679	0.316246	-4.92269	8.53605e-07	7.38381e-06
BTHUR0008_RS10550	383.027	-1.53674	0.310047	-4.95649	7.17796e-07	6.36681e-06
BTHUR0008_RS10665	124.201	-1.75007	0.193403	-9.04885	1.44476e-19	7.39068e-18
BTHUR0008_RS10680	81.1676	-2.38583	0.229025	-10.4173	2.06657e-25	1.77725e-23
BTHUR0008_RS10685	32.6903	-1.4807	0.316161	-4.68337	2.82203e-06	2.15243e-05
BTHUR0008_RS10690	64.9114	1.57172	0.290408	5.41213	6.22782e-08	6.85023e-07
BTHUR0008_RS10705	67.7432	1.12242	0.36488	3.07613	0.00209708	0.00775816
BTHUR0008_RS10750	27.6739	1.09935	0.368008	2.98729	0.00281462	0.0100192
BTHUR0008_RS10770	5.44226	1.53666	0.58862	2.61062	0.00903793	0.0270318
BTHUR0008_RS10785	14.1844	-1.92599	0.387679	-4.96799	6.76489e-07	6.05473e-06
BTHUR0008_RS10810	8.90532	1.38546	0.502666	2.75622	0.00584738	0.0186751
BTHUR0008_RS10830	51.123	2.25848	0.34799	6.49007	8.57942e-11	1.51971e-09
BTHUR0008_RS10835	115.535	1.38419	0.237652	5.82443	5.73062e-09	7.3925e-08
BTHUR0008_RS10885	122.747	1.22631	0.183891	6.66871	2.58069e-11	4.81567e-10
BTHUR0008_RS10905	1489.85	-2.01489	0.235563	-8.55351	1.19398e-17	5.02489e-16
BTHUR0008_RS10910	7.34585	1.59416	0.554188	2.87657	0.00402024	0.0136555
BTHUR0008_RS10915	4919.76	-2.89055	0.302571	-9.5533	1.25624e-21	8.2828e-20
BTHUR0008_RS10920	37.1702	1.43474	0.35986	3.98694	6.69307e-05	0.000380064
BTHUR0008_RS10925	38.4147	2.45324	0.444298	5.52161	3.35913e-08	3.91613e-07
entE	148.349	1.75763	0.323519	5.43285	5.54614e-08	6.18624e-07
BTHUR0008_RS10935	55.5771	2.60457	0.372233	6.99715	2.61218e-12	5.76234e-11
BTHUR0008_RS10940	297.323	1.3109	0.289209	4.5327	5.82356e-06	4.18873e-05
BTHUR0008_RS10950	61.1453	1.30054	0.305083	4.26291	2.01781e-05	0.000129585
BTHUR0008_RS10960	63.7282	1.21724	0.234761	5.18501	2.16008e-07	2.13631e-06
BTHUR0008_RS10965	28.2811	-1.55914	0.328545	-4.74559	2.07899e-06	1.6427e-05
BTHUR0008_RS10995	2.72211	1.96955	0.666414	2.95545	0.00312213	0.0109557
BTHUR0008_RS11065	30.2007	1.96955	0.378645	5.20159	1.97594e-07	1.97063e-06
BTHUR0008_RS11070	4.44648	1.67914	0.612141	2.74306	0.00608692	0.0192948
BTHUR0008_RS11080	6.1893	1.48466	0.616894	2.40668	0.0160983	0.0437797
BTHUR0008_RS11155	2.7141	1.57255	0.664265	2.36735	0.0179158	0.0477051
BTHUR0008_RS11165	4.81308	1.47677	0.616242	2.3964	0.0165568	0.0448417
BTHUR0008_RS11175	868.106	1.5509	0.269082	5.76367	8.23033e-09	1.03692e-07
BTHUR0008_RS11205	71.2064	-1.12699	0.209957	-5.36774	7.97307e-08	8.55556e-07
BTHUR0008_RS11260	19.2092	2.32609	0.429931	5.41038	6.28911e-08	6.89557e-07
BTHUR0008_RS11410	8.86813	1.47864	0.483023	3.06123	0.00220432	0.00811342
BTHUR0008_RS11490	3.04846	1.68612	0.661407	2.54929	0.0107942	0.0312606
BTHUR0008_RS11500	22.4506	1.26932	0.401788	3.15919	0.0015821	0.00612005
BTHUR0008_RS11525	107.567	2.00594	0.258253	7.76734	8.01504e-15	2.41428e-13
BTHUR0008_RS11570	8.04843	1.40004	0.555084	2.52221	0.011662	0.0333504
BTHUR0008_RS11585	298.462	1.70124	0.233804	7.27635	3.42974e-13	8.48003e-12
BTHUR0008_RS11600	2645.61	1.13742	0.227758	4.99398	5.91472e-07	5.37488e-06
BTHUR0008_RS11630	14.1224	1.97652	0.46042	4.29286	1.76384e-05	0.000114515
BTHUR0008_RS11655	64.3093	-1.20371	0.231675	-5.1957	2.03949e-07	2.0306e-06
BTHUR0008_RS11830	25.9523	-1.29908	0.334822	-3.87991	0.000104493	0.000564205
BTHUR0008_RS11895	13.2432	1.09613	0.418547	2.61889	0.00882176	0.0265189
BTHUR0008_RS11905	40.5969	-1.03475	0.252078	-4.1049	4.04494e-05	0.000240508
BTHUR0008_RS11915	203.164	1.65937	0.192308	8.62869	6.20611e-18	2.74829e-16
BTHUR0008_RS12030	6.02611	-1.26818	0.538327	-2.35577	0.0184844	0.0488146
BTHUR0008_RS12035	90.6709	1.50633	0.266191	5.65884	1.52401e-08	1.85698e-07
BTHUR0008_RS12050	439.348	-1.5021	0.170092	-8.83112	1.03633e-18	4.91965e-17
BTHUR0008_RS12060	10.5566	-1.15505	0.463021	-2.49459	0.0126103	0.0356501
BTHUR0008_RS12220	78.9553	2.44809	0.273246	8.95928	3.26791e-19	1.60263e-17
BTHUR0008_RS12230	19.5627	1.48049	0.432125	3.42607	0.000612391	0.0026733
BTHUR0008_RS12245	79.2651	1.13872	0.230816	4.93346	8.07868e-07	7.04983e-06
BTHUR0008_RS12275	188.053	-1.11667	0.181587	-6.14949	7.77327e-10	1.17971e-08
BTHUR0008_RS12285	334.165	-2.04467	0.242451	-8.4333	3.36042e-17	1.3383e-15
BTHUR0008_RS12305	33.9547	1.28931	0.328292	3.92733	8.58947e-05	0.000475538
BTHUR0008_RS12330	14.8469	-1.17111	0.398847	-2.93623	0.00332225	0.0115626
BTHUR0008_RS12355	21.726	-1.17842	0.317905	-3.70683	0.000209868	0.00104301
BTHUR0008_RS12430	15.6429	1.09204	0.405784	2.69119	0.00711977	0.0220045
BTHUR0008_RS12560	20.9505	1.98164	0.374803	5.28716	1.2423e-07	1.2933e-06
BTHUR0008_RS12605	957.657	-1.47522	0.128512	-11.4792	1.67766e-30	2.16418e-28
BTHUR0008_RS12610	226.462	1.00133	0.226506	4.42075	9.83576e-06	6.67797e-05
BTHUR0008_RS12665	25.7377	-1.4312	0.364115	-3.93063	8.4724e-05	0.000470301
BTHUR0008_RS12670	100.928	-1.31201	0.243082	-5.39738	6.76196e-08	7.33756e-07
BTHUR0008_RS12730	15.8318	2.3728	0.453811	5.22861	1.70791e-07	1.72653e-06
BTHUR0008_RS12775	97.4154	1.39952	0.271476	5.15523	2.53322e-07	2.48055e-06
BTHUR0008_RS12860	12.7552	-1.33212	0.437519	-3.04472	0.00232897	0.00849667
BTHUR0008_RS12865	53.8513	-2.22363	0.279017	-7.96954	1.59272e-15	5.46313e-14
BTHUR0008_RS12900	13.4195	1.50661	0.449973	3.34822	0.000813314	0.00341075
BTHUR0008_RS12930	84.7772	1.16751	0.218759	5.33696	9.45184e-08	1.00335e-06
BTHUR0008_RS12975	73.729	1.16931	0.245065	4.77142	1.82936e-06	1.46893e-05
BTHUR0008_RS12980	62.0197	1.25168	0.240477	5.20499	1.94006e-07	1.94137e-06
BTHUR0008_RS12985	1222.7	-1.2827	0.148936	-8.61242	7.1533e-18	3.14427e-16
BTHUR0008_RS13065	63.5253	-1.08884	0.285765	-3.81027	0.000138813	0.000722642
BTHUR0008_RS13105	57.1502	-1.84306	0.233224	-7.90253	2.73306e-15	8.91097e-14
BTHUR0008_RS13115	5.49978	-1.41396	0.556432	-2.54111	0.0110502	0.0319133
BTHUR0008_RS13125	6.38801	-1.58161	0.508559	-3.10998	0.001871	0.00703581
BTHUR0008_RS13150	252.262	-1.23936	0.180951	-6.84916	7.42869e-12	1.52532e-10
BTHUR0008_RS13190	42.2741	-1.15566	0.304172	-3.79937	0.000145062	0.000751789
BTHUR0008_RS13210	7.44199	-1.69713	0.5318	-3.19129	0.00141641	0.00555149
BTHUR0008_RS13250	27.2632	-1.05175	0.314905	-3.33991	0.000838066	0.00349479
BTHUR0008_RS13285	54.4021	-1.02254	0.239869	-4.26293	2.01764e-05	0.000129585
BTHUR0008_RS13360	23.8037	-1.10453	0.322303	-3.42699	0.000610309	0.00266881
BTHUR0008_RS13420	13.9475	-1.95621	0.398111	-4.91373	8.93605e-07	7.65173e-06
BTHUR0008_RS13460	89.3527	-1.05502	0.248608	-4.2437	2.19867e-05	0.000139539
BTHUR0008_RS13505	3.08036	-2.85739	0.66011	-4.32866	1.50018e-05	9.88022e-05
BTHUR0008_RS13525	5.73434	-1.33858	0.515557	-2.59638	0.00942125	0.0279089
BTHUR0008_RS13580	592.404	-1.45192	0.197785	-7.3409	2.12169e-13	5.47395e-12
BTHUR0008_RS13600	6.29145	-1.63185	0.524331	-3.11225	0.00185668	0.00699526
BTHUR0008_RS13655	20.2929	-1.18348	0.386227	-3.0642	0.00218255	0.00804926
BTHUR0008_RS13675	551.218	-1.3368	0.129733	-10.3042	6.74324e-25	5.55755e-23
BTHUR0008_RS13705	2273.95	-1.43221	0.110538	-12.9567	2.15233e-38	4.25732e-36
BTHUR0008_RS13710	20.6854	-1.0614	0.329897	-3.21738	0.00129368	0.00512804
BTHUR0008_RS13815	98.0497	1.10593	0.246604	4.48462	7.30434e-06	5.13854e-05
BTHUR0008_RS13855	2679.83	-1.4768	0.245515	-6.0151	1.79771e-09	2.5705e-08
BTHUR0008_RS13870	17.127	-1.2643	0.36557	-3.45842	0.00054336	0.00241581
BTHUR0008_RS13880	32.8748	1.27687	0.33177	3.84864	0.000118773	0.000631361
BTHUR0008_RS13900	53.1649	-1.09915	0.279875	-3.92729	8.59077e-05	0.000475538
BTHUR0008_RS13915	12.3064	1.20849	0.425851	2.83783	0.00454219	0.0151254
BTHUR0008_RS13935	83.1645	-1.21705	0.242094	-5.02719	4.97732e-07	4.58624e-06
BTHUR0008_RS13965	29.5827	1.2831	0.30101	4.26264	2.02027e-05	0.000129603
BTHUR0008_RS13990	299.676	1.1981	0.251524	4.76337	1.90385e-06	1.52051e-05
BTHUR0008_RS13995	658.125	1.2433	0.195052	6.37418	1.83944e-10	3.07127e-09
BTHUR0008_RS14015	195.932	2.73749	0.320598	8.53871	1.35733e-17	5.63245e-16
BTHUR0008_RS14025	5.30714	-1.50061	0.610066	-2.45976	0.0139032	0.0386424
BTHUR0008_RS14145	251.712	-1.26882	0.170341	-7.4487	9.42663e-14	2.5897e-12
BTHUR0008_RS14155	7.39579	2.57321	0.577759	4.45377	8.43759e-06	5.84232e-05
BTHUR0008_RS14170	261.762	-1.20952	0.177188	-6.82617	8.72118e-12	1.77231e-10
BTHUR0008_RS14265	38.8176	-1.93682	0.310605	-6.23565	4.49904e-10	7.11928e-09
BTHUR0008_RS14310	876.719	-2.5921	0.168309	-15.4008	1.61672e-53	6.39576e-51
BTHUR0008_RS14315	31.6069	-1.88898	0.310456	-6.08453	1.16834e-09	1.71184e-08
BTHUR0008_RS14340	402.508	-1.24932	0.151335	-8.25536	1.51448e-16	5.65214e-15
BTHUR0008_RS14370	55.5556	1.78532	0.263551	6.77409	1.25189e-11	2.47623e-10
BTHUR0008_RS14375	63.6078	2.61468	0.280832	9.31048	1.27253e-20	7.26075e-19
BTHUR0008_RS14380	323.297	1.09402	0.204305	5.35485	8.56296e-08	9.17195e-07
BTHUR0008_RS14460	18.4537	-1.26048	0.377484	-3.33916	0.000840329	0.00350177
BTHUR0008_RS14550	56.3124	-1.17253	0.283286	-4.13903	3.48775e-05	0.000210757
BTHUR0008_RS14560	12.4477	1.23564	0.436832	2.82863	0.00467476	0.0154799
BTHUR0008_RS14665	13.7395	-1.29086	0.383646	-3.36471	0.000766229	0.00324308
BTHUR0008_RS14680	300.792	-2.15761	0.156444	-13.7915	2.8654e-43	6.80131e-41
BTHUR0008_RS14740	14.4264	-1.602	0.397274	-4.03248	5.51902e-05	0.0003192
BTHUR0008_RS14770	4.89128	1.72959	0.603058	2.86803	0.00413042	0.0139737
BTHUR0008_RS14810	290.194	-1.51384	0.163334	-9.26836	1.89028e-20	1.03861e-18
BTHUR0008_RS14815	57.8459	-1.092	0.23808	-4.5867	4.50299e-06	3.28669e-05
BTHUR0008_RS14850	8.62008	1.30547	0.517666	2.52184	0.0116742	0.0333693
BTHUR0008_RS14960	154.897	-1.08167	0.210594	-5.13627	2.80242e-07	2.73063e-06
BTHUR0008_RS15015	20.8628	1.21696	0.360908	3.37195	0.000746376	0.00317263
BTHUR0008_RS15085	7.43329	-2.08123	0.534932	-3.89064	9.99815e-05	0.000544303
BTHUR0008_RS15090	4.88007	-1.49338	0.544118	-2.74458	0.0060588	0.0192365
BTHUR0008_RS15105	342.953	-1.55775	0.256308	-6.07764	1.2196e-09	1.78254e-08
BTHUR0008_RS15115	79.7352	-1.47307	0.19257	-7.64953	2.01722e-14	5.78269e-13
BTHUR0008_RS15140	98.9641	-1.04825	0.227765	-4.60234	4.17772e-06	3.07576e-05
BTHUR0008_RS15235	88.1974	-1.75409	0.512376	-3.42344	0.000618339	0.002694
BTHUR0008_RS15270	6.97541	-2.08573	0.561995	-3.7113	0.000206197	0.00102735
BTHUR0008_RS15320	461.364	-1.0856	0.205557	-5.28127	1.28293e-07	1.32878e-06
BTHUR0008_RS15330	541.346	-1.36305	0.176778	-7.71054	1.2529e-14	3.69887e-13
BTHUR0008_RS15370	15.845	-1.91426	0.388954	-4.92156	8.58566e-07	7.41591e-06
BTHUR0008_RS15375	9.23785	-1.1851	0.475704	-2.49126	0.0127289	0.0358488
BTHUR0008_RS15515	28.4882	1.2719	0.314881	4.03932	5.36072e-05	0.000310649
BTHUR0008_RS15535	280.957	-2.13032	0.158469	-13.4431	3.37909e-41	7.42649e-39
BTHUR0008_RS15540	293.126	-2.28926	0.14846	-15.42	1.20142e-53	5.48402e-51
BTHUR0008_RS15590	406.638	-1.81366	0.129672	-13.9865	1.8854e-44	5.08545e-42
BTHUR0008_RS15600	85.6686	-1.48742	0.193806	-7.67481	1.65669e-14	4.81901e-13
BTHUR0008_RS15605	215.005	-1.64419	0.175925	-9.34596	9.1062e-21	5.37168e-19
BTHUR0008_RS15610	10.8721	-1.5815	0.417574	-3.78735	0.000152261	0.000781589
BTHUR0008_RS15620	88.773	-1.25976	0.228508	-5.51296	3.52845e-08	4.10545e-07
BTHUR0008_RS15625	77.1012	-1.16986	0.213647	-5.47567	4.35871e-08	5.02225e-07
BTHUR0008_RS15635	53.6445	-1.45608	0.300914	-4.83885	1.3059e-06	1.07778e-05
BTHUR0008_RS15670	191.714	-1.00226	0.222423	-4.50611	6.60256e-06	4.6978e-05
BTHUR0008_RS15675	79.6391	-1.32499	0.222421	-5.95713	2.56704e-09	3.54251e-08
BTHUR0008_RS15740	153.798	-1.87774	0.171688	-10.9369	7.68002e-28	8.13808e-26
BTHUR0008_RS15775	357.831	2.53805	0.240199	10.5664	4.26392e-26	3.89264e-24
BTHUR0008_RS15780	1087.09	2.37503	0.228183	10.4085	2.26876e-25	1.92326e-23
BTHUR0008_RS15785	547.571	2.8632	0.187377	15.2805	1.03222e-52	3.82825e-50
BTHUR0008_RS15825	86.2808	1.04923	0.320733	3.27136	0.0010703	0.00432346
BTHUR0008_RS15840	101.457	-1.24539	0.183776	-6.77671	1.2294e-11	2.43988e-10
BTHUR0008_RS15955	2.74086	-1.46863	0.62213	-2.36065	0.0182427	0.0482623
BTHUR0008_RS15980	13.1801	-1.39369	0.451917	-3.08394	0.00204276	0.00758556
BTHUR0008_RS15990	222.249	4.28527	0.375292	11.4185	3.3802e-30	4.26768e-28
BTHUR0008_RS15995	282.84	3.94096	0.460463	8.5587	1.14144e-17	4.83808e-16
BTHUR0008_RS16020	58.656	-1.95584	0.290566	-6.73112	1.68357e-11	3.25244e-10
BTHUR0008_RS16035	7.73615	-1.23064	0.487417	-2.52481	0.0115761	0.0331368
BTHUR0008_RS16045	175.116	-1.3207	0.18168	-7.26938	3.61133e-13	8.89196e-12
BTHUR0008_RS16050	36.2201	-1.89197	0.288448	-6.55912	5.41269e-11	9.88274e-10
BTHUR0008_RS16080	20.6516	1.01113	0.410693	2.462	0.0138164	0.0384372
BTHUR0008_RS16130	243.029	-2.57323	0.543957	-4.73058	2.23881e-06	1.75265e-05
BTHUR0008_RS16260	28.6469	1.57985	0.339835	4.64889	3.33725e-06	2.50357e-05
BTHUR0008_RS16325	38.6762	1.02167	0.267207	3.82353	0.000131556	0.000689622
BTHUR0008_RS16365	11.793	-1.13868	0.413853	-2.75141	0.00593386	0.0188905
BTHUR0008_RS16370	18.9147	-1.32371	0.351544	-3.76542	0.000166269	0.000846173
BTHUR0008_RS16455	48.7717	1.00384	0.240972	4.16581	3.10245e-05	0.000189598
BTHUR0008_RS16530	3.37898	-1.82393	0.624293	-2.9216	0.0034824	0.0120353
BTHUR0008_RS16540	259.575	-1.03244	0.244329	-4.2256	2.38303e-05	0.000150116
panF	1222.68	-1.08534	0.205507	-5.28124	1.2831e-07	1.32878e-06
BTHUR0008_RS16620	2.56237	1.78799	0.67092	2.66498	0.00769927	0.0235867
BTHUR0008_RS16630	71.7412	1.10464	0.235152	4.69756	2.63287e-06	2.02902e-05
BTHUR0008_RS16635	412.787	-1.99119	0.180275	-11.0453	2.30998e-28	2.5561e-26
BTHUR0008_RS16645	8.3381	2.11886	0.548366	3.86394	0.000111572	0.000598615
BTHUR0008_RS16650	20.5083	1.44176	0.350302	4.11576	3.85911e-05	0.000230382
BTHUR0008_RS16705	29.2185	-1.10978	0.326417	-3.3999	0.000674113	0.002905
BTHUR0008_RS16715	33.0091	-1.15398	0.301106	-3.83247	0.000126862	0.000670945
BTHUR0008_RS16720	72.904	-1.57755	0.270765	-5.82628	5.66768e-09	7.32723e-08
BTHUR0008_RS16730	76.9142	-1.01376	0.198712	-5.10163	3.36745e-07	3.20231e-06
BTHUR0008_RS16750	291.394	-1.16227	0.224351	-5.1806	2.21176e-07	2.18016e-06
BTHUR0008_RS16850	9.87515	-1.27008	0.441486	-2.87683	0.00401691	0.013652
BTHUR0008_RS16885	10893.2	-1.0157	0.19091	-5.32031	1.03591e-07	1.09185e-06
BTHUR0008_RS16940	14057.2	-1.05548	0.206998	-5.09897	3.41501e-07	3.24234e-06
BTHUR0008_RS16950	344.993	-1.4642	0.164228	-8.91567	4.84862e-19	2.35834e-17
BTHUR0008_RS16990	36.48	1.19078	0.376036	3.16666	0.00154201	0.00598841
BTHUR0008_RS17085	209.65	-1.24092	0.23114	-5.36869	7.93103e-08	8.52586e-07
BTHUR0008_RS17105	7.36772	-1.44521	0.474373	-3.04658	0.00231462	0.00845342
BTHUR0008_RS17210	18.3341	1.01376	0.389279	2.60421	0.00920857	0.0274315
BTHUR0008_RS17215	2361.15	-1.23068	0.154219	-7.98009	1.46222e-15	5.04465e-14
BTHUR0008_RS17240	26.2507	-1.85118	0.346054	-5.34941	8.82417e-08	9.41774e-07
BTHUR0008_RS17255	2084.73	-1.12059	0.139909	-8.00942	1.15254e-15	4.02306e-14
BTHUR0008_RS17335	4443.05	3.20604	0.149557	21.4369	6.04718e-102	1.7942e-98
BTHUR0008_RS17340	947.617	3.51948	0.176522	19.938	1.90673e-88	2.82863e-85
BTHUR0008_RS17410	47.6145	1.72269	0.299111	5.75937	8.44272e-09	1.05694e-07
BTHUR0008_RS17420	1060.82	-1.03758	0.134627	-7.70706	1.28745e-14	3.78205e-13
BTHUR0008_RS17430	47.5652	1.33395	0.290047	4.59906	4.24395e-06	3.11678e-05
BTHUR0008_RS17440	193.461	1.54868	0.214855	7.20804	5.67634e-13	1.36924e-11
BTHUR0008_RS17445	1055.36	3.55209	0.256495	13.8486	1.29733e-43	3.20765e-41
BTHUR0008_RS17450	448.434	2.86677	0.255498	11.2204	3.23962e-29	3.92324e-27
BTHUR0008_RS17455	439.589	3.39955	0.28172	12.0671	1.576e-33	2.338e-31
BTHUR0008_RS17460	227.418	3.21627	0.278974	11.5289	9.43244e-31	1.24382e-28
BTHUR0008_RS17465	463.296	2.43086	0.276816	8.7815	1.61306e-18	7.59676e-17
BTHUR0008_RS17470	45.8	1.17498	0.289578	4.05755	4.959e-05	0.000289064
BTHUR0008_RS17475	121.622	1.53136	0.242245	6.32152	2.58996e-10	4.23384e-09
BTHUR0008_RS17565	105.807	-1.07954	0.244101	-4.42252	9.75546e-06	6.63103e-05
BTHUR0008_RS17610	74.1395	1.0851	0.276906	3.91865	8.90457e-05	0.00049199
BTHUR0008_RS17675	2093.62	-1.27636	0.241755	-5.27955	1.29504e-07	1.33881e-06
BTHUR0008_RS17750	4206.1	1.3556	0.129356	10.4797	1.07138e-25	9.48891e-24
BTHUR0008_RS17810	5264.82	1.17468	0.150243	7.81855	5.34353e-15	1.66887e-13
BTHUR0008_RS17850	8271.95	-1.53154	0.122255	-12.5275	5.28203e-36	8.70654e-34
BTHUR0008_RS17900	4771.53	1.01539	0.150559	6.74415	1.53922e-11	2.99467e-10
BTHUR0008_RS18050	50.3768	1.23277	0.317681	3.88054	0.000104224	0.000563267
BTHUR0008_RS18125	157844	-1.36635	0.156096	-8.75329	2.07225e-18	9.60684e-17
rpmF	13527.3	1.07364	0.146376	7.33477	2.221e-13	5.68079e-12
BTHUR0008_RS18250	2702.2	-1.01492	0.143673	-7.06409	1.61672e-12	3.66169e-11
BTHUR0008_RS18255	1262.22	-1.39894	0.110812	-12.6245	1.54802e-36	2.62456e-34
BTHUR0008_RS18275	12.7024	1.18213	0.428033	2.76177	0.00574894	0.0184132
BTHUR0008_RS18295	8028.31	-1.07263	0.438781	-2.44457	0.0145024	0.0399708
BTHUR0008_RS18300	4907.67	-1.79551	0.492048	-3.64906	0.0002632	0.00127392
BTHUR0008_RS18345	15.8271	1.07008	0.422216	2.53444	0.0112626	0.0323957
BTHUR0008_RS18405	4.18144	-1.45196	0.580465	-2.50136	0.0123716	0.0350922
BTHUR0008_RS18655	34.2011	-2.04589	0.331456	-6.17243	6.72473e-10	1.03112e-08
BTHUR0008_RS18680	22.3808	-1.45245	0.328351	-4.42347	9.71268e-06	6.61711e-05
amiF_1	21.1789	-1.08813	0.307299	-3.54096	0.000398676	0.0018468
BTHUR0008_RS18775	2388.75	1.36267	0.138844	9.8144	9.76216e-23	6.97936e-21
BTHUR0008_RS18780	2252.54	1.10418	0.1635	6.75341	1.44415e-11	2.83761e-10
BTHUR0008_RS18815	136.055	-1.9323	0.22662	-8.52662	1.50689e-17	6.20965e-16
BTHUR0008_RS18830	16.0591	-1.29744	0.382834	-3.38905	0.000701355	0.00301146
BTHUR0008_RS18850	20.9505	-1.05841	0.36698	-2.8841	0.00392531	0.0133713
BTHUR0008_RS18885	9.2621	-1.72268	0.497526	-3.4625	0.000535189	0.00238783
BTHUR0008_RS18895	20.7339	-1.25908	0.333336	-3.77722	0.000158591	0.000811276
BTHUR0008_RS18940	860.851	-1.87319	0.154675	-12.1105	9.29305e-34	1.41397e-31
BTHUR0008_RS19075	379.284	-1.58298	0.200043	-7.91321	2.50827e-15	8.26893e-14
BTHUR0008_RS19090	6.85258	1.51047	0.554174	2.72563	0.00641793	0.020129
BTHUR0008_RS19175	122.174	-1.34897	0.183295	-7.3596	1.84462e-13	4.81415e-12
BTHUR0008_RS19280	50.1455	1.15946	0.27787	4.17268	3.01037e-05	0.000185011
BTHUR0008_RS19365	79.2361	-1.00608	0.19336	-5.20313	1.9596e-07	1.95762e-06
BTHUR0008_RS19405	55.1918	1.35133	0.314501	4.29674	1.73332e-05	0.00011278
BTHUR0008_RS19490	880.84	-1.13791	0.216893	-5.24641	1.5509e-07	1.58673e-06
BTHUR0008_RS19545	274.226	-1.48451	0.238385	-6.22737	4.74325e-10	7.48576e-09
BTHUR0008_RS19550	159.094	1.34148	0.193978	6.91563	4.65773e-12	9.83594e-11
BTHUR0008_RS19720	3038.26	-1.0048	0.213044	-4.71638	2.40081e-06	1.86471e-05
BTHUR0008_RS19735	103.388	1.55801	0.318005	4.89933	9.61637e-07	8.17529e-06
BTHUR0008_RS19775	15.7725	1.14415	0.418792	2.73201	0.00629488	0.0198163
BTHUR0008_RS19845	7159.07	-1.01507	0.163448	-6.21035	5.28671e-10	8.2774e-09
BTHUR0008_RS20045	678.086	1.04751	0.177689	5.89519	3.74252e-09	4.99059e-08
BTHUR0008_RS20050	1055.18	1.26573	0.183712	6.88979	5.58758e-12	1.16339e-10
BTHUR0008_RS20060	165.871	1.13878	0.210419	5.41196	6.23378e-08	6.85023e-07
BTHUR0008_RS20105	16.3006	1.37492	0.438313	3.13683	0.00170783	0.0065298
BTHUR0008_RS20135	70.1315	1.0589	0.292077	3.62541	0.0002885	0.0013795
BTHUR0008_RS20155	5618.97	-1.23688	0.273166	-4.52793	5.95644e-06	4.27912e-05
BTHUR0008_RS20225	3.21501	1.80887	0.649789	2.78377	0.00537303	0.0173752
BTHUR0008_RS20265	1356.29	-1.0287	0.2155	-4.77357	1.80993e-06	1.4553e-05
BTHUR0008_RS20340	103.458	-2.42081	0.265484	-9.11846	7.61996e-20	3.96639e-18
BTHUR0008_RS20350	476.084	-1.61202	0.240215	-6.71074	1.93638e-11	3.68285e-10
BTHUR0008_RS20360	1623.48	1.01279	0.198092	5.11273	3.17543e-07	3.02456e-06
BTHUR0008_RS20410	7.76448	-1.41814	0.569073	-2.49202	0.0127018	0.0358065
BTHUR0008_RS20420	42.1842	1.17477	0.300742	3.90623	9.37455e-05	0.00051508
BTHUR0008_RS20425	29049.4	-1.47049	0.13491	-10.8998	1.15475e-27	1.18143e-25
BTHUR0008_RS20480	361.535	1.33939	0.337912	3.96372	7.37894e-05	0.000415039
BTHUR0008_RS20550	388.259	1.50968	0.159734	9.45121	3.34931e-21	2.13708e-19
BTHUR0008_RS20645	12.59	2.31943	0.495656	4.67951	2.87566e-06	2.18491e-05
BTHUR0008_RS20710	26.9633	1.15633	0.313824	3.68463	0.000229031	0.00112413
BTHUR0008_RS20720	124.926	-1.21142	0.245183	-4.94089	7.77654e-07	6.82715e-06
BTHUR0008_RS20725	14.2128	1.354	0.425704	3.18062	0.0014696	0.00574479
BTHUR0008_RS20735	77.6359	2.76415	0.271746	10.1718	2.64912e-24	2.15341e-22
BTHUR0008_RS20770	4446.48	1.23364	0.207207	5.95367	2.62197e-09	3.58497e-08
BTHUR0008_RS20845	70.7599	2.78197	0.392288	7.09164	1.32529e-12	3.03639e-11
BTHUR0008_RS20850	179.717	3.62183	0.483455	7.49155	6.80627e-14	1.87853e-12
BTHUR0008_RS20855	151.591	3.25598	0.378218	8.60875	7.3862e-18	3.22277e-16
BTHUR0008_RS20860	344.035	4.0436	0.333298	12.1321	7.14096e-34	1.11512e-31
BTHUR0008_RS20875	3216.66	-3.38766	0.420481	-8.05663	7.84276e-16	2.77018e-14
BTHUR0008_RS20880	5442.22	-2.51044	0.504662	-4.97449	6.54186e-07	5.88172e-06
BTHUR0008_RS20885	4771.48	-1.11941	0.167097	-6.69914	2.09652e-11	3.96201e-10
BTHUR0008_RS20890	1365.28	-2.07114	0.236104	-8.77216	1.7527e-18	8.18937e-17
BTHUR0008_RS20895	24.2248	2.29353	0.385101	5.95564	2.59052e-09	3.5583e-08
BTHUR0008_RS21080	42.7955	1.50167	0.293277	5.1203	3.05045e-07	2.91688e-06
BTHUR0008_RS21120	3253.67	2.62267	0.166781	15.7252	1.01557e-55	6.02642e-53
BTHUR0008_RS21140	12.1002	-1.47288	0.43212	-3.40849	0.000653245	0.00282739
BTHUR0008_RS21150	45.5208	-1.44759	0.293037	-4.93996	7.81397e-07	6.84906e-06
BTHUR0008_RS21315	1261.21	1.15006	0.136732	8.41105	4.06343e-17	1.59685e-15
BTHUR0008_RS21495	803.656	1.26126	0.12402	10.1698	2.70405e-24	2.16835e-22
BTHUR0008_RS21530	113.952	1.09076	0.219626	4.96644	6.81918e-07	6.07016e-06
BTHUR0008_RS21580	784.181	1.20753	0.15079	8.00802	1.16574e-15	4.04531e-14
motB	5631.04	1.19871	0.124766	9.60765	7.42268e-22	5.12165e-20
sdhB	1976.1	-1.2679	0.180571	-7.02158	2.19366e-12	4.91213e-11
BTHUR0008_RS21630	1939.95	1.31961	0.178372	7.39806	1.38191e-13	3.72738e-12
BTHUR0008_RS21645	171.75	-1.3297	0.164782	-8.06945	7.06175e-16	2.52436e-14
BTHUR0008_RS21650	210.954	-1.27847	0.213313	-5.99338	2.05524e-09	2.89041e-08
BTHUR0008_RS21670	48.0946	-2.52863	0.275195	-9.1885	3.98367e-20	2.13741e-18
BTHUR0008_RS21675	462.831	2.46902	0.228727	10.7946	3.64914e-27	3.49258e-25
BTHUR0008_RS21690	76.6227	-1.98935	0.21974	-9.05318	1.38868e-19	7.16558e-18
BTHUR0008_RS21745	302.853	2.55121	0.259526	9.83027	8.33959e-23	6.03501e-21
BTHUR0008_RS21760	68.7558	1.26989	0.304122	4.1756	2.97204e-05	0.000183288
BTHUR0008_RS21765	41.1199	2.27698	0.380074	5.99089	2.08692e-09	2.92071e-08
BTHUR0008_RS21770	90.8025	2.07633	0.332769	6.23957	4.38785e-10	6.9619e-09
BTHUR0008_RS21780	32.1286	2.4906	0.463354	5.37516	7.65144e-08	8.24022e-07
BTHUR0008_RS21870	171.115	1.36428	0.235047	5.80428	6.46434e-09	8.26711e-08
BTHUR0008_RS21875	263.672	-1.49944	0.160445	-9.34553	9.1429e-21	5.37168e-19
BTHUR0008_RS21880	87.5662	-1.17245	0.215131	-5.44995	5.03853e-08	5.68415e-07
BTHUR0008_RS22045	4563.24	1.14387	0.160639	7.12079	1.07313e-12	2.48748e-11
BTHUR0008_RS22190	624.726	-1.39274	0.242707	-5.73836	9.55968e-09	1.18676e-07
BTHUR0008_RS22225	1347.51	1.09514	0.169286	6.46919	9.85315e-11	1.72984e-09
BTHUR0008_RS22290	11.4648	1.19079	0.463275	2.57037	0.010159	0.0296963
BTHUR0008_RS22295	22.0251	-1.03691	0.383459	-2.70409	0.00684909	0.0212122
BTHUR0008_RS22335	377.118	-1.28249	0.180526	-7.10422	1.21007e-12	2.79398e-11
BTHUR0008_RS22340	77.3742	-1.00739	0.196349	-5.13059	2.88829e-07	2.78685e-06
BTHUR0008_RS22415	16.5169	1.22451	0.394684	3.10251	0.0019189	0.00718861
BTHUR0008_RS22520	1423.56	-1.03472	0.207409	-4.98878	6.07615e-07	5.50471e-06
BTHUR0008_RS22625	57.0727	1.58501	0.259948	6.09741	1.07803e-09	1.58735e-08
BTHUR0008_RS22675	56.0661	1.50057	0.273548	5.48557	4.12148e-08	4.76742e-07
BTHUR0008_RS22755	1335.71	1.14148	0.159316	7.16486	7.7867e-13	1.83358e-11
BTHUR0008_RS22805	280.071	2.02824	0.199801	10.1513	3.26849e-24	2.552e-22
BTHUR0008_RS22855	57831	-1.12551	0.166836	-6.7462	1.51769e-11	2.96249e-10
BTHUR0008_RS22880	64.4543	1.48681	0.234511	6.34002	2.29743e-10	3.78692e-09
BTHUR0008_RS22890	58.3801	-1.2778	0.234368	-5.45211	4.97747e-08	5.64748e-07
BTHUR0008_RS22895	36.0406	-2.51322	0.303074	-8.29241	1.10973e-16	4.24847e-15
BTHUR0008_RS22900	21.8181	-2.14075	0.377262	-5.67444	1.39144e-08	1.69893e-07
BTHUR0008_RS22905	9.18347	-1.19376	0.471302	-2.5329	0.0113122	0.0325067
BTHUR0008_RS22910	22.715	-1.15691	0.418909	-2.76172	0.00574986	0.0184132
BTHUR0008_RS23035	1391.49	-1.29372	0.533804	-2.42359	0.0153681	0.0420831
BTHUR0008_RS23055	24.3047	-1.52354	0.470442	-3.23853	0.00120148	0.00479459
BTHUR0008_RS23100	43.276	2.41421	0.346888	6.95962	3.41202e-12	7.41646e-11
BTHUR0008_RS23110	782.974	1.11805	0.219668	5.0897	3.58622e-07	3.39404e-06
BTHUR0008_RS23190	90.7187	-1.60296	0.258936	-6.19055	5.99531e-10	9.31313e-09
BTHUR0008_RS23310	121.569	1.10625	0.228142	4.84897	1.24103e-06	1.02853e-05
BTHUR0008_RS23365	238.662	1.0327	0.212191	4.86685	1.13393e-06	9.45051e-06
BTHUR0008_RS23400	171.523	-1.14075	0.221142	-5.15846	2.48985e-07	2.44211e-06
BTHUR0008_RS23505	579.241	1.01062	0.213993	4.72267	2.32763e-06	1.815e-05
BTHUR0008_RS23515	44.9119	-1.98138	0.273888	-7.23427	4.68046e-13	1.13363e-11
BTHUR0008_RS23575	47.7552	-1.27532	0.248548	-5.13109	2.88072e-07	2.78407e-06
BTHUR0008_RS23590	119.311	1.06324	0.19475	5.45948	4.77524e-08	5.45978e-07
BTHUR0008_RS23675	2817.88	1.24864	0.171418	7.28417	3.23651e-13	8.03576e-12
BTHUR0008_RS23680	990.265	-1.01882	0.168991	-6.02885	1.65131e-09	2.37261e-08
BTHUR0008_RS23700	19971.5	-1.39656	0.202975	-6.88042	5.96744e-12	1.23383e-10
BTHUR0008_RS23710	11778.2	-2.17156	0.168642	-12.8768	6.0838e-38	1.12816e-35
BTHUR0008_RS23715	4549.68	-2.39885	0.164753	-14.5603	5.02355e-48	1.75351e-45
BTHUR0008_RS23745	590.055	-1.41128	0.240824	-5.86019	4.62325e-09	6.1101e-08
BTHUR0008_RS23760	1488.56	1.10695	0.199302	5.55413	2.79003e-08	3.29802e-07
BTHUR0008_RS23785	16.8837	1.615	0.415856	3.88355	0.000102941	0.000557856
BTHUR0008_RS23835	479.524	1.97306	0.152378	12.9485	2.39723e-38	4.58877e-36
BTHUR0008_RS23850	66.8714	2.22982	0.330998	6.73665	1.62079e-11	3.14307e-10
BTHUR0008_RS23860	5.03097	1.86511	0.633838	2.94257	0.00325502	0.0113486
BTHUR0008_RS23865	96.6285	1.47143	0.327418	4.49404	6.98842e-06	4.95451e-05
BTHUR0008_RS23950	407.656	2.4709	0.285547	8.6532	5.00736e-18	2.25104e-16
BTHUR0008_RS23980	549.138	-1.27029	0.233862	-5.43179	5.57922e-08	6.21147e-07
BTHUR0008_RS23995	689.842	-1.1534	0.230796	-4.99751	5.80763e-07	5.30192e-06
BTHUR0008_RS24000	652.667	-2.60973	0.160076	-16.303	9.39146e-60	6.1921e-57
BTHUR0008_RS24005	410.083	-1.79365	0.139444	-12.8629	7.28222e-38	1.30948e-35
BTHUR0008_RS24095	791.743	-1.80359	0.278889	-6.46706	9.99251e-11	1.74764e-09
BTHUR0008_RS24100	385.828	-1.36791	0.260909	-5.24284	1.58125e-07	1.6067e-06
BTHUR0008_RS24205	56.3492	-2.21954	0.31516	-7.04257	1.88722e-12	4.25808e-11
BTHUR0008_RS24230	581.743	1.00906	0.168106	6.00254	1.94258e-09	2.75772e-08
BTHUR0008_RS24280	5319.78	1.41558	0.165072	8.57553	9.86329e-18	4.27217e-16
BTHUR0008_RS24295	28.5233	1.97527	0.329841	5.98854	2.11736e-09	2.95633e-08
BTHUR0008_RS24300	62.8689	1.23094	0.312583	3.93795	8.218e-05	0.000457463
BTHUR0008_RS24355	218.642	1.59827	0.217059	7.36327	1.7946e-13	4.71202e-12
BTHUR0008_RS24380	38.2956	-1.91836	0.433477	-4.42553	9.62044e-06	6.5618e-05
BTHUR0008_RS24410	112.549	1.67842	0.216256	7.76127	8.4086e-15	2.50737e-13
BTHUR0008_RS24450	719.534	1.10186	0.162587	6.77706	1.22647e-11	2.43988e-10
BTHUR0008_RS24475	3277.46	-1.12941	0.118659	-9.51811	1.76353e-21	1.14998e-19
BTHUR0008_RS24490	286.154	-1.44898	0.296411	-4.8884	1.01661e-06	8.5812e-06
BTHUR0008_RS24560	220.396	-1.04573	0.347066	-3.01307	0.00258621	0.00931224
BTHUR0008_RS24585	8.46815	1.24006	0.477971	2.59443	0.00947478	0.0280149
speE	15.5709	1.05318	0.400101	2.63228	0.0084815	0.025652
BTHUR0008_RS24645	2110.24	1.36964	0.22795	6.0085	1.87242e-09	2.6709e-08
BTHUR0008_RS24670	1815.03	1.26327	0.159496	7.9204	2.36749e-15	7.89253e-14
BTHUR0008_RS24720	3457.89	1.15594	0.183856	6.28721	3.23219e-10	5.18373e-09
BTHUR0008_RS24735	1267.88	1.34997	0.17336	7.78711	6.85567e-15	2.11883e-13
BTHUR0008_RS24740	88.3445	1.51716	0.256817	5.90754	3.4726e-09	4.65156e-08
BTHUR0008_RS24755	91.4167	-1.03884	0.20418	-5.08788	3.62094e-07	3.42144e-06
BTHUR0008_RS24795	2583.35	-1.11683	0.119374	-9.35569	8.3055e-21	5.02907e-19
BTHUR0008_RS24800	9669.23	-1.1026	0.118138	-9.33316	1.02763e-20	5.97838e-19
BTHUR0008_RS24870	144.589	1.2149	0.270781	4.48664	7.23549e-06	5.10528e-05
BTHUR0008_RS25005	449.946	1.16138	0.214336	5.4185	6.01022e-08	6.66628e-07
BTHUR0008_RS25020	6320.09	2.39836	0.154396	15.5339	2.04629e-54	1.01189e-51
BTHUR0008_RS25025	3797.86	1.97495	0.139168	14.1911	1.04053e-45	3.08725e-43
BTHUR0008_RS25030	1399.45	1.45671	0.157005	9.27815	1.72441e-20	9.56321e-19
BTHUR0008_RS25035	1869.69	1.40466	0.1343	10.4591	1.33103e-25	1.16152e-23
BTHUR0008_RS25080	117.781	1.21323	0.20413	5.94339	2.79179e-09	3.79095e-08
BTHUR0008_RS25085	7.05268	1.33464	0.5437	2.45473	0.0140991	0.0390223
BTHUR0008_RS25190	25.1997	1.13667	0.318172	3.57249	0.000353609	0.00166401
BTHUR0008_RS25310	371.052	2.89904	0.269864	10.7426	6.42184e-27	6.04876e-25
BTHUR0008_RS25315	192.498	3.17853	0.293805	10.8185	2.81396e-27	2.73739e-25
BTHUR0008_RS25485	27216.3	-1.40417	0.180577	-7.776	7.4855e-15	2.26627e-13
upp	3331.55	-1.04661	0.162324	-6.44764	1.13603e-10	1.97111e-09
BTHUR0008_RS25515	9819.01	-3.13654	0.236549	-13.2596	3.97065e-40	8.12476e-38
BTHUR0008_RS25615	69.7848	1.15286	0.283598	4.06511	4.80097e-05	0.000280956
BTHUR0008_RS25640	440.212	1.06586	0.251181	4.24342	2.20142e-05	0.000139565
uvsE	373.732	-1.45537	0.268655	-5.41723	6.0528e-08	6.70099e-07
BTHUR0008_RS25660	211.6	-1.53228	0.181846	-8.42629	3.56786e-17	1.41145e-15
BTHUR0008_RS25665	19.9314	-1.6399	0.324655	-5.05119	4.3907e-07	4.0966e-06
BTHUR0008_RS25670	16.7735	-1.21767	0.411249	-2.9609	0.00306746	0.0107962
BTHUR0008_RS25675	33.3404	-1.10871	0.297398	-3.72803	0.000192982	0.000964746
BTHUR0008_RS25700	494.254	1.41758	0.194099	7.30336	2.80674e-13	7.08731e-12
BTHUR0008_RS25785	2081.29	2.92483	0.213494	13.6998	1.01759e-42	2.32246e-40
BTHUR0008_RS25795	16.4934	1.08166	0.39429	2.74331	0.00608229	0.0192904
BTHUR0008_RS25810	22.346	-1.24537	0.362448	-3.436	0.000590369	0.00260307
BTHUR0008_RS25815	113.555	-1.35066	0.179491	-7.52493	5.27467e-14	1.46261e-12
BTHUR0008_RS25840	906.927	1.0012	0.135597	7.38363	1.54031e-13	4.12107e-12
BTHUR0008_RS25850	316.93	1.08418	0.343718	3.15428	0.00160894	0.00619162
BTHUR0008_RS25875	1138.15	-1.72732	0.182803	-9.44904	3.41966e-21	2.15875e-19
BTHUR0008_RS25890	1056.75	1.04304	0.132584	7.86701	3.63222e-15	1.1526e-13
BTHUR0008_RS25895	6459.98	1.08301	0.211246	5.12679	2.94729e-07	2.83916e-06
BTHUR0008_RS25920	1324.03	1.68446	0.153286	10.989	4.31598e-28	4.65655e-26
BTHUR0008_RS25930	3763.28	1.3156	0.146226	8.99706	2.3185e-19	1.1759e-17
BTHUR0008_RS25935	21659.7	3.23529	0.173073	18.6932	5.61884e-78	5.55703e-75
BTHUR0008_RS26030	14.4921	1.08612	0.438527	2.47674	0.0132589	0.0371124
BTHUR0008_RS26055	17.8839	2.95396	0.462569	6.38598	1.703e-10	2.85468e-09
BTHUR0008_RS26060	96.2439	1.4189	0.232292	6.10826	1.00722e-09	1.49795e-08
BTHUR0008_RS26100	2615.44	-3.74107	0.481059	-7.77674	7.44202e-15	2.26466e-13
BTHUR0008_RS26105	735.586	-2.25577	0.513188	-4.39561	1.10464e-05	7.43431e-05
BTHUR0008_RS26115	206.436	1.00742	0.16694	6.03464	1.59322e-09	2.2947e-08
BTHUR0008_RS26165	36.4827	2.03615	0.350411	5.81076	6.21886e-09	7.98759e-08
BTHUR0008_RS26170	199.996	1.3692	0.245546	5.57615	2.45899e-08	2.92417e-07
BTHUR0008_RS26205	2014.11	-1.20174	0.186505	-6.44347	1.16775e-10	2.01436e-09
BTHUR0008_RS26255	69.5256	-1.24813	0.263636	-4.7343	2.19814e-06	1.72536e-05
BTHUR0008_RS26285	16338	-1.24816	0.194438	-6.41933	1.36873e-10	2.32723e-09
BTHUR0008_RS26290	383.795	1.01287	0.18611	5.44231	5.25937e-08	5.90449e-07
BTHUR0008_RS26430	572.654	-1.12705	0.215894	-5.22038	1.78552e-07	1.79277e-06
BTHUR0008_RS26440	474.498	1.14819	0.156021	7.35923	1.84972e-13	4.81415e-12
BTHUR0008_RS26465	632.495	1.74789	0.181967	9.60551	7.57808e-22	5.16877e-20
BTHUR0008_RS26505	74.2864	-1.29441	0.215631	-6.00289	1.93836e-09	2.75772e-08
BTHUR0008_RS26515	847.398	-1.32778	0.150286	-8.83506	1.00044e-18	4.78757e-17
BTHUR0008_RS26520	671.385	-1.3213	0.133063	-9.92988	3.08619e-23	2.31816e-21
BTHUR0008_RS26525	173.532	-1.41753	0.295441	-4.79801	1.60248e-06	1.29906e-05
BTHUR0008_RS26535	81.9532	-1.47824	0.225592	-6.55273	5.64935e-11	1.02518e-09
BTHUR0008_RS26540	151.289	-1.82178	0.259801	-7.01221	2.34586e-12	5.2136e-11
BTHUR0008_RS26550	33.8929	-1.46736	0.289959	-5.06056	4.18018e-07	3.91249e-06
BTHUR0008_RS26555	45.3986	-1.27978	0.287326	-4.45409	8.42484e-06	5.8403e-05
BTHUR0008_RS26575	24.7755	-1.41101	0.363464	-3.88212	0.000103551	0.000560137
BTHUR0008_RS26580	9.25617	-1.13527	0.467194	-2.42997	0.0151	0.0414256
BTHUR0008_RS26585	23.4408	-1.32472	0.386674	-3.42593	0.000612687	0.0026733
BTHUR0008_RS26590	3.31686	-2.23631	0.639475	-3.4971	0.000470354	0.00214015
BTHUR0008_RS26595	29.0917	-1.76077	0.359902	-4.89236	9.96352e-07	8.43417e-06
BTHUR0008_RS26605	74.0387	-1.98777	0.229594	-8.65773	4.8125e-18	2.17995e-16
BTHUR0008_RS26625	178.426	-1.23296	0.232558	-5.30172	1.14715e-07	1.19845e-06
BTHUR0008_RS26675	44.5609	1.14435	0.293224	3.90264	9.51495e-05	0.00052231
BTHUR0008_RS26685	3507.43	1.83166	0.217071	8.43808	3.22593e-17	1.29342e-15
BTHUR0008_RS26690	477.765	1.22603	0.200991	6.09995	1.061e-09	1.56616e-08
BTHUR0008_RS26720	50.0885	1.02355	0.265961	3.8485	0.000118846	0.000631361
BTHUR0008_RS26725	273.073	1.16313	0.166203	6.99826	2.59152e-12	5.7381e-11
BTHUR0008_RS26735	11124.4	1.03715	0.112937	9.18345	4.17515e-20	2.19251e-18
BTHUR0008_RS26775	304.521	1.91332	0.204223	9.36877	7.33845e-21	4.48932e-19
BTHUR0008_RS26795	1663.38	1.36135	0.155565	8.751	2.11467e-18	9.72748e-17
BTHUR0008_RS26830	9.9561	1.73141	0.501144	3.45491	0.000550473	0.00244499
BTHUR0008_RS26840	59.3783	1.24741	0.296713	4.2041	2.62129e-05	0.00016339
BTHUR0008_RS26895	410.441	2.08632	0.201665	10.3454	4.38904e-25	3.66825e-23
BTHUR0008_RS26920	7.8387	1.43458	0.525485	2.73001	0.00633322	0.0199159
BTHUR0008_RS26950	23.1231	-1.10142	0.300976	-3.65951	0.000252702	0.00122812
BTHUR0008_RS27055	27.0016	-1.94738	0.348956	-5.58059	2.3971e-08	2.86146e-07
BTHUR0008_RS27060	114.943	1.20709	0.218025	5.53648	3.08619e-08	3.63362e-07
BTHUR0008_RS27220	11.0183	1.50965	0.543777	2.77624	0.00549918	0.0177156
BTHUR0008_RS27260	211.286	-1.19186	0.173747	-6.85976	6.89771e-12	1.42122e-10
BTHUR0008_RS27270	36.6449	1.05936	0.306179	3.45995	0.000540268	0.00240868
BTHUR0008_RS27275	238.492	1.0558	0.216764	4.87072	1.11194e-06	9.31959e-06
BTHUR0008_RS27280	22.9134	-1.00776	0.329422	-3.05919	0.00221939	0.00814968
BTHUR0008_RS27305	12.808	1.10931	0.429316	2.58391	0.00976883	0.0287683
BTHUR0008_RS27345	3.43178	1.81933	0.644989	2.82072	0.00479161	0.0158227
BTHUR0008_RS27355	16.0165	1.00738	0.406665	2.47718	0.0132425	0.0370839
BTHUR0008_RS27365	9.49536	1.3792	0.475293	2.9018	0.00371026	0.0127264
BTHUR0008_RS27385	22.4016	1.36076	0.356902	3.81271	0.000137449	0.000717979
BTHUR0008_RS27415	51.4807	1.41959	0.311346	4.55951	5.12736e-06	3.71953e-05
BTHUR0008_RS27425	5.80256	1.73792	0.579342	2.99982	0.00270142	0.00968594
BTHUR0008_RS27430	14.046	1.0951	0.422273	2.59334	0.00950483	0.0280869
BTHUR0008_RS27455	37.0973	2.31917	0.334517	6.9329	4.12303e-12	8.77706e-11
BTHUR0008_RS27520	15.7961	1.12164	0.435841	2.57351	0.0100672	0.0294571
BTHUR0008_RS27535	38.5808	1.06102	0.278928	3.80393	0.000142418	0.000738729
BTHUR0008_RS27790	58.8438	1.28562	0.256005	5.02185	5.11752e-07	4.70812e-06
BTHUR0008_RS27795	164.606	-1.13427	0.176747	-6.41748	1.3855e-10	2.34233e-09
BTHUR0008_RS27945	6.78018	-1.27738	0.504305	-2.53294	0.0113109	0.0325067
BTHUR0008_RS28005	321.8	1.26035	0.218589	5.76585	8.12476e-09	1.02579e-07
BTHUR0008_RS28020	38407.2	1.03951	0.173444	5.99336	2.05553e-09	2.89041e-08
BTHUR0008_RS28040	40.9678	-1.67774	0.311523	-5.38559	7.2207e-08	7.80467e-07
BTHUR0008_RS28100	11.9652	1.53009	0.445195	3.4369	0.000588408	0.00259793
BTHUR0008_RS28105	213.894	1.20159	0.202138	5.9444	2.77464e-09	3.77631e-08
BTHUR0008_RS28125	52.9576	1.20721	0.272731	4.42637	9.58303e-06	6.55135e-05
BTHUR0008_RS28200	242.207	2.21688	0.199507	11.1117	1.09993e-28	1.2798e-26
BTHUR0008_RS28210	322.18	-1.40157	0.244687	-5.72799	1.01626e-08	1.25636e-07
BTHUR0008_RS28230	172.243	-1.391	0.210021	-6.62313	3.51664e-11	6.50086e-10
BTHUR0008_RS28255	993.227	-1.37998	0.158756	-8.69243	3.54783e-18	1.61945e-16
BTHUR0008_RS28265	120.342	1.31292	0.255871	5.13118	2.87932e-07	2.78407e-06
BTHUR0008_RS28270	35.3274	1.10529	0.299803	3.68671	0.000227175	0.00111594
BTHUR0008_RS28300	155.337	1.80996	0.248287	7.2898	3.1042e-13	7.73963e-12
BTHUR0008_RS28385	290.855	-1.13633	0.178935	-6.35052	2.14586e-10	3.55685e-09
BTHUR0008_RS28425	39.4233	2.36855	0.385314	6.14707	7.89287e-10	1.19176e-08
BTHUR0008_RS28445	115.715	1.48598	0.212771	6.98392	2.87049e-12	6.28543e-11
BTHUR0008_RS28505	27.3465	1.39516	0.368158	3.78955	0.00015092	0.000777393
BTHUR0008_RS28525	5125.33	1.46264	0.162666	8.99168	2.43487e-19	1.22445e-17
BTHUR0008_RS28535	706.007	-1.26624	0.157986	-8.01489	1.10231e-15	3.87049e-14
BTHUR0008_RS28595	654.082	1.06021	0.205347	5.16301	2.43015e-07	2.39146e-06
BTHUR0008_RS28605	104.247	1.10639	0.225029	4.91666	8.80355e-07	7.54917e-06
BTHUR0008_RS28615	275.365	1.78564	0.275842	6.47343	9.58052e-11	1.68697e-09
BTHUR0008_RS28630	3409.78	-1.6023	0.197821	-8.09975	5.50709e-16	1.98055e-14
BTHUR0008_RS28635	527.424	-1.23821	0.17106	-7.23844	4.53865e-13	1.11291e-11
BTHUR0008_RS28645	13.9795	-1.15198	0.426308	-2.70223	0.00688767	0.0213205
BTHUR0008_RS28650	1021.68	-3.8818	0.194487	-19.9592	1.24676e-88	2.46609e-85
BTHUR0008_RS28660	30.8259	-1.11718	0.272604	-4.09818	4.16415e-05	0.0002471
BTHUR0008_RS28685	842.053	1.52122	0.184688	8.23669	1.77037e-16	6.56585e-15
BTHUR0008_RS28695	79.4928	1.02406	0.283678	3.60995	0.000306255	0.00145735
BTHUR0008_RS28790	44.4817	-1.39348	0.286393	-4.86563	1.14095e-06	9.49561e-06
BTHUR0008_RS28795	65.4031	-1.72369	0.28944	-5.95527	2.59647e-09	3.5583e-08
BTHUR0008_RS28835	190.301	-1.13487	0.16981	-6.68317	2.33826e-11	4.39089e-10
BTHUR0008_RS28890	5.55375	1.50642	0.55542	2.71223	0.00668332	0.0208325
BTHUR0008_RS28915	262.044	1.49674	0.155774	9.60843	7.36641e-22	5.12165e-20
BTHUR0008_RS28960	10.273	-1.3354	0.505703	-2.64069	0.00827385	0.0251007
BTHUR0008_RS28990	164.512	-1.00254	0.189802	-5.28203	1.27762e-07	1.32774e-06
BTHUR0008_RS29020	3856.25	-1.25854	0.145796	-8.63221	6.01766e-18	2.68487e-16
BTHUR0008_RS29035	123.286	-1.18485	0.196842	-6.0193	1.75169e-09	2.51076e-08
BTHUR0008_RS29050	104.698	1.19148	0.204369	5.83005	5.5412e-09	7.17936e-08
BTHUR0008_RS29070	17.4681	1.85659	0.419114	4.4298	9.43195e-06	6.4555e-05
BTHUR0008_RS29110	1358.41	-1.43679	0.13173	-10.907	1.06672e-27	1.11051e-25
BTHUR0008_RS29155	26.3628	1.36907	0.328112	4.17257	3.01181e-05	0.000185011
BTHUR0008_RS29170	671.531	-1.1381	0.316756	-3.593	0.000326894	0.00154319
BTHUR0008_RS29220	65.2926	-1.17686	0.243325	-4.83659	1.32085e-06	1.0886e-05
BTHUR0008_RS29230	9.33879	-1.20656	0.442233	-2.72834	0.00636534	0.0199942
BTHUR0008_RS29250	18.6183	-1.06246	0.381923	-2.78188	0.00540454	0.0174581
BTHUR0008_RS29320	15.1606	1.80557	0.431695	4.18251	2.88305e-05	0.000178394
BTHUR0008_RS29425	106.129	1.26574	0.211415	5.98697	2.13787e-09	2.97797e-08
BTHUR0008_RS29485	74.7378	1.24021	0.25918	4.78514	1.70871e-06	1.37578e-05
BTHUR0008_RS29515	3.09704	1.95816	0.671582	2.91574	0.00354842	0.0122192
BTHUR0008_RS29525	90.4526	-2.56335	0.259082	-9.89401	4.41981e-23	3.23792e-21
BTHUR0008_RS29530	116.555	-1.84042	0.241663	-7.61561	2.6244e-14	7.38066e-13
BTHUR0008_RS29545	427.261	1.69789	0.182977	9.27926	1.70658e-20	9.55366e-19
BTHUR0008_RS29560	9.0325	1.9191	0.542735	3.53597	0.000406278	0.00187908
BTHUR0008_RS29630	301.949	1.05383	0.184025	5.72654	1.02497e-08	1.26449e-07
BTHUR0008_RS29665	29.9592	1.11082	0.338321	3.28333	0.00102587	0.00416952
BTHUR0008_RS29700	12.2613	1.48755	0.453456	3.28048	0.0010363	0.00420615
BTHUR0008_RS29735	48.2297	1.19182	0.28441	4.19049	2.7835e-05	0.000172595
BTHUR0008_RS29785	29.2411	-1.0174	0.301765	-3.37148	0.000747646	0.00317576
BTHUR0008_RS29930	7.14137	1.40359	0.513648	2.73259	0.00628376	0.0197919
BTHUR0008_RS30005	19.5376	-1.44374	0.348969	-4.13716	3.51634e-05	0.000212268
BTHUR0008_RS30045	64.472	1.2623	0.227172	5.55658	2.75111e-08	3.2585e-07
BTHUR0008_RS30120	49.6212	3.54177	0.385474	9.18811	3.99819e-20	2.13741e-18
BTHUR0008_RS30160	269.891	1.06452	0.176057	6.04643	1.48094e-09	2.13817e-08
BTHUR0008_RS30165	6.57585	1.7924	0.555916	3.22422	0.00126315	0.00502368
BTHUR0008_RS30265	1344.84	1.20828	0.147433	8.19549	2.49583e-16	9.14214e-15
BTHUR0008_RS30330	74.8004	1.15257	0.249085	4.62722	3.70609e-06	2.75934e-05
BTHUR0008_RS30335	47.7076	1.01549	0.259537	3.9127	9.12704e-05	0.000503344
BTHUR0008_RS30365	39.9816	1.96354	0.316172	6.21037	5.28615e-10	8.2774e-09
BTHUR0008_RS30385	53.7742	1.21123	0.304784	3.97407	7.06542e-05	0.000399678
BTHUR0008_RS30475	96.359	1.06678	0.241806	4.41171	1.0256e-05	6.94737e-05
BTHUR0008_RS30550	8.21357	-1.05428	0.449045	-2.34783	0.0188833	0.049691
BTHUR0008_RS30585	372.197	-1.15773	0.183587	-6.30618	2.86e-10	4.64583e-09
BTHUR0008_RS30700	26.4695	2.58364	0.395912	6.52579	6.76445e-11	1.22007e-09
BTHUR0008_RS30705	17.6293	3.34267	0.501801	6.66134	2.71347e-11	5.04756e-10
BTHUR0008_RS30710	25.1356	3.42187	0.449127	7.61894	2.55774e-14	7.22744e-13
BTHUR0008_RS30715	38.5264	3.36899	0.406525	8.2873	1.15845e-16	4.35079e-15
BTHUR0008_RS30720	7.03736	1.93033	0.546125	3.53459	0.000408402	0.00188743
BTHUR0008_RS30725	16.8162	2.57637	0.47258	5.45173	4.98831e-08	5.64898e-07
BTHUR0008_RS30735	9.98652	2.57672	0.528855	4.87226	1.10326e-06	9.25992e-06
BTHUR0008_RS30740	23.427	1.7187	0.352914	4.87002	1.11588e-06	9.33939e-06
BTHUR0008_RS30745	8.44834	1.80938	0.519008	3.48623	0.000489878	0.00221228
BTHUR0008_RS30765	2.74968	1.90386	0.667495	2.85225	0.00434115	0.0145951
BTHUR0008_RS30775	2.82264	1.55906	0.661275	2.35765	0.0183909	0.0485892
BTHUR0008_RS30785	13.3685	2.53989	0.477473	5.31945	1.04083e-07	1.09509e-06
BTHUR0008_RS30790	58.7403	1.15338	0.249125	4.62973	3.66144e-06	2.73187e-05
BTHUR0008_RS30815	12.5196	1.19369	0.44757	2.66705	0.00765203	0.0234662
BTHUR0008_RS30820	4.27108	2.11326	0.63317	3.33758	0.000845099	0.00351917
BTHUR0008_RS30825	3.06277	1.7139	0.648215	2.64403	0.00819255	0.024916
BTHUR0008_RS30835	20.0497	1.1231	0.398226	2.82027	0.00479836	0.0158362
BTHUR0008_RS30890	27.8453	1.03107	0.311874	3.30606	0.000946185	0.00388558
BTHUR0008_RS30895	125.36	-1.24852	0.233286	-5.35188	8.70455e-08	9.30681e-07
BTHUR0008_RS30940	477.54	-1.18673	0.149262	-7.95067	1.85508e-15	6.25456e-14
BTHUR0008_RS30970	26.3359	1.24983	0.323569	3.86265	0.000112163	0.000601241
BTHUR0008_RS31090	7.84585	1.2139	0.517011	2.34793	0.0188783	0.049691
BTHUR0008_RS31105	338.372	1.23091	0.155747	7.90331	2.71582e-15	8.9037e-14
BTHUR0008_RS31130	10.1341	1.23764	0.469543	2.63583	0.00839324	0.0254369
BTHUR0008_RS31165	79.6408	-1.0817	0.297064	-3.6413	0.000271264	0.00131188
BTHUR0008_RS31190	53.6344	-2.26324	0.286563	-7.89786	2.83722e-15	9.20002e-14
BTHUR0008_RS31195	39.4783	-1.68884	0.281486	-5.99973	1.97645e-09	2.79244e-08
BTHUR0008_RS31225	511.108	1.04269	0.174298	5.9822	2.2015e-09	3.05226e-08
BTHUR0008_RS31240	94.6187	-1.49095	0.221831	-6.72109	1.80368e-11	3.4415e-10
BTHUR0008_RS31245	2446.3	-2.408	0.166748	-14.4409	2.86061e-47	9.43047e-45
BTHUR0008_RS31275	5.83241	2.22681	0.604435	3.68412	0.000229499	0.00112549
BTHUR0008_RS31400	2.16762	1.8739	0.681956	2.74783	0.0059992	0.0190881
BTHUR0008_RS31405	1704.06	1.01045	0.185216	5.45551	4.88312e-08	5.5617e-07
BTHUR0008_RS31565	8.18012	1.99023	0.537309	3.70407	0.000212164	0.00105266
BTHUR0008_RS31655	91.3879	-1.00508	0.22928	-4.38366	1.167e-05	7.82486e-05
BTHUR0008_RS31665	319.743	-1.7035	0.209941	-8.11422	4.88907e-16	1.77986e-14
BTHUR0008_RS31670	42.4641	-1.46697	0.321969	-4.55624	5.20763e-06	3.76855e-05
BTHUR0008_RS31700	401.261	-1.14508	0.21881	-5.23319	1.66607e-07	1.68711e-06
BTHUR0008_RS31725	23.0857	1.06711	0.329528	3.23829	0.00120249	0.00479541
BTHUR0008_RS31735	142.307	-1.59501	0.323994	-4.92295	8.5248e-07	7.38381e-06

## Sheet: 4reps_25%reads_input
Gene_ID	10792_1A	10792_2A	10792_3A	10792_4A	10792_9A	10792_10A	10792_11A	10792_12A
BTHUR0008_RS00005	7	1	3	15	3	3	1	3
BTHUR0008_RS00010	6569	2153	5505	10193	1695	1177	2163	1866
BTHUR0008_RS00015	1867	659	2082	4052	647	460	670	613
BTHUR0008_RS00020	4286	1514	4440	8104	1287	828	1547	1614
BTHUR0008_RS00025	2199	790	2037	3754	442	302	537	466
BTHUR0008_RS00030	4574	1861	4489	8516	1573	988	1661	1846
BTHUR0008_RS00035	178	79	146	220	39	35	57	36
BTHUR0008_RS00040	1822	634	1361	2884	570	367	503	493
BTHUR0008_RS00045	826	231	664	1415	181	125	127	154
BTHUR0008_RS00050	489	195	501	899	276	137	190	196
BTHUR0008_RS00055	30	9	47	112	19	17	21	24
BTHUR0008_RS00060	83	29	138	238	36	17	22	40
BTHUR0008_RS00065	6083	2137	7005	14335	2372	1503	2557	2700
BTHUR0008_RS00070	2612	1010	3570	8083	805	593	888	947
BTHUR0008_RS00075	3584	1801	3892	7258	1157	798	1400	1284
BTHUR0008_RS00080	29	7	37	66	3	1	7	1
BTHUR0008_RS00085	0	1	2	5	0	0	2	0
BTHUR0008_RS00090	2	0	0	1	0	0	0	0
BTHUR0008_RS00095	332	147	426	1007	146	95	125	135
BTHUR0008_RS00100	472	148	460	1023	124	76	122	108
BTHUR0008_RS00105	1300	373	1362	2621	414	276	426	498
BTHUR0008_RS00110	2944	1423	3464	7371	1540	983	1639	1351
BTHUR0008_RS00115	2471	865	2162	4329	490	300	548	453
BTHUR0008_RS00120	288	113	376	770	78	55	56	53
BTHUR0008_RS00125	135	58	178	348	55	24	14	47
BTHUR0008_RS00130	449	167	483	1026	132	80	110	144
BTHUR0008_RS00135	640	241	447	764	267	156	287	230
BTHUR0008_RS00140	4763	1726	4167	7998	1585	974	2017	1702
BTHUR0008_RS00145	375	122	317	595	112	77	99	88
BTHUR0008_RS00150	549	245	670	1447	372	281	291	293
BTHUR0008_RS00155	354	127	409	682	170	88	178	136
BTHUR0008_RS00160	31	11	40	54	11	8	4	9
BTHUR0008_RS00165	7	1	5	10	1	2	3	5
BTHUR0008_RS00170	10	7	7	16	4	1	1	3
ipk	1957	602	1368	3077	468	316	482	460
BTHUR0008_RS00180	5559	2732	5155	10308	1824	1239	2816	2008
BTHUR0008_RS00185	1758	777	2277	4453	836	654	700	954
BTHUR0008_RS00190	432	161	440	746	232	143	315	233
BTHUR0008_RS00195	11135	4054	10302	20324	4713	2893	4948	3980
BTHUR0008_RS00200	8344	3810	6959	15450	4628	2938	6231	4499
BTHUR0008_RS00205	398	161	424	759	207	123	177	181
BTHUR0008_RS00210	131	24	143	332	29	19	35	40
BTHUR0008_RS00215	2437	801	2662	5477	1266	773	1053	1473
BTHUR0008_RS00220	313	89	329	583	98	63	99	113
BTHUR0008_RS00225	554	195	902	1787	225	134	213	321
BTHUR0008_RS00230	777	300	975	2282	370	221	330	413
BTHUR0008_RS00235	105	18	98	244	34	18	31	28
BTHUR0008_RS00240	162	40	146	300	29	20	37	45
BTHUR0008_RS00245	939	312	998	2351	595	395	758	638
BTHUR0008_RS00250	1604	405	1837	4392	346	222	327	351
BTHUR0008_RS00255	14745	6512	14725	34664	5718	3973	5970	5829
BTHUR0008_RS00260	0	0	0	0	0	0	0	0
BTHUR0008_RS00265	0	0	0	0	0	0	0	0
BTHUR0008_RS00270	46	10	48	94	21	9	11	17
BTHUR0008_RS00275	27707	11311	27814	56271	10268	6994	11804	11087
BTHUR0008_RS00280	8370	3602	7994	15881	6107	3887	7309	6485
BTHUR0008_RS00285	30588	13520	27441	48209	15783	10403	15701	15463
BTHUR0008_RS00290	294	83	409	1086	131	62	106	130
BTHUR0008_RS00295	883	332	1382	2851	387	221	373	402
BTHUR0008_RS00300	1765	724	3121	3979	2283	1352	1157	1377
BTHUR0008_RS00305	423	161	641	1458	237	136	262	289
BTHUR0008_RS00310	123	40	156	352	56	39	48	96
BTHUR0008_RS00315	60	9	77	149	14	5	9	19
BTHUR0008_RS00320	61	13	202	366	32	21	36	49
BTHUR0008_RS00325	22	9	53	155	15	13	17	10
BTHUR0008_RS00330	87	20	194	366	20	17	19	28
BTHUR0008_RS00335	25	4	34	80	6	1	3	12
BTHUR0008_RS00340	329	95	625	1231	268	212	213	264
BTHUR0008_RS00345	9756	4326	9842	19655	3883	2746	4134	3920
BTHUR0008_RS00350	0	1	1	0	1	0	1	1
BTHUR0008_RS00355	8	3	13	27	5	6	4	5
BTHUR0008_RS00360	62	26	44	106	12	5	14	12
BTHUR0008_RS00365	15	4	17	22	3	3	9	3
BTHUR0008_RS00370	1450	689	1586	2991	638	436	811	775
BTHUR0008_RS00375	33	12	44	79	24	15	11	33
BTHUR0008_RS00380	5	1	8	14	5	4	6	4
BTHUR0008_RS00385	6500	2341	5873	9521	3562	2127	3471	3103
BTHUR0008_RS00390	19344	5835	15871	30065	5962	3937	4570	6430
BTHUR0008_RS00395	340	161	508	907	512	315	331	494
BTHUR0008_RS00400	703	290	623	1324	280	152	140	232
cbiO_1	439	76	383	1010	227	130	158	274
cbiO_2	593	103	590	1470	347	222	207	405
BTHUR0008_RS00415	7421	2714	6186	10949	10949	6209	11411	13702
BTHUR0008_RS00420	48883	14830	43110	94622	25584	14592	27221	30059
BTHUR0008_RS00425	5124	1376	4289	8647	5203	2661	5193	5799
BTHUR0008_RS00430	12188	2679	8821	21482	3062	1666	3688	3642
rpmJ	4642	1305	4747	14306	3184	1377	3664	3387
infA	2829	648	3319	8813	3086	1713	2939	4019
BTHUR0008_RS00445	32288	8563	29025	63383	18019	9981	18337	21925
BTHUR0008_RS00450	14069	3715	10468	24249	7070	3722	6485	7747
BTHUR0008_RS00455	75586	15677	60753	135412	40824	20891	42106	49786
BTHUR0008_RS00460	11984	3106	12530	25633	17182	11503	16003	22315
BTHUR0008_RS00465	2691	487	2225	4163	742	447	611	800
BTHUR0008_RS00470	38201	10079	28216	69160	16167	9323	16032	20416
BTHUR0008_RS00475	7697	1490	4992	11161	4634	2367	4317	5309
BTHUR0008_RS00480	12522	2818	10584	23948	7806	4097	7107	8952
BTHUR0008_RS00485	15712	3907	9428	24662	3983	1973	3758	4581
rpsN	2124	424	1875	4405	1304	651	1208	1452
BTHUR0008_RS00495	17834	4429	12760	28282	6407	3448	6168	7597
BTHUR0008_RS00500	2116	437	1895	5044	1866	901	1280	2236
BTHUR0008_RS00505	9599	1984	6532	14887	4482	2291	4376	5145
BTHUR0008_RS00510	3207	501	2126	4477	1105	493	990	1259
BTHUR0008_RS00515	5442	2099	3523	9707	3931	1972	4755	4871
BTHUR0008_RS00520	18390	5253	21580	46405	21909	12381	19458	26212
BTHUR0008_RS00525	18954	4513	17451	36076	10401	5957	9423	12192
BTHUR0008_RS00530	8630	2171	10977	26417	7024	3767	4439	8429
BTHUR0008_RS00535	9553	2011	9009	22056	6661	3486	6892	7827
rplB	37073	11786	30436	64428	18020	10153	15109	19755
BTHUR0008_RS00545	23441	7234	20198	49699	10713	7269	11505	14171
BTHUR0008_RS00550	14045	6180	14829	24172	15392	9890	12083	15575
BTHUR0008_RS00555	35710	13643	37161	72617	18642	11679	15698	19608
BTHUR0008_RS00560	25186	9657	34694	78666	25371	16198	24645	31423
tuf	180131	68263	157927	273532	91347	58120	98178	106481
fusA	176288	72917	152345	280337	90746	55623	85554	103527
BTHUR0008_RS00575	13968	5229	10354	20183	7772	4541	8044	7765
BTHUR0008_RS00580	24073	9002	23598	40815	12805	8373	12195	13646
BTHUR0008_RS00585	9132	2047	8091	18274	3178	2186	2328	4067
BTHUR0008_RS00590	39631	12073	32823	63072	19868	11022	18866	23265
BTHUR0008_RS00595	50758	16742	49614	98269	28133	16685	25504	30576
BTHUR0008_RS00600	1836	596	1974	3404	744	476	664	830
rplL	30211	12696	27497	43333	13886	9831	15403	14624
BTHUR0008_RS00610	52510	19070	42499	80427	18436	12598	17203	19293
BTHUR0008_RS00615	9243	3802	9609	16003	6563	3981	4655	6193
BTHUR0008_RS00620	16724	5949	14591	27202	10434	6247	8104	10119
BTHUR0008_RS00625	3105	1119	3135	6647	939	572	925	802
BTHUR0008_RS00630	265	115	272	537	281	179	192	226
BTHUR0008_RS00635	409	169	373	777	184	143	275	243
BTHUR0008_RS00640	739	293	1034	1930	511	302	407	547
BTHUR0008_RS00645	433	142	687	1269	299	218	296	315
BTHUR0008_RS00650	251	57	318	591	106	54	106	113
BTHUR0008_RS00655	435	146	621	1089	250	132	215	266
BTHUR0008_RS00660	359	162	573	1277	409	250	427	471
BTHUR0008_RS00665	14123	5598	12680	23972	4732	3500	3961	4790
BTHUR0008_RS00670	489	121	470	915	218	152	237	226
BTHUR0008_RS00675	4426	1652	4123	8165	1505	1082	1530	1514
BTHUR0008_RS00680	2620	979	2455	4808	1113	765	1140	1164
BTHUR0008_RS00685	503	207	675	1418	215	150	210	258
BTHUR0008_RS00690	771	243	874	1860	272	182	303	309
BTHUR0008_RS00695	1951	756	1946	3799	816	546	857	797
BTHUR0008_RS00700	738	299	867	1669	312	227	456	367
BTHUR0008_RS00705	425	140	537	1376	71	65	113	116
BTHUR0008_RS00710	520	170	401	848	146	74	102	173
BTHUR0008_RS00715	216	110	342	485	75	75	98	78
BTHUR0008_RS00720	44	24	49	126	13	18	11	21
BTHUR0008_RS00725	7997	2634	6443	12841	1909	1251	912	1424
BTHUR0008_RS00730	692	124	525	1268	119	89	74	110
BTHUR0008_RS00735	5239	2314	4992	10696	2032	1286	1691	1931
BTHUR0008_RS00740	3125	1142	4372	9761	1053	724	984	1033
BTHUR0008_RS00745	1285	496	1714	3382	504	391	457	495
BTHUR0008_RS00750	19	13	41	61	10	8	31	17
BTHUR0008_RS00755	27	12	31	81	18	10	23	22
BTHUR0008_RS00760	0	0	0	1	0	0	1	0
BTHUR0008_RS00765	0	0	0	0	0	0	0	0
BTHUR0008_RS00770	0	0	0	0	0	0	0	0
BTHUR0008_RS00775	0	0	0	0	0	0	0	0
BTHUR0008_RS00780	0	0	0	0	0	0	0	0
BTHUR0008_RS00785	0	0	0	0	0	0	0	0
BTHUR0008_RS00790	0	0	0	0	0	0	0	0
BTHUR0008_RS00795	99	70	65	125	34	18	35	37
BTHUR0008_RS00800	0	0	0	0	0	0	0	0
BTHUR0008_RS00805	5	2	11	14	3	0	7	1
BTHUR0008_RS00810	4	2	1	2	0	2	1	1
BTHUR0008_RS00815	29	10	29	67	21	9	22	9
BTHUR0008_RS00820	2	1	1	2	1	1	1	4
BTHUR0008_RS00825	1	2	2	0	2	2	3	2
BTHUR0008_RS00830	5	2	10	3	6	5	2	3
BTHUR0008_RS00835	2	0	0	4	4	2	0	2
BTHUR0008_RS00840	21	11	15	20	14	8	20	5
BTHUR0008_RS00845	91	42	130	369	100	69	88	130
BTHUR0008_RS00850	72	34	38	80	12	3	9	9
BTHUR0008_RS00855	52	23	51	123	36	17	33	28
BTHUR0008_RS00860	1011	551	1171	2415	609	472	610	657
BTHUR0008_RS00865	44	26	99	115	35	21	28	24
BTHUR0008_RS00870	86	22	107	172	30	21	41	41
BTHUR0008_RS00875	139	44	219	405	60	53	98	82
BTHUR0008_RS00880	0	1	2	1	2	0	0	0
BTHUR0008_RS00885	2	0	3	0	1	1	0	1
BTHUR0008_RS00890	5	1	4	5	1	1	0	3
BTHUR0008_RS00895	5	1	3	7	3	0	4	1
BTHUR0008_RS00900	169	78	194	329	99	70	99	107
BTHUR0008_RS00905	29	10	37	55	22	13	25	20
BTHUR0008_RS00910	2872	1730	1636	4385	637	543	1679	2626
BTHUR0008_RS00915	812	373	986	1827	543	448	696	804
BTHUR0008_RS00920	21	8	44	77	86	61	51	53
BTHUR0008_RS00925	14	4	42	51	84	35	20	27
BTHUR0008_RS00930	11	2	20	22	45	26	9	17
BTHUR0008_RS00935	12	5	36	27	112	64	22	24
BTHUR0008_RS00940	8	7	192	31	180	64	38	20
BTHUR0008_RS00945	3	2	12	17	1	0	8	3
BTHUR0008_RS00950	27	8	36	54	14	9	14	15
BTHUR0008_RS00955	0	0	1	0	0	0	0	0
BTHUR0008_RS00960	12	11	14	20	4	2	5	2
BTHUR0008_RS00965	81	26	109	181	12	11	31	22
BTHUR0008_RS00970	400	143	402	835	168	108	116	127
BTHUR0008_RS00975	71	25	57	143	24	20	28	13
BTHUR0008_RS00980	28	16	29	51	17	6	6	9
BTHUR0008_RS00985	96	30	103	172	52	30	48	24
BTHUR0008_RS00990	102	27	112	226	46	41	77	81
BTHUR0008_RS00995	2	0	4	2	0	0	1	0
BTHUR0008_RS01000	52	23	78	119	21	8	20	23
BTHUR0008_RS01005	1924	672	1976	4048	858	517	974	1372
BTHUR0008_RS01010	3	1	0	4	0	1	1	0
BTHUR0008_RS01015	29	10	38	77	13	8	6	14
BTHUR0008_RS01020	38	22	32	83	46	34	38	48
BTHUR0008_RS01025	293	75	255	526	155	86	155	159
BTHUR0008_RS01030	110	40	58	96	29	16	33	39
BTHUR0008_RS01035	59	31	51	107	35	43	38	91
BTHUR0008_RS01040	453	166	347	601	203	87	126	109
BTHUR0008_RS01045	35	16	56	100	36	31	34	37
BTHUR0008_RS01050	399	165	313	665	215	121	324	184
BTHUR0008_RS01055	238	120	209	326	164	94	177	172
BTHUR0008_RS01060	158	70	104	239	121	64	104	87
BTHUR0008_RS01065	76	53	95	162	89	96	160	139
BTHUR0008_RS01070	0	0	0	0	0	0	0	0
BTHUR0008_RS01075	230	112	335	493	97	62	122	116
BTHUR0008_RS01080	29	12	24	49	6	2	6	9
BTHUR0008_RS01085	197	71	231	354	157	83	101	100
BTHUR0008_RS01090	0	0	0	0	0	0	0	0
BTHUR0008_RS01095	0	0	0	0	0	0	0	0
BTHUR0008_RS01100	0	0	0	0	0	0	0	0
BTHUR0008_RS01105	0	0	0	0	0	0	0	0
BTHUR0008_RS01110	0	0	0	0	0	0	0	0
BTHUR0008_RS01115	0	0	0	0	0	0	0	0
BTHUR0008_RS01120	66	174	273	362	601	341	559	617
BTHUR0008_RS01125	0	0	0	0	0	0	0	0
BTHUR0008_RS01130	73	26	96	189	30	25	26	51
BTHUR0008_RS01135	1119	430	1304	2755	515	346	539	578
BTHUR0008_RS01140	2540	900	2337	3874	586	341	589	568
BTHUR0008_RS01145	4857	1806	3346	5890	1029	677	954	945
BTHUR0008_RS01150	99	29	124	294	25	15	30	34
BTHUR0008_RS01155	65	20	79	142	20	17	26	25
BTHUR0008_RS01160	16	6	29	30	2	3	6	6
BTHUR0008_RS01165	9	0	10	12	3	1	1	5
BTHUR0008_RS01170	68	24	81	185	74	41	66	71
BTHUR0008_RS01175	21917	10324	19082	35481	9259	6070	8288	8076
BTHUR0008_RS01180	2056	694	2205	4523	1052	681	978	1074
ddl	4367	2019	4216	8427	1795	1169	1646	1631
BTHUR0008_RS01190	28	13	32	48	17	7	22	30
BTHUR0008_RS01195	4	0	1	6	2	2	1	0
BTHUR0008_RS01200	30	7	35	90	16	5	21	11
BTHUR0008_RS01205	21	12	39	62	9	20	12	18
BTHUR0008_RS01210	30	6	24	30	7	2	9	12
BTHUR0008_RS01215	5	7	9	16	9	5	3	8
BTHUR0008_RS01220	10	4	18	8	2	1	4	5
BTHUR0008_RS01225	153	39	151	301	55	23	47	45
BTHUR0008_RS01230	24	7	41	72	17	10	25	22
BTHUR0008_RS01235	98	54	102	279	74	54	2656	152
BTHUR0008_RS01240	6191	2486	5268	9627	1658	1144	4465	1666
BTHUR0008_RS01245	71	25	70	134	19	9	41	17
BTHUR0008_RS01250	273	98	487	909	116	75	85	114
BTHUR0008_RS01255	43	22	52	123	28	14	19	18
groEL	11188	4527	11133	19437	3180	2380	3900	3646
BTHUR0008_RS01265	5620	1413	4560	9321	764	492	1267	882
BTHUR0008_RS01270	388	146	470	896	493	333	476	517
BTHUR0008_RS01275	68	22	52	60	16	11	27	11
BTHUR0008_RS01280	1035	305	1019	2109	301	228	454	635
BTHUR0008_RS01285	578	206	560	1130	250	162	256	267
BTHUR0008_RS01290	1370	635	1482	2726	485	307	377	476
BTHUR0008_RS01295	330	114	295	628	50	25	43	47
BTHUR0008_RS01300	449	113	446	957	158	87	107	115
BTHUR0008_RS01305	449	143	548	1120	169	125	197	212
BTHUR0008_RS01310	0	0	0	0	0	0	0	0
BTHUR0008_RS01315	0	0	0	0	0	0	0	0
BTHUR0008_RS01320	2	0	2	2	1	0	1	0
BTHUR0008_RS01325	4	5	4	10	3	0	1	1
BTHUR0008_RS01330	4	2	2	23	1	1	0	1
BTHUR0008_RS01335	11	4	9	24	6	2	1	3
BTHUR0008_RS01340	12	5	10	21	5	2	4	5
BTHUR0008_RS01345	39	10	37	84	9	7	5	5
BTHUR0008_RS01350	11	2	9	19	2	2	3	2
BTHUR0008_RS01355	31	10	32	61	13	8	14	13
BTHUR0008_RS01360	82	29	69	131	18	13	180	28
BTHUR0008_RS01365	534	364	886	1585	2081	1294	4472	2327
BTHUR0008_RS01370	1094	598	1330	2653	846	610	3907	973
BTHUR0008_RS01375	20	7	17	31	10	6	426	9
BTHUR0008_RS01380	0	0	5	1	0	0	36	0
BTHUR0008_RS01385	10	2	15	25	6	4	223	10
BTHUR0008_RS01390	30	8	28	89	18	11	547	18
BTHUR0008_RS01395	24	6	27	57	14	0	163	11
BTHUR0008_RS01400	22	5	33	51	11	6	108	13
BTHUR0008_RS01405	12	2	12	30	6	2	23	4
purH	120	59	125	246	56	43	83	60
BTHUR0008_RS01415	235	64	242	509	59	60	90	90
BTHUR0008_RS01420	32	7	36	59	10	9	9	22
BTHUR0008_RS01425	37	16	58	121	17	14	21	22
BTHUR0008_RS01430	186	178	280	541	303	194	381	289
BTHUR0008_RS01435	756	283	590	1152	329	235	406	365
BTHUR0008_RS01440	4	3	3	10	8	3	11	7
BTHUR0008_RS01445	254	89	360	763	134	82	107	106
BTHUR0008_RS01450	1853	631	2104	4627	648	430	590	722
ligA	2277	858	2488	5148	1150	716	1028	1254
BTHUR0008_RS01460	1383	499	1738	3456	1033	679	976	1111
BTHUR0008_RS01465	73	28	109	207	25	30	43	32
BTHUR0008_RS01470	1445	764	1282	2160	724	485	1555	1148
BTHUR0008_RS01475	4	1	4	15	1	0	1	0
BTHUR0008_RS01480	0	0	1	2	0	0	1	0
BTHUR0008_RS01485	17	11	17	27	21	17	12	10
BTHUR0008_RS01490	3	2	10	7	53	24	8	3
BTHUR0008_RS01495	6	2	6	15	21	13	9	15
BTHUR0008_RS01500	10	1	5	9	1	2	3	2
BTHUR0008_RS01505	28	13	25	43	7	3	11	11
BTHUR0008_RS01510	50	19	46	63	12	7	4	9
BTHUR0008_RS01515	48	21	62	102	47	38	53	49
BTHUR0008_RS01520	521	178	506	1095	217	102	227	191
gatA	2511	1048	2828	4773	1605	1056	1317	1578
BTHUR0008_RS01530	3131	1229	2700	4961	1077	698	875	1064
BTHUR0008_RS01535	590	255	566	1179	166	95	163	162
BTHUR0008_RS01540	24	9	30	60	3	7	15	7
BTHUR0008_RS01545	3	0	3	3	2	0	3	1
BTHUR0008_RS01550	17	5	10	37	4	5	2	8
gabD	19	13	20	68	12	5	7	6
BTHUR0008_RS01560	2	1	0	11	0	0	0	0
BTHUR0008_RS01565	21	14	29	54	10	14	14	19
BTHUR0008_RS01570	760	333	702	1321	315	175	355	402
BTHUR0008_RS01575	427	188	353	858	122	77	118	98
BTHUR0008_RS01580	8	3	8	25	6	1	3	3
BTHUR0008_RS01585	296	123	234	430	79	58	120	47
BTHUR0008_RS01590	485	133	535	1033	222	122	153	139
BTHUR0008_RS01595	1855	951	1986	4045	700	493	607	674
BTHUR0008_RS01600	44	20	94	147	39	35	19	48
BTHUR0008_RS01605	98	30	121	204	56	32	52	41
BTHUR0008_RS01610	103	66	126	267	90	63	94	105
BTHUR0008_RS01615	71	27	41	146	47	26	32	28
BTHUR0008_RS01620	91	27	58	136	27	9	32	28
BTHUR0008_RS01625	25	12	33	55	20	15	16	24
BTHUR0008_RS01630	200	92	195	407	135	98	171	171
BTHUR0008_RS01635	36	14	52	135	24	11	16	22
BTHUR0008_RS01640	34	7	47	119	11	10	22	19
BTHUR0008_RS01645	12338	4612	10742	18225	4854	3137	5207	4901
BTHUR0008_RS01650	10691	5566	12526	25053	6308	4481	7261	7055
BTHUR0008_RS01655	41	12	73	148	25	19	18	47
BTHUR0008_RS01660	58	23	78	172	58	42	69	56
BTHUR0008_RS01665	50	27	68	126	13	7	35	23
BTHUR0008_RS01670	788	340	1260	1881	72	41	50	83
BTHUR0008_RS01675	572	183	670	929	26	28	38	46
BTHUR0008_RS01680	3501	1241	3949	5796	155	104	153	157
BTHUR0008_RS01685	1102	358	1491	2108	49	33	67	57
BTHUR0008_RS01690	14	1	16	24	6	1	11	9
BTHUR0008_RS01695	218	76	206	501	56	28	64	34
BTHUR0008_RS01700	14	2	12	18	3	2	1	2
BTHUR0008_RS01705	5	4	6	19	2	0	1	1
BTHUR0008_RS01710	8	1	8	7	1	2	0	1
BTHUR0008_RS01715	61	29	65	158	9	9	10	15
BTHUR0008_RS01720	141	47	149	301	31	23	47	24
BTHUR0008_RS01725	44	15	74	114	43	30	27	42
BTHUR0008_RS01730	6	1	0	11	1	0	0	3
BTHUR0008_RS01735	33	14	37	65	11	3	6	8
BTHUR0008_RS01740	55	11	48	94	20	17	18	18
BTHUR0008_RS01745	63	20	39	70	17	14	27	19
BTHUR0008_RS01750	10	3	11	27	8	4	6	10
BTHUR0008_RS01755	15148	7856	13960	23823	6507	4142	5522	5868
BTHUR0008_RS01760	33	11	25	36	12	8	12	14
BTHUR0008_RS01765	3	2	3	11	0	0	1	2
BTHUR0008_RS01770	1	2	2	3	0	0	1	0
BTHUR0008_RS01775	305	94	467	891	129	79	125	121
BTHUR0008_RS01780	19	7	6	37	8	5	25	23
BTHUR0008_RS01785	10	6	11	15	2	1	5	5
BTHUR0008_RS01790	4	2	5	8	3	1	0	1
BTHUR0008_RS01795	5	3	9	23	1	0	3	4
BTHUR0008_RS01800	7	4	14	23	5	1	1	5
BTHUR0008_RS01805	573	156	477	1441	163	130	213	519
BTHUR0008_RS01810	20	9	31	82	10	5	6	22
BTHUR0008_RS01815	14	3	7	18	4	2	5	6
BTHUR0008_RS01820	1369	701	1387	2637	658	478	647	716
BTHUR0008_RS01825	1030	521	1072	2318	772	514	439	852
BTHUR0008_RS01830	447	272	478	931	186	141	122	188
BTHUR0008_RS01835	3625	1511	4014	8200	1519	1033	1244	1352
BTHUR0008_RS01840	1481	572	1247	2709	633	455	694	652
BTHUR0008_RS01845	27	6	38	137	16	9	18	20
thiE	19	6	32	60	2	1	3	5
BTHUR0008_RS01855	535	179	474	899	160	109	123	171
BTHUR0008_RS01860	2431	799	2843	5497	700	456	401	697
BTHUR0008_RS01865	459	138	563	1074	142	75	88	149
BTHUR0008_RS01870	62	21	74	134	25	12	34	42
BTHUR0008_RS01875	271	101	330	567	104	79	116	117
BTHUR0008_RS01880	944	416	1004	2057	479	325	475	594
BTHUR0008_RS01885	428	143	402	847	133	54	138	147
BTHUR0008_RS01890	19	13	41	47	13	19	12	12
BTHUR0008_RS01895	26	15	21	50	3	11	9	6
BTHUR0008_RS01900	33	7	35	78	24	12	19	20
BTHUR0008_RS01905	28	13	44	104	25	15	19	19
BTHUR0008_RS01910	7	3	8	21	4	4	8	4
BTHUR0008_RS01915	7	0	13	24	2	0	0	0
BTHUR0008_RS01920	66	13	60	131	33	9	20	17
BTHUR0008_RS01925	54	22	55	99	19	15	29	23
BTHUR0008_RS01930	49	14	22	79	26	19	27	26
BTHUR0008_RS01935	448	151	402	722	107	67	91	105
BTHUR0008_RS01940	735	335	877	1751	400	257	313	402
BTHUR0008_RS01945	14	10	20	27	9	8	10	21
BTHUR0008_RS01950	520	200	522	1014	123	91	117	127
BTHUR0008_RS01955	6	5	6	7	6	3	9	0
BTHUR0008_RS01960	12	5	22	39	3	2	7	9
BTHUR0008_RS01965	4980	1941	5043	8660	2614	1893	3871	3245
BTHUR0008_RS01970	3717	1969	4624	8087	3125	2443	4262	3854
BTHUR0008_RS01975	1491	515	1930	3092	808	502	1053	970
BTHUR0008_RS01980	548	191	532	1031	317	185	235	300
BTHUR0008_RS01985	1145	411	1157	2318	424	275	431	401
BTHUR0008_RS01990	902	362	756	1617	308	207	281	261
BTHUR0008_RS01995	395	143	245	594	156	96	220	407
BTHUR0008_RS02000	237	69	224	256	66	49	61	72
BTHUR0008_RS02005	533	181	653	1253	263	174	306	251
BTHUR0008_RS02010	688	229	579	1249	328	174	383	297
BTHUR0008_RS02015	292	123	291	491	108	74	118	80
BTHUR0008_RS02020	115	49	108	215	111	69	73	115
BTHUR0008_RS02025	132	70	169	396	55	38	68	27
BTHUR0008_RS02030	212	85	287	529	142	100	118	158
BTHUR0008_RS02035	6	1	9	13	2	2	9	3
BTHUR0008_RS02040	1458	545	1135	2585	499	359	597	544
BTHUR0008_RS02045	162	63	234	447	64	43	63	90
BTHUR0008_RS02050	41	7	22	35	8	6	5	6
BTHUR0008_RS02055	1	0	0	0	0	0	0	1
BTHUR0008_RS02060	1	0	0	5	0	0	1	1
BTHUR0008_RS02065	8	5	6	23	6	2	2	6
BTHUR0008_RS02070	14	7	6	6	1	0	2	0
BTHUR0008_RS02075	0	0	0	0	0	0	0	0
BTHUR0008_RS02080	0	0	0	0	1	0	0	0
BTHUR0008_RS02085	1	0	0	1	1	0	0	0
BTHUR0008_RS02090	79	38	75	149	20	17	16	14
BTHUR0008_RS02095	17	7	14	24	9	5	8	14
BTHUR0008_RS02100	206	65	186	436	20	33	59	45
BTHUR0008_RS02105	1	0	2	2	1	0	1	0
BTHUR0008_RS02110	1	0	0	0	0	0	0	0
BTHUR0008_RS02115	1087	452	844	1890	230	180	208	211
BTHUR0008_RS02120	142	31	68	109	7	13	24	25
BTHUR0008_RS02125	1427	466	1609	3657	959	611	1195	1034
BTHUR0008_RS02130	11	4	10	20	4	3	5	7
BTHUR0008_RS02135	343	106	369	807	153	117	129	161
BTHUR0008_RS02140	590	180	573	1351	296	225	202	307
BTHUR0008_RS02145	289	80	237	530	116	60	87	87
BTHUR0008_RS02150	2	2	1	3	0	0	2	0
BTHUR0008_RS02155	103	72	93	182	72	50	64	57
BTHUR0008_RS02160	0	0	1	1	0	0	0	0
BTHUR0008_RS02165	19	8	32	79	23	16	8	13
BTHUR0008_RS02170	122	43	150	292	60	31	67	58
BTHUR0008_RS02175	9	11	15	34	7	4	4	3
BTHUR0008_RS02180	4	3	3	9	0	0	1	0
BTHUR0008_RS02185	26	5	10	29	8	7	2	12
BTHUR0008_RS02190	186	62	162	334	79	51	63	86
BTHUR0008_RS02195	956	560	820	1327	689	446	1908	803
BTHUR0008_RS02200	427	105	511	954	213	139	249	273
BTHUR0008_RS02205	13	2	7	10	1	2	4	0
BTHUR0008_RS02210	6	1	1	2	4	2	1	1
BTHUR0008_RS02215	9	1	8	31	2	3	8	8
BTHUR0008_RS02220	5	1	7	11	4	0	3	3
BTHUR0008_RS02225	11	5	8	19	2	1	3	2
BTHUR0008_RS02230	54	24	51	94	26	14	35	22
BTHUR0008_RS02235	6480	2725	3653	7260	2858	1644	2790	9142
BTHUR0008_RS02240	646	521	262	482	318	106	222	3478
BTHUR0008_RS02245	975	333	730	1471	276	142	201	180
BTHUR0008_RS02250	4	0	1	6	0	0	0	1
BTHUR0008_RS02255	96	37	158	325	31	22	29	36
BTHUR0008_RS02260	51	17	55	111	45	19	29	29
BTHUR0008_RS02265	107	58	120	340	71	32	59	53
BTHUR0008_RS02270	177	29	190	366	62	37	64	80
BTHUR0008_RS02275	149	36	154	309	48	28	47	45
BTHUR0008_RS02280	3	1	8	11	11	0	12	7
sspK	95	84	112	220	53	62	62	62
BTHUR0008_RS02290	96	41	65	119	22	19	36	35
BTHUR0008_RS02295	79	23	85	136	30	19	25	34
BTHUR0008_RS02300	182	50	221	411	103	91	75	82
BTHUR0008_RS02305	1	0	1	4	1	0	0	0
BTHUR0008_RS02310	6	0	1	0	1	1	3	0
BTHUR0008_RS02315	4	0	2	4	0	0	1	1
BTHUR0008_RS02320	480	241	503	881	173	135	229	212
BTHUR0008_RS02325	285	108	341	627	110	126	120	150
BTHUR0008_RS02330	425	155	324	622	224	139	153	179
BTHUR0008_RS02335	101	40	141	279	81	34	60	91
BTHUR0008_RS02340	1184	460	1183	2066	881	565	747	848
BTHUR0008_RS02345	26	11	41	82	17	6	9	14
BTHUR0008_RS02350	43	13	61	105	26	15	15	30
BTHUR0008_RS02355	73	19	74	175	43	23	39	49
BTHUR0008_RS02360	56	16	63	74	19	20	22	17
BTHUR0008_RS02365	281	49	217	410	60	50	71	77
BTHUR0008_RS02370	652	214	443	653	288	186	269	330
BTHUR0008_RS02375	47	18	52	92	5	11	12	11
BTHUR0008_RS02380	17	5	9	15	5	5	11	5
BTHUR0008_RS02385	1337	1540	831	1672	2378	1488	6260	2257
BTHUR0008_RS02390	21	4	33	50	3	1	5	3
BTHUR0008_RS02395	33	12	36	86	25	13	18	20
BTHUR0008_RS02400	20	6	23	44	13	6	12	10
BTHUR0008_RS02405	187	57	160	360	53	26	53	39
BTHUR0008_RS02410	1186	336	807	1480	181	117	165	166
BTHUR0008_RS02415	187	44	200	453	76	44	41	59
BTHUR0008_RS02420	160	64	218	465	131	75	85	129
BTHUR0008_RS02425	0	0	0	0	0	0	0	0
BTHUR0008_RS02430	2428	579	1015	2931	191	151	356	278
BTHUR0008_RS02435	527	207	504	974	409	268	383	340
BTHUR0008_RS02440	19	8	19	59	47	36	50	48
BTHUR0008_RS02445	3241	1140	2759	5052	1497	1068	1717	1712
BTHUR0008_RS02450	12	8	12	26	0	1	6	1
BTHUR0008_RS02455	3	1	5	5	4	1	6	2
BTHUR0008_RS02460	26	19	25	53	11	4	8	11
BTHUR0008_RS02465	1	1	0	0	0	0	0	0
BTHUR0008_RS02470	0	0	0	0	0	0	0	0
BTHUR0008_RS02475	0	0	0	0	0	0	0	0
BTHUR0008_RS02480	2	2	2	5	9	2	11	4
BTHUR0008_RS02485	0	0	0	0	0	0	0	0
BTHUR0008_RS02490	0	0	0	0	0	0	0	0
BTHUR0008_RS02495	0	0	0	0	0	0	0	0
BTHUR0008_RS02500	0	0	0	0	0	0	0	0
BTHUR0008_RS02505	0	0	0	0	0	0	0	0
BTHUR0008_RS02510	0	0	0	0	0	0	0	0
BTHUR0008_RS02515	0	0	0	0	0	0	0	0
BTHUR0008_RS02520	58	44	102	147	76	43	89	67
BTHUR0008_RS02525	0	0	0	0	0	0	0	0
BTHUR0008_RS02530	4	7	5	8	13	21	102	7
BTHUR0008_RS02535	12	3	16	26	4	5	4	6
BTHUR0008_RS02540	32	21	24	57	12	9	10	11
BTHUR0008_RS02545	643	243	516	1112	219	116	134	103
BTHUR0008_RS02550	63	40	112	199	83	42	71	97
BTHUR0008_RS02555	80	29	64	93	18	13	14	10
BTHUR0008_RS02560	612	200	599	1484	244	141	254	198
BTHUR0008_RS02565	64	30	65	87	43	23	37	35
BTHUR0008_RS02570	24	8	20	36	12	9	12	15
BTHUR0008_RS02575	91	33	112	219	65	46	104	80
BTHUR0008_RS02580	331	160	320	663	134	113	232	184
BTHUR0008_RS02585	1493	420	1101	2617	602	317	815	749
BTHUR0008_RS02590	237	76	156	441	109	52	167	114
BTHUR0008_RS02595	2608	1259	3724	6851	2279	1847	2974	3100
BTHUR0008_RS02600	8251	4000	8173	16786	2951	2273	3721	3999
BTHUR0008_RS02605	289	142	329	622	194	124	129	187
BTHUR0008_RS02610	433	241	433	955	227	126	289	250
BTHUR0008_RS02615	1452	660	1530	3404	612	449	789	842
BTHUR0008_RS02620	14	10	19	20	2	6	12	13
BTHUR0008_RS02625	96	27	89	148	24	15	28	15
BTHUR0008_RS02630	1	0	1	1	0	0	0	0
BTHUR0008_RS02635	84	20	66	115	25	15	37	18
BTHUR0008_RS02640	89	35	105	211	59	45	59	54
BTHUR0008_RS02645	1612	541	1381	3046	733	492	757	702
BTHUR0008_RS02650	95	33	91	173	28	22	29	30
BTHUR0008_RS02655	1	0	0	8	5	0	0	3
BTHUR0008_RS02660	7	3	4	5	1	0	1	0
BTHUR0008_RS02665	188	44	190	309	1	1	2	5
BTHUR0008_RS02670	688	150	650	1483	5	5	9	7
BTHUR0008_RS02675	38	11	52	93	13	6	13	14
BTHUR0008_RS02680	123	25	161	318	46	13	38	47
BTHUR0008_RS02685	1201	397	1105	2327	258	159	224	260
BTHUR0008_RS02690	5	3	4	12	3	1	8	2
BTHUR0008_RS02695	2	0	4	11	0	1	0	0
BTHUR0008_RS02700	56	12	61	129	22	20	13	24
BTHUR0008_RS02705	17	6	13	22	3	6	3	4
BTHUR0008_RS02710	1	0	4	4	0	0	1	0
BTHUR0008_RS02715	40	24	62	112	56	37	49	52
BTHUR0008_RS02720	8	5	7	28	5	3	5	1
BTHUR0008_RS02725	6	4	7	7	1	0	2	1
BTHUR0008_RS02730	9	2	8	6	1	2	0	4
BTHUR0008_RS02735	1	0	4	3	0	0	0	1
BTHUR0008_RS02740	5	2	8	14	6	3	3	2
BTHUR0008_RS02745	558	196	586	1189	197	162	214	201
BTHUR0008_RS02750	34	11	44	149	4	0	2	2
BTHUR0008_RS02755	2	0	2	5	0	0	0	0
BTHUR0008_RS02760	9	3	12	23	3	7	4	8
BTHUR0008_RS02765	12	0	16	25	8	3	17	6
BTHUR0008_RS02770	8	1	9	20	1	1	7	3
BTHUR0008_RS02775	1008	370	1227	2230	291	186	359	298
BTHUR0008_RS02780	270	109	401	642	150	118	231	255
BTHUR0008_RS02785	94	54	122	240	26	13	34	38
BTHUR0008_RS02790	229	67	243	541	131	77	148	205
BTHUR0008_RS02795	95	51	124	260	73	60	88	79
BTHUR0008_RS02800	3	2	1	2	1	0	1	2
BTHUR0008_RS02805	0	1	1	1	0	0	0	0
BTHUR0008_RS02810	508	224	440	827	248	188	146	304
BTHUR0008_RS02815	39	14	31	57	37	22	33	62
BTHUR0008_RS02820	279	98	300	550	47	29	47	45
BTHUR0008_RS02825	586	234	842	1423	124	68	141	163
BTHUR0008_RS02830	538	228	507	967	175	99	258	223
BTHUR0008_RS02835	1561	725	1683	2809	330	216	272	319
BTHUR0008_RS02840	2284	1206	2546	4525	1656	1013	1970	3203
sspH	1	2	2	5	0	1	0	1
BTHUR0008_RS02850	177	31	172	350	54	28	44	50
BTHUR0008_RS02855	8714	3834	9309	18264	5283	3263	5334	10684
aspA_1	1208	603	1246	2757	376	304	467	428
BTHUR0008_RS02865	269	101	255	509	104	53	103	98
BTHUR0008_RS02870	306	117	467	895	94	101	66	67
BTHUR0008_RS02875	1237	537	1317	2108	752	499	546	535
BTHUR0008_RS02880	406	163	622	847	350	226	262	266
glpT	2016	1232	3808	4687	2073	1360	1548	1596
BTHUR0008_RS02890	11	3	7	21	7	4	8	9
BTHUR0008_RS02895	11	3	7	36	13	12	36	18
BTHUR0008_RS02900	15	3	11	51	11	4	7	11
BTHUR0008_RS02905	13	8	11	23	14	5	16	12
BTHUR0008_RS02910	98	46	110	209	95	66	106	95
BTHUR0008_RS02915	0	0	0	0	0	0	3	0
BTHUR0008_RS02920	55	10	63	123	12	12	20	12
BTHUR0008_RS02925	58	11	60	120	22	16	11	9
BTHUR0008_RS02930	106	14	63	200	14	11	9	21
BTHUR0008_RS02935	95	26	66	177	22	11	19	10
BTHUR0008_RS02940	36	6	33	65	11	8	2	8
BTHUR0008_RS02945	31	7	22	48	25	12	23	12
BTHUR0008_RS02950	33	18	37	80	10	8	13	10
BTHUR0008_RS02955	229	72	329	673	56	44	56	56
BTHUR0008_RS02960	19	11	13	40	0	1	7	6
BTHUR0008_RS02965	31	14	37	66	5	5	5	6
BTHUR0008_RS02970	3	1	7	18	0	0	1	0
BTHUR0008_RS02975	2	1	2	2	1	0	0	2
BTHUR0008_RS02980	10	6	10	10	5	2	5	3
BTHUR0008_RS02985	37	16	39	79	26	15	37	50
BTHUR0008_RS02990	1	0	5	3	1	0	2	0
BTHUR0008_RS02995	5	0	1	1	0	1	1	0
BTHUR0008_RS03000	1	2	3	3	0	0	0	0
BTHUR0008_RS03005	1	0	1	4	0	0	0	0
BTHUR0008_RS03010	7	5	5	4	0	2	2	8
BTHUR0008_RS03015	30	5	39	114	25	9	17	20
BTHUR0008_RS03020	13	3	13	24	17	9	7	13
BTHUR0008_RS03025	18	8	16	21	8	11	3	10
BTHUR0008_RS03030	12	6	16	32	11	3	3	10
BTHUR0008_RS03035	16	4	19	22	10	6	7	4
BTHUR0008_RS03040	15970	7857	18769	35807	11339	7517	11175	13505
BTHUR0008_RS03045	6283	3920	11108	23063	9990	7201	8822	12485
BTHUR0008_RS03050	47	25	43	80	31	20	31	17
BTHUR0008_RS03055	292	140	322	721	150	104	91	175
BTHUR0008_RS03060	726	275	722	1626	291	211	273	247
BTHUR0008_RS03065	2	1	3	3	0	1	1	0
BTHUR0008_RS03070	201	79	149	248	43	30	62	35
BTHUR0008_RS03075	625	235	551	1027	143	94	107	128
BTHUR0008_RS03080	1225	370	815	1689	384	244	374	358
BTHUR0008_RS03085	6	2	11	8	1	0	2	0
BTHUR0008_RS03090	7	1	2	4	2	2	1	1
BTHUR0008_RS03095	2	0	1	4	0	0	2	0
BTHUR0008_RS03100	15	6	19	49	9	9	8	7
BTHUR0008_RS03105	10	1	11	40	5	1	8	6
BTHUR0008_RS03110	5	0	3	4	5	0	0	0
BTHUR0008_RS03115	11	1	3	10	4	1	2	2
BTHUR0008_RS03120	13	1	16	9	7	7	6	1
BTHUR0008_RS03125	4	2	6	11	6	1	0	3
BTHUR0008_RS03130	4	2	2	8	3	2	2	5
BTHUR0008_RS03135	13	3	12	13	1	1	2	2
BTHUR0008_RS03140	15	7	18	37	16	9	17	10
BTHUR0008_RS03145	0	0	1	0	0	0	0	0
BTHUR0008_RS03150	45	4	26	72	17	9	17	27
BTHUR0008_RS03155	7	5	12	32	0	6	5	3
BTHUR0008_RS03160	1	2	2	3	1	1	1	2
BTHUR0008_RS03165	29	14	23	42	6	12	12	11
BTHUR0008_RS03170	0	1	2	10	0	0	0	1
BTHUR0008_RS03175	1	0	1	6	1	0	0	1
BTHUR0008_RS03180	2	1	5	6	1	1	1	3
BTHUR0008_RS03185	3	0	2	4	0	0	1	0
BTHUR0008_RS03190	0	0	0	0	0	0	0	0
BTHUR0008_RS03195	1	1	2	3	0	0	1	1
BTHUR0008_RS03200	3	0	7	8	0	1	3	1
BTHUR0008_RS03205	1	0	2	4	3	0	2	0
BTHUR0008_RS03210	7	2	11	21	4	4	8	8
BTHUR0008_RS03215	1	0	1	2	1	1	0	0
BTHUR0008_RS03220	0	0	2	1	1	0	0	0
BTHUR0008_RS03225	9	1	6	17	1	1	3	1
BTHUR0008_RS03230	4	0	6	16	5	3	3	3
BTHUR0008_RS03235	9	6	23	38	7	9	6	9
BTHUR0008_RS03240	0	0	2	0	0	0	0	0
BTHUR0008_RS03245	0	0	0	2	0	1	0	0
BTHUR0008_RS03250	11	7	8	10	2	2	0	1
BTHUR0008_RS03255	1	0	1	7	1	0	0	0
BTHUR0008_RS03260	14	5	22	46	10	5	11	5
BTHUR0008_RS03265	13	1	11	16	3	3	4	1
BTHUR0008_RS03270	7	1	3	5	0	0	1	1
BTHUR0008_RS03275	6	2	9	38	10	7	4	0
BTHUR0008_RS03280	2	1	5	6	1	0	0	0
BTHUR0008_RS03285	3	1	8	9	2	0	3	0
BTHUR0008_RS03290	2	0	8	13	2	0	1	1
BTHUR0008_RS03295	3	2	2	8	2	0	0	0
BTHUR0008_RS03300	4	1	4	6	2	3	3	1
BTHUR0008_RS03305	4	1	11	30	4	2	6	3
BTHUR0008_RS03310	2	2	4	15	1	1	1	2
BTHUR0008_RS03315	3	0	2	2	0	0	1	0
BTHUR0008_RS03320	5	3	9	13	2	0	4	8
BTHUR0008_RS03325	2	0	8	6	0	0	2	3
BTHUR0008_RS03330	1	2	2	1	1	0	0	0
BTHUR0008_RS03335	9	0	3	17	3	2	3	4
BTHUR0008_RS03340	8	2	12	46	3	0	1	3
BTHUR0008_RS03345	2	2	5	10	3	3	1	4
BTHUR0008_RS03350	8	2	15	38	6	0	9	4
BTHUR0008_RS03355	1	0	0	1	0	0	0	0
BTHUR0008_RS03360	3	0	5	6	0	1	1	2
BTHUR0008_RS03365	353	155	534	790	408	249	394	385
BTHUR0008_RS03370	119	32	168	293	220	152	333	282
BTHUR0008_RS03375	316	94	233	522	94	77	124	99
BTHUR0008_RS03380	142	78	154	353	46	41	67	47
BTHUR0008_RS03385	913	424	1013	1645	240	201	397	320
BTHUR0008_RS03390	76	13	90	239	28	19	41	34
BTHUR0008_RS03395	839	422	735	1262	472	264	472	666
BTHUR0008_RS03400	293	134	268	524	109	61	101	117
BTHUR0008_RS03405	92	33	121	216	46	37	54	56
BTHUR0008_RS03410	1700	570	1415	2615	456	295	629	466
BTHUR0008_RS03415	4992	2373	5506	10539	4524	3039	5884	4719
rbsC	8652	5355	12434	23086	6101	4874	5862	7033
BTHUR0008_RS03425	277	177	837	1534	240	141	151	239
BTHUR0008_RS03430	147	62	238	470	91	46	62	103
BTHUR0008_RS03435	343	149	603	1077	156	124	79	141
BTHUR0008_RS03440	79	30	49	117	40	23	29	32
BTHUR0008_RS03445	3	1	6	9	3	2	1	1
BTHUR0008_RS03450	22	7	38	61	10	11	4	16
BTHUR0008_RS03455	5	2	7	16	3	5	4	2
BTHUR0008_RS03460	39	28	70	104	29	29	27	31
BTHUR0008_RS03465	204	85	116	385	151	127	233	239
BTHUR0008_RS03470	573	214	269	980	119	60	164	209
BTHUR0008_RS03475	339	137	196	722	117	89	175	174
BTHUR0008_RS03480	782	810	1357	1959	556	347	608	570
BTHUR0008_RS03485	0	0	0	0	0	0	0	0
BTHUR0008_RS03490	0	0	0	0	0	0	0	0
BTHUR0008_RS03495	0	0	0	0	0	0	0	0
BTHUR0008_RS03500	0	0	0	0	0	0	0	0
BTHUR0008_RS03505	419	231	608	1020	222	144	183	186
BTHUR0008_RS03510	0	0	0	0	0	0	0	0
BTHUR0008_RS03515	2	0	1	5	0	1	1	1
BTHUR0008_RS03520	0	0	0	0	0	0	0	0
BTHUR0008_RS03525	0	0	0	0	0	0	0	0
BTHUR0008_RS03530	11	7	8	9	2	1	2	4
BTHUR0008_RS03535	0	1	0	0	0	0	0	0
BTHUR0008_RS03540	0	0	0	0	0	0	0	0
BTHUR0008_RS03545	0	0	0	1	2	0	1	0
BTHUR0008_RS03550	0	0	0	0	0	0	0	0
BTHUR0008_RS03555	27	3	23	40	11	10	2	7
BTHUR0008_RS03560	546	157	493	1047	236	137	302	233
BTHUR0008_RS03565	112	26	69	131	44	24	52	24
BTHUR0008_RS03570	1884	744	1266	2688	543	350	631	585
BTHUR0008_RS03575	19	8	23	41	11	1	6	5
BTHUR0008_RS03580	38	13	20	69	14	5	7	8
BTHUR0008_RS03585	32	8	43	74	6	7	3	12
BTHUR0008_RS03590	21	9	26	60	15	9	8	15
BTHUR0008_RS03595	8	0	8	20	10	3	2	5
BTHUR0008_RS03600	47	17	59	123	31	18	21	39
BTHUR0008_RS03605	5	0	1	0	0	1	0	2
BTHUR0008_RS03610	21	5	14	44	12	7	17	16
BTHUR0008_RS03615	32	10	44	82	15	9	12	18
BTHUR0008_RS03620	47	18	41	75	11	11	11	17
BTHUR0008_RS03625	15	22	56	71	25	22	24	31
BTHUR0008_RS03630	9	4	13	27	15	5	10	13
BTHUR0008_RS03635	1	1	0	7	2	1	1	2
BTHUR0008_RS03640	0	0	0	1	0	0	0	0
BTHUR0008_RS03645	30	9	17	38	55	24	59	62
BTHUR0008_RS03650	64	19	56	177	92	59	87	111
BTHUR0008_RS03655	14	13	18	44	27	16	58	46
BTHUR0008_RS03660	14	2	11	22	19	9	16	14
BTHUR0008_RS03665	8	5	6	16	6	4	6	7
BTHUR0008_RS03670	45	15	44	81	30	31	28	29
BTHUR0008_RS03675	150	58	137	246	52	37	55	65
BTHUR0008_RS03680	73	26	68	107	12	12	25	24
BTHUR0008_RS03685	291	126	263	490	123	89	198	141
BTHUR0008_RS03690	2	0	2	4	1	0	0	0
BTHUR0008_RS03695	27	9	16	41	7	4	5	5
BTHUR0008_RS03700	12	7	12	33	4	4	6	11
BTHUR0008_RS03705	81	35	58	116	38	24	40	36
BTHUR0008_RS03710	20	4	24	43	8	8	7	3
BTHUR0008_RS03715	18	4	7	28	2	1	3	6
BTHUR0008_RS03720	47	14	45	84	9	7	8	7
BTHUR0008_RS03725	95	20	60	104	26	10	25	12
BTHUR0008_RS03730	62	14	58	111	4	8	10	10
BTHUR0008_RS03735	409	123	352	793	132	79	82	142
BTHUR0008_RS03740	0	1	1	0	0	0	1	0
BTHUR0008_RS03745	80	42	104	219	21	15	31	19
BTHUR0008_RS03750	22	11	27	37	7	7	9	11
BTHUR0008_RS03755	5	0	12	17	1	1	4	3
BTHUR0008_RS03760	9	4	13	36	5	5	7	9
BTHUR0008_RS03765	1	1	2	3	2	2	3	1
BTHUR0008_RS03770	1797	724	1909	3184	168	127	270	165
BTHUR0008_RS03775	39	12	46	79	5	5	4	5
BTHUR0008_RS03780	51	16	53	115	18	15	28	17
BTHUR0008_RS03785	3	1	4	16	1	2	1	1
BTHUR0008_RS03790	37	16	27	45	4	6	2	7
BTHUR0008_RS03795	36	16	47	139	10	8	24	26
BTHUR0008_RS03800	49	19	41	59	14	9	26	11
BTHUR0008_RS03805	9	1	7	25	3	3	4	7
BTHUR0008_RS03810	7	0	7	19	3	2	2	4
BTHUR0008_RS03815	1	2	0	3	0	0	0	0
BTHUR0008_RS03820	0	0	4	2	0	0	0	2
BTHUR0008_RS03825	1	3	2	5	0	0	1	2
BTHUR0008_RS03830	18	1	20	53	20	5	17	9
BTHUR0008_RS03835	110	59	119	332	102	63	123	109
BTHUR0008_RS03840	47	9	25	54	11	2	13	9
BTHUR0008_RS03845	5708	2785	5261	10849	2978	2241	3704	2689
BTHUR0008_RS03850	53	10	68	254	17	14	29	49
BTHUR0008_RS03855	159	59	112	267	46	25	36	49
BTHUR0008_RS03860	174	108	225	425	157	96	192	142
BTHUR0008_RS03865	136	65	111	188	104	48	294	140
BTHUR0008_RS03870	44	14	50	122	20	14	46	31
BTHUR0008_RS03875	11	1	14	15	6	1	3	4
BTHUR0008_RS03880	7	1	9	24	1	2	2	5
BTHUR0008_RS03885	4	1	4	16	4	1	1	2
BTHUR0008_RS03890	2	0	2	4	0	0	0	1
BTHUR0008_RS03895	2	1	4	12	5	3	4	1
BTHUR0008_RS03900	4499	1558	3208	5842	2089	1316	2708	1253
BTHUR0008_RS03905	4866	2149	4104	8334	1494	907	1552	1190
BTHUR0008_RS03910	3962	1797	4423	9365	3123	2070	3494	2653
BTHUR0008_RS03915	4826	2252	5401	10665	2559	1774	2413	1875
BTHUR0008_RS03920	89	42	95	165	37	32	22	43
BTHUR0008_RS03925	16	3	8	31	2	0	5	4
BTHUR0008_RS03930	47	29	53	111	34	20	31	30
BTHUR0008_RS03935	633	211	527	1069	221	169	141	158
BTHUR0008_RS03940	0	1	4	6	4	0	3	4
BTHUR0008_RS03945	0	0	1	0	0	0	0	0
BTHUR0008_RS03950	3	0	6	6	5	4	6	6
BTHUR0008_RS03955	19	7	13	45	8	5	5	12
BTHUR0008_RS03960	33	9	30	51	13	9	16	11
BTHUR0008_RS03965	8	2	4	19	3	2	5	4
BTHUR0008_RS03970	4	2	2	9	3	0	3	1
BTHUR0008_RS03975	26	10	44	71	23	12	16	24
BTHUR0008_RS03980	43	30	34	70	19	8	16	19
BTHUR0008_RS03985	7	4	7	11	5	1	3	0
BTHUR0008_RS03990	7	7	12	13	14	9	5	6
BTHUR0008_RS03995	41	14	53	113	21	12	39	18
BTHUR0008_RS04000	214	71	142	273	43	20	32	28
BTHUR0008_RS04005	15	5	25	22	3	0	4	2
BTHUR0008_RS04010	7	4	15	34	4	4	4	4
BTHUR0008_RS04015	23	8	30	33	2	3	7	1
BTHUR0008_RS04020	29	9	62	73	17	5	14	22
BTHUR0008_RS04025	114	34	119	298	37	27	41	26
murQ	23	6	34	74	9	2	4	7
BTHUR0008_RS04035	8	2	14	19	8	2	2	5
BTHUR0008_RS04040	14	7	9	18	5	0	4	3
BTHUR0008_RS04045	0	1	2	1	0	0	0	0
BTHUR0008_RS04050	0	0	2	2	0	1	0	1
BTHUR0008_RS04055	3	0	2	1	1	0	1	0
BTHUR0008_RS04060	8	3	4	25	3	3	1	2
BTHUR0008_RS04065	5	2	12	30	2	1	3	4
BTHUR0008_RS04070	3	2	6	11	6	0	2	1
BTHUR0008_RS04075	12	7	9	32	6	4	11	7
BTHUR0008_RS04080	2	1	4	10	3	1	6	0
BTHUR0008_RS04085	7	3	6	29	3	2	2	3
BTHUR0008_RS04090	9	3	9	35	4	2	5	2
BTHUR0008_RS04095	777	287	799	1472	163	136	166	189
BTHUR0008_RS04100	369	113	346	587	66	39	62	52
BTHUR0008_RS04105	28	4	12	27	9	8	16	12
BTHUR0008_RS04110	12	1	9	31	8	1	4	4
BTHUR0008_RS04115	9	6	8	16	2	2	6	5
BTHUR0008_RS04120	57	14	56	115	29	26	35	30
BTHUR0008_RS04125	5	1	4	10	3	2	1	4
BTHUR0008_RS04130	0	0	1	3	0	0	0	1
BTHUR0008_RS04135	13	5	15	20	6	2	7	1
BTHUR0008_RS04140	17	12	28	58	12	7	10	13
BTHUR0008_RS04145	42	12	30	65	8	5	7	7
BTHUR0008_RS04150	592	239	678	1322	288	191	88	158
BTHUR0008_RS04155	45	9	62	97	34	19	26	34
BTHUR0008_RS04160	103	35	141	248	54	24	40	77
BTHUR0008_RS04165	1491	509	1175	2398	468	292	342	501
BTHUR0008_RS04170	20	7	23	45	6	8	12	15
BTHUR0008_RS04175	61	23	62	131	23	24	20	30
BTHUR0008_RS04180	740	458	2193	1566	1328	714	325	386
BTHUR0008_RS04185	423	184	1396	1129	432	258	100	121
BTHUR0008_RS04190	507	182	1285	944	725	420	171	261
BTHUR0008_RS04195	0	0	0	1	1	0	0	0
BTHUR0008_RS04200	0	0	1	3	0	0	0	0
BTHUR0008_RS04205	1	3	2	6	3	0	1	0
BTHUR0008_RS04210	7	1	12	17	6	4	1	1
BTHUR0008_RS04215	215	74	193	501	94	64	91	93
BTHUR0008_RS04220	1092	594	813	1837	862	471	890	761
BTHUR0008_RS04225	7	1	1	10	3	4	0	2
BTHUR0008_RS04230	5	1	4	6	3	0	1	6
BTHUR0008_RS04235	181	45	202	319	92	69	107	140
BTHUR0008_RS04240	156	36	96	251	55	28	44	49
BTHUR0008_RS04245	29	19	23	65	3	1	7	6
BTHUR0008_RS04250	30	16	37	84	16	10	17	14
BTHUR0008_RS04255	5	2	4	13	6	1	1	1
BTHUR0008_RS04260	1101	316	1246	2944	876	539	617	738
BTHUR0008_RS04265	6222	2203	5645	11767	1367	943	1423	1294
BTHUR0008_RS04270	2912	1183	2253	4400	989	667	915	735
BTHUR0008_RS04275	70	28	97	158	34	28	36	46
BTHUR0008_RS04280	0	0	0	1	0	1	0	0
BTHUR0008_RS04285	400	133	282	598	53	42	50	45
BTHUR0008_RS04290	204	45	172	433	77	43	65	111
BTHUR0008_RS04295	497	163	429	764	175	106	134	130
BTHUR0008_RS04300	255	69	246	488	88	72	70	71
BTHUR0008_RS04305	3824	1263	4256	8612	1619	1097	1593	1750
BTHUR0008_RS04310	398	165	403	784	189	121	183	122
BTHUR0008_RS04315	31	16	32	80	26	17	23	20
BTHUR0008_RS04320	619	267	731	1899	259	168	249	207
BTHUR0008_RS04325	32	12	42	89	14	13	11	8
BTHUR0008_RS04330	1	0	0	0	1	0	1	0
BTHUR0008_RS04335	254	94	222	466	106	66	134	103
BTHUR0008_RS04340	1075	413	1301	2588	591	392	420	459
BTHUR0008_RS04345	736	256	685	1495	274	177	202	240
BTHUR0008_RS04350	0	0	0	1	0	0	0	0
BTHUR0008_RS04355	11	0	7	20	0	3	3	2
BTHUR0008_RS04360	11	1	11	21	9	5	12	10
BTHUR0008_RS04365	46	16	54	117	33	25	24	30
BTHUR0008_RS04370	92	15	1253	161	2108	1154	917	780
BTHUR0008_RS04375	5	3	77	6	325	168	90	122
BTHUR0008_RS04380	2	0	39	2	112	52	35	41
BTHUR0008_RS04385	11	0	35	15	320	189	131	173
BTHUR0008_RS04390	13	5	30	38	367	198	183	205
BTHUR0008_RS04395	12	11	17	36	4	2	8	2
BTHUR0008_RS04400	51	27	53	106	26	12	25	29
BTHUR0008_RS04405	6	2	2	5	1	0	0	0
BTHUR0008_RS04410	9	5	6	11	2	0	1	1
BTHUR0008_RS04415	5	6	11	28	3	2	3	2
BTHUR0008_RS04420	9	7	10	16	2	3	1	7
BTHUR0008_RS04425	11	5	10	15	3	0	2	2
BTHUR0008_RS04430	19	7	26	44	5	4	15	8
BTHUR0008_RS04435	5	1	8	17	4	2	6	7
BTHUR0008_RS04440	1	0	2	5	1	0	2	1
BTHUR0008_RS04445	7	3	11	42	8	2	3	9
BTHUR0008_RS04450	163	25	159	358	40	28	42	42
BTHUR0008_RS04455	904	328	1007	1957	228	150	295	246
BTHUR0008_RS04460	11	1	0	8	0	0	1	0
BTHUR0008_RS04465	1	0	7	17	0	1	1	3
BTHUR0008_RS04470	25	12	42	73	7	8	20	14
BTHUR0008_RS04475	89	39	58	139	18	10	19	24
BTHUR0008_RS04480	78	23	79	160	21	9	6	15
BTHUR0008_RS04485	17	10	21	30	9	6	11	14
BTHUR0008_RS04490	37	7	20	35	7	8	9	10
BTHUR0008_RS04495	16	5	14	44	5	6	9	11
BTHUR0008_RS04500	144	73	105	247	78	68	113	94
BTHUR0008_RS04505	652	267	727	1981	253	142	304	247
BTHUR0008_RS04510	12	2	10	19	3	0	4	3
BTHUR0008_RS04515	14	18	11	27	11	4	10	7
BTHUR0008_RS04520	2	2	2	7	2	0	2	1
BTHUR0008_RS04525	4	2	1	3	3	0	6	0
BTHUR0008_RS04530	93	36	51	134	46	15	29	42
BTHUR0008_RS04535	85	26	93	157	28	13	30	22
BTHUR0008_RS04540	110	41	116	230	22	8	19	16
BTHUR0008_RS04545	26	18	12	33	5	4	7	3
BTHUR0008_RS04550	3	4	8	20	1	4	7	2
BTHUR0008_RS04555	24	6	28	52	10	2	5	4
BTHUR0008_RS04560	17	5	8	31	10	2	6	10
BTHUR0008_RS04565	1573	609	1776	3251	1050	696	1323	944
BTHUR0008_RS04570	22	4	11	16	9	3	2	5
BTHUR0008_RS04575	42	10	21	48	20	14	24	18
BTHUR0008_RS04580	43	25	69	127	37	21	41	36
BTHUR0008_RS04585	49	28	55	85	17	5	15	14
BTHUR0008_RS04590	1	1	0	2	0	1	0	0
BTHUR0008_RS04595	24	5	29	49	13	11	9	12
BTHUR0008_RS04600	28	5	34	88	8	4	8	9
BTHUR0008_RS04605	10	4	7	19	5	0	5	1
BTHUR0008_RS04610	3	2	2	1	0	0	0	0
BTHUR0008_RS04615	5	2	5	10	2	0	0	1
BTHUR0008_RS04620	1	0	1	2	0	0	0	0
BTHUR0008_RS04625	241	77	308	658	66	37	66	66
BTHUR0008_RS04630	50	35	74	169	30	23	32	20
BTHUR0008_RS04635	37	12	39	61	9	5	11	6
BTHUR0008_RS04640	5	2	4	8	4	1	1	3
BTHUR0008_RS04645	0	1	0	4	1	0	0	0
BTHUR0008_RS04650	4	1	5	13	0	1	3	0
BTHUR0008_RS04655	1	0	1	3	1	1	0	1
BTHUR0008_RS04660	1	0	0	0	0	0	1	0
BTHUR0008_RS04665	4	2	4	13	0	1	2	4
BTHUR0008_RS04670	3	0	3	5	5	3	2	3
BTHUR0008_RS04675	3	0	5	15	1	0	3	1
BTHUR0008_RS04680	1	0	0	5	1	0	1	0
BTHUR0008_RS04685	6	5	12	25	1	2	4	1
BTHUR0008_RS04690	3	0	1	1	2	0	0	0
BTHUR0008_RS04695	1	0	5	3	1	0	3	2
BTHUR0008_RS04700	1	0	2	0	0	0	0	0
BTHUR0008_RS04705	125	51	116	278	48	30	47	65
BTHUR0008_RS04710	1189	394	1314	2187	300	175	333	288
BTHUR0008_RS04715	17	4	8	27	0	1	4	3
BTHUR0008_RS04720	7	2	2	10	0	2	3	1
BTHUR0008_RS04725	24	5	38	50	9	2	5	8
BTHUR0008_RS04730	8	3	5	17	6	0	1	3
BTHUR0008_RS04735	101	45	103	240	48	29	48	44
BTHUR0008_RS04740	88	56	92	190	49	31	71	65
BTHUR0008_RS04745	1	2	0	2	1	1	1	1
BTHUR0008_RS04750	93	37	81	136	65	43	59	36
BTHUR0008_RS04755	9	1	4	4	4	2	11	3
BTHUR0008_RS04760	90	32	132	250	60	29	33	63
BTHUR0008_RS04765	373	141	523	1191	189	112	145	164
BTHUR0008_RS04770	597	317	751	1449	502	322	469	494
BTHUR0008_RS04775	97	41	74	217	20	13	30	28
BTHUR0008_RS04780	112	44	113	184	39	27	43	45
BTHUR0008_RS04785	96	35	139	177	106	46	63	131
BTHUR0008_RS04790	84	32	67	133	40	23	25	37
BTHUR0008_RS04795	0	0	0	0	0	0	0	0
BTHUR0008_RS04800	5	0	2	11	0	0	2	0
BTHUR0008_RS04805	2	2	2	5	2	1	2	1
BTHUR0008_RS04810	12	6	18	34	13	2	15	12
BTHUR0008_RS04815	3	1	5	16	6	4	4	2
BTHUR0008_RS04820	6	4	1	8	0	1	7	1
BTHUR0008_RS04825	102	29	114	208	70	45	108	84
BTHUR0008_RS04830	191	66	280	493	122	92	237	151
BTHUR0008_RS04835	17	6	16	30	4	5	2	3
BTHUR0008_RS04840	6	1	9	10	1	1	2	2
BTHUR0008_RS04845	265	116	346	710	179	164	195	182
BTHUR0008_RS04850	1949	979	3753	8244	1906	1402	2193	2126
glpK	6451	3026	7935	14983	3319	2259	4128	3720
BTHUR0008_RS04860	25175	13858	28068	58642	9773	6730	10618	10401
BTHUR0008_RS04865	20	12	37	60	11	5	6	7
BTHUR0008_RS04870	31	14	34	63	15	9	13	16
BTHUR0008_RS04875	16	1	13	28	1	2	2	1
lstR	92	36	177	369	26	23	18	35
BTHUR0008_RS04885	38	17	61	118	12	2	10	15
BTHUR0008_RS04890	208	88	230	432	131	84	81	95
BTHUR0008_RS04895	20	3	17	36	6	9	4	6
prsA_1	7059	2871	6416	14066	2013	1474	2143	1802
BTHUR0008_RS04905	74	36	60	121	26	24	53	31
BTHUR0008_RS04910	52	7	58	102	19	13	11	23
BTHUR0008_RS04915	351	140	529	961	253	172	383	334
BTHUR0008_RS04920	775	296	817	1262	114	93	128	128
BTHUR0008_RS04925	98	24	88	139	30	29	52	46
BTHUR0008_RS04930	354	130	366	750	117	71	152	137
BTHUR0008_RS04935	670	326	813	1568	390	304	467	541
BTHUR0008_RS04940	597	261	681	1378	633	439	683	855
BTHUR0008_RS04945	4	0	2	0	0	0	0	0
BTHUR0008_RS04950	23	9	18	30	13	19	18	15
BTHUR0008_RS04955	3	1	3	8	0	0	1	0
BTHUR0008_RS04960	25	11	22	46	7	4	2	2
BTHUR0008_RS04965	69	35	59	154	19	10	41	24
BTHUR0008_RS04970	63	19	106	209	44	27	30	44
BTHUR0008_RS04975	4	3	9	18	0	2	2	2
BTHUR0008_RS04980	33	11	34	92	20	14	38	14
BTHUR0008_RS04985	13	4	7	33	1	2	2	1
BTHUR0008_RS04990	123	58	128	244	67	43	52	53
BTHUR0008_RS04995	514	239	396	1027	172	129	193	205
BTHUR0008_RS05000	211	82	318	530	156	98	131	156
BTHUR0008_RS05005	44	32	65	139	53	45	37	44
BTHUR0008_RS05010	36	22	45	130	17	10	7	12
BTHUR0008_RS05015	34	13	30	77	10	1	5	7
BTHUR0008_RS05020	6	1	11	25	2	1	0	3
BTHUR0008_RS05025	724	217	873	1857	1360	809	938	1211
BTHUR0008_RS05030	35	6	27	53	49	19	35	63
BTHUR0008_RS05035	30	12	44	86	17	11	18	24
BTHUR0008_RS05040	57	21	44	84	22	7	22	16
BTHUR0008_RS05045	24	7	31	41	9	5	7	10
BTHUR0008_RS05050	189	52	257	493	47	28	48	40
BTHUR0008_RS05055	216	84	248	599	81	52	100	85
BTHUR0008_RS05060	161	64	146	302	37	23	63	35
BTHUR0008_RS05065	22	9	28	77	13	4	15	6
BTHUR0008_RS05070	1219	413	1080	3167	345	209	454	536
BTHUR0008_RS05075	1549	384	1187	3399	432	261	692	713
BTHUR0008_RS05080	1136	300	802	2198	145	85	202	247
BTHUR0008_RS05085	106	42	108	191	79	28	90	78
BTHUR0008_RS05090	72	38	93	175	36	27	54	33
BTHUR0008_RS05095	3	1	1	1	0	0	0	0
BTHUR0008_RS05100	151	58	114	227	66	38	69	57
BTHUR0008_RS05105	19	7	23	68	0	5	6	3
BTHUR0008_RS05110	152	46	161	359	47	36	49	42
BTHUR0008_RS05115	157	54	113	255	38	23	28	36
BTHUR0008_RS05120	8	5	10	16	2	0	8	1
BTHUR0008_RS05125	0	0	0	1	0	0	0	0
BTHUR0008_RS05130	1	0	0	2	0	0	0	0
BTHUR0008_RS05135	42	26	35	107	66	53	92	69
BTHUR0008_RS05140	18	9	35	52	8	4	5	8
BTHUR0008_RS05145	1292	800	2305	3965	1721	1245	1726	1847
BTHUR0008_RS05150	1	2	0	3	2	0	2	2
BTHUR0008_RS05155	387	126	293	513	165	92	154	161
BTHUR0008_RS05160	606	247	495	1047	152	118	175	134
BTHUR0008_RS05165	4	0	1	5	2	0	1	1
BTHUR0008_RS05170	7	1	2	6	7	5	7	3
BTHUR0008_RS05175	0	0	0	1	0	0	0	0
BTHUR0008_RS05180	2	1	3	8	1	1	1	0
BTHUR0008_RS05185	3	0	3	0	1	0	1	0
BTHUR0008_RS05190	3	0	0	2	2	1	0	2
BTHUR0008_RS05195	11	6	10	21	6	4	2	2
BTHUR0008_RS05200	1049	632	1069	1977	851	531	1232	865
BTHUR0008_RS05205	66	38	99	168	47	23	59	39
BTHUR0008_RS05210	19	5	28	35	12	3	7	9
BTHUR0008_RS05215	65	33	58	114	17	14	37	25
BTHUR0008_RS05220	23	8	21	42	9	10	8	9
BTHUR0008_RS05225	65	21	97	160	35	16	32	34
BTHUR0008_RS05230	141	61	155	263	49	18	37	38
BTHUR0008_RS05235	37	19	44	74	18	5	9	16
BTHUR0008_RS05240	53	14	44	122	23	15	23	22
BTHUR0008_RS05245	7	1	3	9	1	1	1	1
BTHUR0008_RS05250	38	12	41	83	3	4	1	2
BTHUR0008_RS05255	38	14	46	95	19	8	11	12
BTHUR0008_RS05260	1046	439	990	1842	442	266	338	389
BTHUR0008_RS05265	52	18	84	164	41	32	40	39
BTHUR0008_RS05270	275	49	201	697	41	25	63	129
BTHUR0008_RS05275	21	9	24	45	13	4	17	15
BTHUR0008_RS05280	23	7	23	55	14	7	15	10
BTHUR0008_RS05285	59	29	61	148	22	14	39	17
BTHUR0008_RS05290	67	26	75	125	29	28	19	27
BTHUR0008_RS05295	726	230	410	611	221	126	244	167
BTHUR0008_RS05300	6	5	3	16	7	8	4	7
BTHUR0008_RS05305	86	30	56	99	51	20	40	29
BTHUR0008_RS05310	33	14	45	74	27	15	20	25
BTHUR0008_RS05315	22	7	21	40	10	3	3	5
BTHUR0008_RS05320	42	11	41	98	14	4	12	17
BTHUR0008_RS05325	548	202	680	1239	368	207	409	378
BTHUR0008_RS05330	1127	418	1198	2423	767	440	685	770
BTHUR0008_RS05335	10	3	14	19	0	0	0	2
BTHUR0008_RS05340	9	1	9	18	11	4	4	9
BTHUR0008_RS05345	13	1	12	15	7	2	1	3
BTHUR0008_RS05350	2	0	0	4	0	0	0	0
BTHUR0008_RS05355	7	1	5	7	1	1	0	1
BTHUR0008_RS05360	3	0	0	8	1	1	0	2
BTHUR0008_RS05365	5	4	0	8	1	2	0	0
BTHUR0008_RS05370	19	3	13	29	7	5	3	9
BTHUR0008_RS05375	17	2	18	29	18	7	13	10
BTHUR0008_RS05380	0	0	1	4	0	1	0	1
rocD	404	184	538	793	392	300	460	566
BTHUR0008_RS05390	93	16	93	170	22	28	31	21
BTHUR0008_RS05395	1	0	0	9	0	0	1	1
BTHUR0008_RS05400	6	4	5	36	3	4	5	4
BTHUR0008_RS05405	83	32	43	138	32	8	39	51
BTHUR0008_RS05410	446	148	379	787	203	95	146	165
BTHUR0008_RS05415	20	7	19	52	19	10	21	15
BTHUR0008_RS05420	9	0	14	16	3	3	1	3
BTHUR0008_RS05425	31	17	27	70	8	10	9	13
BTHUR0008_RS05430	391	167	296	621	92	42	86	50
BTHUR0008_RS05435	1096	430	1196	2195	533	402	397	451
prsA_2	164	54	138	320	91	62	235	70
BTHUR0008_RS05445	28	13	38	70	19	17	14	18
BTHUR0008_RS05450	1	2	4	5	2	0	6	3
BTHUR0008_RS05455	30	14	36	63	9	3	11	5
BTHUR0008_RS05460	109	36	112	224	39	22	35	38
BTHUR0008_RS05465	13	7	15	44	15	12	12	20
BTHUR0008_RS05470	878	343	953	1979	436	275	512	563
BTHUR0008_RS05475	635	673	1103	1185	3565	2290	4373	3547
BTHUR0008_RS05480	4	1	2	18	2	1	5	1
BTHUR0008_RS05485	14	5	7	28	8	3	3	4
BTHUR0008_RS05490	6	5	14	24	5	1	4	2
BTHUR0008_RS05495	1477	570	2578	4835	1123	656	866	1175
BTHUR0008_RS05500	2594	1159	3337	5640	1696	1105	1373	1903
BTHUR0008_RS05505	42	28	57	119	24	30	12	40
BTHUR0008_RS05510	9	1	9	13	3	4	13	6
BTHUR0008_RS05515	996	369	733	1367	190	123	219	239
BTHUR0008_RS05520	32	10	35	63	35	17	56	27
BTHUR0008_RS05525	226	85	262	575	152	107	197	230
BTHUR0008_RS05530	52	22	53	138	63	27	87	90
BTHUR0008_RS05535	78	21	85	141	85	50	145	121
BTHUR0008_RS05540	174	71	179	393	150	75	204	178
BTHUR0008_RS05545	166	72	168	358	314	195	428	357
BTHUR0008_RS05550	298	127	331	609	161	106	110	172
BTHUR0008_RS05555	1546	639	1886	3584	999	658	1293	1461
BTHUR0008_RS05560	4	4	1	10	0	0	1	2
BTHUR0008_RS05565	594	251	658	931	188	115	235	200
BTHUR0008_RS05570	17	7	18	37	6	8	5	19
BTHUR0008_RS05575	778	299	859	1890	370	265	453	423
BTHUR0008_RS05580	213	97	295	551	95	46	63	77
BTHUR0008_RS05585	14	5	28	44	16	4	5	9
BTHUR0008_RS05590	2010	773	2245	4793	857	581	799	920
BTHUR0008_RS05595	288	126	247	338	249	130	172	156
BTHUR0008_RS05600	256	69	165	411	52	33	46	51
BTHUR0008_RS05605	180	66	119	306	77	40	60	65
BTHUR0008_RS05610	197	56	204	514	28	15	20	41
BTHUR0008_RS05615	511	123	572	1175	134	89	112	154
ppnK_1	855	292	1340	2748	204	123	161	208
BTHUR0008_RS05625	1485	545	1759	3367	677	430	710	784
BTHUR0008_RS05630	22	3	25	46	8	4	5	10
BTHUR0008_RS05635	54	22	55	114	26	7	18	18
BTHUR0008_RS05640	6	5	7	18	5	2	7	5
BTHUR0008_RS05645	4	1	4	10	0	0	2	1
BTHUR0008_RS05650	9	0	3	16	0	1	2	3
BTHUR0008_RS05655	1	1	1	1	0	0	0	0
BTHUR0008_RS05660	1	1	2	0	1	2	1	3
BTHUR0008_RS05665	5	2	8	16	3	1	1	4
BTHUR0008_RS05670	4	1	3	11	1	1	4	3
BTHUR0008_RS05675	5	1	9	16	0	2	0	2
BTHUR0008_RS05680	1	2	2	6	0	1	0	0
BTHUR0008_RS05685	2	1	5	9	2	0	2	2
BTHUR0008_RS05690	1	0	3	4	1	1	0	1
BTHUR0008_RS05695	30	12	31	68	23	15	21	22
BTHUR0008_RS05700	35	7	35	50	9	6	14	12
BTHUR0008_RS05705	5563	2100	5837	10426	2592	1702	2602	3058
BTHUR0008_RS05710	6	3	1	8	2	1	2	3
BTHUR0008_RS05715	0	1	2	8	4	2	1	3
BTHUR0008_RS05720	5	0	7	16	2	2	3	4
BTHUR0008_RS05725	4	1	2	12	3	4	1	3
BTHUR0008_RS05730	5	2	1	7	3	1	1	1
BTHUR0008_RS05735	0	0	3	0	1	2	0	0
BTHUR0008_RS05740	475	223	567	1124	337	207	234	214
BTHUR0008_RS05745	79	33	65	138	37	19	38	47
BTHUR0008_RS05750	236	111	239	392	102	76	138	134
BTHUR0008_RS05755	404	136	307	660	138	102	192	206
BTHUR0008_RS05760	48	7	85	154	25	17	29	38
BTHUR0008_RS05765	1	0	4	3	0	2	0	0
BTHUR0008_RS05770	0	2	2	1	5	0	1	0
BTHUR0008_RS05775	624	219	828	1503	381	274	371	428
BTHUR0008_RS05780	137	43	171	235	199	122	198	146
BTHUR0008_RS05785	14	6	27	73	14	8	23	14
BTHUR0008_RS05790	5	0	5	7	1	1	1	1
BTHUR0008_RS05795	4	2	8	12	0	0	3	4
BTHUR0008_RS05800	1	0	4	4	0	0	1	0
BTHUR0008_RS05805	3	0	2	10	0	0	3	2
BTHUR0008_RS05810	6	3	8	13	2	3	4	9
BTHUR0008_RS05815	7	1	4	19	7	2	10	5
BTHUR0008_RS05820	5	2	4	19	2	0	0	0
BTHUR0008_RS05825	15	3	21	32	11	7	8	11
BTHUR0008_RS05830	14	2	13	28	3	6	11	6
BTHUR0008_RS05835	12	6	15	24	4	7	5	9
BTHUR0008_RS05840	1	1	4	4	1	0	1	0
BTHUR0008_RS05845	14	2	11	31	8	3	10	6
BTHUR0008_RS05850	0	1	2	0	0	0	1	2
BTHUR0008_RS05855	532	236	582	1254	263	166	269	249
BTHUR0008_RS05860	2	2	3	6	0	2	0	0
BTHUR0008_RS05865	114	24	183	366	36	13	24	20
BTHUR0008_RS05870	11	3	12	28	4	2	1	1
BTHUR0008_RS05875	13	7	13	28	9	8	13	13
BTHUR0008_RS05880	12	12	7	26	4	2	4	0
BTHUR0008_RS05885	13	2	10	22	3	5	7	5
BTHUR0008_RS05890	947	336	875	1570	437	306	701	631
BTHUR0008_RS05895	2871	1647	3049	5990	3023	2109	4580	4125
BTHUR0008_RS05900	6	1	8	20	8	8	4	9
BTHUR0008_RS05905	13	5	8	22	9	6	13	4
BTHUR0008_RS05910	11	2	7	12	3	0	2	0
BTHUR0008_RS05915	19	9	29	62	15	7	12	17
BTHUR0008_RS05920	8	3	3	20	1	2	4	1
BTHUR0008_RS05925	144	65	273	641	130	81	118	140
BTHUR0008_RS05930	44	14	48	157	20	13	22	26
BTHUR0008_RS05935	108	29	130	269	55	29	58	48
BTHUR0008_RS05940	142	51	118	263	35	14	34	27
BTHUR0008_RS05945	1	0	2	1	1	0	0	0
BTHUR0008_RS05950	57	20	74	116	15	10	23	19
BTHUR0008_RS05955	5	2	4	13	2	4	4	2
BTHUR0008_RS05960	31	7	31	58	10	1	12	9
BTHUR0008_RS05965	16	5	19	42	6	4	8	5
BTHUR0008_RS05970	707	301	749	1500	241	151	218	223
BTHUR0008_RS05975	0	0	3	5	2	6	3	0
BTHUR0008_RS05980	8	2	9	14	8	8	12	7
BTHUR0008_RS05985	4	2	3	7	0	0	2	0
BTHUR0008_RS05990	20	14	24	65	15	21	23	29
BTHUR0008_RS05995	470	132	291	559	88	60	139	102
BTHUR0008_RS06000	7	0	15	13	9	7	6	4
BTHUR0008_RS06005	76	34	79	157	53	35	53	66
BTHUR0008_RS06010	165	50	166	356	49	29	57	58
BTHUR0008_RS06015	870	318	1315	2628	268	198	191	168
BTHUR0008_RS06020	682	229	649	1272	359	200	302	298
BTHUR0008_RS06025	1767	494	1697	3495	392	270	260	326
BTHUR0008_RS06030	3089	1362	3190	6633	1292	841	872	1263
BTHUR0008_RS06035	157	42	168	351	72	37	54	77
BTHUR0008_RS06040	272	127	251	570	127	93	147	131
BTHUR0008_RS06045	12	3	9	13	4	3	2	2
BTHUR0008_RS06050	170	59	166	372	53	43	57	45
BTHUR0008_RS06055	46	6	26	72	4	1	3	5
BTHUR0008_RS06060	8	3	4	8	6	1	4	3
BTHUR0008_RS06065	158	51	134	297	150	82	109	150
BTHUR0008_RS06070	68	33	62	138	86	50	78	105
BTHUR0008_RS06075	49	12	24	62	8	6	15	23
BTHUR0008_RS06080	80	22	98	238	18	11	19	21
BTHUR0008_RS06085	98	21	126	320	33	18	19	45
BTHUR0008_RS06090	162	59	199	490	51	37	46	57
BTHUR0008_RS06095	1836	856	1988	4138	1304	1016	1362	1117
BTHUR0008_RS06100	131	60	186	339	63	44	52	69
BTHUR0008_RS06105	118	55	164	286	68	39	63	76
BTHUR0008_RS06110	69	25	84	154	24	25	25	52
BTHUR0008_RS06115	41	24	34	85	10	8	14	22
BTHUR0008_RS06120	46	15	40	97	30	19	11	24
BTHUR0008_RS06125	1074	292	612	1522	498	339	1130	1759
BTHUR0008_RS06130	511	225	456	890	149	103	111	174
BTHUR0008_RS06135	22	6	12	28	9	5	8	2
BTHUR0008_RS06140	9	0	0	3	2	1	2	2
BTHUR0008_RS06145	75	31	47	104	14	10	28	28
BTHUR0008_RS06150	203	102	184	388	207	132	237	284
BTHUR0008_RS06155	75	24	77	136	71	44	122	134
BTHUR0008_RS06160	11	2	6	17	12	12	16	16
BTHUR0008_RS06165	18	5	14	41	30	18	24	27
BTHUR0008_RS06170	15	6	11	19	21	23	17	32
BTHUR0008_RS06175	342	108	332	683	140	98	180	148
BTHUR0008_RS06180	789	338	779	1606	518	340	466	616
BTHUR0008_RS06185	0	0	1	3	0	0	1	0
BTHUR0008_RS06190	0	0	0	1	0	0	0	0
BTHUR0008_RS06195	2	1	5	7	2	1	3	1
BTHUR0008_RS06200	2	1	3	2	0	0	0	1
BTHUR0008_RS06205	2	1	5	9	0	0	1	0
BTHUR0008_RS06210	8	0	8	12	2	2	2	3
BTHUR0008_RS06215	7	1	11	34	2	3	6	3
BTHUR0008_RS06220	11	9	22	33	3	4	6	9
BTHUR0008_RS06225	11	6	8	24	1	3	2	5
BTHUR0008_RS06230	0	0	0	0	0	0	0	0
BTHUR0008_RS06235	46	14	158	123	2	1	4	3
BTHUR0008_RS06240	6	1	5	13	1	0	5	2
BTHUR0008_RS06245	12	5	12	21	1	5	8	12
BTHUR0008_RS06250	2	5	7	11	24	13	15	14
BTHUR0008_RS06255	5	1	8	11	1	1	0	1
BTHUR0008_RS06260	270	99	245	576	66	57	76	92
BTHUR0008_RS06265	368	126	358	794	56	48	56	48
BTHUR0008_RS06270	849	298	944	1655	375	244	320	346
BTHUR0008_RS06275	12	7	14	24	16	12	17	21
BTHUR0008_RS06280	0	0	0	0	0	0	0	0
BTHUR0008_RS06285	67	20	32	87	13	12	23	17
BTHUR0008_RS06290	492	184	564	1147	370	301	399	463
BTHUR0008_RS06295	218	81	292	471	121	87	146	181
BTHUR0008_RS06300	1075	457	995	1963	332	243	375	389
BTHUR0008_RS06305	166	57	163	328	38	33	55	53
BTHUR0008_RS06310	151	27	81	157	13	12	28	24
BTHUR0008_RS06315	9	3	14	33	3	0	5	4
BTHUR0008_RS06320	30	11	49	74	21	3	15	19
BTHUR0008_RS06325	571	137	380	719	105	88	119	108
BTHUR0008_RS06330	341	117	383	1044	50	37	60	53
BTHUR0008_RS06335	99	30	146	344	62	54	45	57
BTHUR0008_RS06340	1896	936	2017	4368	1234	767	1316	958
BTHUR0008_RS06345	4653	1734	5331	11115	1490	956	1226	1254
BTHUR0008_RS06350	1357	471	1272	2480	415	246	372	378
BTHUR0008_RS06355	54	17	82	200	38	21	23	33
BTHUR0008_RS06360	37	14	69	114	21	13	15	22
BTHUR0008_RS06365	24	5	24	51	16	4	11	14
BTHUR0008_RS06370	128	53	171	293	94	41	90	111
BTHUR0008_RS06375	60	11	57	115	20	14	18	18
BTHUR0008_RS06380	98	44	80	187	30	20	33	50
BTHUR0008_RS06385	9	4	5	31	4	3	4	6
BTHUR0008_RS06390	28	12	13	21	8	5	6	5
BTHUR0008_RS06395	7	1	11	20	3	2	7	1
BTHUR0008_RS06400	10	3	17	30	2	3	7	2
BTHUR0008_RS06405	233	118	218	466	147	73	171	213
BTHUR0008_RS06410	3	2	1	13	1	0	2	3
BTHUR0008_RS06415	9	7	13	24	12	7	15	13
BTHUR0008_RS06420	4247	1414	3296	6074	1522	875	1398	1486
BTHUR0008_RS06425	699	185	684	1460	276	187	242	316
BTHUR0008_RS06430	1783	760	1872	3774	1683	1019	1835	1812
BTHUR0008_RS06435	8228	2730	7120	14211	1655	1174	1708	1994
BTHUR0008_RS06440	1320	392	1103	2093	639	402	736	739
BTHUR0008_RS06445	23	2	36	68	13	8	7	7
BTHUR0008_RS06450	78	12	285	385	2	0	0	2
BTHUR0008_RS06455	180	55	857	762	10	2	8	0
BTHUR0008_RS06460	258	42	619	429	5	1	5	7
BTHUR0008_RS06465	0	0	0	1	1	1	0	0
BTHUR0008_RS06470	2	3	8	7	4	0	3	3
BTHUR0008_RS06475	9	7	17	17	3	6	1	4
BTHUR0008_RS06480	1	0	4	6	0	1	0	0
BTHUR0008_RS06485	15	5	15	30	26	6	12	7
BTHUR0008_RS06490	103	46	73	149	38	22	31	30
BTHUR0008_RS06495	2205	802	1710	2980	630	392	693	565
BTHUR0008_RS06500	308	130	314	605	78	54	89	95
BTHUR0008_RS06505	3	0	0	14	2	0	4	0
BTHUR0008_RS06510	123	29	74	170	36	16	34	22
BTHUR0008_RS06515	1	0	1	0	1	0	0	1
BTHUR0008_RS06520	16	9	18	24	13	5	10	12
BTHUR0008_RS06525	222	52	176	341	85	44	86	100
BTHUR0008_RS06530	2	0	1	2	1	1	5	0
BTHUR0008_RS06535	1	0	4	11	2	1	4	2
BTHUR0008_RS06540	1	0	3	8	7	8	4	2
BTHUR0008_RS06545	1	4	2	5	9	2	2	3
BTHUR0008_RS06550	2	0	2	2	3	1	2	2
BTHUR0008_RS06555	5	1	3	14	10	2	2	8
BTHUR0008_RS06560	2	1	1	9	5	0	1	2
BTHUR0008_RS06565	0	0	1	2	1	0	0	0
BTHUR0008_RS06570	5	0	8	26	4	6	1	1
BTHUR0008_RS06575	3	2	5	11	1	0	10	2
BTHUR0008_RS06580	4	1	9	15	3	5	4	5
BTHUR0008_RS06585	10	2	14	24	11	3	3	5
leuD	7	0	5	7	1	0	2	2
BTHUR0008_RS06595	13	4	12	75	7	3	14	24
BTHUR0008_RS06600	3	5	6	23	3	3	3	11
BTHUR0008_RS06605	7	0	7	10	3	2	1	2
hisB	2	2	0	6	1	0	0	0
BTHUR0008_RS06615	3	1	1	2	1	1	0	3
BTHUR0008_RS06620	0	0	3	5	0	1	0	0
BTHUR0008_RS06625	3	0	1	3	0	2	0	2
BTHUR0008_RS06630	0	2	2	0	1	0	1	0
BTHUR0008_RS06635	0	0	2	0	0	0	0	0
BTHUR0008_RS06640	7	0	5	18	2	3	3	2
BTHUR0008_RS06645	1	0	2	0	1	0	1	0
BTHUR0008_RS06650	812	239	634	1785	265	151	310	457
BTHUR0008_RS06655	790	286	836	1421	382	230	387	381
BTHUR0008_RS06660	788	359	773	1413	222	140	200	218
BTHUR0008_RS06665	3	0	2	7	1	0	1	2
BTHUR0008_RS06670	131	55	156	327	104	65	108	87
BTHUR0008_RS06675	10	6	38	33	29	28	9	14
BTHUR0008_RS06680	0	1	1	1	4	2	1	3
sat	1	1	0	4	0	1	4	2
BTHUR0008_RS06690	1	0	1	2	0	1	1	0
BTHUR0008_RS06695	4	1	5	11	6	0	2	1
BTHUR0008_RS06700	2	0	2	6	0	0	2	1
BTHUR0008_RS06705	5	1	1	6	1	0	2	2
BTHUR0008_RS06710	6	0	2	8	1	1	1	1
BTHUR0008_RS06715	8	4	16	20	10	5	6	18
BTHUR0008_RS06720	367	116	389	899	72	57	65	78
BTHUR0008_RS06725	696	252	818	1390	537	385	414	359
BTHUR0008_RS06730	4047	1303	4945	8757	996	659	1325	1058
BTHUR0008_RS06735	59	16	73	112	9	11	15	14
BTHUR0008_RS06740	336	131	394	773	213	144	67	114
BTHUR0008_RS06745	122	41	165	279	176	123	278	182
BTHUR0008_RS06750	105	14	92	192	61	33	84	80
BTHUR0008_RS06755	103	18	123	276	28	10	20	22
BTHUR0008_RS06760	103	41	147	355	75	33	37	51
BTHUR0008_RS06765	234	67	288	631	68	41	59	70
BTHUR0008_RS06770	17	22	34	44	19	16	19	33
BTHUR0008_RS06775	47	37	69	124	67	22	51	54
BTHUR0008_RS06780	90	43	71	148	48	29	57	67
BTHUR0008_RS06785	46	23	64	119	33	23	23	35
BTHUR0008_RS06790	3	0	5	7	0	4	2	4
BTHUR0008_RS06795	0	0	0	0	0	0	0	0
BTHUR0008_RS06800	47	11	62	118	18	7	12	4
BTHUR0008_RS06805	16	13	23	62	9	9	1	5
BTHUR0008_RS06810	536	249	342	938	276	150	427	814
BTHUR0008_RS06815	44	16	30	60	4	1	1	2
BTHUR0008_RS06820	29	5	20	53	2	1	2	5
BTHUR0008_RS06825	383	133	395	903	211	185	252	530
BTHUR0008_RS06830	1972	747	1942	3662	954	606	872	1164
BTHUR0008_RS06835	674	223	594	1180	517	331	511	500
BTHUR0008_RS06840	79	38	190	409	70	59	35	80
BTHUR0008_RS06845	2	0	3	1	0	0	0	1
BTHUR0008_RS06850	1	4	2	10	4	2	2	2
BTHUR0008_RS06855	139	49	111	213	29	21	37	34
BTHUR0008_RS06860	45	14	47	114	14	18	16	18
BTHUR0008_RS06865	40	16	32	49	11	3	15	9
BTHUR0008_RS06870	668	269	569	1117	609	420	1200	666
BTHUR0008_RS06875	424	151	385	897	202	110	224	174
BTHUR0008_RS06880	1560	505	1129	2085	614	409	690	669
BTHUR0008_RS06885	59	18	63	110	26	20	26	25
BTHUR0008_RS06890	2029	786	1963	3729	920	592	901	1031
BTHUR0008_RS06895	19	2	24	71	17	12	12	17
BTHUR0008_RS06900	44	19	30	78	28	14	41	38
BTHUR0008_RS06905	4	3	7	11	1	0	1	0
BTHUR0008_RS06910	5	0	8	15	0	2	0	2
BTHUR0008_RS06915	1	0	2	0	2	0	2	1
BTHUR0008_RS06920	3	4	3	15	3	4	9	5
BTHUR0008_RS06925	640	184	628	1445	334	281	361	435
BTHUR0008_RS06930	431	152	433	965	146	101	170	196
BTHUR0008_RS06935	198	48	189	571	62	27	64	101
BTHUR0008_RS06940	328	113	267	736	136	99	154	219
BTHUR0008_RS06945	916	330	913	1967	267	173	357	347
BTHUR0008_RS06950	2232	796	1936	3953	481	277	495	519
BTHUR0008_RS06955	66	16	95	206	22	7	8	18
BTHUR0008_RS06960	11	4	10	33	15	5	11	10
BTHUR0008_RS06965	722	249	409	744	217	148	201	182
BTHUR0008_RS06970	249	91	190	348	49	35	60	55
BTHUR0008_RS06975	435	128	252	434	268	145	378	273
BTHUR0008_RS06980	51	23	84	150	17	11	30	23
BTHUR0008_RS06985	177	70	188	492	83	54	81	105
BTHUR0008_RS06990	95	17	81	194	16	8	9	17
BTHUR0008_RS06995	128	26	154	370	41	25	43	42
BTHUR0008_RS07000	231	79	225	505	67	32	66	70
BTHUR0008_RS07005	259	92	295	604	80	50	65	78
BTHUR0008_RS07010	527	242	559	1052	174	111	135	173
BTHUR0008_RS07015	3881	1497	4614	8386	1538	1110	1850	1871
BTHUR0008_RS07020	2	2	4	7	3	1	0	2
BTHUR0008_RS07025	164	41	62	149	65	43	70	62
BTHUR0008_RS07030	62	28	100	185	111	96	93	115
BTHUR0008_RS07035	296	78	357	689	96	76	74	113
BTHUR0008_RS07040	787	358	690	1167	219	150	283	204
BTHUR0008_RS07045	1006	416	767	1544	205	153	187	159
BTHUR0008_RS07050	3383	1374	3309	6175	909	633	1177	1030
BTHUR0008_RS07055	463	165	530	936	311	174	211	257
BTHUR0008_RS07060	0	0	0	2	0	0	0	0
BTHUR0008_RS07065	1	0	1	3	1	0	1	0
BTHUR0008_RS07070	2	1	1	6	1	1	3	2
BTHUR0008_RS07075	0	0	0	0	0	0	0	0
engA	3072	1101	2156	4957	1010	644	719	927
BTHUR0008_RS07085	4421	1958	4144	7961	1472	1043	1073	1451
BTHUR0008_RS07090	2	3	3	2	1	1	1	1
BTHUR0008_RS07095	3	2	0	5	1	0	1	0
BTHUR0008_RS07100	5	0	3	11	5	2	7	1
BTHUR0008_RS07105	28	13	34	83	34	14	31	29
BTHUR0008_RS07110	9839	2921	6042	11342	2173	1259	2439	2271
BTHUR0008_RS07115	2021	776	2395	4847	704	451	656	943
BTHUR0008_RS07120	755	233	789	1445	362	300	347	405
BTHUR0008_RS07125	639	247	755	1618	329	220	362	320
BTHUR0008_RS07130	1487	807	1614	3438	428	313	435	401
BTHUR0008_RS07135	846	278	949	1595	418	298	509	525
BTHUR0008_RS07140	299	90	425	929	158	80	169	141
BTHUR0008_RS07145	499	173	579	1156	187	109	163	178
BTHUR0008_RS07150	281	95	240	484	86	58	107	89
BTHUR0008_RS07155	1222	447	1237	2285	611	423	616	567
BTHUR0008_RS07160	110	26	109	196	44	25	49	37
BTHUR0008_RS07165	9	4	9	12	4	2	5	10
BTHUR0008_RS07170	47	22	42	97	45	14	27	50
BTHUR0008_RS07175	38	16	46	93	30	15	28	30
BTHUR0008_RS07180	132	28	98	235	42	32	41	59
BTHUR0008_RS07185	60	23	71	179	60	58	53	95
BTHUR0008_RS07190	84	16	56	125	25	13	15	17
BTHUR0008_RS07195	24	13	25	72	10	5	8	5
BTHUR0008_RS07200	1163	430	907	1832	653	385	646	563
BTHUR0008_RS07205	7	4	12	21	5	2	1	2
BTHUR0008_RS07210	71	37	71	138	18	9	24	19
BTHUR0008_RS07215	115	25	242	506	57	33	58	56
BTHUR0008_RS07220	226	63	253	585	105	79	112	141
BTHUR0008_RS07225	120	69	169	337	159	116	153	178
BTHUR0008_RS07230	205	51	301	576	57	36	65	56
BTHUR0008_RS07235	522	166	727	1495	182	126	224	231
BTHUR0008_RS07240	598	208	786	1698	217	125	201	235
BTHUR0008_RS07245	376	134	533	1099	270	192	238	362
BTHUR0008_RS07250	1	1	3	8	0	0	1	4
BTHUR0008_RS07255	746	260	1192	2353	226	135	184	226
BTHUR0008_RS07260	368	133	442	958	123	59	128	113
BTHUR0008_RS07265	326	95	464	895	109	83	100	117
BTHUR0008_RS07270	546	186	628	1318	223	112	226	238
BTHUR0008_RS07275	198	46	159	365	59	34	46	54
BTHUR0008_RS07280	2170	746	2820	6487	1000	665	858	1211
BTHUR0008_RS07285	2701	1227	5637	11440	1542	945	1794	1599
BTHUR0008_RS07290	89	25	126	292	50	22	33	30
BTHUR0008_RS07295	118	34	161	375	47	25	45	46
BTHUR0008_RS07300	38	11	59	106	4	3	6	11
BTHUR0008_RS07305	3706	1473	4409	9076	2152	1349	1485	1602
BTHUR0008_RS07310	228	81	206	470	92	81	108	111
BTHUR0008_RS07315	21	14	15	51	12	9	9	17
BTHUR0008_RS07320	71	25	85	160	37	17	18	27
BTHUR0008_RS07325	23	4	24	36	6	5	9	3
BTHUR0008_RS07330	43	3	84	154	23	18	50	41
BTHUR0008_RS07335	7	7	7	14	8	4	5	4
BTHUR0008_RS07340	5	1	0	4	1	0	0	1
BTHUR0008_RS07345	130	38	130	317	69	42	60	77
BTHUR0008_RS07350	300	85	263	628	78	37	67	66
BTHUR0008_RS31745	88832	55870	104015	155017	84555	57240	81022	88542
BTHUR0008_RS07355	2565	1037	2922	5621	1222	827	646	1034
BTHUR0008_RS07360	20	1	27	38	5	4	4	12
BTHUR0008_RS07365	1418	557	1386	3066	724	414	389	659
BTHUR0008_RS07370	667	286	782	1540	313	197	378	368
BTHUR0008_RS07375	15	7	30	43	8	2	6	7
BTHUR0008_RS07380	49	8	61	117	17	13	15	19
BTHUR0008_RS07385	3	3	7	16	3	2	425	3
BTHUR0008_RS07390	35	18	61	89	31	27	1825	58
BTHUR0008_RS07395	165	59	144	309	33	27	28	36
BTHUR0008_RS07400	343	90	424	905	150	110	205	205
BTHUR0008_RS07405	7	3	16	30	13	6	19	14
BTHUR0008_RS07410	215	68	218	520	79	48	131	105
BTHUR0008_RS07415	123	49	123	199	78	43	117	98
BTHUR0008_RS07420	525	185	481	887	121	79	174	137
BTHUR0008_RS07425	34	17	35	42	8	8	4	5
BTHUR0008_RS07430	29	14	60	95	16	10	19	27
BTHUR0008_RS07435	96	35	137	347	44	27	56	49
BTHUR0008_RS07440	72	29	92	161	14	19	20	30
BTHUR0008_RS07445	946	270	661	1485	137	79	160	126
BTHUR0008_RS07450	926	239	788	1549	203	133	149	133
BTHUR0008_RS07455	1	0	0	3	1	0	2	0
BTHUR0008_RS07460	2	0	1	3	0	0	0	0
BTHUR0008_RS07465	1	0	5	1	1	0	0	0
BTHUR0008_RS07470	3	2	2	2	0	0	0	1
BTHUR0008_RS07475	4	0	3	7	5	2	2	2
BTHUR0008_RS07480	2	5	9	13	5	3	2	2
BTHUR0008_RS07485	5	2	12	14	4	2	6	1
BTHUR0008_RS07490	11	4	6	14	6	5	14	5
BTHUR0008_RS07495	5	1	2	13	2	0	2	3
BTHUR0008_RS07500	12	4	14	15	1	3	3	1
BTHUR0008_RS07505	155	63	132	309	63	43	40	59
BTHUR0008_RS07510	14	2	20	35	6	8	7	5
BTHUR0008_RS07515	30	19	19	52	8	7	15	7
BTHUR0008_RS07520	117	43	67	120	56	26	46	66
BTHUR0008_RS07525	73	19	67	92	9	15	20	20
rnhA	79	22	45	168	33	20	34	33
BTHUR0008_RS07535	1035	352	858	1913	237	164	263	244
BTHUR0008_RS07540	59	25	78	103	22	16	3	17
BTHUR0008_RS07545	36	9	46	85	18	12	18	13
BTHUR0008_RS07550	3	0	2	9	0	0	4	2
BTHUR0008_RS07555	25	12	14	54	14	6	20	32
BTHUR0008_RS07560	611	191	468	868	103	63	181	97
BTHUR0008_RS07565	11	0	3	16	1	5	2	2
BTHUR0008_RS07570	56	19	34	92	19	18	44	35
BTHUR0008_RS07575	7	4	9	10	3	2	5	1
BTHUR0008_RS07580	6	2	4	10	0	0	1	1
BTHUR0008_RS07585	1	0	0	0	0	0	0	0
BTHUR0008_RS07590	25	4	25	19	9	2	7	11
BTHUR0008_RS07595	14	2	7	23	20	7	19	17
BTHUR0008_RS07600	0	0	4	3	0	1	0	1
BTHUR0008_RS07605	961	295	616	997	247	181	207	231
BTHUR0008_RS07610	45	8	46	91	18	14	16	14
BTHUR0008_RS07615	261	96	275	563	74	46	73	74
BTHUR0008_RS07620	11	2	5	32	1	2	3	4
BTHUR0008_RS07625	158	64	190	416	39	38	62	43
BTHUR0008_RS07630	438	176	324	670	129	84	147	91
BTHUR0008_RS07635	363	131	270	519	89	68	81	82
BTHUR0008_RS07640	9	7	17	26	3	2	1	4
BTHUR0008_RS07645	11	2	30	50	1	2	1	1
BTHUR0008_RS07650	43	16	34	63	8	8	14	7
BTHUR0008_RS07655	43	8	31	67	17	12	10	19
BTHUR0008_RS07660	6	1	10	25	2	1	7	3
BTHUR0008_RS07665	25	10	16	73	9	9	11	7
BTHUR0008_RS07670	5	2	1	8	1	0	1	2
BTHUR0008_RS07675	0	0	0	0	0	0	0	0
BTHUR0008_RS07680	18	5	35	49	6	8	3	8
BTHUR0008_RS07685	33	10	33	50	3	0	1	5
BTHUR0008_RS07690	334	146	360	697	189	121	183	178
BTHUR0008_RS07695	174	37	193	464	82	63	91	114
BTHUR0008_RS07700	208	59	355	727	131	83	93	104
BTHUR0008_RS07705	2688	903	2866	5768	656	478	760	675
BTHUR0008_RS07710	3729	1328	3739	7894	1440	888	1692	1426
BTHUR0008_RS07715	615	168	1021	2111	234	159	240	275
BTHUR0008_RS07720	1256	388	2057	4327	422	231	471	480
BTHUR0008_RS07725	345	83	320	591	70	37	86	87
BTHUR0008_RS07730	148	85	178	358	112	67	119	114
BTHUR0008_RS07735	145	55	107	258	85	47	84	67
BTHUR0008_RS07740	150	42	116	241	50	42	30	56
BTHUR0008_RS07745	51	13	53	112	15	6	10	15
flgK	1076	352	1228	2563	572	403	608	659
flgL	844	260	967	2263	389	274	399	515
fliD	2898	896	4102	8827	925	680	923	1115
BTHUR0008_RS07765	838	189	931	2514	120	76	107	145
BTHUR0008_RS07770	405	116	337	710	100	45	84	98
flgB	157	43	180	477	70	34	64	50
BTHUR0008_RS07780	349	112	451	983	261	147	229	242
fliE	956	287	1282	2756	324	242	286	338
BTHUR0008_RS07790	2365	681	2768	5897	1402	779	1344	1282
BTHUR0008_RS07795	1145	422	1217	2401	482	301	537	543
fliH	696	202	768	1878	249	106	137	154
fliI	1540	630	1766	3620	692	481	557	741
BTHUR0008_RS07810	129	25	213	585	66	44	74	56
BTHUR0008_RS07815	425	134	527	1241	206	130	157	211
flgD	501	147	643	1560	159	95	152	186
BTHUR0008_RS07825	1425	421	2055	3895	686	398	617	850
BTHUR0008_RS07830	91	34	112	236	47	25	59	54
BTHUR0008_RS07835	251	76	369	733	144	67	142	130
BTHUR0008_RS07840	1373	543	1199	2528	455	259	485	488
BTHUR0008_RS07845	77	30	113	228	65	60	113	91
BTHUR0008_RS07850	63	28	91	145	68	38	48	79
BTHUR0008_RS07855	14532	5024	12624	23584	4254	2657	4529	4210
BTHUR0008_RS07860	1140	367	1189	2568	497	310	468	473
BTHUR0008_RS07865	213	65	212	369	55	33	99	77
BTHUR0008_RS07870	1514	391	1360	3254	408	237	466	452
BTHUR0008_RS07875	513	123	413	975	158	101	190	160
BTHUR0008_RS07880	480	195	484	1000	159	75	143	172
BTHUR0008_RS07885	324	113	349	689	158	100	134	173
BTHUR0008_RS07890	85	23	80	179	11	9	14	17
BTHUR0008_RS07895	426	116	486	1052	226	113	203	214
BTHUR0008_RS07900	1043	271	1285	3519	395	195	306	371
BTHUR0008_RS07905	1952	476	1658	3697	596	327	510	561
flhF	1471	493	1313	2849	652	392	579	636
flgG	1660	628	1668	3268	837	538	693	863
BTHUR0008_RS07920	19	13	46	53	1	5	4	7
BTHUR0008_RS07925	24	11	31	68	20	13	7	21
BTHUR0008_RS07930	18	5	15	35	8	6	8	25
BTHUR0008_RS07935	22	7	18	43	17	6	14	9
BTHUR0008_RS07940	17	7	22	32	7	7	6	8
BTHUR0008_RS07945	7	1	2	3	1	0	1	1
BTHUR0008_RS07950	20	7	16	25	24	15	40	31
BTHUR0008_RS07955	31	10	16	39	18	2	5	13
BTHUR0008_RS07960	41	17	39	79	11	7	6	12
BTHUR0008_RS07965	2	1	0	4	1	0	0	1
BTHUR0008_RS07970	81	40	63	97	36	46	33	53
BTHUR0008_RS07975	4	2	6	14	1	1	2	0
BTHUR0008_RS07980	2	0	6	27	4	0	0	0
BTHUR0008_RS07985	6	4	12	16	7	7	15	5
BTHUR0008_RS07990	0	0	0	3	0	0	4	0
BTHUR0008_RS07995	2	2	4	7	2	1	2	2
BTHUR0008_RS08000	4	2	12	19	4	0	5	5
BTHUR0008_RS08005	5	2	12	21	3	1	2	3
BTHUR0008_RS08010	2	0	3	12	2	3	0	2
BTHUR0008_RS08015	268	76	136	531	77	47	171	404
BTHUR0008_RS08020	240	37	99	306	38	36	149	184
BTHUR0008_RS08025	9	6	9	14	16	6	16	14
BTHUR0008_RS08030	42	11	26	85	13	8	14	12
BTHUR0008_RS08035	5	4	10	21	2	0	0	2
BTHUR0008_RS08040	15	4	13	34	4	3	12	14
BTHUR0008_RS08045	277	181	249	488	196	130	267	175
BTHUR0008_RS08050	25	10	17	50	9	6	11	14
BTHUR0008_RS08055	8	4	11	15	7	2	12	7
BTHUR0008_RS08060	2	1	5	8	2	0	0	3
BTHUR0008_RS08065	86	28	121	192	26	25	58	47
BTHUR0008_RS08070	6	1	14	25	8	0	13	8
BTHUR0008_RS08075	3	3	1	13	0	0	1	1
BTHUR0008_RS08080	7	3	16	37	4	4	6	10
BTHUR0008_RS08085	3	0	0	3	1	0	2	0
BTHUR0008_RS08090	9	4	9	20	6	6	4	4
BTHUR0008_RS08095	48	6	74	100	2	2	4	0
BTHUR0008_RS08100	31	14	34	67	8	3	4	4
BTHUR0008_RS08105	79	15	99	163	21	21	16	18
BTHUR0008_RS08110	2	0	7	5	0	0	0	1
BTHUR0008_RS08115	55	29	69	140	32	23	32	22
BTHUR0008_RS08120	0	1	1	3	1	0	1	0
BTHUR0008_RS08125	4	1	4	6	0	0	1	0
BTHUR0008_RS08130	7	0	7	8	1	5	2	1
BTHUR0008_RS08135	1985	790	2005	3633	681	373	542	508
BTHUR0008_RS08140	22	2	15	25	7	5	8	5
BTHUR0008_RS08145	9	1	0	9	2	5	1	3
BTHUR0008_RS08150	806	301	1114	1775	129	100	184	159
BTHUR0008_RS08155	87	27	73	135	65	40	103	50
BTHUR0008_RS08160	102	56	109	220	61	30	44	58
BTHUR0008_RS08165	217	92	170	330	60	31	40	47
BTHUR0008_RS08170	45	24	44	109	21	20	22	15
BTHUR0008_RS08175	28	15	41	52	9	13	13	9
BTHUR0008_RS08180	235	75	237	422	47	26	48	55
BTHUR0008_RS08185	145	33	96	231	24	22	19	19
BTHUR0008_RS08190	188	64	203	432	24	19	21	33
BTHUR0008_RS08195	59	44	127	350	29	20	36	38
BTHUR0008_RS08200	37	9	45	53	5	4	1	5
BTHUR0008_RS08205	8	6	7	21	5	4	8	5
BTHUR0008_RS08210	9	2	10	9	3	1	4	3
BTHUR0008_RS08215	42	10	21	64	6	4	10	4
BTHUR0008_RS08220	132	79	246	430	128	133	125	144
BTHUR0008_RS08225	41	14	85	142	60	36	62	70
BTHUR0008_RS08230	290	97	242	415	93	55	111	95
BTHUR0008_RS08235	212	89	245	512	108	69	99	91
BTHUR0008_RS08240	108	33	51	174	21	16	23	14
BTHUR0008_RS08245	43	18	33	95	41	41	38	45
BTHUR0008_RS08250	66	26	84	204	15	14	10	16
BTHUR0008_RS08255	94	43	110	201	49	22	48	48
BTHUR0008_RS08260	24	12	21	38	10	4	11	13
BTHUR0008_RS08265	21	9	17	48	8	6	11	8
BTHUR0008_RS08270	26	10	14	50	12	6	10	7
BTHUR0008_RS08275	1	0	4	0	2	0	0	0
pyrH_1	5	1	6	12	4	0	2	7
BTHUR0008_RS08285	3032	1415	5093	8848	2313	1413	1720	1780
aspA_2	2590	1161	4217	7096	1801	1280	2073	1757
BTHUR0008_RS08295	2484	1156	2930	5121	2253	1389	2610	2465
BTHUR0008_RS08300	126	48	200	435	104	73	77	148
BTHUR0008_RS08305	109	32	153	291	111	74	75	136
BTHUR0008_RS08310	251	77	278	649	110	63	143	148
BTHUR0008_RS08315	5	2	2	4	0	0	0	0
BTHUR0008_RS08320	30	21	41	87	21	11	25	14
BTHUR0008_RS08325	242	101	219	503	55	34	47	46
BTHUR0008_RS08330	4	1	6	14	5	1	1	1
BTHUR0008_RS08335	54	27	100	119	65	52	53	72
BTHUR0008_RS08340	46	12	40	63	17	13	11	19
BTHUR0008_RS08345	15	5	14	34	6	4	2	8
BTHUR0008_RS08350	2	1	4	2	4	0	2	0
BTHUR0008_RS08355	44	15	55	100	21	11	18	22
BTHUR0008_RS08360	0	0	1	0	0	0	0	0
BTHUR0008_RS08365	9	8	13	23	11	7	13	9
BTHUR0008_RS08370	14	1	8	18	0	0	1	0
BTHUR0008_RS08375	56	20	60	128	27	15	24	19
BTHUR0008_RS08380	91	36	91	147	26	29	44	35
BTHUR0008_RS08385	134	78	156	325	160	95	152	143
BTHUR0008_RS08390	2	0	6	18	4	0	3	3
BTHUR0008_RS08395	110	26	95	231	71	43	51	45
BTHUR0008_RS08400	28	6	29	47	10	14	9	11
BTHUR0008_RS08405	105	32	124	274	46	22	60	37
BTHUR0008_RS08410	7	2	9	17	2	1	0	4
BTHUR0008_RS08415	26	7	45	71	11	8	10	9
BTHUR0008_RS08420	2	1	8	12	5	2	3	3
BTHUR0008_RS08425	261	115	286	584	125	82	106	134
BTHUR0008_RS08430	63	27	37	84	35	11	34	48
BTHUR0008_RS08435	297	231	339	597	179	135	190	197
BTHUR0008_RS08440	12	2	11	29	3	4	9	11
BTHUR0008_RS08445	87	32	76	144	39	29	29	58
BTHUR0008_RS08450	14	4	19	42	10	8	5	5
BTHUR0008_RS08455	0	0	0	0	0	0	0	0
BTHUR0008_RS08460	54	27	84	117	59	29	67	48
BTHUR0008_RS08465	1	1	3	2	0	0	0	0
BTHUR0008_RS08470	3	1	5	5	1	0	1	1
BTHUR0008_RS08475	25	9	16	36	1	2	2	0
BTHUR0008_RS08480	1	0	1	5	0	0	0	0
BTHUR0008_RS08485	3	3	5	14	0	2	1	1
BTHUR0008_RS08490	24	5	22	44	21	8	9	18
BTHUR0008_RS08495	46	17	46	79	15	11	14	11
BTHUR0008_RS08500	2	0	1	2	0	1	1	0
BTHUR0008_RS08505	42	17	33	87	24	19	44	32
BTHUR0008_RS08510	5	2	5	19	3	3	1	2
BTHUR0008_RS08515	6	1	7	14	0	2	2	3
BTHUR0008_RS08520	92	44	103	172	57	39	32	44
BTHUR0008_RS08525	18	2	19	23	3	2	5	2
BTHUR0008_RS08530	1359	497	1453	2780	461	329	426	483
BTHUR0008_RS08535	29	5	21	38	8	2	10	4
BTHUR0008_RS08540	69	28	83	106	53	29	70	51
BTHUR0008_RS08545	3	0	1	4	3	2	6	0
BTHUR0008_RS08550	2	2	2	4	4	2	1	0
BTHUR0008_RS08555	3661	1164	3859	6782	629	402	167	543
BTHUR0008_RS08560	37	20	43	72	18	9	24	14
BTHUR0008_RS08565	93	52	90	192	66	43	65	43
BTHUR0008_RS08570	476	163	434	968	197	122	173	222
BTHUR0008_RS08575	16	9	9	25	3	7	10	10
BTHUR0008_RS08580	13	5	15	34	9	7	10	6
BTHUR0008_RS08585	7	1	10	22	3	4	9	4
BTHUR0008_RS08590	23	11	36	81	12	11	13	14
BTHUR0008_RS08595	7	6	26	52	8	7	11	11
BTHUR0008_RS08600	69	35	53	113	29	16	46	27
BTHUR0008_RS08605	1526	506	1189	2634	907	618	906	1030
BTHUR0008_RS08610	5	2	3	4	2	0	1	1
BTHUR0008_RS08615	55	26	84	143	28	12	34	27
BTHUR0008_RS08620	0	0	0	0	0	0	0	0
BTHUR0008_RS08625	840	342	687	1459	492	400	359	515
BTHUR0008_RS08630	2108	886	1725	3749	925	640	1480	1146
BTHUR0008_RS08635	1001	422	1043	2135	545	395	860	684
BTHUR0008_RS08640	544	236	540	1331	312	219	471	334
BTHUR0008_RS08645	15	6	27	51	4	7	7	8
BTHUR0008_RS08650	0	2	0	15	6	0	2	2
BTHUR0008_RS08655	38	10	39	81	13	6	13	17
BTHUR0008_RS08660	28	18	30	65	10	9	14	22
BTHUR0008_RS08665	126	50	130	320	52	33	42	44
BTHUR0008_RS08670	95	40	93	200	40	29	53	48
BTHUR0008_RS08675	9	1	6	14	1	3	0	3
BTHUR0008_RS08680	12	2	23	41	3	5	4	6
BTHUR0008_RS08685	31	12	31	86	13	17	19	22
BTHUR0008_RS08690	458	175	510	1067	146	98	137	145
BTHUR0008_RS08695	221	90	230	449	148	85	79	148
BTHUR0008_RS08700	159	65	178	348	146	97	65	161
deoA_1	491	184	435	931	380	228	169	380
BTHUR0008_RS08710	89	63	76	160	83	58	57	98
BTHUR0008_RS08715	2	0	2	1	1	0	1	2
BTHUR0008_RS08720	1	1	1	4	0	1	0	0
BTHUR0008_RS08725	12	4	12	12	3	3	7	3
BTHUR0008_RS08730	19	8	15	52	10	8	7	10
BTHUR0008_RS08735	17	8	14	32	7	10	9	9
BTHUR0008_RS08740	6	0	6	9	0	0	1	0
BTHUR0008_RS08745	5	1	2	9	0	2	3	1
BTHUR0008_RS08750	163	80	161	331	77	64	102	90
BTHUR0008_RS08755	63	20	41	85	28	8	20	31
BTHUR0008_RS08760	2	2	3	8	3	1	1	0
BTHUR0008_RS08765	2	0	0	2	1	0	0	0
BTHUR0008_RS08770	574	202	666	1316	308	210	279	227
BTHUR0008_RS08775	9	1	11	13	2	6	1	2
BTHUR0008_RS08780	59	21	44	80	58	25	56	55
BTHUR0008_RS08785	14	3	12	27	16	3	10	6
BTHUR0008_RS08790	208	106	197	350	148	85	203	215
BTHUR0008_RS08795	38	11	57	117	31	25	34	23
BTHUR0008_RS08800	63	13	30	102	10	6	5	8
BTHUR0008_RS08805	25	12	17	74	5	4	2	7
BTHUR0008_RS08810	55	22	37	100	15	11	15	15
BTHUR0008_RS08815	61	22	63	155	17	9	15	22
BTHUR0008_RS08820	5	2	5	14	4	2	3	4
BTHUR0008_RS08825	0	0	4	5	3	1	3	3
BTHUR0008_RS08830	3	3	6	13	0	1	0	2
BTHUR0008_RS08835	0	0	0	0	0	0	0	0
BTHUR0008_RS08840	9	1	6	23	1	0	2	1
BTHUR0008_RS08845	36	38	36	56	17	7	26	11
BTHUR0008_RS08850	67	26	71	156	53	28	64	55
BTHUR0008_RS08855	83	44	109	145	47	29	59	48
BTHUR0008_RS08860	2	0	0	1	0	2	1	2
BTHUR0008_RS08865	189	57	224	569	107	85	98	122
BTHUR0008_RS08870	85	25	104	232	24	13	27	26
BTHUR0008_RS08875	34	25	57	155	13	4	8	12
BTHUR0008_RS08880	831	300	783	1351	259	157	244	236
BTHUR0008_RS08885	8	8	11	19	23	10	7	19
BTHUR0008_RS08890	157	51	135	237	82	44	99	77
BTHUR0008_RS08895	8	3	9	21	2	1	1	2
BTHUR0008_RS08900	1	0	1	4	0	0	1	1
BTHUR0008_RS08905	1	1	2	2	0	0	1	3
BTHUR0008_RS08910	1	1	4	10	4	0	0	1
BTHUR0008_RS08915	21	10	22	60	15	8	12	21
BTHUR0008_RS08920	20	12	25	24	10	3	4	4
BTHUR0008_RS08925	2	0	3	4	3	1	3	2
BTHUR0008_RS08930	2	0	1	1	0	0	1	1
BTHUR0008_RS08935	0	0	1	3	0	0	0	0
BTHUR0008_RS08940	136	21	83	162	31	14	28	60
BTHUR0008_RS08945	131	58	124	234	69	38	57	84
BTHUR0008_RS08950	883	106	245	1396	96	64	330	1122
BTHUR0008_RS08955	1283	172	330	2663	78	42	297	2268
BTHUR0008_RS08960	514	46	111	976	26	17	42	284
BTHUR0008_RS08965	388	51	115	629	29	11	26	58
BTHUR0008_RS08970	2	1	2	3	0	0	1	0
BTHUR0008_RS08975	12	3	14	23	2	3	2	4
BTHUR0008_RS08980	28	10	39	81	14	5	7	9
BTHUR0008_RS08985	7	4	14	26	9	6	3	9
BTHUR0008_RS08990	0	0	0	1	0	0	0	1
BTHUR0008_RS08995	66	24	70	158	18	16	20	12
BTHUR0008_RS09000	29	6	14	33	2	0	0	3
BTHUR0008_RS09005	138	47	100	215	11	9	19	11
BTHUR0008_RS09010	47	20	45	69	14	11	14	14
BTHUR0008_RS09015	196	77	357	635	157	114	88	107
BTHUR0008_RS09020	55	25	31	68	14	6	20	14
BTHUR0008_RS09025	0	2	2	2	1	0	0	1
BTHUR0008_RS09030	26541	10966	21513	40924	12593	8209	12325	11883
BTHUR0008_RS09035	157	67	201	381	68	49	32	74
BTHUR0008_RS09040	95	27	99	206	55	34	42	45
BTHUR0008_RS09045	13	8	29	77	36	29	26	41
BTHUR0008_RS09050	65	30	67	136	28	23	28	31
BTHUR0008_RS09055	7	4	7	23	3	2	4	1
fabG_1	620	219	591	959	277	205	279	255
BTHUR0008_RS09065	17	5	26	66	11	13	19	14
BTHUR0008_RS09070	98	31	103	214	48	34	72	53
BTHUR0008_RS09075	5	0	15	13	0	5	6	2
BTHUR0008_RS09080	6	5	6	7	0	2	1	2
BTHUR0008_RS09085	13	11	18	32	6	5	8	15
BTHUR0008_RS09090	6	3	9	13	5	1	2	4
BTHUR0008_RS09095	185	53	254	475	128	72	115	145
BTHUR0008_RS09100	193	63	187	436	94	62	72	86
BTHUR0008_RS09105	460	157	582	1309	271	186	206	322
BTHUR0008_RS09110	9	3	6	13	1	1	2	1
BTHUR0008_RS09115	17	3	18	52	13	7	10	18
BTHUR0008_RS09120	1414	535	1175	2042	1201	875	827	1195
BTHUR0008_RS09125	223	59	328	715	86	49	64	76
BTHUR0008_RS09130	184	57	247	506	80	35	34	50
BTHUR0008_RS09135	424	100	520	1039	227	143	142	201
BTHUR0008_RS09140	1476	548	2216	4355	963	752	803	931
BTHUR0008_RS09145	711	198	716	1449	262	131	270	242
BTHUR0008_RS09150	96	27	81	152	37	11	18	35
BTHUR0008_RS09155	4	1	2	5	1	3	2	1
BTHUR0008_RS09160	47	22	102	118	8	3	3	10
BTHUR0008_RS09165	37	12	55	78	1	0	5	2
BTHUR0008_RS09170	25	4	47	75	5	5	4	5
BTHUR0008_RS09175	3	0	7	15	1	0	2	0
BTHUR0008_RS09180	45	12	92	141	3	1	9	2
BTHUR0008_RS09185	31	6	38	58	4	3	13	14
BTHUR0008_RS09190	0	0	0	0	0	0	0	0
BTHUR0008_RS09195	16	10	22	23	15	9	12	14
BTHUR0008_RS09200	0	0	7	5	1	0	0	5
BTHUR0008_RS09205	137	49	173	330	72	41	50	58
BTHUR0008_RS09210	17	2	12	23	4	1	3	1
BTHUR0008_RS09215	11	3	3	11	4	3	2	1
BTHUR0008_RS09220	0	0	0	0	0	0	1	0
BTHUR0008_RS09225	518	189	530	1199	75	67	91	87
BTHUR0008_RS09230	1296	521	1588	3254	887	676	1197	913
BTHUR0008_RS09235	0	0	0	0	0	0	0	0
BTHUR0008_RS09240	13	0	9	14	6	5	12	4
BTHUR0008_RS09245	1221	473	986	2053	377	240	415	410
BTHUR0008_RS09250	293	91	396	839	212	119	228	201
BTHUR0008_RS09255	55	17	83	145	21	18	31	33
BTHUR0008_RS09260	82	47	113	191	62	42	70	87
BTHUR0008_RS09265	48	28	29	72	59	36	80	39
BTHUR0008_RS09270	4	0	2	13	1	1	3	4
BTHUR0008_RS09275	7	9	13	27	5	4	1	9
BTHUR0008_RS09280	15	5	12	11	3	2	3	4
BTHUR0008_RS09285	50	17	35	78	22	17	36	53
BTHUR0008_RS09290	0	0	1	3	0	0	2	0
BTHUR0008_RS09295	18	8	26	68	3	3	15	12
BTHUR0008_RS09300	1051	296	1254	2741	431	268	396	415
BTHUR0008_RS09305	9	5	29	35	33	23	39	40
BTHUR0008_RS09310	42	18	57	74	21	22	28	27
BTHUR0008_RS09315	0	0	4	11	1	2	0	2
BTHUR0008_RS09320	638	201	441	889	185	118	374	349
BTHUR0008_RS09325	110	37	97	186	68	41	73	77
BTHUR0008_RS09330	30	10	61	107	14	11	25	10
BTHUR0008_RS09335	60	31	65	107	86	76	81	93
BTHUR0008_RS09340	0	0	0	1	0	0	1	0
BTHUR0008_RS09345	17	10	24	53	6	2	4	5
BTHUR0008_RS09350	58	17	53	106	25	29	36	22
BTHUR0008_RS09355	437	229	340	546	116	65	104	100
BTHUR0008_RS09360	353	92	351	777	168	117	162	204
BTHUR0008_RS09365	21	4	8	16	4	5	6	2
BTHUR0008_RS09370	465	194	331	742	203	138	136	213
BTHUR0008_RS09375	96	51	70	137	22	7	21	12
BTHUR0008_RS09380	48	20	43	87	34	29	56	49
BTHUR0008_RS09385	23	22	58	128	31	19	25	23
BTHUR0008_RS09390	71	36	112	301	81	52	81	73
BTHUR0008_RS09395	2	2	6	8	1	1	2	1
BTHUR0008_RS09400	1	0	2	3	3	0	0	0
BTHUR0008_RS09405	5	2	6	20	3	3	3	3
BTHUR0008_RS09410	10	4	9	20	0	3	3	5
BTHUR0008_RS09415	1	1	2	7	1	2	2	0
BTHUR0008_RS09420	17	16	21	42	10	15	5	12
BTHUR0008_RS09425	57	23	62	169	28	19	18	28
BTHUR0008_RS09430	876	311	864	1808	552	338	399	424
BTHUR0008_RS09435	48	22	43	122	24	12	19	30
BTHUR0008_RS09440	272	80	172	421	36	16	24	28
BTHUR0008_RS09445	186	62	161	348	67	54	39	42
BTHUR0008_RS09450	674	250	684	1300	329	220	339	229
BTHUR0008_RS09455	5	3	6	17	1	3	6	2
BTHUR0008_RS09460	3	0	0	6	2	1	1	0
BTHUR0008_RS09465	6	0	6	7	0	2	1	1
BTHUR0008_RS09470	1	0	2	1	0	0	1	0
BTHUR0008_RS09475	12	3	12	32	3	1	5	6
BTHUR0008_RS09480	238	103	153	291	63	39	114	75
BTHUR0008_RS09485	144	56	108	209	37	23	35	41
BTHUR0008_RS09490	2	3	3	5	4	2	0	2
BTHUR0008_RS09495	4	1	3	9	1	0	1	0
BTHUR0008_RS09500	0	0	0	2	0	0	1	3
BTHUR0008_RS09505	8	1	10	24	9	8	13	22
BTHUR0008_RS09510	377	129	376	710	179	117	142	206
BTHUR0008_RS09515	1	1	1	2	1	1	5	1
BTHUR0008_RS09520	8	7	9	19	1	4	9	5
BTHUR0008_RS09525	1	0	1	1	1	1	0	1
BTHUR0008_RS09530	39	18	42	92	10	7	9	12
BTHUR0008_RS09535	1	0	1	3	0	0	1	2
BTHUR0008_RS09540	1	2	5	6	2	1	5	4
BTHUR0008_RS09545	5	0	6	8	2	0	1	4
BTHUR0008_RS09550	6	4	3	12	3	2	2	4
BTHUR0008_RS09555	9	1	11	20	4	6	4	11
BTHUR0008_RS09560	186	75	149	405	68	37	72	144
BTHUR0008_RS09565	473	221	610	1356	465	267	397	892
BTHUR0008_RS09570	5	0	2	21	0	1	1	1
BTHUR0008_RS09575	4	1	7	14	0	0	4	0
BTHUR0008_RS09580	7	0	14	40	3	7	4	4
BTHUR0008_RS09585	90	45	148	259	73	43	55	79
BTHUR0008_RS09590	5	5	8	13	5	0	14	7
BTHUR0008_RS09595	4	1	4	5	2	1	4	4
BTHUR0008_RS09600	502	154	440	856	236	186	177	197
BTHUR0008_RS09605	6	6	3	20	8	4	5	3
BTHUR0008_RS09610	2	2	5	6	1	0	3	0
BTHUR0008_RS09615	11	9	6	23	12	9	8	14
BTHUR0008_RS09620	26	9	22	58	15	11	13	13
BTHUR0008_RS09625	225	116	392	547	1217	780	847	900
BTHUR0008_RS09630	17	3	11	12	11	9	8	9
BTHUR0008_RS09635	8	1	14	9	3	4	3	2
BTHUR0008_RS09640	32	14	20	66	16	11	20	22
BTHUR0008_RS09645	6	3	3	11	6	3	11	12
BTHUR0008_RS09650	4	2	14	26	2	3	2	6
BTHUR0008_RS09655	2	1	2	4	3	1	3	2
BTHUR0008_RS09660	6	2	13	31	2	3	7	18
BTHUR0008_RS09665	0	0	2	1	1	0	1	0
BTHUR0008_RS09670	3	0	3	9	0	0	1	0
BTHUR0008_RS09675	0	0	4	10	0	0	2	2
BTHUR0008_RS09680	0	0	0	3	1	0	0	2
BTHUR0008_RS09685	10	1	11	21	5	4	2	5
BTHUR0008_RS09690	8	3	7	8	0	0	3	5
BTHUR0008_RS09695	5	0	0	8	9	6	2	2
BTHUR0008_RS09700	16	12	23	33	2	5	3	3
BTHUR0008_RS09705	14	5	11	20	10	7	15	10
BTHUR0008_RS09710	2	1	2	7	0	0	0	0
BTHUR0008_RS09715	2692	1533	2415	4490	1765	1195	2071	1439
BTHUR0008_RS09720	142	54	117	173	37	29	42	39
BTHUR0008_RS09725	0	0	1	0	0	0	0	0
BTHUR0008_RS09730	1	0	0	0	0	0	0	0
BTHUR0008_RS09735	23	7	22	37	17	5	11	11
BTHUR0008_RS09740	1150	498	1345	2526	555	373	771	657
BTHUR0008_RS09745	640	194	452	885	259	147	160	237
BTHUR0008_RS09750	1105	461	1059	2034	579	377	413	575
BTHUR0008_RS09755	47	19	63	132	27	24	13	28
BTHUR0008_RS09760	9	3	12	22	7	4	10	6
BTHUR0008_RS09765	14	2	10	18	3	1	3	3
BTHUR0008_RS09770	12	3	14	36	6	5	6	9
BTHUR0008_RS09775	4	2	6	8	1	0	2	0
BTHUR0008_RS09780	29	9	30	57	10	6	11	8
BTHUR0008_RS09785	28	13	26	70	24	17	8	21
BTHUR0008_RS09790	107	46	114	220	52	36	49	56
BTHUR0008_RS09795	292	203	297	389	123	86	87	65
BTHUR0008_RS09800	74	32	93	177	21	15	28	21
BTHUR0008_RS09805	37	9	17	56	16	8	16	11
BTHUR0008_RS09810	17	6	18	35	7	3	12	10
BTHUR0008_RS09815	3	0	6	5	2	1	5	2
narZ	15	5	4	23	8	5	7	27
narH	4	0	1	11	0	0	1	3
BTHUR0008_RS09830	2	0	2	8	0	1	0	0
BTHUR0008_RS09835	7	5	5	15	3	2	2	3
BTHUR0008_RS09840	100	30	89	186	13	14	24	18
BTHUR0008_RS09845	2	2	2	9	5	6	6	29
BTHUR0008_RS09850	3	1	3	1	4	1	2	19
BTHUR0008_RS09855	6	5	18	15	3	3	3	10
BTHUR0008_RS09860	5	0	3	5	1	0	3	4
BTHUR0008_RS09865	1	1	0	2	0	0	0	0
BTHUR0008_RS09870	13	0	10	13	3	0	2	9
BTHUR0008_RS09875	4	5	4	16	1	1	2	1
BTHUR0008_RS09880	0	1	0	0	0	1	0	0
BTHUR0008_RS09885	1	2	0	1	0	0	0	1
BTHUR0008_RS09890	2	1	0	2	2	0	1	1
BTHUR0008_RS09895	5	1	6	9	3	2	3	4
BTHUR0008_RS09900	1	0	2	5	1	0	1	3
BTHUR0008_RS09905	16	11	4	36	31	11	25	136
BTHUR0008_RS09910	1	0	3	4	3	0	0	2
BTHUR0008_RS09915	33	20	37	65	25	13	9	16
BTHUR0008_RS09920	0	0	0	0	0	0	1	0
BTHUR0008_RS09925	0	0	0	6	0	0	0	2
BTHUR0008_RS09930	5	1	1	8	1	0	0	3
BTHUR0008_RS09935	24	11	33	69	25	19	11	23
BTHUR0008_RS09940	0	1	0	5	1	2	2	1
BTHUR0008_RS09945	5	2	5	13	9	2	3	7
BTHUR0008_RS09950	126	60	68	181	24	7	26	12
BTHUR0008_RS09955	112	48	154	330	77	51	83	86
BTHUR0008_RS09960	3	0	0	2	0	0	2	0
BTHUR0008_RS09965	605	178	746	1681	318	200	294	301
BTHUR0008_RS09970	1503	668	2149	4475	850	538	791	792
BTHUR0008_RS09975	1897	1034	2127	3289	1359	1101	1425	1644
BTHUR0008_RS09980	9	3	42	47	25	10	22	26
BTHUR0008_RS09985	2	2	3	4	2	1	1	0
BTHUR0008_RS09990	0	0	0	0	0	0	0	0
[truncated: 4,350 more rows]

## Sheet: 4reps25%reads_DEresults
	baseMean	log2FoldChange	lfcSE	stat	pvalue	padj
BTHUR0008_RS00005	3.49661	-0.187199	0.582507	-0.321368	0.747932	0.847679
BTHUR0008_RS00010	3009.66	0.399701	0.143832	2.77895	0.00545348	0.0202284
BTHUR0008_RS00015	1030.27	0.346495	0.114474	3.02684	0.00247122	0.0103412
BTHUR0008_RS00020	2237.81	0.350419	0.121932	2.8739	0.00405439	0.0157572
BTHUR0008_RS00025	943.063	0.894683	0.132523	6.75114	1.46693e-11	3.7722e-10
BTHUR0008_RS00030	2500.77	0.267057	0.120819	2.21039	0.0270779	0.0742256
BTHUR0008_RS00035	80.4705	0.559393	0.261339	2.14049	0.0323152	0.0856274
BTHUR0008_RS00040	839.684	0.361793	0.156691	2.30896	0.0209461	0.0611142
BTHUR0008_RS00045	322.718	0.895004	0.176453	5.0722	3.93252e-07	4.61398e-06
BTHUR0008_RS00050	296.798	-0.0425428	0.168604	-0.252324	0.800791	0.885742
BTHUR0008_RS00055	27.1031	-0.313289	0.299467	-1.04615	0.29549	0.455924
BTHUR0008_RS00060	52.2662	0.533738	0.262422	2.03389	0.0419624	0.105739
BTHUR0008_RS00065	3640.76	0.178528	0.111329	1.60361	0.108801	0.218792
BTHUR0008_RS00070	1570.07	0.647502	0.155686	4.15902	3.19615e-05	0.000241806
BTHUR0008_RS00075	2061.92	0.443662	0.148774	2.98213	0.00286254	0.0117899
BTHUR0008_RS00080	10.9077	1.75545	0.462758	3.79344	0.000148572	0.000941713
BTHUR0008_RS00085	0.879454	0.218153	0.706245	0.308892	0.757404	NA
BTHUR0008_RS00090	0.188342	0.459962	0.533545	0.862087	0.38864	NA
BTHUR0008_RS00095	218.043	0.376498	0.167547	2.24712	0.0246321	0.0691115
BTHUR0008_RS00100	218.044	0.75834	0.150176	5.04966	4.42599e-07	5.08477e-06
BTHUR0008_RS00105	672.649	0.291839	0.13437	2.1719	0.0298633	0.0799845
BTHUR0008_RS00110	2076.84	-0.00533518	0.135719	-0.0393106	0.968643	0.981497
BTHUR0008_RS00115	1016.73	1.0079	0.133649	7.54139	4.64978e-14	1.67224e-12
BTHUR0008_RS00120	147.324	1.10101	0.199912	5.50747	3.64037e-08	5.29829e-07
BTHUR0008_RS00125	74.0662	0.826134	0.290779	2.84111	0.00449572	0.0171369
BTHUR0008_RS00130	228.377	0.68321	0.144014	4.74406	2.09477e-06	2.05056e-05
BTHUR0008_RS00135	334.92	-0.157771	0.211977	-0.744281	0.456706	0.615649
BTHUR0008_RS00140	2481.15	0.162741	0.145377	1.11944	0.262952	0.421098
BTHUR0008_RS00145	170.254	0.448502	0.175765	2.55171	0.0107197	0.0353574
BTHUR0008_RS00150	432.633	-0.296152	0.173152	-1.71036	0.0871998	0.18654
BTHUR0008_RS00155	214.288	0.00893122	0.163118	0.0547531	0.956335	0.975791
BTHUR0008_RS00160	15.747	0.589896	0.363984	1.62066	0.10509	0.213579
BTHUR0008_RS00165	3.5253	-0.33866	0.572794	-0.591242	0.554358	0.703832
BTHUR0008_RS00170	4.93228	0.668383	0.551096	1.21282	0.225197	0.376567
ipk	810.287	0.563292	0.153601	3.66723	0.000245192	0.00145561
BTHUR0008_RS00180	3206.64	0.232814	0.192849	1.20724	0.227342	0.378623
BTHUR0008_RS00185	1221.74	0.0497724	0.149921	0.331991	0.739896	0.841646
BTHUR0008_RS00190	297.19	-0.460565	0.166428	-2.76735	0.00565138	0.020807
BTHUR0008_RS00195	6284.83	0.0252143	0.127327	0.198028	0.843023	0.911144
BTHUR0008_RS00200	5907.6	-0.452705	0.179958	-2.51561	0.0118827	0.0385448
BTHUR0008_RS00205	251.641	-0.09764	0.142508	-0.685157	0.493245	0.65002
BTHUR0008_RS00210	60.2107	0.714636	0.264539	2.70144	0.00690406	0.0245099
BTHUR0008_RS00215	1597.84	-0.199049	0.135151	-1.47279	0.140807	0.263112
BTHUR0008_RS00220	157.149	0.32539	0.161205	2.01848	0.0435409	0.108675
BTHUR0008_RS00225	378.179	0.358852	0.214688	1.6715	0.0946221	0.196664
BTHUR0008_RS00230	524.135	0.140578	0.153886	0.913526	0.360966	0.525668
BTHUR0008_RS00235	48.4459	0.444214	0.264501	1.67944	0.0930661	0.194725
BTHUR0008_RS00240	66.3799	0.782229	0.220456	3.54824	0.000387821	0.00216265
BTHUR0008_RS00245	740.417	-0.594736	0.144543	-4.1146	3.8786e-05	0.000289031
BTHUR0008_RS00250	733.15	1.0713	0.189686	5.64774	1.62568e-08	2.56135e-07
BTHUR0008_RS00255	8855.96	0.236716	0.11618	2.03749	0.0416011	0.105072
BTHUR0008_RS00260	0	NA	NA	NA	NA	NA
BTHUR0008_RS00265	0	NA	NA	NA	NA	NA
BTHUR0008_RS00270	23.2687	0.236296	0.303582	0.778361	0.436356	0.596429
BTHUR0008_RS00275	16055.3	0.171042	0.106406	1.60746	0.107954	0.217707
BTHUR0008_RS00280	6986.54	-0.803553	0.134494	-5.97463	2.30612e-09	4.18851e-08
BTHUR0008_RS00285	19687.9	-0.285109	0.158537	-1.79837	0.072118	0.161299
BTHUR0008_RS00290	188.012	0.44772	0.244013	1.83482	0.066532	0.151328
BTHUR0008_RS00295	597.675	0.39277	0.18091	2.17108	NA	NA
BTHUR0008_RS00300	1844.4	-0.832173	0.245108	-3.39513	0.000685952	0.00355363
BTHUR0008_RS00305	336.041	-0.0476222	0.196274	-0.242631	0.808291	0.890746
BTHUR0008_RS00310	86.1953	-0.0734134	0.237755	-0.308778	0.75749	0.855192
BTHUR0008_RS00315	25.9291	0.989003	0.353508	2.79768	0.0051471	0.0192585
BTHUR0008_RS00320	60.8796	0.446502	0.391476	1.14056	0.254053	0.410304
BTHUR0008_RS00325	23.6972	0.327575	0.390275	0.839344	0.401276	0.566582
BTHUR0008_RS00330	54.1159	1.20891	0.344194	3.51231	0.000444231	0.0024148
BTHUR0008_RS00335	11.9319	0.95761	0.456889	2.09594	0.0360878	0.0934293
BTHUR0008_RS00340	318.944	-0.423077	0.25961	-1.62966	0.103173	0.210287
BTHUR0008_RS00345	5843	0.139003	0.121452	1.14451	0.252411	0.407918
BTHUR0008_RS00350	0.793667	-0.68753	0.703021	-0.977965	0.328091	NA
BTHUR0008_RS00355	7.15133	-0.194145	0.45802	-0.423879	0.671654	0.79785
BTHUR0008_RS00360	24.977	1.0006	0.313512	3.1916	0.00141489	0.00658114
BTHUR0008_RS00365	7.386	0.217916	0.468428	0.465207	0.641783	0.772537
BTHUR0008_RS00370	973.579	-0.0661919	0.144011	-0.459631	0.645781	0.77531
BTHUR0008_RS00375	26.6444	-0.456581	0.306239	-1.49093	0.135979	0.257483
BTHUR0008_RS00380	5.3223	-0.841918	0.498401	-1.68924	0.0911739	0.191654
BTHUR0008_RS00385	4057.79	-0.394714	0.149359	-2.64272	0.00822434	0.0284046
BTHUR0008_RS00390	8874.49	0.312323	0.153381	2.03626	0.0417242	0.105329
BTHUR0008_RS00395	441.959	-1.25775	0.182008	-6.9104	4.833e-12	1.35515e-10
BTHUR0008_RS00400	358.972	0.428155	0.205837	2.08007	0.0375189	0.0961809
cbiO_1	260.837	-0.35146	0.246441	-1.42614	0.153827	0.281942
cbiO_2	385.649	-0.431144	0.263337	-1.63723	0.101582	0.207326
BTHUR0008_RS00415	9797.56	-1.96258	0.163367	-12.0133	3.02353e-33	5.77145e-31
BTHUR0008_RS00420	31425.1	-0.434197	0.128632	-3.37551	0.000736798	0.00377761
BTHUR0008_RS00425	4782.67	-1.40556	0.152218	-9.23387	2.61032e-20	1.90515e-18
BTHUR0008_RS00430	5124.69	0.376274	0.188474	1.99642	0.0458882	0.11321
rpmJ	3607.74	-0.500494	0.221584	-2.25871	0.0239016	0.0674381
infA	3083.59	-1.22015	0.233136	-5.23366	1.66185e-07	2.13121e-06
BTHUR0008_RS00445	21268.1	-0.542938	0.151685	-3.57938	0.000344407	0.00194902
BTHUR0008_RS00450	8117.96	-0.410979	0.15529	-2.64653	0.00813232	0.0281456
BTHUR0008_RS00455	46597.6	-0.614873	0.193557	-3.1767	0.00148959	0.00685158
BTHUR0008_RS00460	15949	-1.86169	0.162187	-11.4787	1.68804e-30	2.7025e-28
BTHUR0008_RS00465	1105.98	0.336832	0.202965	1.65955	0.0970046	0.20018
BTHUR0008_RS00470	21031	-0.263355	0.160793	-1.63785	0.101453	0.207291
BTHUR0008_RS00475	4733.07	-0.868093	0.203546	-4.26484	2.00041e-05	0.0001594
BTHUR0008_RS00480	8349.61	-0.69502	0.176636	-3.93476	8.32791e-05	0.00056774
BTHUR0008_RS00485	6216.57	0.434139	0.191337	2.26898	0.0232695	0.0662936
rpsN	1397.49	-0.628703	0.201942	-3.11328	0.00185019	0.00819867
BTHUR0008_RS00495	8596.13	-0.0486062	0.168413	-0.288613	0.772877	0.866649
BTHUR0008_RS00500	1731.87	-0.990358	0.232217	-4.26479	2.00093e-05	0.0001594
BTHUR0008_RS00505	5162.91	-0.472039	0.192881	-2.44731	0.0143926	0.0451806
BTHUR0008_RS00510	1369.96	-0.0831244	0.239762	-0.346695	0.72882	0.83421
BTHUR0008_RS00515	4302.07	-0.949292	0.201395	-4.71358	2.43407e-06	2.36405e-05
BTHUR0008_RS00520	20597.6	-1.35362	0.168549	-8.03104	9.66525e-16	4.61237e-14
BTHUR0008_RS00525	12018.3	-0.506108	0.162928	-3.10632	0.00189431	0.00835451
BTHUR0008_RS00530	7263.88	-0.603258	0.241276	-2.50028	0.0124096	0.0399408
BTHUR0008_RS00535	7186.33	-0.804017	0.202971	-3.96123	7.45644e-05	0.000516653
rplB	21563.8	-0.260269	0.135224	-1.92473	0.0542628	0.129164
BTHUR0008_RS00545	14708.2	-0.315024	0.134054	-2.34998	0.0187745	0.0558957
BTHUR0008_RS00550	14311.8	-1.20533	0.152736	-7.89162	2.98292e-15	1.31011e-13
BTHUR0008_RS00555	23223.5	-0.183657	0.107162	-1.71382	0.0865626	0.185865
BTHUR0008_RS00560	27535	-0.962084	0.161571	-5.95454	2.60798e-09	4.67271e-08
tuf	115394	-0.423169	0.144677	-2.92492	0.00344546	0.0137238
fusA	112450	-0.331762	0.152747	-2.17198	0.0298573	0.0799845
BTHUR0008_RS00575	8881.65	-0.52793	0.165047	-3.19867	0.00138064	0.00643998
BTHUR0008_RS00580	15740.7	-0.36012	0.116075	-3.10248	0.00191909	0.00844367
BTHUR0008_RS00585	4586.6	0.0932199	0.200373	0.465232	0.641765	0.772537
BTHUR0008_RS00590	23732.7	-0.408059	0.142574	-2.86209	0.00420857	0.0162293
BTHUR0008_RS00595	33361.3	-0.378933	0.10538	-3.59587	0.000323311	0.00185078
BTHUR0008_RS00600	1039.9	0.0554074	0.123836	0.447427	0.654567	0.783177
rplL	18642	-0.253885	0.165908	-1.53027	0.12595	0.243131
BTHUR0008_RS00610	26711.3	0.124936	0.142838	0.874669	0.381754	0.548854
BTHUR0008_RS00615	6813	-0.54141	0.154282	-3.50923	0.000449403	0.00244025
BTHUR0008_RS00620	11125.1	-0.527006	0.139738	-3.77139	0.00016234	0.00102245
BTHUR0008_RS00625	1546.54	0.613905	0.113583	5.40489	6.48469e-08	9.14305e-07
BTHUR0008_RS00630	250.857	-1.00449	0.17081	-5.88077	4.08374e-09	7.06189e-08
BTHUR0008_RS00635	279.663	-0.390029	0.165269	-2.35997	0.0182765	0.0547743
BTHUR0008_RS00640	593.271	-0.332707	0.152747	-2.17815	0.0293946	0.0791005
BTHUR0008_RS00645	372.339	-0.416466	0.188421	-2.21029	0.027085	0.0742256
BTHUR0008_RS00650	145.523	0.118778	0.212755	0.558283	0.576651	0.722342
BTHUR0008_RS00655	308.309	-0.109658	0.171927	-0.637815	0.523594	0.677875
BTHUR0008_RS00660	439.194	-0.944371	0.181294	-5.20904	1.89817e-07	2.40937e-06
BTHUR0008_RS00665	7265.25	0.306757	0.148886	2.06035	0.0393655	0.100088
BTHUR0008_RS00670	286.848	-0.262049	0.154719	-1.69371	0.0903202	0.190586
BTHUR0008_RS00675	2342.23	0.251606	0.112343	2.23963	0.0251148	0.0700646
BTHUR0008_RS00680	1544.02	-0.0671673	0.108724	-0.617781	0.53672	0.689731
BTHUR0008_RS00685	338.384	0.21308	0.151794	1.40374	0.160396	0.291183
BTHUR0008_RS00690	439.799	0.266933	0.139611	1.91198	0.055879	0.132061
BTHUR0008_RS00695	1153.08	0.0342958	0.108592	0.315824	0.752136	0.850308
BTHUR0008_RS00700	496.58	-0.0802753	0.149291	-0.537709	0.590778	0.733008
[truncated: 6,209 more rows]

## Sheet: 4reps25%reads_filtered_results
	baseMean	log2FoldChange	lfcSE	stat	pvalue	padj
[truncated: 696 more rows]

[truncated: 13 more sheets: 3reps_input file, 3reps_DE_results, 3reps_filtered, 3reps25%reads_input, 3reps25%reads_results, 3reps25%reads_filtered results, 2reps_input file, 2reps_DE_results, 2reps_filtered, 2reps25%reads_input, 2reps25%reads_results, 2reps25%reads_filtered results, Sheet21]
