# Supplementary material for: Replicates, Read Numbers, and Other Important Experimental Design Considerations for Microbial RNA-seq Identified Using Bacillus thuringiensis Datasets
Source: Front Microbiol. 2016 May 31;7:794. doi: 10.3389/fmicb.2016.00794 (PMC4886094; doi:10.3389/fmicb.2016.00794)
Supplement: Supplementary file 9 [file DataSheet9.xlsx]

## Sheet: reads75%_input
Gene_ID	10792_1A	10792_2A	10792_3A	10792_4A	10792_9A	10792_10A	10792_11A	10792_12A
BTHUR0008_RS00005	15	7	11	41	11	2	4	6
BTHUR0008_RS00010	19552	6340	16590	30888	5001	3530	6523	5465
BTHUR0008_RS00015	5538	2125	6350	11783	2095	1324	1984	1879
BTHUR0008_RS00020	12680	4479	13311	24106	3779	2502	4665	4718
BTHUR0008_RS00025	6673	2340	6342	11214	1337	840	1627	1451
BTHUR0008_RS00030	13439	5694	13349	25580	4742	2995	5104	5582
BTHUR0008_RS00035	527	233	406	631	143	98	167	90
BTHUR0008_RS00040	5628	1964	4073	8626	1731	1103	1477	1519
BTHUR0008_RS00045	2429	776	1947	4312	502	377	375	484
BTHUR0008_RS00050	1489	555	1385	2697	794	415	522	537
BTHUR0008_RS00055	115	36	173	307	63	45	58	73
BTHUR0008_RS00060	252	88	383	702	118	53	77	101
BTHUR0008_RS00065	18181	6534	20877	43411	7012	4458	7757	8025
BTHUR0008_RS00070	7714	3083	10858	24229	2408	1722	2690	2733
BTHUR0008_RS00075	10680	5133	11866	21762	3770	2398	4287	3881
BTHUR0008_RS00080	77	24	116	182	10	5	12	8
BTHUR0008_RS00085	8	5	4	15	0	2	2	0
BTHUR0008_RS00090	2	0	1	2	0	0	0	0
BTHUR0008_RS00095	997	394	1207	2979	405	275	384	423
BTHUR0008_RS00100	1458	458	1325	3151	370	225	354	334
BTHUR0008_RS00105	3878	1140	4175	8088	1153	855	1277	1397
BTHUR0008_RS00110	8852	4438	10333	21579	4618	2930	4758	3990
BTHUR0008_RS00115	7444	2576	6637	13036	1332	924	1519	1312
BTHUR0008_RS00120	882	368	1125	2319	236	166	166	158
BTHUR0008_RS00125	447	182	528	1035	153	91	60	131
BTHUR0008_RS00130	1350	518	1461	3023	391	258	305	399
BTHUR0008_RS00135	1863	753	1322	2396	757	478	909	683
BTHUR0008_RS00140	14288	5307	12379	24075	4731	3040	6025	5110
BTHUR0008_RS00145	1131	315	934	1895	300	198	293	247
BTHUR0008_RS00150	1651	757	2128	4146	1113	800	902	1023
BTHUR0008_RS00155	1008	345	1107	2046	499	301	497	457
BTHUR0008_RS00160	76	27	111	178	41	26	28	51
BTHUR0008_RS00165	15	10	20	29	7	3	9	14
BTHUR0008_RS00170	35	14	23	63	12	3	9	8
ipk	5679	1770	4129	9021	1452	947	1423	1402
BTHUR0008_RS00180	16600	8155	15095	31211	5593	3654	8303	5959
BTHUR0008_RS00185	5153	2236	6783	13163	2548	1893	2225	2742
BTHUR0008_RS00190	1357	506	1302	2200	691	390	977	708
BTHUR0008_RS00195	33219	12441	30907	60874	13951	8781	15066	11891
BTHUR0008_RS00200	25154	11336	21071	46575	14083	8607	18812	13345
BTHUR0008_RS00205	1135	467	1220	2274	571	356	523	545
BTHUR0008_RS00210	409	109	441	1003	120	74	110	147
BTHUR0008_RS00215	7213	2432	7902	16061	3853	2353	3167	4346
BTHUR0008_RS00220	914	269	898	1723	279	186	323	359
BTHUR0008_RS00225	1693	571	2719	5510	718	487	568	953
BTHUR0008_RS00230	2436	820	3051	6752	1082	615	965	1201
BTHUR0008_RS00235	330	64	328	721	87	56	97	91
BTHUR0008_RS00240	516	121	426	905	71	53	90	129
BTHUR0008_RS00245	2816	996	2905	7177	1823	1103	2165	1867
BTHUR0008_RS00250	4823	1111	5538	13163	1079	614	947	982
BTHUR0008_RS00255	44002	19640	44412	104031	17344	11788	17808	17232
BTHUR0008_RS00260	0	0	0	3	0	0	0	1
BTHUR0008_RS00265	0	0	0	0	0	0	0	0
BTHUR0008_RS00270	122	34	142	323	55	29	53	61
BTHUR0008_RS00275	82824	34136	83042	168353	30811	20753	35415	33388
BTHUR0008_RS00280	25223	10921	23418	47801	18297	11804	21869	19504
BTHUR0008_RS00285	92039	40869	83095	144873	47047	30905	46662	46388
BTHUR0008_RS00290	837	237	1238	3341	380	192	332	421
BTHUR0008_RS00295	2703	973	3943	8434	1166	629	1119	1329
BTHUR0008_RS00300	5216	2164	9295	12144	6830	3981	3477	4039
BTHUR0008_RS00305	1193	513	1871	4321	639	414	859	925
BTHUR0008_RS00310	385	89	492	991	160	112	169	281
BTHUR0008_RS00315	170	32	233	503	41	22	48	45
BTHUR0008_RS00320	226	57	562	1167	68	58	102	147
BTHUR0008_RS00325	64	33	155	425	46	41	59	37
BTHUR0008_RS00330	245	55	577	1157	55	42	44	73
BTHUR0008_RS00335	47	8	102	279	27	5	24	49
BTHUR0008_RS00340	1001	289	1840	3660	786	572	612	797
BTHUR0008_RS00345	28925	13061	29691	58862	11488	8253	12083	11724
BTHUR0008_RS00350	1	3	7	0	1	1	5	1
BTHUR0008_RS00355	31	23	37	72	14	18	17	17
BTHUR0008_RS00360	173	71	157	283	28	19	39	38
BTHUR0008_RS00365	36	11	43	54	13	5	27	10
BTHUR0008_RS00370	4351	1984	4748	9216	1837	1245	2462	2342
BTHUR0008_RS00375	87	32	143	192	77	54	50	74
BTHUR0008_RS00380	15	7	25	40	23	8	10	15
BTHUR0008_RS00385	19452	6984	17805	28302	10501	6244	10591	9404
BTHUR0008_RS00390	58698	17615	47708	89374	18156	11848	13762	19277
BTHUR0008_RS00395	959	472	1501	2708	1530	983	981	1548
BTHUR0008_RS00400	2087	817	1873	4092	870	492	459	756
cbiO_1	1303	221	1141	3138	691	395	444	884
cbiO_2	1850	341	1623	4377	1101	676	613	1202
BTHUR0008_RS00415	21995	8098	18447	32585	33148	18056	34653	41228
BTHUR0008_RS00420	146892	44479	129608	284341	77027	43717	81498	90507
BTHUR0008_RS00425	15534	4229	12798	26428	15357	7944	15666	16915
BTHUR0008_RS00430	36797	8185	26885	64960	9179	4940	10805	10590
rpmJ	14080	3866	14115	43132	9435	4006	10791	10216
infA	8589	1986	9907	26650	9425	5182	8882	12010
BTHUR0008_RS00445	96499	25285	86899	190105	54513	29862	54868	65794
BTHUR0008_RS00450	42106	10880	31670	72597	20866	10840	19256	23459
BTHUR0008_RS00455	225721	46485	180913	404887	122309	62930	127043	148698
BTHUR0008_RS00460	36092	9338	37230	76992	51719	34126	48120	66599
BTHUR0008_RS00465	8232	1586	6490	12546	2164	1271	1863	2409
BTHUR0008_RS00470	114704	30139	85030	207299	48415	27873	47874	61294
BTHUR0008_RS00475	22813	4550	15009	33575	13995	7060	12756	15958
BTHUR0008_RS00480	37337	8187	31633	71606	23646	12337	21575	27057
BTHUR0008_RS00485	46829	11489	28348	74232	11800	6023	11372	13836
rpsN	6515	1351	5926	13305	4006	2012	3638	4411
BTHUR0008_RS00495	53252	13071	38649	85295	19366	10305	18682	22669
BTHUR0008_RS00500	6503	1293	5614	15228	5649	2622	3965	6785
BTHUR0008_RS00505	29063	5984	19318	45021	13255	7148	13032	15765
BTHUR0008_RS00510	9538	1463	6434	13609	3270	1500	2918	3651
BTHUR0008_RS00515	16479	6139	10615	29153	11907	6041	14577	14540
BTHUR0008_RS00520	55349	15888	65081	138160	65839	37408	59040	78641
BTHUR0008_RS00525	56219	13635	52115	107706	31216	17887	28403	36488
BTHUR0008_RS00530	25933	6411	32461	79007	21137	11240	12867	25047
BTHUR0008_RS00535	28802	5958	27053	65893	20141	10367	20664	23443
rplB	111009	35586	91032	192341	53817	30653	45140	59228
BTHUR0008_RS00545	69864	21741	60621	148895	32291	21858	34795	42006
BTHUR0008_RS00550	42104	18431	44594	72305	45698	29275	36800	47494
BTHUR0008_RS00555	107359	41377	111534	218479	55864	35383	47091	58707
BTHUR0008_RS00560	75524	29235	103807	235965	76551	48466	73754	94131
tuf	540016	204394	475629	820776	273936	173479	294318	318663
fusA	526871	219007	456762	842638	272545	166032	254967	310924
BTHUR0008_RS00575	41746	15440	30940	60566	23122	13518	24366	23177
BTHUR0008_RS00580	72555	27165	71114	121998	38209	24875	36682	41485
BTHUR0008_RS00585	27568	6031	24382	55286	9550	6447	7016	12123
BTHUR0008_RS00590	118722	36423	97751	188834	60503	32926	57056	69854
BTHUR0008_RS00595	151042	49918	148056	295177	84300	49755	75969	92194
BTHUR0008_RS00600	5579	1748	5903	10425	2298	1369	2074	2447
rplL	91557	38116	82703	129162	41450	29866	45760	44102
BTHUR0008_RS00610	156993	57394	128913	241291	55681	38018	51532	57856
BTHUR0008_RS00615	27525	11283	28890	48342	19661	12025	13816	18256
BTHUR0008_RS00620	50082	17812	44068	81286	31205	18616	24223	30211
BTHUR0008_RS00625	9077	3454	9386	20185	2714	1735	2629	2464
BTHUR0008_RS00630	808	354	803	1576	905	536	630	672
BTHUR0008_RS00635	1254	546	1113	2383	549	395	788	708
BTHUR0008_RS00640	2122	878	2994	5925	1494	877	1253	1581
BTHUR0008_RS00645	1339	445	1985	3774	945	701	753	891
BTHUR0008_RS00650	786	182	980	1801	324	163	342	326
BTHUR0008_RS00655	1345	425	1879	3406	701	418	611	741
BTHUR0008_RS00660	1120	511	1798	3799	1262	732	1277	1399
BTHUR0008_RS00665	42290	16815	38112	72811	14439	10701	11731	14568
BTHUR0008_RS00670	1566	457	1380	2769	661	464	665	649
BTHUR0008_RS00675	13180	5029	12398	24302	4483	3285	4626	4732
BTHUR0008_RS00680	8007	2924	7256	14449	3317	2220	3357	3258
BTHUR0008_RS00685	1620	566	1960	4351	646	456	646	741
BTHUR0008_RS00690	2392	688	2593	5427	800	532	781	868
BTHUR0008_RS00695	6160	2300	6029	11483	2564	1579	2598	2425
BTHUR0008_RS00700	2208	909	2653	5105	964	693	1359	1098
BTHUR0008_RS00705	1329	382	1564	4131	223	183	318	303
BTHUR0008_RS00710	1480	509	1289	2565	457	288	332	483
BTHUR0008_RS00715	739	326	967	1538	255	180	277	272
BTHUR0008_RS00720	135	62	153	375	56	36	31	64
BTHUR0008_RS00725	23773	7994	19304	38184	5928	3673	2772	4378
BTHUR0008_RS00730	2040	408	1618	3674	398	276	261	306
BTHUR0008_RS00735	15643	6935	15195	32317	6105	3836	5022	5788
BTHUR0008_RS00740	9575	3278	12970	29224	3266	2201	2923	3112
BTHUR0008_RS00745	3855	1564	5121	9998	1506	1031	1473	1458
BTHUR0008_RS00750	68	39	103	191	45	31	104	60
BTHUR0008_RS00755	70	30	116	235	59	35	65	47
BTHUR0008_RS00760	0	2	1	1	0	0	1	0
BTHUR0008_RS00765	0	0	0	0	0	0	0	0
BTHUR0008_RS00770	0	0	0	0	0	0	0	0
BTHUR0008_RS00775	0	0	0	0	0	0	0	0
BTHUR0008_RS00780	0	0	0	0	0	0	0	0
BTHUR0008_RS00785	0	0	0	0	0	0	0	0
BTHUR0008_RS00790	0	0	0	0	0	0	0	0
BTHUR0008_RS00795	325	195	211	366	130	51	126	130
BTHUR0008_RS00800	0	0	0	0	0	0	0	0
BTHUR0008_RS00805	23	3	22	52	9	6	17	5
BTHUR0008_RS00810	8	8	4	14	4	1	1	2
BTHUR0008_RS00815	82	22	88	183	67	26	57	27
BTHUR0008_RS00820	4	4	1	5	8	5	1	3
BTHUR0008_RS00825	10	5	1	2	5	4	3	2
BTHUR0008_RS00830	12	5	14	8	26	17	10	11
BTHUR0008_RS00835	8	1	4	10	6	2	5	2
BTHUR0008_RS00840	47	34	57	54	40	20	62	19
BTHUR0008_RS00845	294	126	363	1101	275	216	286	379
BTHUR0008_RS00850	185	82	125	242	37	22	31	33
BTHUR0008_RS00855	195	97	186	409	108	59	86	82
BTHUR0008_RS00860	3308	1613	3657	7294	1849	1408	2002	1954
BTHUR0008_RS00865	183	78	259	379	98	58	70	105
BTHUR0008_RS00870	272	73	300	531	111	70	104	120
BTHUR0008_RS00875	439	120	677	1275	203	179	316	231
BTHUR0008_RS00880	9	4	3	5	3	0	1	0
BTHUR0008_RS00885	4	0	6	7	2	0	0	4
BTHUR0008_RS00890	6	1	5	6	4	4	8	6
BTHUR0008_RS00895	15	4	15	30	11	2	9	10
BTHUR0008_RS00900	525	213	528	1003	328	196	324	393
BTHUR0008_RS00905	93	31	107	180	53	48	77	53
BTHUR0008_RS00910	8709	5150	4867	12709	1919	1640	5200	8025
BTHUR0008_RS00915	2437	1119	2925	5444	1657	1365	2075	2299
BTHUR0008_RS00920	57	29	107	237	262	168	139	150
BTHUR0008_RS00925	46	19	126	154	225	114	54	94
BTHUR0008_RS00930	23	11	67	64	129	56	30	40
BTHUR0008_RS00935	47	10	102	89	329	145	46	60
BTHUR0008_RS00940	42	26	522	88	540	223	104	95
BTHUR0008_RS00945	13	11	20	48	6	2	16	7
BTHUR0008_RS00950	68	17	107	176	42	29	51	52
BTHUR0008_RS00955	1	0	0	1	1	0	3	0
BTHUR0008_RS00960	51	28	32	59	7	5	6	7
BTHUR0008_RS00965	227	92	304	580	46	40	91	78
BTHUR0008_RS00970	1188	456	1225	2435	474	344	357	348
BTHUR0008_RS00975	195	69	197	357	68	54	70	46
BTHUR0008_RS00980	72	25	103	153	46	17	18	23
BTHUR0008_RS00985	332	108	286	482	144	65	137	82
BTHUR0008_RS00990	322	77	408	710	149	106	236	188
BTHUR0008_RS00995	3	1	12	3	1	5	3	4
BTHUR0008_RS01000	173	60	204	358	69	32	65	67
BTHUR0008_RS01005	5696	2011	5807	12072	2508	1604	2946	4097
BTHUR0008_RS01010	9	4	4	20	1	1	1	0
BTHUR0008_RS01015	83	31	107	218	36	18	24	35
BTHUR0008_RS01020	137	51	131	226	121	74	102	134
BTHUR0008_RS01025	858	251	846	1577	468	299	481	479
BTHUR0008_RS01030	284	129	176	344	85	54	71	129
BTHUR0008_RS01035	156	96	181	322	106	120	124	251
BTHUR0008_RS01040	1409	520	1026	1936	551	268	363	349
BTHUR0008_RS01045	106	49	198	346	127	67	79	114
BTHUR0008_RS01050	1138	488	941	2026	698	390	1079	582
BTHUR0008_RS01055	686	347	650	1065	541	300	594	508
BTHUR0008_RS01060	465	202	327	730	291	161	274	254
BTHUR0008_RS01065	262	157	297	501	307	280	470	457
BTHUR0008_RS01070	0	0	0	0	0	0	0	0
BTHUR0008_RS01075	645	289	952	1537	307	195	335	346
BTHUR0008_RS01080	57	24	89	150	10	9	18	28
BTHUR0008_RS01085	540	213	779	1100	463	270	280	296
BTHUR0008_RS01090	0	0	0	0	0	0	0	0
BTHUR0008_RS01095	0	0	0	0	0	0	0	0
BTHUR0008_RS01100	0	0	0	0	0	0	0	0
BTHUR0008_RS01105	0	0	0	0	0	0	0	0
BTHUR0008_RS01110	0	0	0	0	0	0	0	0
BTHUR0008_RS01115	0	0	0	0	0	0	0	0
BTHUR0008_RS01120	284	453	933	1043	1854	1066	1583	1782
BTHUR0008_RS01125	0	0	0	0	0	0	0	0
BTHUR0008_RS01130	179	67	285	591	93	73	90	150
BTHUR0008_RS01135	3500	1270	3951	8411	1545	1026	1657	1729
BTHUR0008_RS01140	7702	2800	7098	11433	1719	1109	1775	1770
BTHUR0008_RS01145	14438	5486	9838	17685	3061	1930	2971	2775
BTHUR0008_RS01150	276	88	358	847	68	61	86	93
BTHUR0008_RS01155	168	47	205	396	59	40	83	64
BTHUR0008_RS01160	39	11	87	117	9	10	13	20
BTHUR0008_RS01165	23	4	22	37	12	4	4	11
BTHUR0008_RS01170	180	89	291	569	219	126	187	210
BTHUR0008_RS01175	65238	30832	56707	107204	27405	18361	24988	24028
BTHUR0008_RS01180	6048	2218	6772	13259	3084	2123	2887	3174
ddl	12783	6055	12697	24467	5400	3520	4961	4939
BTHUR0008_RS01190	86	35	116	192	59	37	58	68
BTHUR0008_RS01195	4	2	4	23	6	3	3	2
BTHUR0008_RS01200	74	22	101	247	44	27	37	40
BTHUR0008_RS01205	63	37	101	171	36	37	42	56
BTHUR0008_RS01210	75	25	71	112	27	9	25	28
BTHUR0008_RS01215	35	14	43	72	19	13	16	25
BTHUR0008_RS01220	20	11	55	35	9	3	10	10
BTHUR0008_RS01225	369	133	471	990	146	87	152	131
BTHUR0008_RS01230	82	29	128	227	50	45	85	69
BTHUR0008_RS01235	302	126	337	823	209	150	7673	360
BTHUR0008_RS01240	18730	7474	15779	28709	5122	3456	13070	4882
BTHUR0008_RS01245	199	74	204	402	65	41	91	49
BTHUR0008_RS01250	869	327	1360	2619	373	248	309	344
BTHUR0008_RS01255	133	45	154	381	58	33	52	55
groEL	33257	13672	33596	58970	9722	6907	11588	10887
BTHUR0008_RS01265	16875	4180	13906	28353	2369	1488	3705	2619
BTHUR0008_RS01270	1079	472	1444	2490	1456	1020	1488	1592
BTHUR0008_RS01275	215	77	135	234	51	43	66	41
BTHUR0008_RS01280	3174	986	3021	6363	961	721	1361	1935
BTHUR0008_RS01285	1735	654	1690	3457	779	538	807	854
BTHUR0008_RS01290	4181	1982	4461	8300	1458	969	1106	1438
BTHUR0008_RS01295	1007	306	814	1885	142	85	118	144
BTHUR0008_RS01300	1351	383	1404	2821	447	245	359	393
BTHUR0008_RS01305	1281	423	1715	3434	552	375	541	605
BTHUR0008_RS01310	0	0	0	0	0	0	0	0
BTHUR0008_RS01315	0	0	0	0	0	0	0	0
BTHUR0008_RS01320	5	4	5	6	0	2	5	2
BTHUR0008_RS01325	11	7	7	23	8	2	1	4
BTHUR0008_RS01330	17	5	17	54	1	7	7	3
BTHUR0008_RS01335	41	18	44	58	13	5	4	5
BTHUR0008_RS01340	39	10	46	69	14	8	15	11
BTHUR0008_RS01345	134	44	94	283	18	18	26	19
BTHUR0008_RS01350	31	12	34	48	9	5	7	4
BTHUR0008_RS01355	91	47	80	206	32	24	45	31
BTHUR0008_RS01360	254	94	193	434	57	41	542	96
BTHUR0008_RS01365	1709	1104	2580	4727	6088	3870	13293	6920
BTHUR0008_RS01370	3340	1780	3970	7926	2568	1785	11610	3007
BTHUR0008_RS01375	59	22	48	74	21	15	1223	33
BTHUR0008_RS01380	5	1	7	7	2	1	97	4
BTHUR0008_RS01385	30	13	47	75	14	10	744	24
BTHUR0008_RS01390	94	23	99	221	52	33	1536	68
BTHUR0008_RS01395	55	20	92	176	45	17	447	37
BTHUR0008_RS01400	65	17	85	153	40	19	322	45
BTHUR0008_RS01405	27	11	40	73	13	10	81	13
purH	401	182	413	732	169	147	238	178
BTHUR0008_RS01415	621	245	666	1462	197	131	282	224
BTHUR0008_RS01420	83	37	115	189	42	31	29	61
BTHUR0008_RS01425	119	52	177	341	65	52	51	61
BTHUR0008_RS01430	611	483	834	1616	931	575	1121	894
BTHUR0008_RS01435	2182	788	1771	3392	1021	716	1284	1000
BTHUR0008_RS01440	23	6	8	24	22	11	26	20
BTHUR0008_RS01445	742	277	981	2339	354	267	302	394
BTHUR0008_RS01450	5406	1969	6113	13548	2001	1251	1712	2198
ligA	6933	2411	7593	15581	3486	2220	3082	3815
BTHUR0008_RS01460	4148	1558	5274	10224	3160	2032	2821	3348
BTHUR0008_RS01465	230	73	306	619	120	72	111	94
BTHUR0008_RS01470	4364	2278	3964	6638	2097	1500	4828	3351
BTHUR0008_RS01475	18	3	18	39	2	0	2	1
BTHUR0008_RS01480	1	2	0	8	0	0	1	1
BTHUR0008_RS01485	45	29	58	73	88	52	49	33
BTHUR0008_RS01490	8	2	22	15	165	73	24	22
BTHUR0008_RS01495	25	5	21	37	63	32	30	29
BTHUR0008_RS01500	26	9	15	40	15	9	13	6
BTHUR0008_RS01505	68	19	71	143	31	20	38	28
BTHUR0008_RS01510	168	54	112	198	24	17	30	18
BTHUR0008_RS01515	161	73	197	287	146	114	149	169
BTHUR0008_RS01520	1517	534	1459	3056	712	363	675	545
gatA	7685	3257	8085	14564	4729	2993	3946	4799
BTHUR0008_RS01530	9528	3668	8250	14754	3174	2061	2798	3208
BTHUR0008_RS01535	1834	718	1715	3593	493	327	443	480
BTHUR0008_RS01540	76	26	100	186	20	14	34	19
BTHUR0008_RS01545	9	6	8	19	6	2	6	1
BTHUR0008_RS01550	33	14	37	104	23	10	10	23
gabD	55	27	82	178	33	18	33	28
BTHUR0008_RS01560	9	2	0	22	1	0	1	0
BTHUR0008_RS01565	61	30	77	183	27	31	35	33
BTHUR0008_RS01570	2275	982	2204	4151	909	622	1096	1059
BTHUR0008_RS01575	1187	534	1086	2563	333	207	328	320
BTHUR0008_RS01580	21	12	29	69	14	9	10	7
BTHUR0008_RS01585	944	362	688	1328	227	156	413	154
BTHUR0008_RS01590	1451	426	1598	3082	637	409	438	463
BTHUR0008_RS01595	5725	2738	5960	12287	2161	1448	1736	1907
BTHUR0008_RS01600	129	41	243	419	122	107	63	152
BTHUR0008_RS01605	282	87	329	653	146	95	116	125
BTHUR0008_RS01610	323	183	401	712	282	188	280	303
BTHUR0008_RS01615	193	75	154	413	124	62	116	115
BTHUR0008_RS01620	258	86	188	399	82	38	82	75
BTHUR0008_RS01625	90	43	98	177	43	38	65	52
BTHUR0008_RS01630	578	284	581	1201	444	303	581	548
BTHUR0008_RS01635	119	46	165	370	67	49	56	75
BTHUR0008_RS01640	115	28	136	322	33	33	42	42
BTHUR0008_RS01645	37138	13612	31915	54561	14550	9129	15546	14487
BTHUR0008_RS01650	31690	16719	37401	75490	19122	13161	21265	21023
BTHUR0008_RS01655	139	43	225	471	92	71	64	140
BTHUR0008_RS01660	170	72	223	547	172	120	199	190
BTHUR0008_RS01665	159	76	167	385	32	30	101	68
BTHUR0008_RS01670	2393	975	3652	5652	216	129	149	230
BTHUR0008_RS01675	1656	557	2026	2734	96	71	91	102
BTHUR0008_RS01680	10494	3732	11587	17092	507	311	492	453
BTHUR0008_RS01685	3366	1049	4564	6405	164	112	210	183
BTHUR0008_RS01690	42	12	40	60	24	5	28	25
BTHUR0008_RS01695	639	184	648	1495	155	99	181	122
BTHUR0008_RS01700	27	5	21	40	8	5	4	8
BTHUR0008_RS01705	19	7	19	40	9	4	8	7
BTHUR0008_RS01710	32	7	16	38	7	4	2	5
BTHUR0008_RS01715	158	64	193	449	33	28	36	40
BTHUR0008_RS01720	420	125	443	938	83	62	133	108
BTHUR0008_RS01725	136	35	216	346	124	76	99	100
BTHUR0008_RS01730	16	7	4	28	3	2	4	5
BTHUR0008_RS01735	91	33	112	196	30	6	18	18
BTHUR0008_RS01740	166	46	153	286	64	43	72	58
BTHUR0008_RS01745	164	67	123	242	50	44	57	50
BTHUR0008_RS01750	31	14	46	60	16	11	28	20
BTHUR0008_RS01755	45259	23480	41918	71456	19471	12510	16929	17597
BTHUR0008_RS01760	74	37	69	127	44	29	32	37
BTHUR0008_RS01765	10	3	8	36	3	2	6	7
BTHUR0008_RS01770	6	2	6	8	1	2	2	0
BTHUR0008_RS01775	908	298	1432	2604	379	230	369	399
BTHUR0008_RS01780	74	25	31	118	19	19	63	53
BTHUR0008_RS01785	32	14	30	55	8	6	17	10
BTHUR0008_RS01790	8	2	13	28	6	1	2	5
BTHUR0008_RS01795	20	7	22	84	11	6	7	9
BTHUR0008_RS01800	25	15	38	88	12	4	14	16
BTHUR0008_RS01805	1820	463	1397	4276	464	393	633	1554
BTHUR0008_RS01810	78	25	70	231	18	14	25	63
BTHUR0008_RS01815	41	7	21	46	11	6	10	10
BTHUR0008_RS01820	3928	2114	4115	7760	1934	1335	1977	2114
BTHUR0008_RS01825	2845	1560	3316	7164	2297	1562	1358	2681
BTHUR0008_RS01830	1324	796	1431	2675	565	407	408	648
BTHUR0008_RS01835	10892	4474	11738	24516	4486	3238	3668	4087
BTHUR0008_RS01840	4443	1766	3810	8145	1912	1229	2103	1908
BTHUR0008_RS01845	98	33	173	378	40	31	39	62
thiE	52	20	85	158	13	4	13	21
BTHUR0008_RS01855	1678	573	1440	2781	451	343	415	553
BTHUR0008_RS01860	7139	2376	8213	16353	2061	1410	1139	2034
BTHUR0008_RS01865	1361	496	1713	3192	408	247	316	472
BTHUR0008_RS01870	218	69	229	404	82	40	94	93
BTHUR0008_RS01875	858	306	946	1796	337	229	352	311
BTHUR0008_RS01880	2858	1284	3135	6047	1513	979	1405	1776
BTHUR0008_RS01885	1242	420	1223	2554	384	242	396	419
BTHUR0008_RS01890	74	31	109	128	48	36	36	39
BTHUR0008_RS01895	77	28	70	136	14	21	31	32
BTHUR0008_RS01900	107	36	118	244	67	42	53	70
BTHUR0008_RS01905	106	31	146	332	69	37	67	55
BTHUR0008_RS01910	17	8	29	67	20	14	25	21
BTHUR0008_RS01915	10	1	32	51	7	3	5	4
BTHUR0008_RS01920	164	41	189	381	90	34	73	79
BTHUR0008_RS01925	159	60	161	295	69	46	85	90
BTHUR0008_RS01930	139	33	91	227	65	49	95	65
BTHUR0008_RS01935	1236	484	1199	2160	340	214	295	328
BTHUR0008_RS01940	2319	916	2589	5422	1138	754	920	1110
BTHUR0008_RS01945	32	30	50	88	29	43	24	84
BTHUR0008_RS01950	1491	569	1445	3117	347	245	328	407
BTHUR0008_RS01955	14	14	16	32	13	12	20	8
BTHUR0008_RS01960	44	16	67	113	13	7	21	17
BTHUR0008_RS01965	14945	5772	15108	26288	7653	5690	11917	9913
BTHUR0008_RS01970	11090	5971	13929	24399	9332	7300	12541	11571
BTHUR0008_RS01975	4557	1574	5775	9428	2371	1659	3300	2922
BTHUR0008_RS01980	1684	567	1593	3137	827	502	712	909
BTHUR0008_RS01985	3345	1248	3358	6852	1268	831	1362	1308
BTHUR0008_RS01990	2675	1044	2179	4749	892	641	931	859
BTHUR0008_RS01995	1107	430	743	1821	451	277	698	1223
BTHUR0008_RS02000	700	198	660	819	150	129	178	180
BTHUR0008_RS02005	1490	499	1949	3891	795	519	781	736
BTHUR0008_RS02010	1878	768	1691	3801	997	574	1149	857
BTHUR0008_RS02015	965	373	849	1492	343	191	368	266
BTHUR0008_RS02020	309	151	310	614	328	212	212	294
BTHUR0008_RS02025	502	202	504	1064	170	88	170	92
BTHUR0008_RS02030	635	253	797	1564	395	302	383	431
BTHUR0008_RS02035	21	2	29	51	7	4	23	8
BTHUR0008_RS02040	4347	1620	3401	7745	1435	998	1651	1571
BTHUR0008_RS02045	524	188	657	1367	197	145	165	209
BTHUR0008_RS02050	88	24	55	84	21	15	16	10
BTHUR0008_RS02055	1	0	0	0	0	0	0	1
BTHUR0008_RS02060	4	2	3	7	2	1	1	1
BTHUR0008_RS02065	34	17	22	48	15	9	10	13
BTHUR0008_RS02070	30	14	20	23	2	3	7	1
BTHUR0008_RS02075	0	0	0	0	0	0	0	0
BTHUR0008_RS02080	0	0	0	3	1	0	0	0
BTHUR0008_RS02085	3	0	3	1	0	0	0	1
BTHUR0008_RS02090	237	103	217	417	50	55	68	54
BTHUR0008_RS02095	50	20	48	93	16	18	35	38
BTHUR0008_RS02100	610	160	530	1308	132	92	157	129
BTHUR0008_RS02105	3	1	5	5	1	0	1	0
BTHUR0008_RS02110	1	2	0	2	0	0	0	0
BTHUR0008_RS02115	3327	1267	2605	5571	669	526	626	638
BTHUR0008_RS02120	410	93	192	338	39	37	56	50
BTHUR0008_RS02125	4455	1526	4786	10794	2773	1797	3461	3109
BTHUR0008_RS02130	37	16	34	59	17	14	10	19
BTHUR0008_RS02135	904	358	1135	2415	486	349	362	512
BTHUR0008_RS02140	1823	639	1714	3965	957	660	621	810
BTHUR0008_RS02145	971	283	726	1589	305	168	262	259
BTHUR0008_RS02150	13	2	5	18	1	0	6	2
BTHUR0008_RS02155	365	236	312	593	210	170	219	185
BTHUR0008_RS02160	0	0	4	2	0	0	0	1
BTHUR0008_RS02165	64	32	92	230	58	44	43	48
BTHUR0008_RS02170	348	142	459	878	164	104	204	168
BTHUR0008_RS02175	32	24	41	84	17	9	11	5
BTHUR0008_RS02180	12	11	11	29	0	2	2	2
BTHUR0008_RS02185	50	21	27	102	23	13	11	29
BTHUR0008_RS02190	521	163	502	1022	246	137	174	237
BTHUR0008_RS02195	2925	1790	2409	4065	2090	1398	5588	2462
BTHUR0008_RS02200	1261	337	1474	2991	624	433	837	823
BTHUR0008_RS02205	25	3	18	21	5	1	8	7
BTHUR0008_RS02210	8	0	4	4	10	3	5	1
BTHUR0008_RS02215	28	4	32	71	11	13	20	16
BTHUR0008_RS02220	24	6	17	51	11	4	9	14
BTHUR0008_RS02225	34	10	24	68	4	7	14	18
BTHUR0008_RS02230	159	82	161	319	85	58	83	108
BTHUR0008_RS02235	19627	8137	11003	21685	8645	4917	8334	27698
BTHUR0008_RS02240	2027	1496	864	1498	935	322	652	10498
BTHUR0008_RS02245	2852	998	2207	4536	760	462	613	566
BTHUR0008_RS02250	6	3	5	14	4	1	0	2
BTHUR0008_RS02255	281	93	481	950	115	79	108	99
BTHUR0008_RS02260	174	63	199	361	135	76	79	91
BTHUR0008_RS02265	336	181	369	936	185	101	161	154
BTHUR0008_RS02270	525	118	538	1100	174	124	187	211
BTHUR0008_RS02275	440	123	469	971	159	94	139	133
BTHUR0008_RS02280	14	2	21	26	24	9	40	18
sspK	294	213	337	667	206	184	189	188
BTHUR0008_RS02290	318	142	214	407	93	56	85	110
BTHUR0008_RS02295	228	71	275	468	90	68	85	97
BTHUR0008_RS02300	534	159	749	1274	340	203	231	273
BTHUR0008_RS02305	3	0	1	4	4	0	0	1
BTHUR0008_RS02310	9	0	6	4	2	3	3	2
BTHUR0008_RS02315	4	0	5	13	0	0	1	2
BTHUR0008_RS02320	1450	696	1511	2679	503	366	690	610
BTHUR0008_RS02325	864	328	1012	1876	395	340	379	437
BTHUR0008_RS02330	1194	439	949	1974	672	426	543	537
BTHUR0008_RS02335	348	141	403	813	206	110	194	248
BTHUR0008_RS02340	3507	1418	3577	6206	2725	1685	2188	2587
BTHUR0008_RS02345	84	27	111	199	43	22	27	46
BTHUR0008_RS02350	133	50	186	343	64	36	64	80
BTHUR0008_RS02355	198	72	236	531	108	67	108	127
BTHUR0008_RS02360	128	51	168	240	61	58	64	64
BTHUR0008_RS02365	757	172	616	1226	197	151	193	224
BTHUR0008_RS02370	2102	632	1235	2114	934	547	797	986
BTHUR0008_RS02375	141	74	149	225	28	35	32	50
BTHUR0008_RS02380	41	15	19	56	16	14	26	12
BTHUR0008_RS02385	4034	4581	2537	5182	7253	4407	18418	6918
BTHUR0008_RS02390	48	17	75	146	16	6	14	4
BTHUR0008_RS02395	94	37	135	274	87	36	59	65
BTHUR0008_RS02400	50	15	62	140	30	21	21	20
BTHUR0008_RS02405	595	175	513	1121	139	74	143	154
BTHUR0008_RS02410	3468	1027	2467	4363	573	331	522	539
BTHUR0008_RS02415	556	127	584	1266	234	140	131	185
BTHUR0008_RS02420	468	197	721	1496	396	244	196	368
BTHUR0008_RS02425	0	0	0	0	0	0	0	0
BTHUR0008_RS02430	7112	1752	3161	8730	554	437	1109	924
BTHUR0008_RS02435	1575	613	1503	2942	1264	861	1149	1126
BTHUR0008_RS02440	65	34	64	185	118	109	137	123
BTHUR0008_RS02445	9698	3434	8431	15350	4563	3320	5091	5089
BTHUR0008_RS02450	40	24	44	74	6	7	19	4
BTHUR0008_RS02455	12	3	11	17	6	7	7	4
BTHUR0008_RS02460	95	66	94	153	29	8	43	38
BTHUR0008_RS02465	1	2	1	1	0	0	0	0
BTHUR0008_RS02470	0	0	0	0	0	0	0	0
BTHUR0008_RS02475	0	0	0	0	0	0	0	0
BTHUR0008_RS02480	7	7	12	14	12	5	16	10
BTHUR0008_RS02485	0	0	0	0	0	0	0	0
BTHUR0008_RS02490	0	0	0	0	0	0	0	0
BTHUR0008_RS02495	0	0	0	0	0	0	0	0
BTHUR0008_RS02500	0	0	0	0	0	0	0	0
BTHUR0008_RS02505	0	0	0	1	0	0	0	0
BTHUR0008_RS02510	0	0	0	0	0	0	0	0
BTHUR0008_RS02515	0	0	0	0	0	0	0	0
BTHUR0008_RS02520	167	125	305	419	201	125	239	188
BTHUR0008_RS02525	0	0	0	0	0	0	0	0
BTHUR0008_RS02530	8	21	13	18	42	47	318	19
BTHUR0008_RS02535	30	18	40	86	13	8	8	7
BTHUR0008_RS02540	102	52	67	192	35	22	36	25
BTHUR0008_RS02545	1871	712	1664	3228	612	427	391	311
BTHUR0008_RS02550	219	123	351	595	268	109	181	320
BTHUR0008_RS02555	212	77	156	269	36	30	36	48
BTHUR0008_RS02560	1759	619	1826	4546	716	434	726	605
BTHUR0008_RS02565	187	95	170	274	121	93	109	107
BTHUR0008_RS02570	71	18	58	109	27	24	28	34
BTHUR0008_RS02575	235	86	360	623	197	120	309	229
BTHUR0008_RS02580	934	439	1048	1915	490	352	631	539
BTHUR0008_RS02585	4357	1272	3395	7938	1694	1033	2469	2550
BTHUR0008_RS02590	668	237	481	1376	341	150	525	355
BTHUR0008_RS02595	7895	3862	11054	20561	6910	5484	8843	9453
BTHUR0008_RS02600	25078	11945	24929	49962	8789	6933	11117	12027
BTHUR0008_RS02605	881	369	988	1895	560	358	409	508
BTHUR0008_RS02610	1321	755	1281	2868	640	387	776	739
BTHUR0008_RS02615	4444	1974	4660	10223	1954	1293	2341	2566
BTHUR0008_RS02620	47	26	54	85	15	20	30	30
BTHUR0008_RS02625	264	83	231	423	58	61	85	52
BTHUR0008_RS02630	3	0	1	4	0	0	0	0
BTHUR0008_RS02635	233	66	189	365	88	64	105	75
BTHUR0008_RS02640	260	111	301	675	174	137	188	188
BTHUR0008_RS02645	5045	1530	4137	9017	2188	1500	2217	2219
BTHUR0008_RS02650	247	74	254	515	75	52	90	85
BTHUR0008_RS02655	15	1	10	18	10	1	7	13
BTHUR0008_RS02660	12	5	13	21	1	3	1	1
BTHUR0008_RS02665	495	144	538	976	3	3	13	8
BTHUR0008_RS02670	2001	438	1926	4257	23	11	15	34
BTHUR0008_RS02675	113	34	164	349	34	25	31	39
BTHUR0008_RS02680	344	76	498	999	133	81	110	159
BTHUR0008_RS02685	3444	1256	3226	7028	697	491	663	766
BTHUR0008_RS02690	15	7	13	40	5	9	22	11
BTHUR0008_RS02695	4	1	10	20	0	2	2	1
BTHUR0008_RS02700	136	49	171	346	64	56	60	86
BTHUR0008_RS02705	40	7	51	70	18	17	12	13
BTHUR0008_RS02710	1	2	8	7	1	2	5	0
BTHUR0008_RS02715	104	78	156	314	147	113	145	155
BTHUR0008_RS02720	30	14	31	74	8	4	9	9
BTHUR0008_RS02725	20	9	17	28	0	1	4	4
BTHUR0008_RS02730	25	7	17	35	1	4	7	10
BTHUR0008_RS02735	4	1	8	8	1	0	0	2
BTHUR0008_RS02740	23	6	17	30	22	10	11	8
BTHUR0008_RS02745	1708	563	1762	3657	665	445	585	593
BTHUR0008_RS02750	83	32	140	496	10	3	3	4
BTHUR0008_RS02755	2	1	5	12	0	0	0	0
BTHUR0008_RS02760	42	13	36	61	11	14	20	23
BTHUR0008_RS02765	30	1	40	88	26	11	30	26
BTHUR0008_RS02770	33	11	35	52	7	2	16	15
BTHUR0008_RS02775	3028	1116	3588	6680	878	567	1072	976
BTHUR0008_RS02780	762	355	1092	1965	516	371	616	736
BTHUR0008_RS02785	282	118	391	704	99	34	81	113
BTHUR0008_RS02790	683	208	731	1788	341	244	457	589
BTHUR0008_RS02795	317	128	357	708	229	185	244	271
BTHUR0008_RS02800	6	3	7	7	1	1	2	5
BTHUR0008_RS02805	3	1	6	6	0	2	0	0
BTHUR0008_RS02810	1560	726	1285	2382	727	525	442	857
BTHUR0008_RS02815	110	41	98	169	118	55	114	154
BTHUR0008_RS02820	868	292	914	1632	141	92	149	157
BTHUR0008_RS02825	1772	693	2461	4290	325	197	363	495
BTHUR0008_RS02830	1673	712	1626	2998	513	323	713	676
BTHUR0008_RS02835	4688	2153	5132	8366	939	717	857	944
BTHUR0008_RS02840	7011	3618	7806	13716	5031	3000	5937	9524
sspH	4	3	12	21	0	2	0	4
BTHUR0008_RS02850	528	131	478	1020	169	105	162	171
BTHUR0008_RS02855	25702	11556	27809	54882	15865	10059	15800	32064
aspA_1	3619	1793	3817	8300	1162	860	1467	1271
BTHUR0008_RS02865	737	325	780	1581	276	154	260	279
BTHUR0008_RS02870	901	348	1363	2640	325	299	195	216
BTHUR0008_RS02875	3865	1644	3863	6260	2207	1453	1643	1665
BTHUR0008_RS02880	1236	488	1853	2625	1046	636	773	799
glpT	6500	3646	11498	14295	6350	4081	4707	4824
BTHUR0008_RS02890	26	13	31	55	17	14	34	40
BTHUR0008_RS02895	35	13	35	85	43	31	83	55
BTHUR0008_RS02900	56	23	36	126	29	18	36	32
BTHUR0008_RS02905	45	22	43	87	41	17	48	39
BTHUR0008_RS02910	317	151	325	641	273	215	291	307
BTHUR0008_RS02915	0	0	0	2	0	0	6	0
BTHUR0008_RS02920	144	36	199	429	39	47	59	36
BTHUR0008_RS02925	162	42	174	363	59	32	36	50
BTHUR0008_RS02930	284	56	262	554	54	39	61	75
BTHUR0008_RS02935	276	87	215	533	48	32	56	39
BTHUR0008_RS02940	91	23	73	182	36	23	22	33
BTHUR0008_RS02945	86	26	80	148	54	26	49	50
BTHUR0008_RS02950	102	39	113	230	31	27	31	35
BTHUR0008_RS02955	681	192	1014	1999	165	124	163	196
BTHUR0008_RS02960	79	24	62	104	7	4	20	16
BTHUR0008_RS02965	100	30	116	205	21	11	17	15
BTHUR0008_RS02970	19	2	31	62	4	2	2	2
BTHUR0008_RS02975	5	1	8	5	2	1	3	1
BTHUR0008_RS02980	50	18	31	40	17	10	21	12
BTHUR0008_RS02985	106	46	120	227	84	76	127	144
BTHUR0008_RS02990	6	2	7	9	1	2	5	5
BTHUR0008_RS02995	8	1	1	7	3	2	4	2
BTHUR0008_RS03000	2	1	6	6	0	0	0	3
BTHUR0008_RS03005	2	3	1	11	0	1	1	0
BTHUR0008_RS03010	18	10	19	28	3	6	11	14
BTHUR0008_RS03015	88	31	108	325	70	33	32	64
BTHUR0008_RS03020	39	11	44	82	37	28	24	51
BTHUR0008_RS03025	66	24	45	71	26	26	18	26
BTHUR0008_RS03030	44	20	52	87	24	13	11	21
BTHUR0008_RS03035	50	15	53	68	33	17	22	8
BTHUR0008_RS03040	48311	23746	56157	107535	33500	22460	33483	40647
BTHUR0008_RS03045	18883	11979	33122	69184	29802	21496	26738	37413
BTHUR0008_RS03050	160	62	151	281	79	60	100	70
BTHUR0008_RS03055	937	378	1000	2087	414	318	263	463
BTHUR0008_RS03060	2188	827	2220	4974	844	593	852	776
BTHUR0008_RS03065	6	5	6	6	2	1	4	6
BTHUR0008_RS03070	591	271	432	803	122	89	164	118
BTHUR0008_RS03075	1814	675	1672	3042	417	287	344	364
BTHUR0008_RS03080	3671	1123	2627	5191	1161	762	1070	1115
BTHUR0008_RS03085	19	6	17	23	4	4	4	2
BTHUR0008_RS03090	8	8	6	14	7	3	5	3
BTHUR0008_RS03095	6	3	3	11	1	0	2	4
BTHUR0008_RS03100	51	20	62	104	42	22	33	34
BTHUR0008_RS03105	25	14	35	97	15	0	13	12
BTHUR0008_RS03110	13	2	13	13	8	5	9	6
BTHUR0008_RS03115	18	10	9	29	5	6	8	6
BTHUR0008_RS03120	25	13	37	48	29	14	19	19
BTHUR0008_RS03125	8	7	18	39	17	1	1	9
BTHUR0008_RS03130	14	3	20	35	8	4	12	15
BTHUR0008_RS03135	36	9	19	50	2	1	5	11
BTHUR0008_RS03140	48	26	57	131	54	30	49	43
BTHUR0008_RS03145	0	0	1	0	0	0	1	1
BTHUR0008_RS03150	105	21	85	231	52	29	52	49
BTHUR0008_RS03155	18	12	34	90	5	14	17	8
BTHUR0008_RS03160	2	2	4	11	1	2	4	3
BTHUR0008_RS03165	87	55	81	114	21	30	38	36
BTHUR0008_RS03170	5	3	10	27	1	0	2	9
BTHUR0008_RS03175	5	1	2	11	2	0	3	3
BTHUR0008_RS03180	16	5	7	19	6	5	7	8
BTHUR0008_RS03185	9	0	9	14	0	1	7	1
BTHUR0008_RS03190	1	3	0	4	0	2	1	0
BTHUR0008_RS03195	3	0	3	5	3	2	1	2
BTHUR0008_RS03200	16	4	10	42	3	6	9	8
BTHUR0008_RS03205	4	1	4	13	6	3	4	2
BTHUR0008_RS03210	30	9	30	66	17	6	28	25
BTHUR0008_RS03215	6	0	4	4	2	0	0	0
BTHUR0008_RS03220	1	0	3	5	0	0	1	0
BTHUR0008_RS03225	33	4	25	48	7	5	10	9
BTHUR0008_RS03230	13	3	18	53	4	6	13	6
BTHUR0008_RS03235	35	9	65	120	28	23	29	23
BTHUR0008_RS03240	0	2	2	3	0	0	0	0
BTHUR0008_RS03245	0	0	0	5	0	0	0	0
BTHUR0008_RS03250	24	13	20	29	3	2	0	1
BTHUR0008_RS03255	8	1	3	20	2	0	0	3
BTHUR0008_RS03260	47	17	40	132	30	22	25	28
BTHUR0008_RS03265	37	5	27	48	4	9	9	3
BTHUR0008_RS03270	19	4	7	14	1	0	3	3
BTHUR0008_RS03275	22	9	35	99	19	20	16	11
BTHUR0008_RS03280	2	3	7	24	2	1	0	3
BTHUR0008_RS03285	14	2	22	31	2	1	5	0
BTHUR0008_RS03290	17	5	20	23	2	1	5	2
BTHUR0008_RS03295	3	1	9	20	4	0	1	2
BTHUR0008_RS03300	10	2	11	19	3	6	7	5
BTHUR0008_RS03305	19	10	29	91	10	6	21	13
BTHUR0008_RS03310	12	5	20	33	4	5	7	3
BTHUR0008_RS03315	6	0	2	12	1	0	2	0
BTHUR0008_RS03320	19	4	23	30	10	2	14	18
BTHUR0008_RS03325	17	1	15	28	2	4	4	4
BTHUR0008_RS03330	4	2	9	3	1	0	0	0
BTHUR0008_RS03335	17	2	19	42	6	5	4	10
BTHUR0008_RS03340	24	13	38	138	10	9	9	14
BTHUR0008_RS03345	10	3	13	33	7	8	8	14
BTHUR0008_RS03350	26	8	43	93	11	7	22	8
BTHUR0008_RS03355	0	1	2	5	0	1	0	0
BTHUR0008_RS03360	9	0	11	16	0	1	2	6
BTHUR0008_RS03365	1113	482	1608	2412	1196	746	1207	1130
BTHUR0008_RS03370	368	106	572	888	673	410	1032	826
BTHUR0008_RS03375	900	268	775	1590	273	204	363	276
BTHUR0008_RS03380	447	212	465	1095	154	116	222	159
BTHUR0008_RS03385	2789	1298	3057	4950	715	611	1210	904
BTHUR0008_RS03390	248	45	255	671	90	81	116	83
BTHUR0008_RS03395	2557	1177	2111	3861	1431	848	1441	2028
BTHUR0008_RS03400	942	392	769	1518	337	208	330	387
BTHUR0008_RS03405	249	92	294	574	136	100	199	187
BTHUR0008_RS03410	5215	1719	4187	7610	1342	862	1776	1376
BTHUR0008_RS03415	14993	7340	16890	31637	13700	8912	17286	14130
rbsC	26378	16009	37588	68396	17963	14382	18031	21450
BTHUR0008_RS03425	826	556	2326	4620	727	429	449	757
BTHUR0008_RS03430	437	196	779	1401	256	167	162	282
BTHUR0008_RS03435	1083	419	1842	3284	439	367	236	431
BTHUR0008_RS03440	227	80	168	376	109	67	74	81
BTHUR0008_RS03445	6	4	14	21	15	5	2	7
BTHUR0008_RS03450	79	16	88	183	34	31	22	45
BTHUR0008_RS03455	13	6	32	55	12	4	10	8
BTHUR0008_RS03460	132	70	187	326	63	69	80	83
BTHUR0008_RS03465	570	234	333	1268	435	358	654	839
BTHUR0008_RS03470	1801	689	724	2885	336	201	465	564
BTHUR0008_RS03475	1043	420	555	2107	407	271	479	531
BTHUR0008_RS03480	2311	2391	4144	5993	1663	1061	1798	1634
BTHUR0008_RS03485	0	0	0	0	0	0	0	0
BTHUR0008_RS03490	0	0	0	0	0	0	0	0
BTHUR0008_RS03495	0	0	0	0	0	0	0	0
BTHUR0008_RS03500	0	0	0	0	0	0	0	0
BTHUR0008_RS03505	1253	624	1951	3150	614	431	558	565
BTHUR0008_RS03510	0	0	0	0	0	0	0	0
BTHUR0008_RS03515	1	0	4	15	0	1	6	2
BTHUR0008_RS03520	0	0	0	0	0	0	0	0
BTHUR0008_RS03525	0	0	0	0	0	0	0	0
BTHUR0008_RS03530	25	21	30	48	4	4	5	7
BTHUR0008_RS03535	0	0	0	0	0	0	0	0
BTHUR0008_RS03540	0	0	0	0	0	0	0	0
BTHUR0008_RS03545	2	1	1	4	2	1	1	1
BTHUR0008_RS03550	0	0	0	0	0	0	0	0
BTHUR0008_RS03555	86	18	60	130	40	24	17	24
BTHUR0008_RS03560	1585	498	1454	3241	637	387	856	660
BTHUR0008_RS03565	319	104	255	440	112	74	152	122
BTHUR0008_RS03570	5641	2223	3752	8309	1649	1042	1900	1749
BTHUR0008_RS03575	52	22	69	136	28	10	23	16
BTHUR0008_RS03580	95	20	84	216	30	22	15	34
BTHUR0008_RS03585	85	27	106	209	18	20	15	29
BTHUR0008_RS03590	75	25	74	182	52	20	26	43
BTHUR0008_RS03595	20	5	32	57	16	5	12	13
BTHUR0008_RS03600	142	61	178	425	85	58	47	85
BTHUR0008_RS03605	10	4	7	8	0	1	1	4
BTHUR0008_RS03610	70	8	37	130	36	25	33	45
BTHUR0008_RS03615	93	28	116	253	43	29	26	42
BTHUR0008_RS03620	129	56	124	246	29	27	36	43
BTHUR0008_RS03625	69	48	138	204	62	63	86	81
BTHUR0008_RS03630	42	16	40	78	34	22	29	27
BTHUR0008_RS03635	2	1	0	15	2	3	3	7
BTHUR0008_RS03640	0	0	0	3	0	0	3	0
BTHUR0008_RS03645	77	26	65	146	159	90	181	194
BTHUR0008_RS03650	194	68	186	505	255	193	245	315
BTHUR0008_RS03655	50	29	63	129	83	53	126	128
BTHUR0008_RS03660	42	12	38	69	43	31	37	51
BTHUR0008_RS03665	35	15	23	55	17	8	15	26
BTHUR0008_RS03670	137	51	105	234	78	70	79	85
BTHUR0008_RS03675	461	184	423	746	186	118	187	164
BTHUR0008_RS03680	232	79	208	407	50	40	88	62
BTHUR0008_RS03685	910	382	772	1487	351	257	646	415
BTHUR0008_RS03690	5	2	9	12	2	3	3	0
BTHUR0008_RS03695	71	33	48	129	27	15	23	23
BTHUR0008_RS03700	41	20	32	82	15	22	22	36
BTHUR0008_RS03705	266	121	198	393	94	85	127	115
BTHUR0008_RS03710	58	19	63	143	21	18	18	19
BTHUR0008_RS03715	45	15	29	96	9	7	9	8
BTHUR0008_RS03720	123	46	132	231	31	25	17	24
BTHUR0008_RS03725	265	88	222	318	74	32	61	46
BTHUR0008_RS03730	184	44	160	302	34	31	45	38
BTHUR0008_RS03735	1136	351	1134	2481	434	260	285	411
BTHUR0008_RS03740	1	1	3	2	1	0	1	0
BTHUR0008_RS03745	235	138	305	599	56	43	98	56
BTHUR0008_RS03750	49	25	67	107	24	29	33	42
BTHUR0008_RS03755	21	7	23	38	3	4	11	8
BTHUR0008_RS03760	48	13	36	92	24	16	13	23
BTHUR0008_RS03765	8	6	8	8	2	9	9	5
BTHUR0008_RS03770	5324	2064	5917	9440	506	377	808	451
BTHUR0008_RS03775	127	35	113	217	16	14	14	14
BTHUR0008_RS03780	171	59	144	291	71	51	79	87
BTHUR0008_RS03785	15	2	10	39	3	3	5	3
BTHUR0008_RS03790	93	38	83	120	10	13	9	14
BTHUR0008_RS03795	105	36	122	381	26	16	63	74
BTHUR0008_RS03800	141	49	122	183	43	35	68	41
BTHUR0008_RS03805	27	7	22	72	10	6	14	19
BTHUR0008_RS03810	12	2	28	49	6	5	6	8
BTHUR0008_RS03815	3	2	1	8	0	1	0	0
BTHUR0008_RS03820	2	3	4	4	0	0	0	2
BTHUR0008_RS03825	5	5	6	11	0	0	6	5
BTHUR0008_RS03830	49	18	62	169	43	27	36	34
BTHUR0008_RS03835	357	150	397	946	318	200	338	351
BTHUR0008_RS03840	135	37	75	174	36	11	40	31
BTHUR0008_RS03845	17032	8473	16059	32516	9023	6642	11233	8163
BTHUR0008_RS03850	182	40	225	722	68	44	84	135
BTHUR0008_RS03855	471	184	342	828	131	87	126	144
BTHUR0008_RS03860	519	309	646	1263	486	279	537	392
BTHUR0008_RS03865	444	246	332	564	299	159	892	467
BTHUR0008_RS03870	152	57	159	336	58	40	155	89
BTHUR0008_RS03875	33	5	27	54	10	10	15	8
BTHUR0008_RS03880	29	14	30	55	3	11	14	10
BTHUR0008_RS03885	15	6	22	48	12	2	7	7
BTHUR0008_RS03890	8	0	5	6	1	0	2	3
BTHUR0008_RS03895	15	2	22	36	10	4	9	7
BTHUR0008_RS03900	13299	4924	9583	17254	6246	3861	8057	3774
BTHUR0008_RS03905	14583	6631	12330	24889	4255	2649	4478	3474
BTHUR0008_RS03910	11937	5228	13184	28327	9365	6101	10264	7861
BTHUR0008_RS03915	14484	6731	16122	31864	7459	5149	6913	5764
BTHUR0008_RS03920	236	116	289	480	113	103	78	112
BTHUR0008_RS03925	33	9	27	89	10	6	14	7
BTHUR0008_RS03930	147	72	163	302	123	57	85	75
BTHUR0008_RS03935	1983	626	1640	3174	652	548	441	493
BTHUR0008_RS03940	2	2	11	9	11	1	9	7
BTHUR0008_RS03945	0	0	1	0	0	0	4	0
BTHUR0008_RS03950	12	3	18	14	10	17	9	21
BTHUR0008_RS03955	35	26	46	104	41	23	33	38
BTHUR0008_RS03960	92	33	81	148	50	22	41	39
BTHUR0008_RS03965	18	3	14	43	10	13	15	5
BTHUR0008_RS03970	9	9	6	18	5	4	10	5
BTHUR0008_RS03975	81	35	121	197	53	36	48	54
BTHUR0008_RS03980	119	74	116	247	63	31	54	61
BTHUR0008_RS03985	14	7	13	28	8	4	9	1
BTHUR0008_RS03990	32	25	27	46	30	24	25	28
BTHUR0008_RS03995	158	46	180	372	71	43	115	84
BTHUR0008_RS04000	591	191	440	848	112	67	112	96
BTHUR0008_RS04005	52	18	48	50	13	1	14	7
BTHUR0008_RS04010	32	6	33	92	34	11	14	17
BTHUR0008_RS04015	65	23	84	110	17	17	17	19
BTHUR0008_RS04020	90	22	173	241	35	24	43	62
BTHUR0008_RS04025	331	87	394	825	92	89	115	89
murQ	62	20	91	226	28	11	18	20
BTHUR0008_RS04035	24	10	43	61	17	3	14	14
BTHUR0008_RS04040	47	14	34	67	17	6	10	14
BTHUR0008_RS04045	2	1	2	6	0	0	1	0
BTHUR0008_RS04050	2	3	4	5	0	0	0	1
BTHUR0008_RS04055	6	2	7	10	1	0	3	2
BTHUR0008_RS04060	15	11	26	61	10	4	7	6
BTHUR0008_RS04065	18	5	40	89	8	6	11	13
BTHUR0008_RS04070	10	4	19	29	12	1	2	4
BTHUR0008_RS04075	43	31	36	90	23	14	24	26
BTHUR0008_RS04080	9	9	16	21	11	7	9	2
BTHUR0008_RS04085	24	6	22	64	11	10	9	13
BTHUR0008_RS04090	41	9	27	81	12	8	17	14
BTHUR0008_RS04095	2272	861	2474	4238	595	414	507	485
BTHUR0008_RS04100	1098	392	1020	1888	190	143	173	127
BTHUR0008_RS04105	49	20	40	93	35	23	35	28
BTHUR0008_RS04110	33	6	39	79	12	10	10	14
BTHUR0008_RS04115	36	19	17	34	4	5	14	8
BTHUR0008_RS04120	202	52	171	354	85	65	104	96
BTHUR0008_RS04125	17	2	17	38	7	5	5	13
BTHUR0008_RS04130	1	0	0	2	0	2	0	0
BTHUR0008_RS04135	29	17	46	55	8	4	17	17
BTHUR0008_RS04140	83	32	87	164	26	21	26	34
BTHUR0008_RS04145	129	38	103	198	19	23	18	23
BTHUR0008_RS04150	1800	645	2053	4042	912	532	249	466
BTHUR0008_RS04155	131	39	176	320	90	52	76	85
BTHUR0008_RS04160	337	130	376	755	146	99	142	190
BTHUR0008_RS04165	4365	1537	3614	7038	1440	936	1009	1497
BTHUR0008_RS04170	68	14	70	153	27	14	32	37
BTHUR0008_RS04175	174	62	188	395	87	70	81	88
BTHUR0008_RS04180	2300	1244	6457	4752	3966	2157	1045	1124
BTHUR0008_RS04185	1306	515	4227	3196	1331	787	300	375
BTHUR0008_RS04190	1521	510	3749	2638	2187	1376	480	790
BTHUR0008_RS04195	0	0	0	1	2	0	0	2
BTHUR0008_RS04200	1	0	6	7	0	0	1	2
BTHUR0008_RS04205	6	6	9	21	4	3	0	1
BTHUR0008_RS04210	27	6	23	40	11	10	7	6
BTHUR0008_RS04215	617	257	624	1447	263	206	243	294
BTHUR0008_RS04220	3403	1664	2483	5419	2456	1422	2679	2233
BTHUR0008_RS04225	20	4	6	38	10	6	0	3
BTHUR0008_RS04230	18	6	9	25	4	1	4	3
BTHUR0008_RS04235	570	174	593	1046	319	215	300	404
BTHUR0008_RS04240	455	128	326	774	157	100	126	151
BTHUR0008_RS04245	89	36	64	207	5	6	17	10
BTHUR0008_RS04250	122	52	114	259	61	41	59	51
BTHUR0008_RS04255	20	3	22	39	6	2	6	8
BTHUR0008_RS04260	3410	906	3819	8679	2641	1566	1826	2282
BTHUR0008_RS04265	18108	6584	16749	35411	4157	2953	4236	3995
BTHUR0008_RS04270	8752	3378	6512	13228	2862	1996	2665	2384
BTHUR0008_RS04275	229	91	290	470	98	58	94	107
BTHUR0008_RS04280	2	1	3	1	0	1	0	0
BTHUR0008_RS04285	1221	426	822	1686	142	123	155	129
BTHUR0008_RS04290	619	151	463	1245	213	119	181	329
BTHUR0008_RS04295	1431	504	1294	2485	538	302	430	394
BTHUR0008_RS04300	797	218	723	1463	284	175	218	250
BTHUR0008_RS04305	11460	3930	12797	25998	5075	3270	4845	5178
BTHUR0008_RS04310	1143	469	1186	2484	529	389	547	406
BTHUR0008_RS04315	91	37	90	234	70	47	55	63
BTHUR0008_RS04320	1833	786	2152	5633	748	490	717	623
BTHUR0008_RS04325	113	40	133	270	51	30	37	28
BTHUR0008_RS04330	2	1	3	0	0	0	2	0
BTHUR0008_RS04335	685	244	622	1415	312	212	367	340
BTHUR0008_RS04340	3361	1299	3966	7691	1820	1188	1193	1378
BTHUR0008_RS04345	2269	828	2171	4334	837	537	646	709
BTHUR0008_RS04350	1	0	1	1	0	0	0	0
BTHUR0008_RS04355	33	3	18	59	5	4	3	9
BTHUR0008_RS04360	28	4	36	58	35	21	26	31
BTHUR0008_RS04365	124	53	154	271	81	70	80	92
BTHUR0008_RS04370	287	74	3841	438	6315	3360	2746	2466
BTHUR0008_RS04375	14	5	211	25	974	474	279	394
BTHUR0008_RS04380	10	4	116	28	369	182	115	152
BTHUR0008_RS04385	30	9	117	47	929	559	401	568
BTHUR0008_RS04390	45	15	118	101	1079	625	534	665
BTHUR0008_RS04395	45	27	54	91	21	14	24	9
BTHUR0008_RS04400	162	67	162	328	82	35	91	100
BTHUR0008_RS04405	10	4	6	11	4	1	3	4
BTHUR0008_RS04410	31	7	21	31	3	0	4	7
BTHUR0008_RS04415	17	9	35	78	6	7	9	9
BTHUR0008_RS04420	27	13	19	62	11	4	5	9
BTHUR0008_RS04425	41	15	12	39	6	0	10	8
BTHUR0008_RS04430	49	23	73	111	24	17	41	16
BTHUR0008_RS04435	17	3	26	57	13	4	14	14
BTHUR0008_RS04440	10	2	9	13	4	1	11	5
BTHUR0008_RS04445	15	10	37	103	17	5	17	24
BTHUR0008_RS04450	432	102	521	1068	134	82	137	134
BTHUR0008_RS04455	2761	993	3069	6033	716	429	864	757
BTHUR0008_RS04460	21	9	5	22	2	2	5	1
BTHUR0008_RS04465	16	5	11	34	2	2	9	6
BTHUR0008_RS04470	72	40	108	250	31	27	67	44
BTHUR0008_RS04475	272	92	214	379	49	38	63	70
BTHUR0008_RS04480	262	81	234	513	47	37	27	58
BTHUR0008_RS04485	67	37	60	116	39	22	19	37
BTHUR0008_RS04490	85	27	67	118	25	24	37	23
BTHUR0008_RS04495	54	14	55	103	16	22	23	19
BTHUR0008_RS04500	390	186	335	718	242	185	337	267
BTHUR0008_RS04505	1919	815	2248	5741	759	481	962	667
BTHUR0008_RS04510	49	8	38	74	7	3	14	6
BTHUR0008_RS04515	55	31	56	114	23	16	33	25
BTHUR0008_RS04520	11	6	4	14	5	2	1	0
BTHUR0008_RS04525	10	3	5	7	2	1	12	5
BTHUR0008_RS04530	242	92	177	448	122	49	95	103
BTHUR0008_RS04535	260	89	277	546	60	49	87	75
BTHUR0008_RS04540	302	108	387	647	77	31	74	56
BTHUR0008_RS04545	62	35	38	95	11	10	14	14
BTHUR0008_RS04550	16	13	22	55	3	11	20	5
BTHUR0008_RS04555	67	18	78	131	31	18	28	19
BTHUR0008_RS04560	56	17	33	79	21	11	16	27
BTHUR0008_RS04565	4833	1862	5337	9723	3116	2080	3925	2849
BTHUR0008_RS04570	55	10	33	63	14	10	5	8
BTHUR0008_RS04575	110	28	74	161	47	43	76	68
BTHUR0008_RS04580	148	75	209	390	110	62	116	102
BTHUR0008_RS04585	139	56	188	326	51	31	47	48
BTHUR0008_RS04590	3	1	2	3	2	3	1	4
BTHUR0008_RS04595	57	23	70	126	43	24	18	41
BTHUR0008_RS04600	83	16	111	266	21	12	17	22
BTHUR0008_RS04605	29	11	28	55	9	2	8	11
BTHUR0008_RS04610	8	4	6	4	1	0	0	4
BTHUR0008_RS04615	10	6	10	25	8	1	0	4
BTHUR0008_RS04620	1	0	2	5	1	1	0	0
BTHUR0008_RS04625	805	234	897	1896	215	104	199	215
BTHUR0008_RS04630	186	82	240	513	119	61	108	68
BTHUR0008_RS04635	104	34	104	209	28	20	24	22
BTHUR0008_RS04640	22	10	18	25	5	4	5	6
BTHUR0008_RS04645	4	1	3	10	2	1	0	1
BTHUR0008_RS04650	7	1	8	22	3	2	5	2
BTHUR0008_RS04655	1	1	4	12	4	1	2	2
BTHUR0008_RS04660	2	0	0	0	0	0	1	2
BTHUR0008_RS04665	15	2	9	32	3	4	9	7
BTHUR0008_RS04670	6	2	15	22	16	13	9	13
BTHUR0008_RS04675	11	2	12	30	2	4	3	1
BTHUR0008_RS04680	4	0	0	12	2	0	6	0
BTHUR0008_RS04685	20	8	35	67	4	5	17	6
BTHUR0008_RS04690	10	2	6	6	5	2	1	3
BTHUR0008_RS04695	8	2	11	27	1	4	7	2
BTHUR0008_RS04700	3	0	6	3	2	0	0	0
BTHUR0008_RS04705	351	138	335	835	145	81	126	150
BTHUR0008_RS04710	3572	1169	3964	6848	816	517	1068	891
BTHUR0008_RS04715	37	12	44	98	5	2	10	8
BTHUR0008_RS04720	22	6	8	38	5	1	7	4
BTHUR0008_RS04725	83	30	87	126	18	11	19	29
BTHUR0008_RS04730	27	3	18	67	17	2	4	8
BTHUR0008_RS04735	308	135	338	674	166	99	164	166
BTHUR0008_RS04740	274	152	278	600	122	123	205	218
BTHUR0008_RS04745	6	2	6	6	2	0	1	2
BTHUR0008_RS04750	281	130	271	431	196	120	176	148
BTHUR0008_RS04755	30	6	11	26	14	5	16	17
BTHUR0008_RS04760	296	117	366	706	151	96	132	153
BTHUR0008_RS04765	1138	414	1564	3536	606	350	423	485
BTHUR0008_RS04770	1891	972	2155	4427	1476	977	1356	1598
BTHUR0008_RS04775	299	108	226	605	63	41	89	68
BTHUR0008_RS04780	310	147	295	596	112	79	142	130
BTHUR0008_RS04785	288	104	367	612	315	144	191	390
BTHUR0008_RS04790	259	89	200	421	121	78	103	135
BTHUR0008_RS04795	0	0	0	0	0	0	0	0
BTHUR0008_RS04800	10	3	3	24	2	1	4	0
BTHUR0008_RS04805	4	5	8	10	5	4	10	3
BTHUR0008_RS04810	35	22	52	122	27	18	27	43
BTHUR0008_RS04815	14	5	16	39	11	6	14	10
BTHUR0008_RS04820	18	8	8	29	4	4	12	3
BTHUR0008_RS04825	298	95	336	570	191	141	339	276
BTHUR0008_RS04830	563	210	837	1452	383	258	631	436
BTHUR0008_RS04835	35	13	43	82	9	5	6	15
BTHUR0008_RS04840	13	5	32	40	3	7	6	10
BTHUR0008_RS04845	834	376	993	2033	510	408	595	514
BTHUR0008_RS04850	5704	3117	11080	24505	5756	4465	6548	6618
glpK	19049	9060	23620	44791	10113	6788	12403	11104
BTHUR0008_RS04860	74792	41250	83863	175690	28970	20786	31867	30908
BTHUR0008_RS04865	73	34	109	200	23	13	27	22
BTHUR0008_RS04870	89	34	79	212	45	28	29	45
BTHUR0008_RS04875	39	8	39	78	3	5	8	6
lstR	259	113	589	1050	80	62	70	82
BTHUR0008_RS04885	170	47	192	326	22	12	33	32
BTHUR0008_RS04890	629	265	625	1244	347	257	239	259
BTHUR0008_RS04895	40	9	55	114	18	14	13	25
prsA_1	21041	8665	19052	42091	6055	4486	6404	5411
BTHUR0008_RS04905	246	93	187	380	83	46	119	87
BTHUR0008_RS04910	140	24	174	325	58	37	41	80
BTHUR0008_RS04915	1052	424	1561	2853	812	509	1100	998
BTHUR0008_RS04920	2287	891	2374	3814	368	297	396	405
BTHUR0008_RS04925	303	72	237	431	105	72	164	133
BTHUR0008_RS04930	1043	369	1071	2179	348	196	528	411
BTHUR0008_RS04935	2100	1043	2437	4799	1097	957	1451	1662
BTHUR0008_RS04940	1690	840	1888	3964	1829	1305	1969	2639
BTHUR0008_RS04945	7	0	7	2	0	0	2	2
BTHUR0008_RS04950	59	27	58	93	41	31	59	50
BTHUR0008_RS04955	10	3	4	21	0	0	1	0
BTHUR0008_RS04960	77	24	74	145	14	13	20	9
BTHUR0008_RS04965	195	92	188	473	72	52	117	79
BTHUR0008_RS04970	171	54	349	702	122	69	86	145
BTHUR0008_RS04975	13	5	21	55	3	7	7	7
BTHUR0008_RS04980	94	29	113	268	72	43	63	64
BTHUR0008_RS04985	32	10	31	61	4	8	13	6
BTHUR0008_RS04990	389	140	379	713	205	121	179	138
BTHUR0008_RS04995	1576	714	1264	3210	529	389	530	529
BTHUR0008_RS05000	628	246	870	1589	445	275	377	504
BTHUR0008_RS05005	153	112	172	391	161	87	118	140
BTHUR0008_RS05010	105	63	140	341	58	29	47	40
BTHUR0008_RS05015	134	57	93	218	28	17	18	22
BTHUR0008_RS05020	19	7	37	80	8	4	6	14
BTHUR0008_RS05025	2032	651	2512	5584	3909	2469	2720	3680
BTHUR0008_RS05030	78	15	68	135	148	80	114	153
BTHUR0008_RS05035	88	27	127	261	58	30	84	64
BTHUR0008_RS05040	177	56	152	255	58	31	66	47
BTHUR0008_RS05045	98	28	88	148	16	12	28	24
BTHUR0008_RS05050	539	171	798	1413	148	84	129	101
BTHUR0008_RS05055	652	285	840	1739	231	154	294	250
BTHUR0008_RS05060	476	209	450	893	124	89	189	157
BTHUR0008_RS05065	69	19	83	239	35	18	46	42
BTHUR0008_RS05070	3746	1212	3340	9325	1013	573	1285	1449
BTHUR0008_RS05075	4499	1293	3388	10406	1233	795	1910	2092
BTHUR0008_RS05080	3682	847	2310	6630	460	295	628	770
BTHUR0008_RS05085	356	125	303	586	218	106	258	224
BTHUR0008_RS05090	225	101	294	492	101	83	134	126
BTHUR0008_RS05095	4	1	3	1	1	0	0	1
BTHUR0008_RS05100	443	178	352	771	187	105	209	155
BTHUR0008_RS05105	60	23	68	199	6	10	14	7
BTHUR0008_RS05110	445	154	480	1047	141	103	169	160
BTHUR0008_RS05115	470	170	373	779	124	83	110	123
BTHUR0008_RS05120	19	7	24	43	3	3	14	3
BTHUR0008_RS05125	1	0	1	2	1	0	0	0
BTHUR0008_RS05130	2	0	1	3	0	0	0	0
BTHUR0008_RS05135	126	73	135	312	182	138	238	184
BTHUR0008_RS05140	36	23	90	162	25	14	28	36
BTHUR0008_RS05145	3930	2316	7054	12173	5107	3872	5105	5498
BTHUR0008_RS05150	6	4	2	10	8	3	4	8
BTHUR0008_RS05155	1114	406	896	1618	460	296	435	514
BTHUR0008_RS05160	1774	717	1483	3177	400	312	498	398
BTHUR0008_RS05165	6	1	5	14	10	1	2	2
BTHUR0008_RS05170	12	8	11	19	14	11	12	15
BTHUR0008_RS05175	0	0	0	2	0	0	0	0
BTHUR0008_RS05180	10	1	10	15	2	3	7	0
BTHUR0008_RS05185	5	1	7	5	2	1	1	1
BTHUR0008_RS05190	9	0	12	9	4	1	2	6
BTHUR0008_RS05195	24	17	22	58	23	15	7	18
BTHUR0008_RS05200	3168	1973	3053	5898	2591	1630	3652	2725
BTHUR0008_RS05205	241	86	252	480	140	83	173	132
BTHUR0008_RS05210	53	17	62	101	19	12	16	20
BTHUR0008_RS05215	167	91	195	314	55	49	70	71
BTHUR0008_RS05220	51	24	65	123	28	22	33	28
BTHUR0008_RS05225	158	63	239	524	93	47	99	83
BTHUR0008_RS05230	407	177	433	752	149	82	132	132
BTHUR0008_RS05235	130	51	119	219	47	22	52	43
BTHUR0008_RS05240	161	57	172	370	66	35	64	52
BTHUR0008_RS05245	17	4	12	37	8	2	4	7
BTHUR0008_RS05250	125	41	111	221	5	12	6	10
BTHUR0008_RS05255	97	68	141	244	59	27	45	52
BTHUR0008_RS05260	3252	1353	3016	5594	1276	804	1000	1144
BTHUR0008_RS05265	171	60	228	576	135	103	149	145
BTHUR0008_RS05270	811	164	571	2168	90	74	160	396
BTHUR0008_RS05275	64	27	69	117	43	14	56	56
BTHUR0008_RS05280	70	27	66	122	59	37	64	52
BTHUR0008_RS05285	214	92	224	409	80	42	83	61
BTHUR0008_RS05290	188	82	228	359	79	63	85	94
BTHUR0008_RS05295	2143	640	1308	1923	653	363	729	515
BTHUR0008_RS05300	31	14	20	52	30	18	13	23
BTHUR0008_RS05305	246	81	184	289	128	79	142	123
BTHUR0008_RS05310	112	43	118	212	73	35	71	69
BTHUR0008_RS05315	65	15	59	141	31	11	16	23
BTHUR0008_RS05320	123	36	136	279	45	27	41	43
BTHUR0008_RS05325	1655	616	1943	3773	1031	620	1207	1215
BTHUR0008_RS05330	3423	1276	3694	7259	2256	1319	2053	2539
BTHUR0008_RS05335	33	8	40	74	3	1	2	6
BTHUR0008_RS05340	19	8	24	61	30	16	20	24
BTHUR0008_RS05345	34	14	41	70	17	17	11	20
BTHUR0008_RS05350	0	1	3	5	0	3	0	1
BTHUR0008_RS05355	14	3	11	19	8	1	2	8
BTHUR0008_RS05360	9	3	7	34	4	3	0	6
BTHUR0008_RS05365	10	5	6	18	5	3	3	3
BTHUR0008_RS05370	60	19	43	100	23	16	23	20
BTHUR0008_RS05375	44	18	32	97	39	30	34	39
BTHUR0008_RS05380	1	1	5	13	6	2	3	1
rocD	1167	578	1520	2554	1122	849	1464	1583
BTHUR0008_RS05390	268	41	245	473	93	59	92	105
BTHUR0008_RS05395	7	4	4	22	0	1	0	0
BTHUR0008_RS05400	34	9	31	113	14	10	14	15
BTHUR0008_RS05405	253	104	134	379	98	40	111	174
BTHUR0008_RS05410	1384	477	1111	2292	607	273	437	590
BTHUR0008_RS05415	58	23	54	137	51	22	56	50
BTHUR0008_RS05420	27	9	34	40	5	8	16	28
BTHUR0008_RS05425	97	33	93	186	28	21	35	32
BTHUR0008_RS05430	1080	510	882	1873	230	151	275	181
BTHUR0008_RS05435	3505	1329	3653	6531	1720	1196	1248	1363
prsA_2	507	150	353	939	277	199	678	323
BTHUR0008_RS05445	84	27	92	208	60	43	55	69
BTHUR0008_RS05450	12	5	12	30	7	4	14	11
BTHUR0008_RS05455	97	38	114	182	20	8	22	22
BTHUR0008_RS05460	371	119	360	714	117	61	140	92
BTHUR0008_RS05465	62	20	51	146	46	21	41	65
BTHUR0008_RS05470	2720	945	2957	5883	1296	776	1542	1541
BTHUR0008_RS05475	2003	2004	3155	3503	10581	7019	12869	10734
BTHUR0008_RS05480	13	4	9	36	7	3	11	10
BTHUR0008_RS05485	33	12	24	71	31	13	15	14
BTHUR0008_RS05490	18	12	53	86	13	3	12	7
BTHUR0008_RS05495	4506	1673	7677	14463	3356	1980	2491	3457
BTHUR0008_RS05500	7889	3479	9778	17008	5237	3305	4047	5624
BTHUR0008_RS05505	129	64	166	365	79	64	61	121
BTHUR0008_RS05510	25	7	27	60	19	13	26	21
BTHUR0008_RS05515	2879	1104	2250	4303	538	341	693	651
BTHUR0008_RS05520	90	23	117	195	105	79	140	121
BTHUR0008_RS05525	640	291	823	1786	469	295	603	685
BTHUR0008_RS05530	155	63	192	405	197	88	285	259
BTHUR0008_RS05535	229	89	236	482	292	163	456	367
BTHUR0008_RS05540	591	175	568	1056	442	261	647	538
BTHUR0008_RS05545	495	198	504	1091	886	605	1381	1132
BTHUR0008_RS05550	896	427	988	1709	443	327	338	465
BTHUR0008_RS05555	4618	1967	5336	10877	3028	2035	4034	4409
BTHUR0008_RS05560	12	4	7	35	6	4	3	10
BTHUR0008_RS05565	1812	780	1919	2956	588	348	712	618
BTHUR0008_RS05570	63	18	68	89	30	24	26	31
BTHUR0008_RS05575	2316	887	2581	5696	1125	869	1366	1307
BTHUR0008_RS05580	687	299	837	1719	251	141	195	262
BTHUR0008_RS05585	50	16	75	119	39	17	23	24
BTHUR0008_RS05590	5952	2363	6840	14214	2562	1762	2493	2697
BTHUR0008_RS05595	831	419	698	1059	704	372	505	445
BTHUR0008_RS05600	712	202	518	1215	185	112	144	119
BTHUR0008_RS05605	517	170	355	918	204	128	158	191
BTHUR0008_RS05610	592	166	691	1500	76	55	59	110
BTHUR0008_RS05615	1521	398	1723	3681	391	260	372	458
ppnK_1	2559	941	3841	8103	578	355	491	554
BTHUR0008_RS05625	4336	1585	5265	10218	2016	1194	1977	2369
BTHUR0008_RS05630	69	21	72	131	36	14	17	18
BTHUR0008_RS05635	135	53	143	365	57	31	76	54
BTHUR0008_RS05640	29	13	26	69	18	8	15	16
BTHUR0008_RS05645	12	5	13	20	10	3	5	4
BTHUR0008_RS05650	26	4	15	45	4	4	4	4
BTHUR0008_RS05655	4	4	2	9	0	0	1	1
BTHUR0008_RS05660	1	4	2	6	7	4	2	10
BTHUR0008_RS05665	24	2	8	51	5	2	6	5
BTHUR0008_RS05670	17	1	14	33	9	1	7	6
BTHUR0008_RS05675	11	7	26	54	5	6	2	5
BTHUR0008_RS05680	5	2	6	21	3	2	3	0
BTHUR0008_RS05685	6	3	20	36	4	1	3	5
BTHUR0008_RS05690	6	0	12	28	4	1	1	6
BTHUR0008_RS05695	81	40	109	174	71	51	64	70
BTHUR0008_RS05700	97	32	92	177	38	24	42	35
BTHUR0008_RS05705	16712	6392	17702	31358	7730	5151	8025	9295
BTHUR0008_RS05710	14	4	7	23	10	1	4	3
BTHUR0008_RS05715	10	6	12	20	11	6	8	3
BTHUR0008_RS05720	18	4	25	34	6	4	6	7
BTHUR0008_RS05725	8	5	11	49	16	5	8	6
BTHUR0008_RS05730	17	5	5	12	7	3	2	1
BTHUR0008_RS05735	4	1	4	0	0	3	0	0
BTHUR0008_RS05740	1407	638	1644	3351	960	649	638	666
BTHUR0008_RS05745	233	83	217	456	85	63	103	109
BTHUR0008_RS05750	718	372	659	1147	322	224	488	411
BTHUR0008_RS05755	1187	424	926	1938	421	313	635	619
BTHUR0008_RS05760	142	22	244	414	79	49	83	101
BTHUR0008_RS05765	3	1	8	6	2	2	3	2
BTHUR0008_RS05770	2	5	6	0	7	0	1	1
BTHUR0008_RS05775	1934	692	2405	4550	1140	813	1097	1267
BTHUR0008_RS05780	386	143	456	771	514	334	594	512
BTHUR0008_RS05785	54	23	89	190	36	18	45	40
BTHUR0008_RS05790	11	4	15	18	6	3	7	0
BTHUR0008_RS05795	12	6	15	29	3	2	16	7
BTHUR0008_RS05800	6	1	6	8	1	1	2	3
BTHUR0008_RS05805	6	0	5	17	3	3	7	5
BTHUR0008_RS05810	21	13	29	37	14	9	22	34
BTHUR0008_RS05815	14	10	28	59	18	5	17	14
BTHUR0008_RS05820	11	5	17	48	2	1	0	2
BTHUR0008_RS05825	41	21	40	70	41	19	26	32
BTHUR0008_RS05830	44	18	41	89	8	22	26	21
BTHUR0008_RS05835	46	19	38	73	14	21	23	26
BTHUR0008_RS05840	3	0	7	9	1	0	3	3
BTHUR0008_RS05845	34	6	34	104	23	9	19	17
BTHUR0008_RS05850	0	2	7	2	11	0	2	3
BTHUR0008_RS05855	1605	663	1742	3697	790	527	896	888
BTHUR0008_RS05860	5	3	8	11	4	3	1	2
BTHUR0008_RS05865	342	71	572	1055	78	49	57	61
BTHUR0008_RS05870	26	3	27	59	9	5	3	7
BTHUR0008_RS05875	49	22	41	83	30	29	26	40
BTHUR0008_RS05880	28	21	20	50	16	5	8	4
BTHUR0008_RS05885	28	11	31	59	20	12	15	11
BTHUR0008_RS05890	2831	990	2683	4933	1389	975	2006	1815
BTHUR0008_RS05895	8943	5017	9050	17841	9270	6302	13697	12351
BTHUR0008_RS05900	21	3	25	58	20	16	22	20
BTHUR0008_RS05905	31	9	29	75	20	8	34	14
BTHUR0008_RS05910	25	5	16	23	6	3	5	6
BTHUR0008_RS05915	57	25	98	163	42	23	25	41
BTHUR0008_RS05920	23	3	15	64	7	7	4	7
BTHUR0008_RS05925	484	203	834	1893	342	219	351	449
BTHUR0008_RS05930	129	34	145	473	68	43	59	64
BTHUR0008_RS05935	292	109	411	783	173	97	139	163
BTHUR0008_RS05940	426	124	361	794	90	46	88	90
BTHUR0008_RS05945	2	0	3	2	4	0	0	0
BTHUR0008_RS05950	201	61	206	294	72	36	97	56
BTHUR0008_RS05955	10	6	10	32	6	7	6	1
BTHUR0008_RS05960	100	26	87	211	41	24	30	38
BTHUR0008_RS05965	49	19	64	133	22	8	15	11
BTHUR0008_RS05970	2116	886	2142	4522	669	430	642	645
BTHUR0008_RS05975	5	1	10	9	5	12	9	4
BTHUR0008_RS05980	22	1	16	41	14	25	35	22
BTHUR0008_RS05985	10	1	14	21	1	3	8	1
BTHUR0008_RS05990	72	34	101	221	75	65	74	108
BTHUR0008_RS05995	1356	382	923	1672	284	181	441	293
BTHUR0008_RS06000	20	1	30	35	22	16	19	16
BTHUR0008_RS06005	253	93	267	481	136	102	181	185
BTHUR0008_RS06010	477	167	494	1121	140	92	155	164
BTHUR0008_RS06015	2553	963	3903	7994	770	524	507	526
BTHUR0008_RS06020	2039	690	2102	3878	1058	621	853	862
BTHUR0008_RS06025	5262	1539	5071	10448	1208	776	737	1114
BTHUR0008_RS06030	9385	4185	9602	20129	3676	2469	2539	3803
BTHUR0008_RS06035	452	151	523	965	221	128	162	229
BTHUR0008_RS06040	754	352	808	1826	372	262	442	407
BTHUR0008_RS06045	21	8	21	51	16	4	4	7
BTHUR0008_RS06050	515	154	554	1054	141	89	169	150
BTHUR0008_RS06055	137	24	83	203	9	2	13	8
BTHUR0008_RS06060	26	6	24	26	8	4	14	6
BTHUR0008_RS06065	506	217	409	856	427	271	337	430
BTHUR0008_RS06070	234	99	210	425	282	131	251	303
BTHUR0008_RS06075	133	47	91	194	33	27	53	53
BTHUR0008_RS06080	224	68	296	732	48	31	63	72
BTHUR0008_RS06085	293	90	445	875	84	56	56	95
BTHUR0008_RS06090	559	207	636	1487	135	103	142	154
BTHUR0008_RS06095	5603	2562	6081	12474	3966	2894	4296	3395
BTHUR0008_RS06100	334	155	574	1109	185	136	155	238
BTHUR0008_RS06105	388	174	481	857	166	118	156	243
BTHUR0008_RS06110	222	60	249	446	79	61	80	170
BTHUR0008_RS06115	128	64	104	257	30	20	33	43
BTHUR0008_RS06120	128	57	146	285	84	46	28	63
BTHUR0008_RS06125	3142	949	1803	4596	1571	1010	3337	5158
BTHUR0008_RS06130	1502	635	1396	2691	481	312	376	493
BTHUR0008_RS06135	59	14	48	102	20	30	30	22
BTHUR0008_RS06140	8	4	4	12	12	7	5	3
BTHUR0008_RS06145	219	69	131	309	62	40	66	87
BTHUR0008_RS06150	578	272	526	1134	628	418	794	789
BTHUR0008_RS06155	218	90	196	381	244	150	361	377
BTHUR0008_RS06160	24	7	22	57	41	38	56	46
BTHUR0008_RS06165	49	17	46	113	74	58	111	95
BTHUR0008_RS06170	45	16	40	76	78	61	81	85
BTHUR0008_RS06175	1036	387	1008	2163	470	318	503	477
BTHUR0008_RS06180	2346	1040	2390	4790	1582	1039	1410	1835
BTHUR0008_RS06185	0	0	2	8	1	0	0	0
BTHUR0008_RS06190	1	0	1	5	0	0	0	0
BTHUR0008_RS06195	5	2	11	22	5	5	4	2
BTHUR0008_RS06200	4	1	9	10	1	1	1	2
BTHUR0008_RS06205	12	7	5	21	2	2	3	3
BTHUR0008_RS06210	16	5	31	53	8	5	7	5
BTHUR0008_RS06215	31	9	41	122	8	5	15	14
BTHUR0008_RS06220	30	12	60	114	14	17	22	17
BTHUR0008_RS06225	32	7	30	75	13	2	7	11
BTHUR0008_RS06230	0	0	0	0	0	0	0	0
BTHUR0008_RS06235	157	43	515	372	2	2	10	6
BTHUR0008_RS06240	18	6	24	46	3	1	7	9
BTHUR0008_RS06245	36	13	35	57	10	9	17	24
BTHUR0008_RS06250	20	11	21	48	63	25	27	44
BTHUR0008_RS06255	12	4	20	38	3	5	3	5
BTHUR0008_RS06260	786	262	753	1697	220	150	215	248
BTHUR0008_RS06265	1136	321	1043	2379	200	138	177	153
BTHUR0008_RS06270	2630	954	2715	4945	1068	785	1025	1088
BTHUR0008_RS06275	48	27	45	77	33	29	34	62
BTHUR0008_RS06280	0	0	0	0	0	0	0	0
BTHUR0008_RS06285	191	62	133	255	52	28	64	41
BTHUR0008_RS06290	1394	539	1679	3403	1071	919	1153	1404
BTHUR0008_RS06295	713	263	785	1437	372	271	521	467
BTHUR0008_RS06300	3209	1383	2925	5892	985	721	1088	1165
BTHUR0008_RS06305	468	164	496	1000	129	95	168	175
BTHUR0008_RS06310	417	91	236	458	45	30	75	69
BTHUR0008_RS06315	28	6	48	86	11	2	10	8
BTHUR0008_RS06320	119	44	118	249	48	21	55	39
BTHUR0008_RS06325	1774	486	1187	2224	289	237	367	355
BTHUR0008_RS06330	942	319	1149	3012	157	116	142	142
BTHUR0008_RS06335	315	96	444	1058	185	121	136	163
BTHUR0008_RS06340	5686	2798	5946	13106	3791	2387	3896	2924
BTHUR0008_RS06345	14232	5083	16125	33811	4513	2881	3877	3750
BTHUR0008_RS06350	4170	1423	4021	7134	1212	790	1076	1223
BTHUR0008_RS06355	185	48	253	626	115	62	82	89
BTHUR0008_RS06360	110	50	196	349	55	41	43	94
BTHUR0008_RS06365	51	16	60	125	34	18	24	26
BTHUR0008_RS06370	388	178	504	980	302	148	226	326
BTHUR0008_RS06375	156	46	181	323	50	40	61	67
BTHUR0008_RS06380	262	109	277	519	122	74	120	163
BTHUR0008_RS06385	14	8	23	63	12	5	17	18
BTHUR0008_RS06390	78	24	30	76	19	7	19	18
BTHUR0008_RS06395	20	1	24	52	6	10	14	7
BTHUR0008_RS06400	34	9	44	91	4	13	13	8
BTHUR0008_RS06405	722	349	668	1398	427	223	500	621
BTHUR0008_RS06410	11	5	9	32	2	1	4	6
BTHUR0008_RS06415	21	13	40	79	29	16	29	33
BTHUR0008_RS06420	12734	4400	9828	18397	4557	2671	4139	4482
BTHUR0008_RS06425	2209	615	2087	4310	911	522	719	935
BTHUR0008_RS06430	5248	2246	5573	11270	4865	3115	5428	5290
BTHUR0008_RS06435	24804	8127	21703	41907	5233	3458	5201	5807
BTHUR0008_RS06440	3695	1259	3481	6318	1861	1245	2350	2182
BTHUR0008_RS06445	47	15	120	197	36	24	19	33
BTHUR0008_RS06450	255	50	985	1123	5	2	2	6
BTHUR0008_RS06455	537	165	2606	2200	28	9	22	12
BTHUR0008_RS06460	723	164	1745	1262	12	8	15	12
BTHUR0008_RS06465	1	2	0	2	1	1	0	1
BTHUR0008_RS06470	21	3	14	22	8	2	9	7
BTHUR0008_RS06475	39	19	68	75	14	10	12	15
BTHUR0008_RS06480	15	3	10	18	0	0	0	0
BTHUR0008_RS06485	37	16	52	100	48	22	35	22
BTHUR0008_RS06490	312	128	214	387	113	66	65	78
BTHUR0008_RS06495	6400	2515	4892	8740	1920	1120	2086	1696
BTHUR0008_RS06500	931	336	929	1788	253	155	287	235
BTHUR0008_RS06505	5	4	14	28	12	3	5	6
BTHUR0008_RS06510	290	87	199	421	93	41	98	59
BTHUR0008_RS06515	2	0	8	3	2	1	4	0
BTHUR0008_RS06520	48	21	48	85	42	17	34	31
BTHUR0008_RS06525	646	187	523	967	228	136	261	272
BTHUR0008_RS06530	6	1	3	9	3	1	6	4
BTHUR0008_RS06535	6	1	13	44	4	2	5	8
BTHUR0008_RS06540	5	1	12	13	25	17	8	12
BTHUR0008_RS06545	7	11	2	17	20	4	22	7
BTHUR0008_RS06550	7	0	7	15	5	2	7	9
BTHUR0008_RS06555	13	7	16	29	15	15	11	22
BTHUR0008_RS06560	15	9	5	27	7	3	12	9
BTHUR0008_RS06565	2	0	3	4	2	0	0	0
BTHUR0008_RS06570	18	2	26	67	8	12	9	9
BTHUR0008_RS06575	20	8	20	47	9	8	29	8
BTHUR0008_RS06580	16	1	22	52	15	15	21	15
BTHUR0008_RS06585	25	1	28	58	22	7	19	15
leuD	16	6	20	18	6	1	6	7
BTHUR0008_RS06595	29	13	45	199	15	6	36	73
BTHUR0008_RS06600	17	7	18	60	9	7	11	25
BTHUR0008_RS06605	15	2	28	45	7	3	4	14
hisB	6	5	2	15	2	0	2	1
BTHUR0008_RS06615	6	0	7	12	4	4	3	9
BTHUR0008_RS06620	2	1	4	13	1	1	2	1
BTHUR0008_RS06625	9	0	15	17	3	7	6	7
BTHUR0008_RS06630	2	2	9	5	0	1	1	0
BTHUR0008_RS06635	1	0	4	6	0	0	0	0
BTHUR0008_RS06640	21	0	15	42	4	8	7	7
BTHUR0008_RS06645	2	0	1	6	2	1	3	1
BTHUR0008_RS06650	2472	717	1942	5344	746	458	895	1363
BTHUR0008_RS06655	2422	886	2588	4336	1159	712	1133	1146
BTHUR0008_RS06660	2356	1055	2368	4446	627	427	533	570
BTHUR0008_RS06665	11	3	10	24	3	4	1	7
BTHUR0008_RS06670	467	168	441	1040	337	198	335	270
BTHUR0008_RS06675	47	10	110	95	89	70	24	32
BTHUR0008_RS06680	2	2	10	7	12	2	0	4
sat	3	2	4	13	4	5	8	6
BTHUR0008_RS06690	1	2	6	6	3	2	4	4
BTHUR0008_RS06695	14	4	18	33	9	4	4	7
BTHUR0008_RS06700	7	0	5	17	1	0	2	1
BTHUR0008_RS06705	10	5	5	16	1	3	8	5
BTHUR0008_RS06710	12	2	14	22	4	2	3	5
BTHUR0008_RS06715	18	11	62	58	28	26	23	44
BTHUR0008_RS06720	1112	369	1158	2680	184	143	181	231
BTHUR0008_RS06725	2076	803	2488	4172	1640	1135	1230	1105
BTHUR0008_RS06730	12238	3883	14968	26210	2837	2068	3854	3020
BTHUR0008_RS06735	147	44	207	342	35	18	37	39
BTHUR0008_RS06740	940	404	1213	2235	649	375	208	327
BTHUR0008_RS06745	339	105	470	817	539	350	810	569
BTHUR0008_RS06750	303	69	261	518	179	121	234	218
BTHUR0008_RS06755	323	78	360	788	66	36	57	66
BTHUR0008_RS06760	307	95	469	1046	182	102	151	177
BTHUR0008_RS06765	706	205	843	1946	192	123	168	202
BTHUR0008_RS06770	70	53	110	127	49	50	42	83
BTHUR0008_RS06775	163	87	224	345	179	79	145	160
BTHUR0008_RS06780	298	126	240	484	206	91	196	193
BTHUR0008_RS06785	155	68	192	366	107	87	92	111
BTHUR0008_RS06790	20	3	15	23	3	5	4	11
BTHUR0008_RS06795	0	0	0	0	0	0	0	0
BTHUR0008_RS06800	133	43	205	414	47	25	33	20
BTHUR0008_RS06805	68	26	79	166	21	19	7	17
BTHUR0008_RS06810	1565	683	1033	2608	828	491	1316	2421
BTHUR0008_RS06815	129	46	96	221	16	4	7	11
BTHUR0008_RS06820	89	15	52	136	7	10	15	8
BTHUR0008_RS06825	1146	388	1254	2720	698	519	814	1494
BTHUR0008_RS06830	5872	2168	5882	11006	2752	1714	2531	3515
BTHUR0008_RS06835	2055	727	1751	3536	1467	988	1518	1651
BTHUR0008_RS06840	262	129	543	1278	202	185	129	235
BTHUR0008_RS06845	7	0	2	2	1	0	0	1
BTHUR0008_RS06850	14	6	6	22	10	11	4	11
BTHUR0008_RS06855	449	152	265	615	106	81	93	89
BTHUR0008_RS06860	112	53	139	323	63	47	59	56
BTHUR0008_RS06865	134	34	82	138	22	14	49	25
BTHUR0008_RS06870	1991	817	1676	3308	1910	1326	3528	2024
BTHUR0008_RS06875	1365	501	1180	2594	546	348	666	567
BTHUR0008_RS06880	4506	1432	3374	6307	1891	1273	2160	2025
BTHUR0008_RS06885	149	82	186	342	68	55	75	61
BTHUR0008_RS06890	6081	2309	5928	11365	2780	1838	2769	2900
BTHUR0008_RS06895	63	16	83	207	54	29	47	59
BTHUR0008_RS06900	129	73	103	211	92	52	136	115
BTHUR0008_RS06905	12	7	21	29	5	4	4	5
BTHUR0008_RS06910	17	6	16	34	8	6	4	8
BTHUR0008_RS06915	4	3	13	3	4	4	3	4
BTHUR0008_RS06920	11	9	9	48	25	18	27	16
BTHUR0008_RS06925	1954	580	1946	4375	1023	800	1124	1402
BTHUR0008_RS06930	1286	456	1229	2866	455	271	508	584
BTHUR0008_RS06935	555	169	627	1763	160	84	162	266
BTHUR0008_RS06940	1059	367	827	2385	450	293	477	627
BTHUR0008_RS06945	2619	998	2757	5729	831	471	1016	979
BTHUR0008_RS06950	6768	2343	5702	11764	1474	875	1452	1529
BTHUR0008_RS06955	203	58	279	621	65	32	39	46
BTHUR0008_RS06960	29	12	41	119	46	13	39	34
BTHUR0008_RS06965	2094	720	1274	2285	632	388	611	541
BTHUR0008_RS06970	868	274	583	1095	147	103	182	193
BTHUR0008_RS06975	1225	376	752	1381	851	519	1166	798
BTHUR0008_RS06980	163	77	233	466	51	35	66	86
BTHUR0008_RS06985	558	171	625	1426	257	137	255	321
BTHUR0008_RS06990	286	81	275	612	39	22	40	44
BTHUR0008_RS06995	365	101	487	967	127	81	133	115
BTHUR0008_RS07000	620	254	739	1549	167	121	189	200
BTHUR0008_RS07005	735	269	967	1737	221	161	205	229
BTHUR0008_RS07010	1578	742	1604	3228	499	351	490	543
BTHUR0008_RS07015	11097	4308	13896	25213	4576	3248	5635	5644
BTHUR0008_RS07020	12	2	14	20	6	4	4	6
BTHUR0008_RS07025	464	123	194	446	182	106	224	172
BTHUR0008_RS07030	225	80	291	535	306	292	266	375
BTHUR0008_RS07035	790	209	1048	1977	275	230	248	317
BTHUR0008_RS07040	2486	1070	2004	3470	679	429	775	692
BTHUR0008_RS07045	3061	1200	2378	4819	678	493	567	506
BTHUR0008_RS07050	10132	4095	9780	18553	2703	1890	3456	3139
BTHUR0008_RS07055	1373	484	1617	2817	907	517	675	725
BTHUR0008_RS07060	1	0	0	3	0	3	1	0
BTHUR0008_RS07065	3	0	1	6	6	0	1	1
BTHUR0008_RS07070	11	3	7	25	6	1	5	7
BTHUR0008_RS07075	0	0	0	0	0	1	0	0
engA	9185	3250	6376	14844	2989	1920	2254	2663
BTHUR0008_RS07085	13298	5867	12530	23889	4384	3043	3226	4219
BTHUR0008_RS07090	4	5	15	10	1	0	3	3
BTHUR0008_RS07095	4	2	0	8	2	0	0	3
BTHUR0008_RS07100	22	3	15	31	10	6	11	11
BTHUR0008_RS07105	102	35	91	236	82	50	79	84
BTHUR0008_RS07110	29987	8692	18534	34238	6486	3853	7363	6847
BTHUR0008_RS07115	6113	2259	6900	14590	2152	1430	1983	2705
BTHUR0008_RS07120	2148	631	2339	4433	1088	804	1034	1211
BTHUR0008_RS07125	1949	861	2375	4758	956	639	1103	931
BTHUR0008_RS07130	4511	2310	4906	10367	1306	902	1326	1226
BTHUR0008_RS07135	2447	840	2861	4854	1204	946	1601	1614
BTHUR0008_RS07140	908	276	1237	2767	431	240	492	461
BTHUR0008_RS07145	1504	504	1835	3585	567	308	501	540
BTHUR0008_RS07150	772	350	713	1473	261	159	329	282
BTHUR0008_RS07155	3786	1381	3779	7020	1842	1307	1885	1615
BTHUR0008_RS07160	341	91	282	517	160	90	158	116
BTHUR0008_RS07165	28	7	37	49	11	12	16	19
BTHUR0008_RS07170	116	82	158	304	163	56	99	145
BTHUR0008_RS07175	113	39	145	256	72	42	81	92
BTHUR0008_RS07180	333	117	301	700	138	92	135	195
BTHUR0008_RS07185	184	64	218	537	181	149	172	289
BTHUR0008_RS07190	224	66	180	311	52	41	54	62
BTHUR0008_RS07195	85	30	80	234	15	23	13	21
BTHUR0008_RS07200	3561	1326	2716	5473	1953	1233	1989	1621
BTHUR0008_RS07205	25	10	28	40	19	9	6	7
BTHUR0008_RS07210	206	88	225	430	69	45	72	59
BTHUR0008_RS07215	349	73	681	1596	173	110	180	168
BTHUR0008_RS07220	588	189	777	1646	384	254	376	415
BTHUR0008_RS07225	316	172	571	1085	475	313	465	544
BTHUR0008_RS07230	613	171	848	1653	177	101	205	195
BTHUR0008_RS07235	1637	465	2161	4435	628	344	674	642
BTHUR0008_RS07240	1732	627	2347	5255	660	388	654	716
BTHUR0008_RS07245	1159	440	1516	3239	840	567	719	1040
BTHUR0008_RS07250	7	4	12	20	4	0	2	5
BTHUR0008_RS07255	2323	801	3606	7090	642	451	500	638
BTHUR0008_RS07260	1124	397	1409	2756	376	229	358	342
BTHUR0008_RS07265	970	322	1467	2626	304	212	299	378
BTHUR0008_RS07270	1654	540	1900	4031	607	334	676	651
BTHUR0008_RS07275	598	147	523	1101	157	86	165	139
BTHUR0008_RS07280	6348	2339	8545	19360	2955	2027	2615	3661
BTHUR0008_RS07285	8147	3815	16790	34390	4460	2797	5283	4837
BTHUR0008_RS07290	287	56	375	903	112	74	103	113
BTHUR0008_RS07295	366	83	479	1101	144	101	108	126
BTHUR0008_RS07300	108	27	165	321	18	20	35	23
BTHUR0008_RS07305	11093	4351	12974	27285	6340	4006	4575	5039
BTHUR0008_RS07310	681	225	585	1356	336	264	272	340
BTHUR0008_RS07315	65	27	59	170	31	25	30	48
BTHUR0008_RS07320	244	72	226	472	87	39	57	85
BTHUR0008_RS07325	71	23	61	109	21	12	19	16
BTHUR0008_RS07330	111	12	245	441	92	52	156	111
BTHUR0008_RS07335	34	15	24	49	18	12	18	14
BTHUR0008_RS07340	11	3	2	7	1	1	2	3
BTHUR0008_RS07345	361	119	457	897	203	107	155	238
BTHUR0008_RS07350	899	253	785	1825	222	133	175	185
BTHUR0008_RS31745	264659	167061	311672	465144	253379	171386	244418	265335
BTHUR0008_RS07355	7896	3152	8741	16729	3730	2573	1927	2920
BTHUR0008_RS07360	43	18	78	134	33	10	11	25
BTHUR0008_RS07365	4439	1594	4331	9029	2088	1300	1193	1962
BTHUR0008_RS07370	2016	817	2296	4473	976	667	1138	1191
BTHUR0008_RS07375	36	20	82	162	17	13	24	15
BTHUR0008_RS07380	132	40	167	331	44	33	52	41
BTHUR0008_RS07385	12	7	26	32	12	3	1259	9
BTHUR0008_RS07390	94	46	170	277	72	78	5432	157
BTHUR0008_RS07395	470	184	427	893	97	71	107	84
BTHUR0008_RS07400	1037	293	1257	2860	480	293	646	630
BTHUR0008_RS07405	24	12	43	81	43	17	43	56
BTHUR0008_RS07410	629	194	631	1550	250	164	362	320
BTHUR0008_RS07415	356	151	377	597	241	133	363	284
BTHUR0008_RS07420	1553	565	1389	2707	376	251	530	484
BTHUR0008_RS07425	106	41	83	166	32	19	20	17
BTHUR0008_RS07430	86	25	137	288	43	37	50	64
BTHUR0008_RS07435	311	109	473	1068	168	91	154	150
BTHUR0008_RS07440	213	88	283	501	49	51	63	76
BTHUR0008_RS07445	2827	787	1925	4401	431	264	466	422
BTHUR0008_RS07450	2704	665	2331	4590	631	407	495	416
BTHUR0008_RS07455	2	2	9	11	4	1	4	0
BTHUR0008_RS07460	5	0	3	10	2	0	0	2
BTHUR0008_RS07465	3	0	5	3	3	1	1	0
BTHUR0008_RS07470	6	2	5	5	2	0	0	1
BTHUR0008_RS07475	14	1	6	34	6	7	10	10
BTHUR0008_RS07480	16	13	19	53	11	7	5	8
BTHUR0008_RS07485	19	9	35	45	11	4	14	3
BTHUR0008_RS07490	23	11	19	54	14	19	26	22
BTHUR0008_RS07495	8	3	6	46	2	1	2	7
BTHUR0008_RS07500	30	22	32	62	8	6	10	4
BTHUR0008_RS07505	432	153	396	906	199	134	170	170
BTHUR0008_RS07510	50	23	59	110	19	16	13	19
BTHUR0008_RS07515	89	52	68	118	20	21	41	35
BTHUR0008_RS07520	338	119	227	361	154	83	139	199
BTHUR0008_RS07525	198	67	148	297	41	28	57	49
rnhA	264	74	160	474	85	63	98	93
BTHUR0008_RS07535	3124	977	2536	5717	677	448	797	744
BTHUR0008_RS07540	195	60	209	307	62	41	23	32
BTHUR0008_RS07545	115	21	147	282	57	46	51	39
BTHUR0008_RS07550	10	1	5	24	1	3	6	5
BTHUR0008_RS07555	71	23	52	141	59	33	69	62
BTHUR0008_RS07560	1699	563	1389	2673	354	192	543	301
BTHUR0008_RS07565	25	2	12	44	3	6	3	5
BTHUR0008_RS07570	172	61	108	234	54	43	124	98
BTHUR0008_RS07575	25	12	27	22	18	8	19	6
BTHUR0008_RS07580	18	3	19	31	1	2	6	4
BTHUR0008_RS07585	2	0	1	1	0	0	0	1
BTHUR0008_RS07590	63	13	77	93	22	12	16	17
BTHUR0008_RS07595	33	11	23	88	48	26	45	64
BTHUR0008_RS07600	6	0	6	9	0	2	0	1
BTHUR0008_RS07605	2841	884	1940	3042	762	513	641	646
BTHUR0008_RS07610	120	31	133	328	54	29	61	46
BTHUR0008_RS07615	760	262	882	1759	214	142	241	210
BTHUR0008_RS07620	32	13	38	78	4	8	9	5
BTHUR0008_RS07625	493	222	604	1310	134	79	170	119
BTHUR0008_RS07630	1310	548	932	1891	347	244	442	294
BTHUR0008_RS07635	1073	383	795	1658	247	217	210	264
BTHUR0008_RS07640	49	17	44	63	11	11	14	15
BTHUR0008_RS07645	53	14	80	156	11	8	6	5
BTHUR0008_RS07650	109	34	103	211	30	18	33	21
BTHUR0008_RS07655	134	34	91	205	40	28	38	49
BTHUR0008_RS07660	28	7	25	62	4	6	15	5
BTHUR0008_RS07665	70	27	66	168	33	25	31	26
BTHUR0008_RS07670	14	9	9	34	1	4	3	5
BTHUR0008_RS07675	2	1	0	0	0	0	1	0
BTHUR0008_RS07680	67	11	105	165	20	24	19	33
BTHUR0008_RS07685	94	20	97	184	8	9	12	7
BTHUR0008_RS07690	1026	390	1015	2086	652	408	557	576
BTHUR0008_RS07695	498	93	662	1423	240	148	285	337
BTHUR0008_RS07700	678	198	1199	2179	404	230	300	324
BTHUR0008_RS07705	8215	2706	8395	17426	2042	1386	2276	2052
BTHUR0008_RS07710	11185	3977	11486	23717	4158	2635	4945	4246
BTHUR0008_RS07715	1846	511	3035	6324	716	474	696	809
BTHUR0008_RS07720	3659	1171	6101	13024	1309	781	1423	1368
BTHUR0008_RS07725	1001	292	899	1802	225	140	245	261
BTHUR0008_RS07730	493	271	534	1038	315	193	324	290
BTHUR0008_RS07735	470	163	313	761	212	139	264	213
BTHUR0008_RS07740	453	117	353	689	147	111	137	159
BTHUR0008_RS07745	152	47	151	346	36	14	41	38
flgK	3318	1017	3788	7918	1797	1172	1773	2005
flgL	2448	767	2980	6869	1190	862	1312	1568
fliD	8573	2654	12243	26634	2802	1959	2643	3448
BTHUR0008_RS07765	2517	577	2809	7462	335	237	322	416
BTHUR0008_RS07770	1287	317	1067	2116	264	138	280	294
flgB	456	127	565	1343	190	104	175	187
BTHUR0008_RS07780	977	325	1220	2891	771	389	684	779
fliE	2748	854	3781	8252	970	702	946	1012
BTHUR0008_RS07790	7079	2259	8359	17782	4061	2391	4007	3937
BTHUR0008_RS07795	3331	1183	3702	7192	1454	899	1577	1409
fliH	2002	587	2266	5643	650	302	442	461
fliI	4791	1911	5232	11012	2159	1458	1723	2238
BTHUR0008_RS07810	449	75	616	1725	193	146	235	179
BTHUR0008_RS07815	1282	390	1543	3749	577	346	560	616
flgD	1522	413	1997	4675	507	270	420	570
BTHUR0008_RS07825	4361	1333	6111	11900	2072	1137	1764	2495
BTHUR0008_RS07830	241	77	327	600	126	85	154	179
BTHUR0008_RS07835	812	237	1104	2143	413	215	395	417
BTHUR0008_RS07840	4432	1620	3757	7566	1500	781	1492	1551
BTHUR0008_RS07845	244	108	347	717	232	172	327	229
BTHUR0008_RS07850	215	87	248	427	216	134	153	215
BTHUR0008_RS07855	44299	15139	37511	71234	12924	7931	13218	12547
BTHUR0008_RS07860	3270	1139	3595	7517	1492	950	1373	1417
BTHUR0008_RS07865	688	206	671	1228	168	109	287	236
BTHUR0008_RS07870	4602	1292	4022	9637	1222	756	1284	1332
BTHUR0008_RS07875	1529	344	1300	2844	499	249	582	473
BTHUR0008_RS07880	1399	577	1387	3010	467	262	399	517
BTHUR0008_RS07885	983	312	1030	2023	423	290	426	437
BTHUR0008_RS07890	292	64	252	556	30	22	47	48
BTHUR0008_RS07895	1289	373	1400	3110	626	329	632	599
BTHUR0008_RS07900	3071	832	3826	10692	1118	577	974	1116
BTHUR0008_RS07905	5740	1512	5050	10830	1825	1045	1571	1764
flhF	4493	1496	4039	8644	1973	1142	1761	1959
flgG	4919	1937	5043	9819	2616	1609	2121	2619
BTHUR0008_RS07920	50	28	130	163	10	8	9	13
BTHUR0008_RS07925	70	39	93	207	45	47	29	68
BTHUR0008_RS07930	45	20	69	112	21	25	30	58
BTHUR0008_RS07935	40	18	50	114	48	33	39	30
BTHUR0008_RS07940	61	23	65	93	23	11	21	33
BTHUR0008_RS07945	16	3	5	10	2	2	3	1
BTHUR0008_RS07950	50	27	58	105	97	44	107	95
BTHUR0008_RS07955	73	30	61	119	46	14	34	28
BTHUR0008_RS07960	141	39	105	234	44	20	27	32
BTHUR0008_RS07965	6	2	7	9	1	0	3	4
BTHUR0008_RS07970	248	125	195	319	114	124	140	129
BTHUR0008_RS07975	13	7	15	39	3	4	7	4
BTHUR0008_RS07980	9	1	20	66	2	0	3	3
BTHUR0008_RS07985	19	12	31	50	19	24	26	28
BTHUR0008_RS07990	2	1	2	10	1	0	4	0
BTHUR0008_RS07995	6	3	8	16	4	3	6	5
BTHUR0008_RS08000	20	6	29	47	9	11	15	14
BTHUR0008_RS08005	15	4	27	52	10	2	5	9
BTHUR0008_RS08010	10	4	17	33	9	5	3	8
BTHUR0008_RS08015	849	216	396	1555	251	123	476	1220
BTHUR0008_RS08020	664	141	300	956	128	113	437	539
BTHUR0008_RS08025	39	21	31	35	32	18	51	54
BTHUR0008_RS08030	114	35	88	230	27	17	36	40
BTHUR0008_RS08035	32	9	25	64	2	1	3	5
BTHUR0008_RS08040	32	7	37	93	8	14	26	36
BTHUR0008_RS08045	856	516	795	1481	506	353	798	598
BTHUR0008_RS08050	78	26	60	123	37	23	39	44
BTHUR0008_RS08055	19	15	34	46	29	15	29	30
BTHUR0008_RS08060	15	6	13	20	4	1	0	3
BTHUR0008_RS08065	289	85	339	653	105	86	164	137
BTHUR0008_RS08070	37	7	46	59	14	10	22	16
BTHUR0008_RS08075	6	5	7	29	1	0	2	1
BTHUR0008_RS08080	29	18	49	108	17	17	21	29
BTHUR0008_RS08085	5	3	2	7	3	1	3	2
BTHUR0008_RS08090	21	11	25	42	9	9	21	20
BTHUR0008_RS08095	139	39	225	306	14	4	11	2
BTHUR0008_RS08100	103	30	134	192	28	18	22	23
BTHUR0008_RS08105	225	53	264	450	78	51	56	76
BTHUR0008_RS08110	15	3	21	11	0	1	0	2
BTHUR0008_RS08115	163	87	192	399	99	54	77	87
BTHUR0008_RS08120	8	2	5	4	2	2	2	0
BTHUR0008_RS08125	9	4	12	28	3	5	1	8
BTHUR0008_RS08130	17	6	26	46	1	7	11	5
BTHUR0008_RS08135	5889	2476	5883	11077	1890	1097	1570	1619
BTHUR0008_RS08140	50	14	44	69	21	12	25	18
BTHUR0008_RS08145	20	6	6	31	7	14	6	8
BTHUR0008_RS08150	2470	990	3299	5234	380	306	554	497
BTHUR0008_RS08155	237	93	220	461	192	128	299	188
BTHUR0008_RS08160	335	150	355	701	173	122	155	176
BTHUR0008_RS08165	707	223	525	1092	160	96	141	145
BTHUR0008_RS08170	135	67	153	316	70	53	67	35
BTHUR0008_RS08175	92	44	126	159	28	24	50	34
BTHUR0008_RS08180	710	242	649	1302	154	69	119	148
BTHUR0008_RS08185	411	100	281	653	60	59	72	63
BTHUR0008_RS08190	536	202	612	1298	80	36	67	85
BTHUR0008_RS08195	218	116	387	1011	85	64	77	106
BTHUR0008_RS08200	114	33	112	179	8	15	7	10
BTHUR0008_RS08205	23	8	29	74	22	5	17	17
BTHUR0008_RS08210	22	11	31	32	4	0	7	5
BTHUR0008_RS08215	101	27	67	184	22	9	32	7
BTHUR0008_RS08220	461	228	700	1294	429	316	386	443
BTHUR0008_RS08225	144	60	226	456	159	104	194	221
BTHUR0008_RS08230	781	303	765	1231	333	179	286	284
BTHUR0008_RS08235	658	298	811	1543	352	204	325	274
BTHUR0008_RS08240	348	105	158	511	61	49	71	31
BTHUR0008_RS08245	118	77	105	314	131	87	133	100
BTHUR0008_RS08250	200	58	255	628	57	37	50	47
BTHUR0008_RS08255	338	122	285	617	124	74	129	131
BTHUR0008_RS08260	57	26	56	114	27	16	29	26
BTHUR0008_RS08265	54	23	78	172	28	24	33	36
BTHUR0008_RS08270	76	22	54	119	19	15	27	22
BTHUR0008_RS08275	4	1	6	9	3	6	0	1
pyrH_1	17	6	20	37	13	6	19	15
BTHUR0008_RS08285	9110	4153	15183	26301	6724	4328	4987	5186
aspA_2	7962	3477	12722	21277	5379	3864	6276	5168
BTHUR0008_RS08295	7552	3502	9040	15168	6864	4176	7848	7155
BTHUR0008_RS08300	405	187	601	1290	309	195	257	413
BTHUR0008_RS08305	292	110	509	886	348	232	319	344
BTHUR0008_RS08310	790	233	838	1829	330	225	448	387
BTHUR0008_RS08315	16	7	9	14	0	0	2	0
BTHUR0008_RS08320	96	45	134	258	57	40	70	56
BTHUR0008_RS08325	709	263	628	1447	161	113	143	165
BTHUR0008_RS08330	16	1	19	29	13	2	5	2
BTHUR0008_RS08335	165	91	221	373	178	153	196	238
BTHUR0008_RS08340	140	42	137	219	63	33	40	53
BTHUR0008_RS08345	33	9	53	103	14	5	8	15
BTHUR0008_RS08350	5	3	15	15	5	1	2	1
BTHUR0008_RS08355	114	46	132	262	67	52	58	47
BTHUR0008_RS08360	1	0	4	0	0	0	0	0
BTHUR0008_RS08365	35	12	43	61	21	10	23	21
BTHUR0008_RS08370	23	7	29	66	1	1	4	2
BTHUR0008_RS08375	138	50	201	439	72	49	67	76
BTHUR0008_RS08380	272	98	255	503	88	92	120	121
BTHUR0008_RS08385	391	197	507	1014	432	307	468	460
BTHUR0008_RS08390	10	2	26	63	12	5	13	8
BTHUR0008_RS08395	292	85	271	615	221	104	144	139
BTHUR0008_RS08400	69	12	60	149	28	31	26	41
BTHUR0008_RS08405	287	103	353	718	122	65	163	126
BTHUR0008_RS08410	17	6	17	54	7	4	1	1
BTHUR0008_RS08415	72	31	104	191	30	19	32	42
BTHUR0008_RS08420	13	5	30	40	11	7	7	5
BTHUR0008_RS08425	836	324	862	1764	377	239	318	392
BTHUR0008_RS08430	147	69	137	263	111	65	99	125
BTHUR0008_RS08435	942	638	1061	1772	555	391	577	570
BTHUR0008_RS08440	39	8	52	82	7	12	19	19
BTHUR0008_RS08445	288	125	211	420	126	75	115	158
BTHUR0008_RS08450	34	11	62	139	25	15	23	20
BTHUR0008_RS08455	1	0	1	0	0	0	1	1
BTHUR0008_RS08460	153	85	240	346	178	133	186	147
BTHUR0008_RS08465	1	6	6	5	1	0	1	0
BTHUR0008_RS08470	8	3	12	17	4	3	5	5
BTHUR0008_RS08475	63	36	59	86	5	6	5	7
BTHUR0008_RS08480	2	0	3	10	0	0	0	1
BTHUR0008_RS08485	15	4	10	50	2	4	5	3
BTHUR0008_RS08490	50	22	73	137	52	22	41	49
BTHUR0008_RS08495	151	51	104	246	46	34	48	42
BTHUR0008_RS08500	3	0	8	6	0	2	2	0
BTHUR0008_RS08505	123	45	137	282	90	65	127	119
BTHUR0008_RS08510	18	6	18	51	9	7	4	8
BTHUR0008_RS08515	20	2	21	44	6	6	4	8
BTHUR0008_RS08520	295	106	297	522	164	112	118	139
BTHUR0008_RS08525	67	17	48	59	16	9	23	12
BTHUR0008_RS08530	4290	1531	4166	8551	1414	966	1270	1572
BTHUR0008_RS08535	76	16	64	126	22	17	24	17
BTHUR0008_RS08540	196	84	204	365	145	98	221	184
BTHUR0008_RS08545	6	0	5	20	6	4	7	3
BTHUR0008_RS08550	9	1	2	9	11	3	4	4
BTHUR0008_RS08555	11293	3462	11810	20245	1914	1118	516	1674
BTHUR0008_RS08560	119	57	134	248	48	27	49	35
BTHUR0008_RS08565	263	146	249	528	159	106	209	148
BTHUR0008_RS08570	1478	522	1341	2903	602	368	463	656
BTHUR0008_RS08575	50	22	30	73	22	8	25	21
BTHUR0008_RS08580	37	24	44	110	27	16	29	23
BTHUR0008_RS08585	23	7	30	43	14	10	17	16
BTHUR0008_RS08590	81	33	105	223	35	21	38	37
BTHUR0008_RS08595	44	21	67	127	22	22	21	33
BTHUR0008_RS08600	222	102	159	359	93	41	120	90
BTHUR0008_RS08605	4529	1584	3557	7851	2702	1924	2613	3113
BTHUR0008_RS08610	10	7	13	15	5	3	2	2
BTHUR0008_RS08615	186	61	234	429	75	49	78	79
BTHUR0008_RS08620	0	0	0	0	0	0	0	0
BTHUR0008_RS08625	2382	965	2006	4238	1510	1217	1216	1533
BTHUR0008_RS08630	6178	2616	5166	11281	2711	1954	4407	3324
BTHUR0008_RS08635	2996	1139	3239	6487	1758	1251	2537	2060
BTHUR0008_RS08640	1564	633	1620	4098	915	630	1361	951
BTHUR0008_RS08645	62	20	67	148	21	10	31	15
BTHUR0008_RS08650	5	5	9	31	14	5	7	2
BTHUR0008_RS08655	100	30	102	233	31	24	38	49
BTHUR0008_RS08660	78	33	100	192	28	23	48	63
BTHUR0008_RS08665	388	155	401	980	137	94	115	137
BTHUR0008_RS08670	284	102	304	588	115	91	132	136
BTHUR0008_RS08675	27	8	26	51	5	10	4	6
BTHUR0008_RS08680	32	13	67	142	10	14	7	13
BTHUR0008_RS08685	96	35	117	263	50	34	50	52
BTHUR0008_RS08690	1290	538	1474	3197	407	292	395	466
BTHUR0008_RS08695	618	241	658	1354	449	299	250	424
BTHUR0008_RS08700	505	173	529	1143	424	257	184	449
deoA_1	1378	507	1280	2763	1151	681	551	1104
BTHUR0008_RS08710	257	157	255	552	309	153	187	312
BTHUR0008_RS08715	8	2	3	4	3	2	1	4
BTHUR0008_RS08720	3	1	5	13	3	2	3	0
BTHUR0008_RS08725	38	10	24	30	8	10	11	14
BTHUR0008_RS08730	50	21	40	141	25	28	21	32
BTHUR0008_RS08735	64	28	42	104	27	21	27	18
BTHUR0008_RS08740	11	1	13	23	3	1	8	1
BTHUR0008_RS08745	10	3	6	21	3	7	4	11
BTHUR0008_RS08750	543	254	508	1009	274	168	312	308
BTHUR0008_RS08755	210	67	110	258	69	43	38	81
BTHUR0008_RS08760	11	3	14	29	3	6	3	4
BTHUR0008_RS08765	3	0	5	4	2	0	0	2
BTHUR0008_RS08770	1750	729	1993	3956	910	612	785	696
BTHUR0008_RS08775	27	22	15	32	4	9	4	9
BTHUR0008_RS08780	167	68	127	229	139	81	164	154
BTHUR0008_RS08785	36	14	45	78	43	20	30	30
BTHUR0008_RS08790	629	310	593	1043	421	273	614	649
BTHUR0008_RS08795	113	41	157	333	72	68	71	64
BTHUR0008_RS08800	158	41	121	356	28	22	27	24
BTHUR0008_RS08805	83	34	65	218	8	17	12	20
BTHUR0008_RS08810	150	67	132	287	46	36	45	61
BTHUR0008_RS08815	181	82	193	440	70	36	38	59
BTHUR0008_RS08820	25	11	20	59	6	7	6	7
BTHUR0008_RS08825	2	1	9	14	4	1	10	5
BTHUR0008_RS08830	15	5	14	34	3	1	3	11
BTHUR0008_RS08835	0	0	0	0	0	0	0	0
BTHUR0008_RS08840	22	11	17	66	6	3	7	7
BTHUR0008_RS08845	124	83	104	183	51	37	55	31
BTHUR0008_RS08850	201	78	290	471	151	81	202	176
BTHUR0008_RS08855	234	128	298	482	119	82	174	115
BTHUR0008_RS08860	6	0	0	1	0	2	5	4
BTHUR0008_RS08865	554	168	676	1713	310	206	298	365
BTHUR0008_RS08870	226	52	282	649	82	31	69	79
BTHUR0008_RS08875	130	56	152	468	32	15	30	33
BTHUR0008_RS08880	2536	959	2273	4068	675	455	689	714
BTHUR0008_RS08885	27	21	38	70	67	29	18	61
BTHUR0008_RS08890	436	153	419	740	212	143	296	247
BTHUR0008_RS08895	22	14	35	56	8	3	4	3
BTHUR0008_RS08900	2	2	4	13	3	0	1	2
BTHUR0008_RS08905	3	2	3	5	1	0	1	5
BTHUR0008_RS08910	7	2	11	28	12	4	2	3
BTHUR0008_RS08915	72	35	85	191	45	22	34	44
BTHUR0008_RS08920	61	25	61	72	23	10	20	27
BTHUR0008_RS08925	6	2	13	15	3	2	8	2
BTHUR0008_RS08930	4	1	3	3	0	1	0	4
BTHUR0008_RS08935	1	0	1	4	0	0	0	0
BTHUR0008_RS08940	393	65	214	471	85	46	68	137
BTHUR0008_RS08945	406	164	367	678	185	102	178	251
BTHUR0008_RS08950	2663	326	691	4108	275	177	940	3286
BTHUR0008_RS08955	3817	473	962	8133	225	113	863	6833
BTHUR0008_RS08960	1566	138	297	2864	65	48	136	835
BTHUR0008_RS08965	1159	150	320	1894	75	60	59	173
BTHUR0008_RS08970	5	1	7	16	2	2	3	1
BTHUR0008_RS08975	42	16	28	62	8	10	4	17
BTHUR0008_RS08980	87	38	116	258	50	26	34	28
BTHUR0008_RS08985	27	13	40	87	23	15	16	29
BTHUR0008_RS08990	2	2	2	4	0	0	0	1
BTHUR0008_RS08995	174	74	203	431	68	49	63	56
BTHUR0008_RS09000	65	20	39	78	3	7	3	5
BTHUR0008_RS09005	453	153	274	649	44	25	46	35
BTHUR0008_RS09010	135	50	114	196	46	39	59	58
BTHUR0008_RS09015	548	244	1051	1859	449	349	274	353
BTHUR0008_RS09020	162	60	115	220	56	19	78	45
BTHUR0008_RS09025	4	5	7	2	2	0	0	1
BTHUR0008_RS09030	78757	32611	64408	123527	37668	24668	36987	35671
BTHUR0008_RS09035	465	156	624	1128	185	144	99	212
BTHUR0008_RS09040	323	79	274	640	153	89	128	150
BTHUR0008_RS09045	68	28	99	239	88	55	94	110
BTHUR0008_RS09050	178	54	183	417	91	59	91	94
BTHUR0008_RS09055	21	10	18	63	4	5	8	2
fabG_1	1999	639	1874	2973	802	560	881	756
BTHUR0008_RS09065	41	23	86	200	43	35	62	67
BTHUR0008_RS09070	317	99	321	619	135	96	169	187
BTHUR0008_RS09075	8	2	29	38	3	8	12	10
BTHUR0008_RS09080	14	10	19	25	2	6	6	4
BTHUR0008_RS09085	46	27	59	84	32	21	28	42
BTHUR0008_RS09090	25	18	26	39	13	5	9	8
BTHUR0008_RS09095	472	166	785	1373	373	218	343	481
BTHUR0008_RS09100	598	200	584	1222	272	157	185	278
BTHUR0008_RS09105	1514	465	1757	3921	813	592	614	1026
BTHUR0008_RS09110	22	7	12	33	5	1	3	6
BTHUR0008_RS09115	51	13	55	171	56	30	41	44
BTHUR0008_RS09120	4128	1465	3653	6193	3660	2617	2553	3639
BTHUR0008_RS09125	684	176	1013	2150	228	174	167	250
BTHUR0008_RS09130	570	185	723	1495	180	121	127	159
BTHUR0008_RS09135	1208	337	1611	3110	601	407	456	640
BTHUR0008_RS09140	4482	1663	6800	13294	2852	2139	2401	2889
BTHUR0008_RS09145	2062	594	2227	4290	839	472	846	808
BTHUR0008_RS09150	259	83	208	486	95	45	55	69
BTHUR0008_RS09155	6	0	12	16	2	5	8	6
BTHUR0008_RS09160	164	50	279	405	17	16	18	29
BTHUR0008_RS09165	92	26	179	217	7	7	10	11
BTHUR0008_RS09170	84	15	124	207	22	9	9	17
BTHUR0008_RS09175	9	3	26	49	1	0	5	0
BTHUR0008_RS09180	131	35	273	426	14	8	21	10
BTHUR0008_RS09185	77	28	116	193	23	14	34	34
BTHUR0008_RS09190	0	0	1	0	0	0	0	0
BTHUR0008_RS09195	40	24	58	79	43	30	38	41
BTHUR0008_RS09200	7	0	8	13	8	3	4	7
BTHUR0008_RS09205	402	146	494	949	212	146	178	184
BTHUR0008_RS09210	39	6	30	87	7	4	8	3
BTHUR0008_RS09215	27	8	12	36	14	12	8	6
BTHUR0008_RS09220	0	0	1	0	0	0	1	0
BTHUR0008_RS09225	1556	549	1673	3648	256	197	278	282
BTHUR0008_RS09230	3863	1564	4837	9788	2770	2020	3598	2837
BTHUR0008_RS09235	1	0	0	1	0	0	0	0
BTHUR0008_RS09240	38	4	41	45	22	19	34	24
BTHUR0008_RS09245	3731	1403	3017	6124	1180	755	1194	1162
BTHUR0008_RS09250	829	286	1215	2435	661	384	613	610
BTHUR0008_RS09255	187	61	267	498	72	53	99	71
BTHUR0008_RS09260	246	129	349	562	187	139	168	186
BTHUR0008_RS09265	145	88	105	210	189	105	216	120
BTHUR0008_RS09270	15	5	14	25	4	3	9	6
BTHUR0008_RS09275	30	18	41	79	16	11	12	29
BTHUR0008_RS09280	61	16	39	53	9	2	17	9
BTHUR0008_RS09285	145	62	123	224	72	51	108	134
BTHUR0008_RS09290	2	2	3	9	2	0	5	3
BTHUR0008_RS09295	47	16	100	191	19	12	36	43
BTHUR0008_RS09300	3148	974	3810	8143	1308	824	1076	1346
BTHUR0008_RS09305	27	8	89	126	98	55	103	114
BTHUR0008_RS09310	122	41	119	217	82	54	73	75
BTHUR0008_RS09315	2	7	10	30	5	4	0	3
BTHUR0008_RS09320	1904	686	1254	2882	556	365	1130	1108
BTHUR0008_RS09325	333	132	315	539	179	124	229	209
BTHUR0008_RS09330	102	23	137	289	41	34	57	42
BTHUR0008_RS09335	162	102	213	317	256	245	230	246
BTHUR0008_RS09340	0	0	2	1	1	0	1	0
BTHUR0008_RS09345	56	16	65	149	12	9	19	21
BTHUR0008_RS09350	142	60	177	328	88	50	93	63
BTHUR0008_RS09355	1278	691	1069	1626	303	230	338	309
BTHUR0008_RS09360	946	292	1050	2434	595	373	522	564
BTHUR0008_RS09365	57	7	29	43	14	11	15	12
BTHUR0008_RS09370	1300	579	1036	2224	648	410	453	592
BTHUR0008_RS09375	318	141	233	455	56	27	61	40
BTHUR0008_RS09380	138	46	124	243	117	93	166	149
BTHUR0008_RS09385	81	44	157	350	62	63	65	76
BTHUR0008_RS09390	215	94	373	870	237	165	250	232
BTHUR0008_RS09395	6	2	13	14	6	3	4	3
BTHUR0008_RS09400	8	0	11	11	3	3	4	0
BTHUR0008_RS09405	24	4	23	77	8	4	6	10
BTHUR0008_RS09410	28	9	37	76	5	11	8	10
BTHUR0008_RS09415	4	8	6	24	5	5	4	6
BTHUR0008_RS09420	57	33	72	121	27	27	20	16
BTHUR0008_RS09425	155	57	188	441	78	52	68	105
BTHUR0008_RS09430	2567	975	2653	5579	1513	1010	1232	1260
BTHUR0008_RS09435	145	61	137	329	71	51	62	89
BTHUR0008_RS09440	798	237	476	1222	94	47	91	78
BTHUR0008_RS09445	532	169	508	1161	173	157	147	145
BTHUR0008_RS09450	2089	751	2028	3811	953	640	940	781
BTHUR0008_RS09455	18	11	22	49	6	4	12	7
BTHUR0008_RS09460	14	0	8	16	3	9	0	1
BTHUR0008_RS09465	9	2	9	18	4	2	2	5
BTHUR0008_RS09470	3	0	6	3	0	2	1	2
BTHUR0008_RS09475	29	10	41	85	18	5	9	15
BTHUR0008_RS09480	641	314	499	846	214	119	320	194
BTHUR0008_RS09485	469	163	359	619	106	71	134	140
BTHUR0008_RS09490	7	4	8	17	8	5	5	6
BTHUR0008_RS09495	10	2	12	22	1	0	5	1
BTHUR0008_RS09500	2	0	7	4	2	1	4	4
BTHUR0008_RS09505	26	8	40	79	37	20	44	77
BTHUR0008_RS09510	1164	366	1067	2096	549	320	425	691
BTHUR0008_RS09515	4	3	3	8	4	2	7	4
BTHUR0008_RS09520	21	13	24	75	13	11	23	23
BTHUR0008_RS09525	5	0	3	8	1	1	0	3
BTHUR0008_RS09530	107	54	112	271	38	32	29	39
BTHUR0008_RS09535	4	0	3	11	4	0	3	8
BTHUR0008_RS09540	9	5	25	28	7	6	15	10
BTHUR0008_RS09545	13	1	13	35	7	1	3	9
BTHUR0008_RS09550	18	6	10	35	3	6	9	13
BTHUR0008_RS09555	44	10	28	77	20	15	18	17
BTHUR0008_RS09560	579	202	523	1189	181	124	215	386
BTHUR0008_RS09565	1371	656	1896	4120	1424	820	1272	2621
BTHUR0008_RS09570	14	4	20	53	0	1	1	3
BTHUR0008_RS09575	17	1	23	37	2	3	9	4
BTHUR0008_RS09580	29	1	49	111	3	10	11	8
BTHUR0008_RS09585	246	124	413	735	199	147	161	211
BTHUR0008_RS09590	20	16	35	52	16	5	19	19
BTHUR0008_RS09595	10	2	10	16	6	3	11	6
BTHUR0008_RS09600	1458	471	1402	2617	709	473	486	585
BTHUR0008_RS09605	27	13	15	60	12	13	23	17
BTHUR0008_RS09610	5	4	16	10	11	2	5	6
BTHUR0008_RS09615	31	21	20	69	21	20	28	30
BTHUR0008_RS09620	75	22	85	192	42	23	30	38
BTHUR0008_RS09625	665	354	1164	1513	3610	2228	2456	2893
BTHUR0008_RS09630	42	17	32	51	23	14	24	31
BTHUR0008_RS09635	19	3	32	37	9	6	6	4
BTHUR0008_RS09640	83	36	63	214	47	31	65	62
BTHUR0008_RS09645	19	4	22	38	14	10	38	29
BTHUR0008_RS09650	16	5	29	70	6	8	11	11
BTHUR0008_RS09655	6	3	7	20	5	1	7	10
BTHUR0008_RS09660	23	6	45	81	15	9	17	34
BTHUR0008_RS09665	2	0	5	2	2	1	4	2
BTHUR0008_RS09670	7	1	11	28	2	2	1	1
BTHUR0008_RS09675	6	1	14	19	2	1	4	3
BTHUR0008_RS09680	0	0	3	4	2	0	3	2
BTHUR0008_RS09685	25	5	37	65	13	11	15	15
BTHUR0008_RS09690	21	8	14	47	4	3	6	9
BTHUR0008_RS09695	9	4	12	19	19	6	10	13
BTHUR0008_RS09700	49	18	49	109	11	14	15	11
BTHUR0008_RS09705	30	16	26	66	44	24	46	31
BTHUR0008_RS09710	7	1	9	20	2	0	0	1
BTHUR0008_RS09715	8319	4594	7259	13240	5197	3548	6237	4369
BTHUR0008_RS09720	410	158	386	501	110	62	119	111
BTHUR0008_RS09725	0	0	1	1	0	0	0	0
BTHUR0008_RS09730	1	0	0	0	0	0	0	0
BTHUR0008_RS09735	37	13	74	103	39	12	37	30
BTHUR0008_RS09740	3544	1414	4008	7374	1668	1162	2323	1937
BTHUR0008_RS09745	2013	595	1334	2470	765	500	506	692
BTHUR0008_RS09750	3313	1348	3157	5963	1798	1138	1287	1693
BTHUR0008_RS09755	139	66	189	394	71	65	52	84
BTHUR0008_RS09760	36	13	48	58	16	16	17	15
BTHUR0008_RS09765	37	12	32	63	13	4	5	8
BTHUR0008_RS09770	40	11	49	101	17	13	17	25
BTHUR0008_RS09775	12	3	10	26	1	2	7	4
BTHUR0008_RS09780	81	24	77	186	15	17	35	29
BTHUR0008_RS09785	109	34	84	230	59	48	21	68
BTHUR0008_RS09790	313	124	330	636	167	104	161	192
BTHUR0008_RS09795	772	639	863	1122	437	262	260	174
BTHUR0008_RS09800	234	80	268	519	61	61	85	80
BTHUR0008_RS09805	104	35	84	169	56	27	44	38
BTHUR0008_RS09810	63	23	49	119	25	10	28	21
BTHUR0008_RS09815	5	0	12	18	5	3	11	4
narZ	37	14	18	74	47	18	28	97
narH	12	7	6	31	1	2	10	10
BTHUR0008_RS09830	6	1	6	17	2	1	0	1
BTHUR0008_RS09835	27	9	20	45	7	4	5	6
BTHUR0008_RS09840	312	85	264	514	54	32	85	68
BTHUR0008_RS09845	17	5	7	22	8	9	24	103
BTHUR0008_RS09850	4	2	12	10	19	9	2	64
BTHUR0008_RS09855	23	9	49	59	18	11	7	36
BTHUR0008_RS09860	14	1	8	17	1	1	11	7
BTHUR0008_RS09865	2	3	0	5	0	0	0	0
BTHUR0008_RS09870	28	6	32	51	11	6	7	26
BTHUR0008_RS09875	21	12	23	50	5	3	4	5
BTHUR0008_RS09880	1	1	2	2	0	2	0	0
BTHUR0008_RS09885	3	2	3	4	0	0	0	1
BTHUR0008_RS09890	4	2	0	5	4	1	3	2
BTHUR0008_RS09895	19	4	23	28	7	7	6	12
BTHUR0008_RS09900	0	0	4	4	1	0	4	5
BTHUR0008_RS09905	62	46	25	98	85	50	104	378
BTHUR0008_RS09910	5	0	5	10	6	4	2	7
BTHUR0008_RS09915	142	43	122	221	70	41	38	53
BTHUR0008_RS09920	0	1	1	2	0	0	1	0
BTHUR0008_RS09925	4	3	1	12	1	0	0	2
BTHUR0008_RS09930	12	5	10	20	8	4	3	3
BTHUR0008_RS09935	92	47	123	237	68	35	37	52
BTHUR0008_RS09940	4	1	2	6	5	3	3	4
BTHUR0008_RS09945	22	2	27	40	13	10	16	16
BTHUR0008_RS09950	390	175	210	581	55	20	54	32
BTHUR0008_RS09955	337	136	442	987	272	196	261	273
BTHUR0008_RS09960	8	2	3	4	1	0	3	4
BTHUR0008_RS09965	1651	488	2268	5050	975	636	860	932
BTHUR0008_RS09970	4623	1840	6418	13166	2551	1685	2406	2357
BTHUR0008_RS09975	5830	3201	6462	10020	4262	3189	4108	5019
BTHUR0008_RS09980	27	10	93	138	76	53	56	75
BTHUR0008_RS09985	9	4	8	12	7	1	1	0
BTHUR0008_RS09990	3	0	0	2	0	0	0	0
[truncated: 4,350 more rows]

## Sheet: reads75%_results
	baseMean	log2FoldChange	lfcSE	stat	pvalue	padj
BTHUR0008_RS00005	8.99759	0.145652	0.451162	0.322837	0.746819	0.832684
BTHUR0008_RS00010	8961.17	0.390458	0.143929	2.71285	0.00667079	0.0206747
BTHUR0008_RS00015	3119.2	0.329162	0.107611	3.05882	0.00222211	0.00810783
BTHUR0008_RS00020	6640.69	0.334727	0.121525	2.75438	0.00588034	0.0185732
BTHUR0008_RS00025	2831.93	0.897414	0.132794	6.75796	1.39949e-11	2.87062e-10
BTHUR0008_RS00030	7527.85	0.234235	0.127916	1.83116	0.067076	0.13877
BTHUR0008_RS00035	235.355	0.525567	0.259369	2.02633	0.0427314	0.0967787
BTHUR0008_RS00040	2544.04	0.363441	0.162901	2.23105	0.0256779	0.064353
BTHUR0008_RS00045	974.09	0.91821	0.165805	5.53789	3.06145e-08	3.57636e-07
BTHUR0008_RS00050	854.658	-0.0251413	0.170787	-0.147208	0.882967	0.926498
BTHUR0008_RS00055	85.0141	-0.163284	0.212385	-0.768812	0.442005	0.582191
BTHUR0008_RS00060	155.129	0.460777	0.209491	2.1995	0.0278421	0.068466
BTHUR0008_RS00065	10899.2	0.176175	0.109784	1.60474	0.10855	0.202707
BTHUR0008_RS00070	4679.5	0.658393	0.153557	4.2876	1.8061e-05	0.000116918
BTHUR0008_RS00075	6202.81	0.372755	0.140331	2.65625	0.00790141	0.0238699
BTHUR0008_RS00080	32.1703	1.86919	0.32127	5.81814	5.95046e-09	7.90441e-08
BTHUR0008_RS00085	3.35291	1.05819	0.633658	1.66997	0.0949247	0.182264
BTHUR0008_RS00090	0.294006	0.664744	0.588451	1.12965	0.258624	NA
BTHUR0008_RS00095	632.754	0.312652	0.148899	2.09976	0.0357503	0.0838051
BTHUR0008_RS00100	655.661	0.764584	0.129063	5.92412	3.13977e-09	4.36692e-08
BTHUR0008_RS00105	2006.37	0.333859	0.128135	2.60553	0.00917311	0.0270713
BTHUR0008_RS00110	6194.79	0.00695177	0.142598	0.0487507	0.961118	0.979242
BTHUR0008_RS00115	3005.17	1.07166	0.124192	8.62906	6.18576e-18	2.78062e-16
BTHUR0008_RS00120	448.131	1.10564	0.191136	5.78456	7.27015e-09	9.52237e-08
BTHUR0008_RS00125	230.169	0.788626	0.238972	3.30007	0.000966607	0.00400248
BTHUR0008_RS00130	680.285	0.709902	0.133446	5.31978	1.0389e-07	1.09416e-06
BTHUR0008_RS00135	1010.74	-0.157784	0.209263	-0.753997	0.450851	0.589695
BTHUR0008_RS00140	7477.84	0.146935	0.145114	1.01255	0.311275	0.450723
BTHUR0008_RS00145	483.61	0.527174	0.153609	3.43192	0.000599335	0.00265379
BTHUR0008_RS00150	1321.2	-0.33466	0.149701	-2.23552	0.0253833	0.0637019
BTHUR0008_RS00155	631.531	-0.136763	0.117498	-1.16396	0.244441	0.37579
BTHUR0008_RS00160	53.2755	-0.0846249	0.242547	-0.348901	0.727163	0.818332
BTHUR0008_RS00165	11.6248	-0.180427	0.405865	-0.444551	0.656645	0.765475
BTHUR0008_RS00170	15.2553	0.578722	0.371707	1.55693	0.119487	0.218411
ipk	2405.91	0.509383	0.143909	3.53962	0.00040071	0.00186699
BTHUR0008_RS00180	9547.88	0.222363	0.19273	1.15375	0.248603	0.380626
BTHUR0008_RS00185	3613.09	0.0097658	0.138891	0.0703127	0.943945	0.967738
BTHUR0008_RS00190	893.535	-0.431798	0.178965	-2.41275	0.0158325	0.0428737
BTHUR0008_RS00195	18897.6	0.0127783	0.131509	0.0971668	0.922594	0.954179
BTHUR0008_RS00200	17708.5	-0.458846	0.182158	-2.51894	0.0117708	0.0333246
BTHUR0008_RS00205	729.437	-0.10592	0.119589	-0.8857	0.375779	0.517652
BTHUR0008_RS00210	205.689	0.519874	0.183009	2.8407	0.00450143	0.0148611
BTHUR0008_RS00215	4776.82	-0.2349	0.128609	-1.82647	0.0677801	0.139973
BTHUR0008_RS00220	466.063	0.223078	0.138751	1.60775	0.107889	0.201673
BTHUR0008_RS00225	1154.06	0.306268	0.215133	1.42362	0.154556	0.26461
BTHUR0008_RS00230	1538.35	0.171942	0.153729	1.11847	0.263366	0.398273
BTHUR0008_RS00235	149.901	0.497736	0.212849	2.33845	0.0193638	0.0506778
BTHUR0008_RS00240	190.959	0.96989	0.210308	4.61176	3.99265e-06	3.01542e-05
BTHUR0008_RS00245	2188.57	-0.552704	0.134911	-4.09679	4.18911e-05	0.000246736
BTHUR0008_RS00250	2146.18	1.07823	0.200776	5.3703	7.86043e-08	8.4775e-07
BTHUR0008_RS00255	26496.4	0.231107	0.121767	1.89794	0.0577042	0.122978
BTHUR0008_RS00260	0.274825	-0.0815285	0.536781	-0.151884	0.879278	NA
BTHUR0008_RS00265	0	NA	NA	NA	NA	NA
BTHUR0008_RS00270	74.8582	0.0688809	0.212469	0.324193	0.745792	0.831799
BTHUR0008_RS00275	48044.5	0.156927	0.112848	1.39061	0.164345	0.277397
BTHUR0008_RS00280	21001.3	-0.820015	0.140726	-5.82702	5.64255e-09	7.51316e-08
BTHUR0008_RS00285	59004.4	-0.281148	0.163426	-1.72034	0.085371	0.167727
BTHUR0008_RS00290	567.085	0.373521	0.246137	1.51754	0.129132	0.231448
BTHUR0008_RS00295	1781.26	0.323544	0.176219	1.83603	0.0663538	0.137704
BTHUR0008_RS00300	5492.55	-0.836685	0.243364	-3.438	0.000586037	0.00260724
BTHUR0008_RS00305	1012.87	-0.114194	0.201236	-0.567463	0.5704	0.694439
BTHUR0008_RS00310	252.912	-0.169624	0.23763	-0.713816	0.475341	0.613163
BTHUR0008_RS00315	83.1679	0.885537	0.278837	3.17582	0.00149411	0.00583421
BTHUR0008_RS00320	180.934	0.632757	0.344782	1.83524	0.0664704	0.137873
BTHUR0008_RS00325	73.5557	0.120791	0.324001	0.372812	0.709289	0.804825
BTHUR0008_RS00330	153.632	1.38605	0.338931	4.08947	4.32353e-05	0.000254121
BTHUR0008_RS00335	40.9518	0.266552	0.443443	0.601097	0.547775	0.67366
BTHUR0008_RS00340	930.097	-0.395161	0.247471	-1.5968	0.110311	0.205244
BTHUR0008_RS00345	17428	0.139036	0.128944	1.07827	0.280913	0.418022
BTHUR0008_RS00350	2.68262	-0.305829	0.677587	-0.45135	0.651737	NA
BTHUR0008_RS00355	25.4575	-0.120665	0.319423	-0.37776	0.705609	0.802108
BTHUR0008_RS00360	72.36	1.02685	0.225533	4.55298	5.28903e-06	3.84962e-05
BTHUR0008_RS00365	19.9953	-0.0215968	0.368114	-0.0586689	0.953216	0.973922
BTHUR0008_RS00370	2887.37	-0.064563	0.146684	-0.440151	0.659828	0.76825
BTHUR0008_RS00375	79.4605	-0.654645	0.236268	-2.77078	0.00559229	0.0178743
BTHUR0008_RS00380	16.2338	-0.791732	0.358804	-2.20659	0.0273428	0.0674743
BTHUR0008_RS00385	12139.7	-0.405953	0.15049	-2.69755	0.00698522	0.0215422
BTHUR0008_RS00390	26695.9	0.292595	0.157624	1.85629	0.0634128	0.132805
BTHUR0008_RS00395	1337.11	-1.33134	0.18992	-7.00999	2.38341e-12	5.33561e-11
BTHUR0008_RS00400	1099.07	0.302764	0.194822	1.55406	0.120171	0.219163
cbiO_1	790.662	-0.399354	0.261187	-1.52899	0.126266	0.227474
cbiO_2	1165.78	-0.47669	0.252725	-1.8862	0.0592686	0.125909
BTHUR0008_RS00415	29403.2	-1.98425	0.168774	-11.7568	6.51516e-32	9.15217e-30
BTHUR0008_RS00420	94333.3	-0.449865	0.128021	-3.51398	0.000441439	0.00203148
BTHUR0008_RS00425	14287.1	-1.38923	0.147094	-9.44445	3.57277e-21	2.15864e-19
BTHUR0008_RS00430	15311.1	0.400653	0.181552	2.20683	0.0273261	0.0674673
rpmJ	10729.7	-0.498753	0.222211	-2.2445	0.0248002	0.0624898
infA	9320.37	-1.23879	0.227376	-5.4482	5.08829e-08	5.74119e-07
BTHUR0008_RS00445	63680.5	-0.567936	0.151514	-3.74841	0.000177956	0.000907382
BTHUR0008_RS00450	24141.5	-0.4187	0.158053	-2.64912	0.00807013	0.0243273
BTHUR0008_RS00455	139412	-0.641733	0.190843	-3.36262	0.000772069	0.0032856
BTHUR0008_RS00460	47829.1	-1.87668	0.159676	-11.7531	6.81106e-32	9.33448e-30
BTHUR0008_RS00465	3312.65	0.360099	0.189351	1.90175	0.0572036	0.122309
BTHUR0008_RS00470	62972.8	-0.276594	0.160354	-1.7249	0.0845453	0.166629
BTHUR0008_RS00475	14175.6	-0.881824	0.197715	-4.46008	8.19281e-06	5.76885e-05
BTHUR0008_RS00480	25078.5	-0.737265	0.178048	-4.14082	3.4606e-05	0.000209764
BTHUR0008_RS00485	18581.6	0.404281	0.188059	2.14975	0.031575	0.07553
rpsN	4285.2	-0.628315	0.190878	-3.29171	0.00099581	0.00409024
BTHUR0008_RS00495	25755.1	-0.0701884	0.166345	-0.421944	0.673066	0.7785
BTHUR0008_RS00500	5224.29	-1.01168	0.234009	-4.32326	1.53738e-05	0.000100917
BTHUR0008_RS00505	15574	-0.49717	0.190261	-2.6131	0.00897241	0.0265773
BTHUR0008_RS00510	4064.66	-0.0827164	0.234623	-0.352551	0.724425	0.816559
BTHUR0008_RS00515	12992.8	-0.9829	0.198798	-4.9442	7.64557e-07	6.66054e-06
BTHUR0008_RS00520	62091.4	-1.37591	0.163622	-8.4091	4.13185e-17	1.70712e-15
BTHUR0008_RS00525	35982.6	-0.531275	0.157321	-3.37701	0.000732795	0.0031504
BTHUR0008_RS00530	21597.5	-0.617897	0.242778	-2.54511	0.0109243	0.0312543
BTHUR0008_RS00535	21531.1	-0.823255	0.20212	-4.07309	4.63934e-05	0.000270069
rplB	64600.8	-0.275897	0.136435	-2.02218	0.0431575	0.0974848
BTHUR0008_RS00545	44072.2	-0.334513	0.131166	-2.55031	0.0107627	0.0308548
BTHUR0008_RS00550	43013.3	-1.22316	0.154743	-7.90447	2.69067e-15	8.68901e-14
BTHUR0008_RS00555	69830.5	-0.195698	0.112158	-1.74484	0.0810124	0.161193
BTHUR0008_RS00560	82673.6	-0.97689	0.160205	-6.09774	1.07575e-09	1.62055e-08
tuf	345793	-0.434125	0.14787	-2.93586	0.00332622	0.0113963
fusA	336898	-0.343109	0.157519	-2.17821	0.0293907	0.0716229
BTHUR0008_RS00575	26535.1	-0.546791	0.166029	-3.29335	0.000990002	0.00407234
BTHUR0008_RS00580	47286.9	-0.370814	0.122381	-3.03	0.00244557	0.00879184
BTHUR0008_RS00585	13716.5	0.0841565	0.200954	0.418786	0.675373	0.780205
BTHUR0008_RS00590	71339.1	-0.432474	0.143971	-3.0039	0.00266545	0.00948524
BTHUR0008_RS00595	99721.8	-0.398759	0.107414	-3.71236	0.000205338	0.00102559
BTHUR0008_RS00600	3121.49	0.0386765	0.117268	0.329815	0.74154	0.829127
rplL	56011	-0.265223	0.171666	-1.545	0.122346	0.222337
BTHUR0008_RS00610	80271.1	0.10908	0.146412	0.745021	0.456259	0.595383
BTHUR0008_RS00615	20358.7	-0.552479	0.157311	-3.51201	0.000444736	0.00203998
BTHUR0008_RS00620	33284.8	-0.535665	0.142376	-3.76233	0.00016834	0.000862264
BTHUR0008_RS00625	4609.67	0.62578	0.102969	6.07737	1.22167e-09	1.81602e-08
BTHUR0008_RS00630	772.969	-1.06448	0.169005	-6.29854	3.00462e-10	4.95102e-09
BTHUR0008_RS00635	830.9	-0.29439	0.167023	-1.76257	0.0779727	0.156475
BTHUR0008_RS00640	1749.37	-0.342499	0.145996	-2.34595	0.0189788	0.0497828
BTHUR0008_RS00645	1105.26	-0.415416	0.186555	-2.22677	0.0259625	0.0647506
BTHUR0008_RS00650	446.414	0.116702	0.199605	0.584664	0.558774	0.683762
BTHUR0008_RS00655	912.008	-0.0536648	0.162387	-0.330475	0.741041	0.829008
BTHUR0008_RS00660	1329.41	-0.92196	0.170715	-5.40058	6.64249e-08	7.27567e-07
BTHUR0008_RS00665	21912.3	0.280038	0.156432	1.79015	0.0734291	0.149222
BTHUR0008_RS00670	875.886	-0.170709	0.126685	-1.34751	0.177817	0.294649
BTHUR0008_RS00675	7063.67	0.217952	0.116784	1.86628	0.0620027	0.130365
BTHUR0008_RS00680	4555.73	-0.0352624	0.113683	-0.310181	0.756423	0.84001
BTHUR0008_RS00685	1008.35	0.186892	0.137964	1.35465	0.175529	0.291717
BTHUR0008_RS00690	1267.95	0.320528	0.134272	2.38716	0.0169792	0.04554
BTHUR0008_RS00695	3516.98	0.0456222	0.10877	0.419437	0.674896	0.779976
BTHUR0008_RS00700	1503.64	-0.0875018	0.141944	-0.616454	0.537595	0.666831
BTHUR0008_RS00705	633.993	1.15768	0.203551	5.68745	1.28953e-08	1.6102e-07
BTHUR0008_RS00710	697.793	0.434847	0.155794	2.79117	0.0052518	0.0169597
BTHUR0008_RS00715	434.786	0.402877	0.144679	2.78463	0.00535889	0.0172857
BTHUR0008_RS00720	83.0745	0.406127	0.231052	1.75773	0.0787935	0.157671
BTHUR0008_RS00725	9447.76	0.912931	0.225126	4.0552	5.00924e-05	0.000287801
BTHUR0008_RS00730	726.727	0.995895	0.217534	4.57811	4.69202e-06	3.45537e-05
BTHUR0008_RS00735	8810.69	0.302221	0.136466	2.21462	0.0267859	0.0663331
BTHUR0008_RS00740	5573.68	0.61734	0.165546	3.72911	0.000192156	0.000971849
BTHUR0008_RS00745	2382.57	0.365063	0.125907	2.89946	0.00373803	0.0125697
BTHUR0008_RS00750	71.767	-0.681538	0.27586	-2.47059	0.0134889	0.0374293
BTHUR0008_RS00755	67.1438	-0.426483	0.232753	-1.83235	0.0668998	0.138508
BTHUR0008_RS00760	0.697092	0.341434	0.657398	0.519371	0.603502	NA
BTHUR0008_RS00765	0	NA	NA	NA	NA	NA
BTHUR0008_RS00770	0	NA	NA	NA	NA	NA
BTHUR0008_RS00775	0	NA	NA	NA	NA	NA
BTHUR0008_RS00780	0	NA	NA	NA	NA	NA
BTHUR0008_RS00785	0	NA	NA	NA	NA	NA
BTHUR0008_RS00790	0	NA	NA	NA	NA	NA
BTHUR0008_RS00795	173.361	0.187652	0.308123	0.609017	0.542513	0.66972
BTHUR0008_RS00800	0	NA	NA	NA	NA	NA
BTHUR0008_RS00805	12.7691	-0.161151	0.410754	-0.392328	0.694816	0.795633
BTHUR0008_RS00810	4.53027	0.632603	0.590126	1.07198	0.283729	0.420985
BTHUR0008_RS00815	56.7239	-0.448716	0.274819	-1.63277	0.102518	0.193825
BTHUR0008_RS00820	4.80527	-1.18362	0.594822	-1.98988	0.0466045	0.10318
BTHUR0008_RS00825	4.74292	-0.514262	0.61887	-0.830969	0.405991	0.547066
BTHUR0008_RS00830	15.9402	-1.80934	0.443558	-4.07914	4.52024e-05	0.000264763
BTHUR0008_RS00835	4.24204	-0.711086	0.553349	-1.28506	0.198771	0.319753
BTHUR0008_RS00840	42.9441	-0.664682	0.377693	-1.75985	0.0784339	0.157288
BTHUR0008_RS00845	333.21	-0.917333	0.203082	-4.51705	6.2706e-06	4.52886e-05
BTHUR0008_RS00850	71.9317	0.993346	0.265661	3.73915	0.000184644	0.000937229
BTHUR0008_RS00855	126.279	-0.0351729	0.192048	-0.183146	0.854683	0.908525
BTHUR0008_RS00860	2485.81	-0.310793	0.139507	-2.22779	0.0258944	0.0646408
BTHUR0008_RS00865	124.704	-0.0124459	0.197049	-0.0631615	0.949638	0.971797
BTHUR0008_RS00870	152.651	0.0133714	0.168003	0.0795906	0.936563	0.963307
BTHUR0008_RS00875	329.574	-0.200985	0.228359	-0.880124	0.378792	0.520909
BTHUR0008_RS00880	2.59976	0.773968	0.663851	1.16588	0.243664	NA
BTHUR0008_RS00885	2.00348	-0.0059297	0.669173	-0.00886123	0.99293	NA
BTHUR0008_RS00890	5.40375	-1.44384	0.519607	-2.77871	0.00545758	0.0175335
BTHUR0008_RS00895	9.80622	-0.441964	0.410912	-1.07557	0.28212	0.41928
BTHUR0008_RS00900	389.854	-0.56364	0.139738	-4.03354	5.49417e-05	0.000313737
BTHUR0008_RS00905	72.0216	-0.655782	0.213881	-3.0661	0.0021687	0.00797508
BTHUR0008_RS00910	5555.4	-0.221834	0.474874	-0.467142	0.640398	0.751231
BTHUR0008_RS00915	2224.09	-0.764511	0.143148	-5.34071	9.25847e-08	9.85411e-07
BTHUR0008_RS00920	166.781	-2.28714	0.274885	-8.32037	8.76891e-17	3.3981e-15
BTHUR0008_RS00925	117.136	-1.9282	0.374944	-5.14264	2.7091e-07	2.62909e-06
BTHUR0008_RS00930	60.6534	-1.93809	0.403545	-4.80265	1.56578e-06	1.28627e-05
BTHUR0008_RS00935	130.692	-2.17734	0.577845	-3.76804	0.000164537	0.000845832
BTHUR0008_RS00940	237.698	-1.24847	0.660508	-1.89017	0.0587352	0.124918
BTHUR0008_RS00945	11.9529	0.107218	0.432332	0.247998	0.804136	0.874819
BTHUR0008_RS00950	55.3662	-0.469621	0.245589	-1.91222	0.0558478	0.119866
BTHUR0008_RS00955	0.804216	-0.96746	0.678211	-1.42649	0.153727	NA
BTHUR0008_RS00960	18.8616	1.34727	0.406283	3.3161	0.000912829	0.00381529
BTHUR0008_RS00965	126.529	0.706298	0.214334	3.29532	0.000983095	0.00404986
BTHUR0008_RS00970	655.322	0.280739	0.170773	1.64393	0.100191	0.190258
BTHUR0008_RS00975	102.265	0.280516	0.204707	1.37033	0.170583	0.284846
BTHUR0008_RS00980	43.0981	0.256927	0.293077	0.876655	0.380674	0.522746
BTHUR0008_RS00985	165.417	0.0793671	0.217847	0.364325	0.715616	0.809226
BTHUR0008_RS00990	222.036	-0.396031	0.21251	-1.86358	0.0623802	0.130984
BTHUR0008_RS00995	4.12379	-0.634654	0.614605	-1.03262	0.301781	0.43989
BTHUR0008_RS01000	96.1636	0.281416	0.184284	1.52708	0.126742	0.22811
BTHUR0008_RS01005	3764.68	-0.281207	0.166498	-1.68895	NA	NA
BTHUR0008_RS01010	3.12924	1.38964	0.639335	2.17357	0.0297372	NA
BTHUR0008_RS01015	49.3622	0.409979	0.236413	1.73416	0.0828891	0.164461
BTHUR0008_RS01020	119.656	-1.08304	0.179842	-6.02216	1.72109e-09	2.50539e-08
BTHUR0008_RS01025	560.085	-0.468961	0.123939	-3.78382	0.000154442	0.000798353
BTHUR0008_RS01030	136.52	0.178877	0.274776	0.650991	0.515052	0.648025
BTHUR0008_RS01035	170.746	-1.00236	0.269101	-3.72484	0.000195437	0.000985779
BTHUR0008_RS01040	647.147	0.291891	0.211813	1.37806	0.168185	0.281594
BTHUR0008_RS01045	117.848	-0.675794	0.228031	-2.9636	0.00304058	0.010579
BTHUR0008_RS01050	838.765	-0.630771	0.220529	-2.86027	0.00423285	0.0140677
BTHUR0008_RS01055	572.101	-0.794534	0.197794	-4.01699	5.89473e-05	0.000334571
BTHUR0008_RS01060	310.911	-0.544672	0.19705	-2.76413	0.00570753	0.0181395
BTHUR0008_RS01065	378.88	-1.62732	0.212566	-7.65559	1.92431e-14	5.60244e-13
BTHUR0008_RS01070	0	NA	NA	NA	NA	NA
BTHUR0008_RS01075	454.465	0.0598164	0.15115	0.395741	0.692296	0.79388
BTHUR0008_RS01080	33.0492	0.759441	0.305131	2.4889	0.012814	0.0357329
BTHUR0008_RS01085	432.207	-0.467657	0.207841	-2.25007	0.0244445	0.0617598
BTHUR0008_RS01090	0	NA	NA	NA	NA	NA
BTHUR0008_RS01095	0	NA	NA	NA	NA	NA
BTHUR0008_RS01100	0	NA	NA	NA	NA	NA
BTHUR0008_RS01105	0	NA	NA	NA	NA	NA
BTHUR0008_RS01110	0	NA	NA	NA	NA	NA
BTHUR0008_RS01115	0	NA	NA	NA	NA	NA
BTHUR0008_RS01120	1404.27	-2.29466	0.320523	-7.15912	8.11987e-13	1.93329e-11
BTHUR0008_RS01125	0	NA	NA	NA	NA	NA
BTHUR0008_RS01130	145.753	-0.132811	0.227166	-0.584642	0.558789	0.683762
BTHUR0008_RS01135	2236.3	-0.0122584	0.106702	-0.114885	0.908536	0.943984
BTHUR0008_RS01140	3285.84	0.78177	0.143813	5.43603	5.44806e-08	6.11031e-07
BTHUR0008_RS01145	5603.56	0.792976	0.200227	3.96038	7.48297e-05	0.000416718
BTHUR0008_RS01150	153.971	0.698308	0.2071	3.37184	0.000746665	0.00320024
BTHUR0008_RS01155	97.5436	0.16883	0.20346	0.829797	0.406654	0.547696
BTHUR0008_RS01160	25.5576	0.659233	0.358345	1.83966	0.0658185	0.136752
BTHUR0008_RS01165	11.1807	-0.0289117	0.411376	-0.0702804	0.94397	0.967738
BTHUR0008_RS01170	213.182	-0.912419	0.178696	-5.10599	3.29059e-07	3.13387e-06
BTHUR0008_RS01175	37335.5	0.0872762	0.179429	0.486412	0.626675	0.74148
BTHUR0008_RS01180	4021.86	-0.188438	0.101549	-1.85563	0.0635057	0.132901
ddl	7590.73	0.161946	0.149118	1.08603	0.277468	0.414314
BTHUR0008_RS01190	70.7056	-0.52177	0.198536	-2.62809	0.00858656	0.0256231
BTHUR0008_RS01195	4.53743	-0.369996	0.559073	-0.661803	0.508098	0.64215
BTHUR0008_RS01200	54.3294	-0.0475933	0.248763	-0.19132	0.848275	0.904451
BTHUR0008_RS01205	58.7709	-0.349756	0.240997	-1.45129	0.1467	0.254887
BTHUR0008_RS01210	36.127	0.245334	0.268744	0.912892	0.361299	0.502635
BTHUR0008_RS01215	25.0075	-0.296133	0.286543	-1.03347	0.301386	0.439591
BTHUR0008_RS01220	14.8017	0.523361	0.430589	1.21545	0.224193	0.351588
BTHUR0008_RS01225	222.005	0.362947	0.161959	2.24097	0.0250279	0.0629505
BTHUR0008_RS01230	76.7076	-0.632004	0.230315	-2.74409	0.00606794	0.0190906
BTHUR0008_RS01235	1567.82	-2.1249	0.684064	-3.10629	NA	NA
BTHUR0008_RS01240	10035.2	0.0603333	0.289178	0.208637	0.834732	0.894082
BTHUR0008_RS01245	105.818	0.345019	0.206391	1.67168	0.0945878	0.181954
BTHUR0008_RS01250	568.288	0.417234	0.179034	2.33047	0.0197811	0.0515538
BTHUR0008_RS01255	81.3348	0.257918	0.206502	1.24898	0.211671	0.336743
groEL	17269.3	0.413916	0.131995	3.13584	0.00171363	0.00653248
BTHUR0008_RS01265	6050.45	1.11086	0.18842	5.89567	3.73157e-09	5.11408e-08
BTHUR0008_RS01270	1426.47	-1.48977	0.125423	-11.878	1.54029e-32	2.21921e-30
BTHUR0008_RS01275	89.0993	0.348214	0.269809	1.2906	0.196844	0.317379
BTHUR0008_RS01280	1811.6	-0.0522623	0.198134	-0.263772	0.791955	0.866288
BTHUR0008_RS01285	1076.05	-0.140768	0.107107	-1.31427	0.188755	0.308139
BTHUR0008_RS01290	2293.8	0.49632	0.159867	3.10458	0.00190552	0.00715237
BTHUR0008_RS01295	357.752	1.50652	0.152943	9.85021	6.84029e-23	5.26515e-21
BTHUR0008_RS01300	655.524	0.49294	0.143603	3.43266	0.000597695	0.00264862
BTHUR0008_RS01305	823.422	0.136824	0.152339	0.89816	0.3691	0.509952
BTHUR0008_RS01310	0	NA	NA	NA	NA	NA
BTHUR0008_RS01315	0	NA	NA	NA	NA	NA
BTHUR0008_RS01320	3.52505	-0.0973072	0.608814	-0.159831	0.873014	0.920178
BTHUR0008_RS01325	6.3883	0.219373	0.518788	0.422856	0.6724	0.777891
BTHUR0008_RS01330	9.25501	0.584879	0.476535	1.22736	0.219688	0.346457
BTHUR0008_RS01335	17.2236	1.09138	0.390777	2.79283	0.00522488	0.0168922
BTHUR0008_RS01340	19.8412	0.263151	0.321692	0.818022	0.413345	0.55406
BTHUR0008_RS01345	51.8089	1.18255	0.259726	4.55308	5.28672e-06	3.84962e-05
BTHUR0008_RS01350	13.7987	0.813479	0.388509	2.09385	0.0362733	0.0847483
BTHUR0008_RS01355	54.8025	0.210907	0.241955	0.871678	0.383384	0.524911
BTHUR0008_RS01360	199	-0.717469	0.592546	-1.21082	NA	NA
BTHUR0008_RS01365	6281.31	-2.85566	0.262109	-10.8949	1.21847e-27	1.36931e-25
BTHUR0008_RS01370	4634.63	-1.31686	0.481111	-2.73712	0.00619806	0.0194564
BTHUR0008_RS01375	240.014	-1.91655	0.69209	-2.76922	NA	NA
BTHUR0008_RS01380	19.4153	-1.79672	0.692807	-2.59339	NA	NA
BTHUR0008_RS01385	148.951	-1.85723	0.691011	-2.6877	NA	NA
BTHUR0008_RS01390	322.087	-1.95604	0.682603	-2.86556	NA	NA
BTHUR0008_RS01395	117.219	-1.46892	0.647066	-2.27013	NA	NA
BTHUR0008_RS01400	95.4012	-1.40622	0.609593	-2.30681	NA	NA
BTHUR0008_RS01405	30.9796	-0.973608	0.460591	-2.11382	NA	NA
purH	264.206	-0.182944	0.18251	-1.00238	0.316161	0.455398
BTHUR0008_RS01415	354.066	0.334715	0.155161	2.1572	0.0309898	0.0745508
BTHUR0008_RS01420	59.9407	-0.0960265	0.243	-0.39517	0.692717	0.794201
BTHUR0008_RS01425	89.1622	0.0307014	0.211269	0.145319	0.884459	0.926879
BTHUR0008_RS01430	925.947	-1.29641	0.222344	-5.83066	5.52081e-09	7.36851e-08
BTHUR0008_RS01435	1338.39	-0.396792	0.160858	-2.46672	0.0136355	0.0377615
BTHUR0008_RS01440	19.0729	-1.66332	0.361322	-4.60342	4.156e-06	3.10614e-05
BTHUR0008_RS01445	519.97	0.0920384	0.17807	0.516866	0.605249	0.723301
BTHUR0008_RS01450	3093.02	0.362868	0.125501	2.89137	0.00383568	0.012875
ligA	4508.27	-0.160687	0.110868	-1.44936	0.147237	0.255427
BTHUR0008_RS01460	3531.56	-0.631662	0.121473	-5.20001	1.9928e-07	1.97488e-06
BTHUR0008_RS01465	152.024	0.0442611	0.187738	0.235761	0.813618	0.881286
BTHUR0008_RS01470	3493.85	-0.683638	0.268994	-2.54146	0.0110391	0.0315186
BTHUR0008_RS01475	5.53197	1.84057	0.568342	3.23849	0.00120164	0.0048263
BTHUR0008_RS01480	1.11761	0.434419	0.691656	0.628085	0.529949	NA
BTHUR0008_RS01485	59.6147	-1.38063	0.324819	-4.25044	2.13346e-05	0.000136072
BTHUR0008_RS01490	59.4618	-3.00411	0.609612	-4.9279	8.31195e-07	7.18536e-06
BTHUR0008_RS01495	35.4392	-2.18768	0.323541	-6.76168	1.36404e-11	2.81784e-10
BTHUR0008_RS01500	14.6408	-0.375615	0.377267	-0.99562	0.319435	0.458303
BTHUR0008_RS01505	41.3787	-0.161118	0.238205	-0.676382	0.498798	0.634183
BTHUR0008_RS01510	56.0127	1.13922	0.27737	4.10721	4.00472e-05	0.000238122
BTHUR0008_RS01515	162.157	-1.09436	0.178755	-6.1221	9.23507e-10	1.4101e-08
BTHUR0008_RS01520	870.029	0.0287064	0.138705	0.20696	0.836041	0.894803
gatA	5480.18	-0.4007	0.131529	-3.04648	0.00231539	0.00839365
BTHUR0008_RS01530	4734.58	0.283132	0.149863	1.88927	0.0588555	0.125126
BTHUR0008_RS01535	870.874	0.69554	0.124659	5.57955	2.41142e-08	2.8586e-07
BTHUR0008_RS01540	41.3258	0.601675	0.263909	2.27986	0.0226163	0.0577115
BTHUR0008_RS01545	5.97292	0.0586146	0.513708	0.114101	0.909158	0.94428
BTHUR0008_RS01550	24.0773	-0.0521983	0.320801	-0.162713	0.870745	0.918532
gabD	43.0515	0.0671444	0.249279	0.269354	0.787657	0.863411
BTHUR0008_RS01560	2.22518	1.24863	0.68749	1.81622	0.0693372	NA
BTHUR0008_RS01565	47.5986	-0.0798294	0.247488	-0.322559	0.747029	0.832684
BTHUR0008_RS01570	1376.56	-0.0266417	0.142561	-0.186879	0.851755	0.906613
BTHUR0008_RS01575	594.688	0.709193	0.145304	4.88076	1.0568e-06	9.03831e-06
BTHUR0008_RS01580	16.4096	0.154304	0.356079	0.433341	0.664767	0.77224
BTHUR0008_RS01585	422.416	0.422039	0.271552	1.55417	0.120143	0.219163
BTHUR0008_RS01590	798.166	0.176155	0.176493	0.998084	0.318239	0.45757
BTHUR0008_RS01595	3257.41	0.423358	0.153155	2.76424	0.00570559	0.0181395
BTHUR0008_RS01600	137.318	-0.714954	0.293998	-2.43183	0.0150227	0.0409855
BTHUR0008_RS01605	178.535	-0.0724395	0.167646	-0.432098	0.66567	0.772766
BTHUR0008_RS01610	315.974	-0.778219	0.167345	-4.6504	3.313e-06	2.54313e-05
BTHUR0008_RS01615	133.708	-0.481004	0.17882	-2.68988	0.00714767	0.0219589
BTHUR0008_RS01620	116.443	0.314427	0.19972	1.57434	0.115408	0.212616
BTHUR0008_RS01625	66.8458	-0.393311	0.215869	-1.82199	0.0684558	0.14095
BTHUR0008_RS01630	539.118	-0.907552	0.162546	-5.58335	2.35923e-08	2.81454e-07
BTHUR0008_RS01635	90.8332	-0.0848922	0.208247	-0.407652	0.683529	0.786717
BTHUR0008_RS01640	64.7725	0.345087	0.245137	1.40773	0.159211	0.271092
BTHUR0008_RS01645	20000.5	-0.0352555	0.149104	-0.23645	0.813084	0.881286
BTHUR0008_RS01650	25353	-0.321162	0.142556	-2.25288	0.0242668	0.0614213
BTHUR0008_RS01655	122.243	-0.37542	0.26578	-1.41252	0.157796	0.269257
BTHUR0008_RS01660	192.108	-0.992794	0.175371	-5.66109	1.50412e-08	1.8616e-07
BTHUR0008_RS01665	96.1426	0.301917	0.282918	1.06715	0.285902	0.423986
BTHUR0008_RS01670	985.183	2.58642	0.181468	14.2527	4.31194e-46	1.21144e-43
BTHUR0008_RS01675	553.113	2.77587	0.175279	15.8369	1.73218e-56	1.21664e-53
BTHUR0008_RS01680	3346.1	3.14122	0.142325	22.0709	6.02337e-108	3.38453e-104
BTHUR0008_RS01685	1155.52	2.98233	0.175096	17.0325	4.71356e-65	3.78364e-62
BTHUR0008_RS01690	25.2576	-0.467357	0.321364	-1.45429	0.145866	0.254382
BTHUR0008_RS01695	292.047	0.816065	0.177085	4.60832	4.05944e-06	3.04946e-05
BTHUR0008_RS01700	10.7947	0.346007	0.409923	0.844078	0.398626	0.539539
BTHUR0008_RS01705	10.893	0.0975286	0.390704	0.249623	0.802879	0.874394
BTHUR0008_RS01710	9.86026	0.784888	0.45395	1.72902	0.0838057	0.165698
BTHUR0008_RS01715	81.4201	1.06599	0.211147	5.04857	4.45129e-07	4.14102e-06
BTHUR0008_RS01720	195.419	0.758033	0.181994	4.16516	3.11141e-05	0.000191441
BTHUR0008_RS01725	121.514	-0.692141	0.225173	-3.07382	0.00211337	0.00781252
BTHUR0008_RS01730	6.54203	0.433484	0.519739	0.83404	0.404258	0.545123
BTHUR0008_RS01735	41.7763	1.06441	0.277901	3.83017	0.000128057	0.000676271
BTHUR0008_RS01740	88.2753	-0.0406763	0.190166	-0.213899	0.830625	0.892065
BTHUR0008_RS01745	82.6508	0.15193	0.227178	0.66877	0.503642	0.638818
BTHUR0008_RS01750	24.6697	-0.399593	0.307082	-1.30126	0.19317	0.313978
BTHUR0008_RS01755	26522.1	0.129023	0.195528	0.659869	0.509338	0.643284
BTHUR0008_RS01760	50.0288	-0.293312	0.243185	-1.20613	0.227769	0.355805
BTHUR0008_RS01765	6.51467	0.0239022	0.494988	0.0482884	0.961486	0.97944
BTHUR0008_RS01770	2.64721	0.466722	0.633164	0.737127	0.461045	NA
BTHUR0008_RS01775	585.643	0.33326	0.182849	1.8226	0.068364	0.140813
BTHUR0008_RS01780	45.4568	-0.688504	0.353159	-1.94956	0.0512287	0.111745
BTHUR0008_RS01785	17.0842	0.230575	0.348868	0.660922	0.508662	0.642719
BTHUR0008_RS01790	5.45637	0.229762	0.521184	0.440847	0.659324	0.767822
BTHUR0008_RS01795	13.8065	0.306368	0.397462	0.770809	0.44082	0.581584
BTHUR0008_RS01800	19.1648	0.320672	0.341438	0.939182	0.347637	0.486883
BTHUR0008_RS01805	1044.03	-0.185233	0.304377	-0.608564	0.542814	0.669903
BTHUR0008_RS01810	46.183	0.149318	0.340802	0.438139	0.661285	0.76915
BTHUR0008_RS01815	14.6444	0.149743	0.380104	0.393953	0.693615	0.794665
BTHUR0008_RS01820	2703.97	-0.0915405	0.166566	-0.549576	0.58261	0.705384
BTHUR0008_RS01825	2540.89	-0.531633	0.213405	-2.4912	0.0127314	0.0355556
BTHUR0008_RS01830	851.776	0.249335	0.214496	1.16243	0.245063	0.376232
BTHUR0008_RS01835	6449.92	0.220153	0.136763	1.60974	0.107454	0.20106
BTHUR0008_RS01840	2616.76	-0.0911639	0.134091	-0.679866	0.496589	0.632152
BTHUR0008_RS01845	72.7205	0.321649	0.27074	1.18804	0.234819	0.364313
thiE	28.9686	1.03258	0.320957	3.2172	0.00129446	0.0051331
BTHUR0008_RS01855	784.546	0.412538	0.149572	2.75812	0.00581343	0.0184136
BTHUR0008_RS01860	3486.58	0.772391	0.199285	3.87581	0.00010627	0.000570325
BTHUR0008_RS01865	714.908	0.698087	0.15304	4.56148	5.0794e-06	3.72114e-05
BTHUR0008_RS01870	118.675	0.102413	0.180514	0.567344	0.57048	0.694439
BTHUR0008_RS01875	494.315	0.15925	0.122917	1.29559	0.195118	0.315592
BTHUR0008_RS01880	1993.63	-0.210635	0.130453	-1.61464	0.106388	0.199464
BTHUR0008_RS01885	631.404	0.407448	0.111321	3.66011	0.000252112	0.00123291
BTHUR0008_RS01890	55.3226	-0.324832	0.252671	-1.2856	0.198584	0.31958
BTHUR0008_RS01895	40.3751	0.183904	0.269217	0.683107	0.494539	0.630689
BTHUR0008_RS01900	76.7083	-0.398287	0.191554	-2.07924	0.0375955	0.087149
BTHUR0008_RS01905	79.6584	-0.180789	0.228937	-0.789688	0.42971	0.570544
BTHUR0008_RS01910	22.5467	-0.927592	0.311642	-2.97646	0.00291593	0.0102085
BTHUR0008_RS01915	8.65824	0.513526	0.506906	1.01306	0.311032	0.450551
BTHUR0008_RS01920	98.8669	-0.0628389	0.21512	-0.292111	0.770202	0.850917
BTHUR0008_RS01925	100.861	-0.234749	0.179326	-1.30906	0.190515	0.310561
BTHUR0008_RS01930	83.9069	-0.665021	0.225526	-2.94875	0.0031906	0.011019
BTHUR0008_RS01935	580.496	0.668532	0.138984	4.81013	1.5083e-06	1.24818e-05
BTHUR0008_RS01940	1492.97	-0.00297463	0.125028	-0.0237917	0.981019	0.989713
BTHUR0008_RS01945	50.323	-1.12906	0.368812	-3.06136	0.00220336	0.00805508
BTHUR0008_RS01950	697.842	0.818584	0.124255	6.58794	4.45956e-11	8.29745e-10
BTHUR0008_RS01955	16.5751	-0.770962	0.392221	-1.96563	0.0493409	0.108257
BTHUR0008_RS01960	26.1531	0.510188	0.303227	1.68253	0.0924667	0.178854
BTHUR0008_RS01965	10950.9	-0.591351	0.161823	-3.6543	0.000257887	0.00125569
BTHUR0008_RS01970	11663.7	-0.950521	0.164794	-5.76793	8.02504e-09	1.039e-07
BTHUR0008_RS01975	3346.58	-0.428233	0.149194	-2.87031	0.00410066	0.0136908
BTHUR0008_RS01980	1027.11	-0.235179	0.122607	-1.91815	0.055092	0.118548
BTHUR0008_RS01985	1898.95	0.146731	0.0988728	1.48404	0.137797	0.243715
BTHUR0008_RS01990	1379.14	0.229449	0.146303	1.56832	0.116806	0.214138
BTHUR0008_RS01995	770.787	-0.689075	0.288516	-2.38835	0.0169243	0.0454361
BTHUR0008_RS02000	292.744	0.475906	0.203744	2.33581	0.0195013	0.0509664
BTHUR0008_RS02005	1032.93	-0.111585	0.14538	-0.767541	0.44276	0.582503
BTHUR0008_RS02010	1230.26	-0.264679	0.151175	-1.75081	0.079979	0.159645
BTHUR0008_RS02015	484.437	0.258333	0.177055	1.45906	0.144549	0.252721
BTHUR0008_RS02020	299.416	-1.01087	0.191208	-5.28678	1.2449e-07	1.28587e-06
BTHUR0008_RS02025	252.41	0.632463	0.202618	3.12146	0.00179957	0.0068047
BTHUR0008_RS02030	502.812	-0.426202	0.134936	-3.15856	0.0015855	0.00614834
BTHUR0008_RS02035	13.5332	-0.271351	0.446969	-0.607092	0.54379	0.670372
BTHUR0008_RS02040	2255.05	0.146966	0.14097	1.04253	0.297165	0.435516
BTHUR0008_RS02045	311.893	0.356383	0.159663	2.23209	0.0256088	0.0642105
BTHUR0008_RS02050	30.7412	0.579158	0.337285	1.71711	0.0859583	0.168469
BTHUR0008_RS02055	0.242975	-0.201811	0.514161	-0.392505	0.694685	NA
BTHUR0008_RS02060	2.14296	0.155877	0.645861	0.241348	0.809285	NA
BTHUR0008_RS02065	18.3533	-0.0143263	0.351104	-0.0408036	0.967452	0.982899
BTHUR0008_RS02070	9.97289	1.25173	0.511409	2.44762	0.0143803	0.0395846
BTHUR0008_RS02075	0	NA	NA	NA	NA	NA
BTHUR0008_RS02080	0.281228	-0.0874424	0.53915	-0.162186	0.87116	NA
BTHUR0008_RS02085	0.645777	0.503129	0.669043	0.752013	0.452043	NA
BTHUR0008_RS02090	114.214	0.638494	0.214654	2.97453	0.00293438	0.0102603
BTHUR0008_RS02095	34.7927	-0.456665	0.280137	-1.63015	0.10307	0.194673
BTHUR0008_RS02100	260.798	0.762969	0.169828	4.4926	7.0358e-06	5.02979e-05
BTHUR0008_RS02105	1.3205	0.736293	0.689196	1.06834	0.285369	NA
BTHUR0008_RS02110	0.562685	0.835347	0.625394	1.33571	0.181643	NA
BTHUR0008_RS02115	1374.88	0.913082	0.165302	5.52371	3.31912e-08	3.84539e-07
BTHUR0008_RS02120	110.988	1.07496	0.291134	3.69231	0.000222226	0.00110017
BTHUR0008_RS02125	3472.79	-0.589005	0.128212	-4.594	4.34833e-06	3.23619e-05
BTHUR0008_RS02130	22.337	-0.147147	0.316601	-0.464769	0.642097	0.75303
BTHUR0008_RS02135	638.183	-0.0713547	0.162782	-0.438344	0.661137	0.769136
BTHUR0008_RS02140	1123.83	-0.132426	0.172055	-0.769668	0.441497	0.582067
BTHUR0008_RS02145	428.384	0.358278	0.156914	2.28328	0.0224137	0.0572206
BTHUR0008_RS02150	3.94525	0.439196	0.59615	0.73672	0.461293	0.599735
BTHUR0008_RS02155	271.723	-0.33511	0.254748	-1.31546	0.188355	0.307933
BTHUR0008_RS02160	0.5281	0.321324	0.638605	0.503165	0.614848	NA
BTHUR0008_RS02165	63.8162	-0.469516	0.242357	-1.93729	0.0527096	0.114486
BTHUR0008_RS02170	240.373	1.95877e-05	0.157284	0.000124538	0.999901	0.999901
BTHUR0008_RS02175	21.4957	0.628	0.362093	1.73436	0.0828539	0.164449
BTHUR0008_RS02180	6.24286	1.56101	0.56384	2.76853	0.00563092	0.0179672
BTHUR0008_RS02185	28.0092	-0.0828997	0.332667	-0.249197	0.803208	0.874394
BTHUR0008_RS02190	295.586	-0.0347134	0.153781	-0.225733	0.821409	0.885892
BTHUR0008_RS02195	3033.53	-1.149	0.325945	-3.52512	0.000423285	0.00196241
BTHUR0008_RS02200	886.827	-0.416824	0.173798	-2.39833	0.0164702	0.0443017
BTHUR0008_RS02205	8.25392	0.234515	0.479785	0.488793	0.624988	0.740101
BTHUR0008_RS02210	4.61917	-1.27227	0.597064	-2.13087	0.0330996	0.0785749
BTHUR0008_RS02215	19.359	-0.427303	0.340699	-1.2542	0.209771	0.334669
BTHUR0008_RS02220	13.0048	-0.157321	0.376121	-0.418273	0.675748	0.780271
BTHUR0008_RS02225	16.8295	0.124469	0.373961	0.33284	0.739255	0.827718
BTHUR0008_RS02230	115	-0.303319	0.191871	-1.58085	0.113912	0.210273
BTHUR0008_RS02235	13661.9	-0.771528	0.502336	-1.53588	0.124568	0.225072
BTHUR0008_RS02240	2703.6	-1.1353	0.675878	-1.67974	NA	NA
BTHUR0008_RS02245	1201.73	0.686958	0.16812	4.08611	4.38661e-05	0.00025729
BTHUR0008_RS02250	3.23876	0.380524	0.605672	0.628268	0.529828	NA
BTHUR0008_RS02255	185.815	0.511572	0.224572	2.27799	0.0227272	0.0579683
BTHUR0008_RS02260	126.449	-0.433701	0.201184	-2.15574	0.0311037	0.074771
BTHUR0008_RS02265	236.209	0.10686	0.177666	0.601467	0.547529	0.673617
BTHUR0008_RS02270	273.74	0.12362	0.179361	0.689225	0.490681	0.627193
BTHUR0008_RS02275	226.684	0.364192	0.161167	2.25973	0.0238382	0.0604454
BTHUR0008_RS02280	20.4692	-1.85124	0.380383	-4.86678	1.13432e-06	9.59902e-06
sspK	264.445	-0.386489	0.241447	-1.60072	0.109439	0.204094
BTHUR0008_RS02290	147.943	0.337664	0.241347	1.39908	0.161789	0.274236
BTHUR0008_RS02295	133.527	0.0921422	0.172067	0.535503	0.592302	0.713888
BTHUR0008_RS02300	372.686	-0.196741	0.192693	-1.02101	0.30725	0.446042
BTHUR0008_RS02305	1.30506	-0.468961	0.692108	-0.677583	0.498036	NA
BTHUR0008_RS02310	3.26709	-0.389217	0.615175	-0.632693	0.526934	0.658112
BTHUR0008_RS02315	1.63448	0.69426	0.681728	1.01838	0.308496	NA
BTHUR0008_RS02320	866.908	0.160069	0.168776	0.948409	0.342921	0.48216
BTHUR0008_RS02325	572.89	-0.126706	0.145173	-0.872793	0.382776	0.524334
BTHUR0008_RS02330	736.402	-0.376169	0.163466	-2.3012	0.0213802	0.0551079
BTHUR0008_RS02335	254.429	-0.313525	0.152098	-2.06133	0.0392712	0.0902145
BTHUR0008_RS02340	2781.46	-0.740882	0.137974	-5.36973	7.88546e-08	8.48819e-07
BTHUR0008_RS02345	52.8815	0.0793088	0.238036	0.333179	0.738999	0.827718
BTHUR0008_RS02350	91.458	0.0242746	0.196849	0.123316	0.901857	0.93941
BTHUR0008_RS02355	142.788	-0.210221	0.169376	-1.24115	0.214552	0.340171
BTHUR0008_RS02360	89.0552	-0.220091	0.209036	-1.05288	0.292395	0.430998
BTHUR0008_RS02365	327.077	0.31376	0.173149	1.81207	0.0699746	0.143604
BTHUR0008_RS02370	1068.13	-0.425609	0.221564	-1.92093	0.0547406	0.118076
BTHUR0008_RS02375	73.0578	0.627536	0.266325	2.35628	0.0184591	0.04865
BTHUR0008_RS02380	22.6594	-0.454578	0.349884	-1.29923	0.193866	0.314201
BTHUR0008_RS02385	8427.36	-1.6705	0.544498	-3.06796	0.00215526	0.00794124
BTHUR0008_RS02390	25.2771	1.17387	0.352396	3.33112	0.000864983	0.0036407
BTHUR0008_RS02395	80.2983	-0.404581	0.219489	-1.84329	0.065287	0.136071
BTHUR0008_RS02400	34.2478	-0.0617728	0.275262	-0.224414	0.822435	0.886488
BTHUR0008_RS02405	253.015	0.725778	0.153853	4.71734	2.38947e-06	1.90176e-05
BTHUR0008_RS02410	1178.43	1.10747	0.17585	6.29784	3.01825e-10	4.95894e-09
BTHUR0008_RS02415	287.913	0.239461	0.221885	1.07921	0.280494	0.41773
BTHUR0008_RS02420	412.249	-0.330037	0.230705	-1.43056	0.152557	0.262328
BTHUR0008_RS02425	0	NA	NA	NA	NA	NA
BTHUR0008_RS02430	2000.78	1.30602	0.263644	4.95374	7.27988e-07	6.39151e-06
BTHUR0008_RS02435	1300.22	-0.865864	0.130094	-6.65569	2.81975e-11	5.44473e-10
BTHUR0008_RS02440	117.553	-1.98746	0.210169	-9.45646	3.18537e-21	1.9455e-19
BTHUR0008_RS02445	6027.72	-0.394931	0.1342	-2.94285	0.00325209	0.011197
BTHUR0008_RS02450	20.7171	0.879616	0.392352	2.2419	0.0249678	0.0628275
BTHUR0008_RS02455	7.74784	-0.577532	0.454643	-1.2703	0.203979	0.32654
BTHUR0008_RS02460	54.1566	0.552826	0.334464	1.65287	0.0983564	0.187281
BTHUR0008_RS02465	0.599241	0.905937	0.639575	1.41647	0.156639	NA
BTHUR0008_RS02470	0	NA	NA	NA	NA	NA
BTHUR0008_RS02475	0	NA	NA	NA	NA	NA
BTHUR0008_RS02480	11.2377	-1.29686	0.419564	-3.09097	0.00199506	0.00743878
BTHUR0008_RS02485	0	NA	NA	NA	NA	NA
BTHUR0008_RS02490	0	NA	NA	NA	NA	NA
BTHUR0008_RS02495	0	NA	NA	NA	NA	NA
BTHUR0008_RS02500	0	NA	NA	NA	NA	NA
BTHUR0008_RS02505	0.0356833	0.0836742	0.247094	0.338634	0.734886	NA
BTHUR0008_RS02510	0	NA	NA	NA	NA	NA
BTHUR0008_RS02515	0	NA	NA	NA	NA	NA
BTHUR0008_RS02520	217.255	-0.902254	0.22787	-3.95951	7.51025e-05	0.000417823
BTHUR0008_RS02525	0	NA	NA	NA	NA	NA
BTHUR0008_RS02530	84.7925	-2.26137	0.66391	-3.40613	0.000658896	0.0028812
BTHUR0008_RS02535	18.9454	0.719449	0.345845	2.08026	0.0375013	0.0870025
BTHUR0008_RS02540	52.649	0.374859	0.272656	1.37484	0.169181	0.282588
BTHUR0008_RS02545	866.109	0.600087	0.234218	2.56209	0.0104044	0.0300733
BTHUR0008_RS02550	249.807	-0.848816	0.22833	-3.7175	0.000201207	0.00100945
BTHUR0008_RS02555	81.4952	0.841622	0.241528	3.48457	0.000492924	0.00223366
BTHUR0008_RS02560	1024.38	0.242666	0.139687	1.73721	0.0823501	0.163565
BTHUR0008_RS02565	138.919	-0.580986	0.225438	-2.57714	0.00996219	0.028929
BTHUR0008_RS02570	38.9048	-0.305507	0.250835	-1.21796	0.223239	0.350777
BTHUR0008_RS02575	242.451	-0.895256	0.206717	-4.33082	1.48555e-05	9.80112e-05
BTHUR0008_RS02580	685.754	-0.317387	0.149318	-2.12558	0.0335381	0.0794816
BTHUR0008_RS02585	2550.23	-0.34501	0.183695	-1.87817	0.0603582	0.127741
BTHUR0008_RS02590	433.751	-0.440893	0.229997	-1.91695	0.0552444	0.118684
BTHUR0008_RS02595	8731.92	-0.974492	0.150747	-6.46443	1.01684e-10	1.77994e-09
BTHUR0008_RS02600	15301.7	0.112934	0.157353	0.717708	0.472938	0.611045
BTHUR0008_RS02605	632.352	-0.310634	0.146176	-2.12507	0.0335812	0.07955
BTHUR0008_RS02610	925.678	-0.0764494	0.189272	-0.403913	0.686276	0.788909
BTHUR0008_RS02615	2971.86	-0.0775933	0.136339	-0.569122	0.569274	0.693471
BTHUR0008_RS02620	34.1225	-0.234872	0.289892	-0.810205	0.417822	0.558721
BTHUR0008_RS02625	118.931	0.463199	0.219325	2.11193	0.0346923	0.0819059
BTHUR0008_RS02630	0.440573	0.884999	0.632222	1.39982	0.161566	NA
BTHUR0008_RS02635	121.315	-0.121291	0.192102	-0.631388	0.527787	0.658737
BTHUR0008_RS02640	219.898	-0.559099	0.150772	-3.70823	0.000208711	0.00103967
BTHUR0008_RS02645	2860.91	-0.224338	0.120193	-1.86648	0.0619737	0.130365
BTHUR0008_RS02650	127.654	0.319661	0.16673	1.91724	0.0552072	0.118672
BTHUR0008_RS02655	8.10533	-0.83161	0.48071	-1.72996	0.0836372	0.165478
BTHUR0008_RS02660	4.95723	1.24476	0.565384	2.20161	0.0276926	0.0681579
BTHUR0008_RS02665	145.802	4.55061	0.300465	15.1452	8.14539e-52	3.81408e-49
BTHUR0008_RS02670	547.922	4.91978	0.257237	19.1255	1.54822e-81	1.73989e-78
BTHUR0008_RS02675	64.4611	0.711329	0.244728	2.90662	0.00365362	0.0123227
BTHUR0008_RS02680	204.081	0.322638	0.243643	1.32423	0.185428	0.304122
BTHUR0008_RS02685	1501.53	1.00743	0.112775	8.93313	4.14123e-19	2.09636e-17
BTHUR0008_RS02690	13.9076	-0.780852	0.406234	-1.92217	0.0545839	0.117783
BTHUR0008_RS02695	2.99951	0.77253	0.630156	1.22593	0.220224	NA
BTHUR0008_RS02700	96.2205	-0.152499	0.197007	-0.774079	0.438884	0.579847
BTHUR0008_RS02705	22.6354	-0.0742991	0.339264	-0.219001	0.826649	0.888984
BTHUR0008_RS02710	2.89916	-0.1885	0.646016	-0.291788	0.770449	NA
BTHUR0008_RS02715	153.775	-1.20455	0.209873	-5.73941	9.50056e-09	1.21051e-07
BTHUR0008_RS02720	15.5911	0.75718	0.357139	2.12013	0.0339954	0.0803619
BTHUR0008_RS02725	7.2374	1.3771	0.520351	2.64649	0.00813321	0.0244649
BTHUR0008_RS02730	9.95811	0.419573	0.448321	0.935876	0.349337	0.488654
BTHUR0008_RS02735	1.88197	0.822495	0.671806	1.2243	0.220837	NA
BTHUR0008_RS02740	15.0578	-0.815916	0.381392	-2.13931	0.0324106	0.077233
BTHUR0008_RS02745	940.221	0.207041	0.122736	1.68688	0.0916264	0.177779
BTHUR0008_RS02750	44.455	3.08402	0.420377	7.33632	2.19542e-13	5.65874e-12
BTHUR0008_RS02755	1.14786	1.6227	0.690754	2.34917	0.0188153	NA
BTHUR0008_RS02760	23.6613	-0.280834	0.30981	-0.906469	0.364687	0.50597
BTHUR0008_RS02765	25.55	-0.835986	0.369055	-2.26521	0.0234999	0.0597224
BTHUR0008_RS02770	16.1996	0.281527	0.376509	0.747731	0.454623	0.593937
BTHUR0008_RS02775	1612.94	0.54195	0.12125	4.46968	7.83374e-06	5.56482e-05
BTHUR0008_RS02780	700.426	-0.579319	0.15849	-3.65523	0.000256951	0.00125274
BTHUR0008_RS02785	158.536	0.704843	0.211629	3.33056	0.000866714	0.00364526
BTHUR0008_RS02790	514.512	-0.507426	0.193274	-2.62542	0.0086541	0.0257697
BTHUR0008_RS02795	279.117	-0.798042	0.139254	-5.73083	9.99414e-09	1.2648e-07
BTHUR0008_RS02800	3.46035	0.0170212	0.593105	0.0286984	0.977105	0.987829
BTHUR0008_RS02805	1.6219	0.747709	0.687688	1.08728	0.276913	NA
BTHUR0008_RS02810	935.024	-0.130289	0.233834	-0.557186	0.5774	0.701494
BTHUR0008_RS02815	110.9	-1.43685	0.212617	-6.75793	1.3998e-11	2.87062e-10
BTHUR0008_RS02820	351.846	1.28772	0.135036	9.53616	1.48226e-21	9.66171e-20
BTHUR0008_RS02825	864.036	1.22748	0.174772	7.02332	2.16656e-12	4.88913e-11
BTHUR0008_RS02830	911.867	0.260402	0.168626	1.54426	0.122526	0.222399
BTHUR0008_RS02835	2133.83	1.13049	0.160498	7.04365	1.87271e-12	4.31261e-11
BTHUR0008_RS02840	6645.97	-0.862752	0.225613	-3.82404	0.000131283	0.000691358
sspH	3.75301	0.828392	0.617322	1.34191	0.179625	0.296856
BTHUR0008_RS02850	252.436	0.276012	0.157888	1.74815	0.0804388	0.160506
BTHUR0008_RS02855	21901	-0.69192	0.226354	-3.05681	0.00223708	0.00815713
aspA_1	2119.12	0.425682	0.149954	2.83876	0.00452889	0.014943
BTHUR0008_RS02865	417.314	0.363432	0.134721	2.69767	0.00698274	0.0215422
BTHUR0008_RS02870	540.254	0.664234	0.25842	2.57036	0.0101592	0.0294554
BTHUR0008_RS02875	2476.04	-0.236969	0.180991	-1.30929	0.190437	0.310524
BTHUR0008_RS02880	1043.97	-0.54935	0.176822	-3.1068	0.00189127	0.0071084
glpT	6421.34	-0.553815	0.208416	-2.65727	0.00787774	0.0238112
BTHUR0008_RS02890	28.2027	-1.12281	0.307277	-3.65407	0.00025812	0.00125573
BTHUR0008_RS02895	50.3598	-1.78386	0.262903	-6.78524	1.15891e-11	2.40292e-10
BTHUR0008_RS02900	37.6095	-0.42635	0.267692	-1.59269	0.111231	0.206273
BTHUR0008_RS02905	40.7591	-0.948816	0.253385	-3.74456	0.00018071	0.000919753
BTHUR0008_RS02910	309.148	-1.03347	0.154414	-6.69283	2.18891e-11	4.30051e-10
BTHUR0008_RS02915	1.10968	-0.403545	0.48429	-0.833273	0.404691	NA
BTHUR0008_RS02920	83.7523	0.447555	0.277183	1.61466	0.106385	0.199464
BTHUR0008_RS02925	79.9901	0.483586	0.218198	2.21627	0.0266729	0.06617
BTHUR0008_RS02930	114.792	0.735683	0.217563	3.38147	0.000720979	0.00311151
BTHUR0008_RS02935	106.653	1.12394	0.200731	5.59924	2.15288e-08	2.60151e-07
BTHUR0008_RS02940	45.2287	0.132231	0.248927	0.531204	0.595278	0.715939
BTHUR0008_RS02945	56.2402	-0.53451	0.212884	-2.5108	0.0120456	0.033927
BTHUR0008_RS02950	56.0908	0.434598	0.215258	2.01897	0.0434904	0.0979843
BTHUR0008_RS02955	359.095	0.922207	0.207623	4.44174	8.92334e-06	6.23635e-05
BTHUR0008_RS02960	27.5702	1.05084	0.339581	3.09451	0.00197138	0.00736516
BTHUR0008_RS02965	41.5468	1.25353	0.260334	4.81508	1.47141e-06	1.21944e-05
BTHUR0008_RS02970	8.21578	1.5056	0.518289	2.90495	0.00367314	0.0123737
BTHUR0008_RS02975	2.64603	0.0292949	0.626955	0.0467258	0.962732	NA
BTHUR0008_RS02980	22.4838	-0.0755347	0.364132	-0.207437	0.835668	0.894681
BTHUR0008_RS02985	115.626	-1.23439	0.197567	-6.24795	4.15863e-10	6.63845e-09
BTHUR0008_RS02990	4.11317	-0.440377	0.55693	-0.790722	0.429106	0.569877
BTHUR0008_RS02995	3.22268	-0.634611	0.607706	-1.04427	0.296359	NA
BTHUR0008_RS03000	1.50932	0.491815	0.688521	0.714307	0.475038	NA
BTHUR0008_RS03005	1.68274	0.808093	0.688777	1.17323	0.240704	NA
BTHUR0008_RS03010	12.203	-0.205328	0.415546	-0.494115	0.621225	0.736893
BTHUR0008_RS03015	69.8558	-0.173875	0.277534	-0.6265	0.530987	0.66053
BTHUR0008_RS03020	38.0503	-1.15297	0.27149	-4.24681	2.16832e-05	0.000137982
BTHUR0008_RS03025	34.7758	-0.27452	0.313477	-0.875725	0.38118	0.522915
BTHUR0008_RS03030	27.4526	0.0980025	0.294536	0.332735	0.739334	0.827718
BTHUR0008_RS03035	28.6293	-0.214715	0.348996	-0.615236	0.538399	0.667387
BTHUR0008_RS03040	40988.5	-0.568796	0.13787	-4.12561	3.6975e-05	0.000221969
BTHUR0008_RS03045	30680.2	-1.29326	0.195746	-6.60684	3.92602e-11	7.45281e-10
BTHUR0008_RS03050	104.898	-0.368504	0.191932	-1.91997	0.0548615	0.118246
BTHUR0008_RS03055	577.094	0.0731108	0.189764	0.385271	0.700036	0.799153
BTHUR0008_RS03060	1259.42	0.205532	0.11765	1.74698	0.0806407	0.160738
BTHUR0008_RS03065	4.4566	-0.306369	0.566717	-0.540602	0.588782	0.710254
BTHUR0008_RS03070	254.178	0.748775	0.232477	3.22086	0.00127808	0.0050933
BTHUR0008_RS03075	777.01	0.891901	0.151897	5.87174	4.31245e-09	5.82491e-08
BTHUR0008_RS03080	1665.18	0.177934	0.159162	1.11794	0.263594	0.398441
BTHUR0008_RS03085	7.53183	0.670898	0.479201	1.40003	0.161504	0.274083
BTHUR0008_RS03090	6.59797	-0.255996	0.50635	-0.505572	0.613157	0.730252
BTHUR0008_RS03095	2.876	0.223738	0.620081	0.360821	0.718233	NA
BTHUR0008_RS03100	40.8646	-0.602958	0.237593	-2.53777	0.011156	0.0317885
BTHUR0008_RS03105	17.6581	0.526202	0.398767	1.31957	0.186978	0.305948
BTHUR0008_RS03110	8.10603	-0.783767	0.452662	-1.73146	0.0833691	0.16518
BTHUR0008_RS03115	10.0032	-0.0125861	0.436687	-0.0288217	0.977007	0.987829
BTHUR0008_RS03120	24.2823	-0.780792	0.307379	-2.54016	0.0110802	0.03162
BTHUR0008_RS03125	9.66439	-0.0887674	0.527333	-0.168333	0.866321	0.916457
BTHUR0008_RS03130	11.4388	-0.589782	0.396908	-1.48594	0.137295	0.243057
BTHUR0008_RS03135	11.0659	0.998358	0.460787	2.16664	0.0302626	0.0732323
BTHUR0008_RS03140	51.0214	-0.901491	0.226839	-3.97414	7.0633e-05	0.000394912
BTHUR0008_RS03145	0.413066	-0.575092	0.608911	-0.94446	0.344935	NA
BTHUR0008_RS03150	60.7657	-0.304397	0.231541	-1.31466	0.188624	0.308015
BTHUR0008_RS03155	18.4579	0.134423	0.405864	0.331202	0.740492	0.828684
BTHUR0008_RS03160	3.15841	-0.47365	0.598462	-0.791446	0.428684	NA
BTHUR0008_RS03165	52.2892	0.149692	0.318545	0.469922	0.63841	0.749995
BTHUR0008_RS03170	4.71628	0.264577	0.588308	0.449726	0.652908	0.762246
BTHUR0008_RS03175	2.49189	-0.219074	0.628467	-0.348585	0.727401	NA
BTHUR0008_RS03180	8.37756	-0.516276	0.445511	-1.15884	0.246521	0.378161
BTHUR0008_RS03185	3.47601	0.165214	0.636428	0.259595	0.795176	0.868603
BTHUR0008_RS03190	1.55587	0.0525804	0.693139	0.0758584	0.939532	NA
BTHUR0008_RS03195	2.19258	-0.770102	0.641857	-1.1998	0.230216	NA
BTHUR0008_RS03200	9.30086	-0.140748	0.444007	-0.316994	0.751248	0.836186
BTHUR0008_RS03205	4.14559	-0.850624	0.554551	-1.5339	0.125055	0.225517
BTHUR0008_RS03210	22.2738	-0.63109	0.320518	-1.96897	0.0489568	0.107667
BTHUR0008_RS03215	1.23125	0.649512	0.693141	0.937057	0.348729	NA
BTHUR0008_RS03220	0.643386	0.53976	0.674297	0.800478	0.423434	NA
BTHUR0008_RS03225	12.6441	0.269584	0.391006	0.689462	0.490532	0.627145
BTHUR0008_RS03230	10.3685	-0.0937005	0.444611	-0.210747	0.833085	0.89318
BTHUR0008_RS03235	33.4546	-0.461475	0.302357	-1.52626	0.126946	0.228331
BTHUR0008_RS03240	0.667647	0.987781	0.648175	1.52394	0.127523	NA
BTHUR0008_RS03245	0.178416	0.340676	0.455538	0.747853	0.454549	NA
BTHUR0008_RS03250	8.22019	1.9962	0.544528	3.66593	0.000246444	0.00120835
BTHUR0008_RS03255	2.59173	0.685761	0.650042	1.05495	0.291449	NA
BTHUR0008_RS03260	34.8683	-0.406673	0.269372	-1.50971	0.131118	0.23441
BTHUR0008_RS03265	12.6766	0.577469	0.436401	1.32325	0.185751	0.304474
BTHUR0008_RS03270	4.46294	0.993328	0.590314	1.68271	0.0924313	0.178847
BTHUR0008_RS03275	22.9188	-0.357029	0.358872	-0.994864	0.319803	0.458521
BTHUR0008_RS03280	3.25869	0.661832	0.628403	1.0532	0.292251	NA
BTHUR0008_RS03285	5.64834	1.20941	0.562175	2.15131	0.031452	0.0753158
BTHUR0008_RS03290	6.40372	1.06391	0.517211	2.05701	0.0396853	0.0909799
BTHUR0008_RS03295	3.0028	0.425624	0.625256	0.68072	0.496049	NA
BTHUR0008_RS03300	6.83563	-0.47782	0.473026	-1.01013	0.312431	0.451879
BTHUR0008_RS03305	18.0306	-0.0374487	0.373181	-0.10035	0.920067	0.952613
BTHUR0008_RS03310	8.3282	0.301712	0.451085	0.668857	0.503587	0.638818
BTHUR0008_RS03315	1.54416	0.584046	0.686948	0.850204	0.395212	NA
BTHUR0008_RS03320	12.7182	-0.587498	0.406626	-1.44481	0.148511	0.257168
BTHUR0008_RS03325	6.36226	0.43638	0.50498	0.864152	0.387504	0.52952
BTHUR0008_RS03330	1.6483	1.34507	0.691757	1.94442	0.0518443	NA
BTHUR0008_RS03335	9.33257	0.052363	0.436647	0.119921	0.904546	0.941047
BTHUR0008_RS03340	20.2603	0.591054	0.377251	1.56674	0.117175	0.214605
BTHUR0008_RS03345	10.6082	-0.837251	0.408775	-2.04819	0.0405412	0.0924516
BTHUR0008_RS03350	19.0023	0.192102	0.371678	0.516849	0.605261	0.723301
BTHUR0008_RS03355	0.801308	0.469211	0.677154	0.692917	0.488362	NA
BTHUR0008_RS03360	3.66548	0.301782	0.617763	0.488507	0.625191	0.740101
BTHUR0008_RS03365	1194.67	-1.05574	0.143941	-7.33457	2.22439e-13	5.70724e-12
BTHUR0008_RS03370	667.975	-2.08998	0.216114	-9.67073	4.01506e-22	2.75129e-20
BTHUR0008_RS03375	447.989	0.157527	0.15414	1.02197	0.306793	0.44579
BTHUR0008_RS03380	273.666	0.276311	0.176239	1.56782	0.116923	0.214283
BTHUR0008_RS03385	1528.05	0.420845	0.19129	2.20004	0.0278041	0.0684026
BTHUR0008_RS03390	141.951	0.00405142	0.257378	0.0157411	0.987441	0.993739
BTHUR0008_RS03395	1795.57	-0.544742	0.205462	-2.6513	0.00801819	0.0241837
BTHUR0008_RS03400	499.085	0.134505	0.168702	0.797296	0.425279	0.566132
BTHUR0008_RS03405	196.122	-0.541315	0.166353	-3.254	0.0011379	0.00459991
BTHUR0008_RS03410	2328.83	0.390676	0.166416	2.34759	0.0188953	0.0496366
BTHUR0008_RS03415	15161.3	-1.00971	0.150928	-6.68998	2.23205e-11	4.37e-10
rbsC	24206.5	-0.385459	0.174777	-2.20543	0.0274237	0.0676146
BTHUR0008_RS03425	957.998	0.184274	0.274879	0.670384	0.502613	0.638522
BTHUR0008_RS03430	344.995	0.125188	0.218069	0.574077	0.565916	0.690528
BTHUR0008_RS03435	707.703	0.522324	0.249916	2.09	0.0366179	0.0854079
BTHUR0008_RS03440	122.763	-0.101931	0.204395	-0.498697	0.617993	0.733776
BTHUR0008_RS03445	8.52912	-0.738879	0.485082	-1.5232	0.127708	0.229408
BTHUR0008_RS03450	47.8169	-0.145011	0.278336	-0.520993	0.602372	0.721489
BTHUR0008_RS03455	12.7445	0.0721104	0.40187	0.179437	0.857594	0.910414
BTHUR0008_RS03460	107.029	-0.205989	0.20906	-0.985312	0.324471	0.462485
BTHUR0008_RS03465	587.346	-1.36662	0.24152	-5.65842	1.52773e-08	1.88666e-07
BTHUR0008_RS03470	721.995	0.563409	0.280253	2.01036	0.0443935	0.0996256
BTHUR0008_RS03475	597.233	-0.168702	0.22262	-0.757804	0.448569	0.587805
BTHUR0008_RS03480	2346.26	0.0251788	0.265246	0.0949261	0.924374	0.955007
BTHUR0008_RS03485	0	NA	NA	NA	NA	NA
BTHUR0008_RS03490	0	NA	NA	NA	NA	NA
BTHUR0008_RS03495	0	NA	NA	NA	NA	NA
BTHUR0008_RS03500	0	NA	NA	NA	NA	NA
BTHUR0008_RS03505	892.22	0.199934	0.16183	1.23545	0.216662	0.342261
BTHUR0008_RS03510	0	NA	NA	NA	NA	NA
BTHUR0008_RS03515	2.54362	-0.439708	0.665685	-0.660534	0.508911	NA
BTHUR0008_RS03520	0	NA	NA	NA	NA	NA
BTHUR0008_RS03525	0	NA	NA	NA	NA	NA
BTHUR0008_RS03530	13.947	1.17565	0.424624	2.76868	0.00562844	0.0179672
BTHUR0008_RS03535	0	NA	NA	NA	NA	NA
BTHUR0008_RS03540	0	NA	NA	NA	NA	NA
BTHUR0008_RS03545	1.53297	-0.500068	0.675733	-0.740039	0.459276	NA
BTHUR0008_RS03550	0	NA	NA	NA	NA	NA
BTHUR0008_RS03555	39.6096	-0.0511052	0.297423	-0.171827	0.863573	0.91486
BTHUR0008_RS03560	917.934	-0.0961631	0.149975	-0.641194	0.521397	0.653893
BTHUR0008_RS03565	166.035	-0.123956	0.19389	-0.639312	0.52262	0.654615
BTHUR0008_RS03570	2645.42	0.2811	0.188224	1.49344	0.135323	0.240325
BTHUR0008_RS03575	32.5703	0.334346	0.277013	1.20697	0.227445	0.355497
BTHUR0008_RS03580	44.5542	0.397274	0.28436	1.39708	0.16239	0.274674
BTHUR0008_RS03585	43.1283	0.779038	0.267679	2.91035	0.00361028	0.0122353
BTHUR0008_RS03590	48.8596	-0.195169	0.252286	-0.773603	0.439166	0.579924
BTHUR0008_RS03595	15.2862	-0.225747	0.360005	-0.627067	0.530615	0.660403
BTHUR0008_RS03600	104.274	-0.0266786	0.225886	-0.118107	0.905983	0.941854
BTHUR0008_RS03605	3.48989	0.706868	0.617358	1.14499	0.252214	0.385002
BTHUR0008_RS03610	40.53	-0.774904	0.302212	-2.56411	0.0103441	0.0299297
BTHUR0008_RS03615	57.1028	0.204534	0.242311	0.844096	0.398616	0.539539
BTHUR0008_RS03620	64.8828	0.569447	0.218105	2.61089	0.00903074	0.0267213
BTHUR0008_RS03625	88.7277	-0.784594	0.243837	-3.2177	0.00129224	0.00512788
BTHUR0008_RS03630	33.5785	-0.802008	0.254206	-3.15496	0.00160522	0.00620012
BTHUR0008_RS03635	3.74671	-1.10764	0.621138	-1.78324	0.074547	0.150948
BTHUR0008_RS03640	0.626204	-0.566356	0.627077	-0.903168	0.366437	NA
BTHUR0008_RS03645	137.002	-2.42581	0.182618	-13.2835	2.8848e-40	6.2345e-38
BTHUR0008_RS03650	252.034	-1.63318	0.165902	-9.84428	7.25594e-23	5.50961e-21
BTHUR0008_RS03655	91.0133	-1.91938	0.226456	-8.47573	2.33613e-17	9.86973e-16
BTHUR0008_RS03660	41.6925	-1.44912	0.243368	-5.95442	2.60993e-09	3.66367e-08
BTHUR0008_RS03665	21.4588	-0.424572	0.328025	-1.29433	0.195553	0.316114
BTHUR0008_RS03670	97.2911	-0.706766	0.199817	-3.53707	0.000404595	0.00188353
BTHUR0008_RS03675	254.302	0.0550661	0.164843	0.334051	0.738341	0.827431
BTHUR0008_RS03680	108.586	0.472174	0.20392	2.31549	0.0205862	0.0533811
BTHUR0008_RS03685	568.776	-0.279934	0.215319	-1.30009	0.193571	0.314071
BTHUR0008_RS03690	3.54905	0.204582	0.593904	0.34447	0.730493	0.8206
BTHUR0008_RS03695	36.8729	0.230219	0.274064	0.840019	0.400898	0.541892
BTHUR0008_RS03700	30.8896	-0.559212	0.306698	-1.82333	0.0682532	0.140636
BTHUR0008_RS03705	154.13	-0.148156	0.221959	-0.66749	0.504459	0.63899
BTHUR0008_RS03710	32.7953	0.319186	0.266288	1.19865	0.230664	0.35923
BTHUR0008_RS03715	18.3852	0.876933	0.35161	2.49405	0.0126293	0.0353828
BTHUR0008_RS03720	55.7256	0.932046	0.247344	3.76821	0.000164421	0.000845832
BTHUR0008_RS03725	105.436	0.681885	0.239546	2.84658	0.00441922	0.0146499
BTHUR0008_RS03730	73.7919	0.681924	0.219059	3.11297	0.00185214	0.00698468
BTHUR0008_RS03735	593.067	0.316054	0.162257	1.94786	0.0514322	0.112145
BTHUR0008_RS03740	0.918574	0.230932	0.692001	0.333716	0.738594	NA
BTHUR0008_RS03745	137.525	0.872992	0.230386	3.78925	0.000151103	0.000782531
BTHUR0008_RS03750	42.3223	-0.494022	0.258642	-1.91006	0.0561252	0.120369
BTHUR0008_RS03755	10.9028	0.27519	0.411106	0.66939	0.503246	0.638818
BTHUR0008_RS03760	26.8123	-0.214955	0.293877	-0.731446	0.464507	0.603204
BTHUR0008_RS03765	7.89122	-0.875787	0.515536	-1.69879	0.089359	0.17392
BTHUR0008_RS03770	1999.64	1.93485	0.194515	9.94703	2.5982e-23	2.05624e-21
BTHUR0008_RS03775	44.0822	1.51331	0.265225	5.70575	1.15833e-08	1.45607e-07
BTHUR0008_RS03780	100.343	-0.252986	0.181303	-1.39538	0.162903	0.275376
BTHUR0008_RS03785	6.36034	0.478405	0.503598	0.949975	0.342125	0.481443
BTHUR0008_RS03790	34.3404	1.389	0.319866	4.34244	1.40911e-05	9.39241e-05
BTHUR0008_RS03795	69.9666	0.217392	0.326692	0.665433	0.505774	0.640221
BTHUR0008_RS03800	71.7397	0.00605435	0.245388	0.0246726	0.980316	0.989363
BTHUR0008_RS03805	16.6196	-0.185082	0.354707	-0.521787	0.601819	0.72129
BTHUR0008_RS03810	9.86706	0.18508	0.447915	0.413204	0.679457	0.783314
BTHUR0008_RS03815	1.26978	0.971924	0.693119	1.40225	0.160842	NA
BTHUR0008_RS03820	1.54182	0.783265	0.690554	1.13426	0.256687	NA
BTHUR0008_RS03825	4.11943	0.0253275	0.604573	0.0418933	0.966584	0.982729
BTHUR0008_RS03830	44.6626	-0.508557	0.25474	-1.99638	0.0458928	0.102262
BTHUR0008_RS03835	347.331	-0.904345	0.138109	-6.54805	5.82933e-11	1.06694e-09
BTHUR0008_RS03840	50.8445	0.410374	0.285312	1.43834	0.150339	0.259206
BTHUR0008_RS03845	12044.8	-0.31157	0.180226	-1.72877	0.0838496	0.165698
BTHUR0008_RS03850	124.952	0.0814183	0.306339	0.265778	0.79041	0.865416
BTHUR0008_RS03855	220.256	0.453133	0.178143	2.54365	0.0109702	0.0313537
BTHUR0008_RS03860	513.83	-0.705446	0.186015	-3.79241	0.000149193	0.000773355
BTHUR0008_RS03865	456.459	-1.1959	0.444892	-2.68807	0.00718658	0.0220302
BTHUR0008_RS03870	109.437	-0.413591	0.272921	-1.51542	0.129665	0.232257
BTHUR0008_RS03875	15.7826	-0.0833009	0.361073	-0.230704	0.817545	0.88325
BTHUR0008_RS03880	16.8203	0.262959	0.378946	0.69392	0.487732	0.624417
BTHUR0008_RS03885	10.6951	0.146255	0.414054	0.353228	0.723918	0.816559
BTHUR0008_RS03890	2.20051	0.145618	0.655015	0.222313	0.824071	NA
BTHUR0008_RS03895	9.97308	-0.217782	0.416998	-0.522262	0.601488	0.72129
BTHUR0008_RS03900	7491.73	-0.309921	0.241914	-1.28112	0.20015	0.321419
BTHUR0008_RS03905	7070.19	0.585697	0.176919	3.31054	0.00093115	0.00387565
BTHUR0008_RS03910	10324.3	-0.684734	0.135871	-5.03958	4.66565e-07	4.29775e-06
BTHUR0008_RS03915	9645.91	-0.0188223	0.15375	-0.122422	0.902565	0.939865
BTHUR0008_RS03920	159.705	0.0020671	0.220213	0.00938685	0.99251	0.996066
BTHUR0008_RS03925	16.4415	0.452707	0.363701	1.24472	0.213233	0.338684
BTHUR0008_RS03930	112.713	-0.414014	0.209164	-1.97937	0.0477741	0.105396
BTHUR0008_RS03935	931.846	0.276429	0.212034	1.3037	0.192336	0.312893
BTHUR0008_RS03940	6.60051	-1.33113	0.528459	-2.51889	0.0117724	0.0333246
BTHUR0008_RS03945	0.764445	-0.894249	0.640403	-1.39638	0.162599	NA
BTHUR0008_RS03950	14.745	-1.55757	0.425236	-3.66283	0.000249448	0.00122095
BTHUR0008_RS03955	40.5212	-0.790444	0.257743	-3.06679	0.00216372	0.00796197
BTHUR0008_RS03960	53.2119	-0.21116	0.227426	-0.928479	0.353159	0.492652
BTHUR0008_RS03965	13.2145	-0.727679	0.41367	-1.75908	0.078564	0.157436
BTHUR0008_RS03970	8.14677	-0.449423	0.478659	-0.938922	0.347771	0.486949
BTHUR0008_RS03975	65.4744	-0.306854	0.209884	-1.46202	0.143737	0.251763
BTHUR0008_RS03980	80.472	0.0404898	0.233758	0.173212	0.862485	0.914051
BTHUR0008_RS03985	8.64754	0.0330423	0.461391	0.0716146	0.942909	0.967355
BTHUR0008_RS03990	31.9376	-0.944121	0.332048	-2.84332	0.00446457	0.0147654
BTHUR0008_RS03995	105.716	-0.264376	0.212455	-1.24439	0.213357	0.338684
BTHUR0008_RS04000	219.337	0.975974	0.184534	5.28885	1.23085e-07	1.27604e-06
BTHUR0008_RS04005	19.0389	0.88889	0.405916	2.18984	0.028536	0.0698971
BTHUR0008_RS04010	23.4924	-0.501579	0.350628	-1.43052	0.152569	0.262328
BTHUR0008_RS04015	33.3533	0.522315	0.281446	1.85582	0.0634788	0.132894
BTHUR0008_RS04020	62.8704	0.108048	0.29351	0.368125	0.71278	0.807319
BTHUR0008_RS04025	175.812	0.443996	0.210528	2.10897	0.0349471	0.0824037
murQ	37.7831	0.703288	0.297831	2.36137	0.0182077	0.0480777
BTHUR0008_RS04035	17.712	0.0566532	0.355859	0.159201	0.873511	0.920461
BTHUR0008_RS04040	19.9567	0.32302	0.331063	0.975705	0.329211	0.466658
BTHUR0008_RS04045	0.890089	0.797217	0.690407	1.15471	0.248211	NA
BTHUR0008_RS04050	1.40973	1.15384	0.692836	1.66539	0.095835	NA
BTHUR0008_RS04055	2.75871	0.457785	0.618656	0.739967	0.45932	NA
BTHUR0008_RS04060	12.5128	0.488253	0.401223	1.21691	0.223638	0.351208
BTHUR0008_RS04065	15.5595	0.29471	0.399703	0.737322	0.460927	0.599664
BTHUR0008_RS04070	7.3693	0.178417	0.509232	0.350366	0.726064	0.817586
BTHUR0008_RS04075	31.802	-0.161156	0.301167	-0.535104	0.592578	0.71405
BTHUR0008_RS04080	10.156	-0.390339	0.460813	-0.847066	0.396959	0.53851
BTHUR0008_RS04085	15.2842	-0.164693	0.355035	-0.463877	0.642736	0.75303
BTHUR0008_RS04090	19.3403	0.0694034	0.329557	0.210596	0.833203	0.89318
BTHUR0008_RS04095	1064.61	0.814263	0.145602	5.59238	2.23983e-08	2.69499e-07
BTHUR0008_RS04100	428.183	1.29313	0.185426	6.97381	3.08464e-12	6.85082e-11
BTHUR0008_RS04105	37.123	-0.717214	0.249495	-2.87466	0.00404463	0.0135118
BTHUR0008_RS04110	18.2393	0.163959	0.337942	0.485169	0.627557	0.742253
BTHUR0008_RS04115	14.915	0.487203	0.447472	1.08879	0.276247	0.413047
BTHUR0008_RS04120	117.476	-0.358679	0.178594	-2.00835	0.0446057	0.100016
BTHUR0008_RS04125	9.89591	-0.259651	0.425775	-0.609832	0.541973	0.669715
BTHUR0008_RS04130	0.687275	-0.449631	0.650592	-0.691111	0.489496	NA
BTHUR0008_RS04135	19.2723	0.299708	0.364942	0.821248	0.411505	0.552508
BTHUR0008_RS04140	45.4462	0.282837	0.23076	1.22567	0.220322	0.347359
BTHUR0008_RS04145	48.6143	0.963535	0.261144	3.68967	0.000224546	0.0011097
BTHUR0008_RS04150	986.05	0.388071	0.301371	1.28768	0.197856	0.318828
BTHUR0008_RS04155	99.2456	-0.406032	0.192429	-2.11004	0.0348547	0.0822202
BTHUR0008_RS04160	215.139	-0.0306205	0.149677	-0.204577	0.837902	0.896283
BTHUR0008_RS04165	2089.88	0.314497	0.168524	1.86618	0.0620157	0.130365
BTHUR0008_RS04170	38.7758	-0.0881271	0.262426	-0.335817	0.737009	0.826103
BTHUR0008_RS04175	116.52	-0.205198	0.171028	-1.19979	0.23022	0.358837
BTHUR0008_RS04180	2711.17	-0.5243	0.504224	-1.03982	0.298425	0.43668
BTHUR0008_RS04185	1184.19	0.130665	0.535666	0.24393	0.807285	0.877395
BTHUR0008_RS04190	1553.99	-0.604413	0.517378	-1.16822	0.242717	0.373446
BTHUR0008_RS04195	0.719591	-1.18532	0.664171	-1.78465	0.0743177	NA
BTHUR0008_RS04200	1.26702	0.326053	0.692264	0.470995	0.637645	NA
BTHUR0008_RS04205	4.77461	0.69999	0.575308	1.21672	0.22371	0.351223
BTHUR0008_RS04210	13.2051	-0.0221934	0.385722	-0.0575372	0.954117	0.974584
BTHUR0008_RS04215	389.46	0.0287362	0.144323	0.19911	0.842177	0.899735
BTHUR0008_RS04220	2625.33	-0.744569	0.206975	-3.59739	0.000321432	0.00152159
BTHUR0008_RS04225	7.99288	0.138267	0.547898	0.252359	0.800764	0.872853
BTHUR0008_RS04230	6.30679	0.708691	0.506625	1.39885	0.161859	0.274271
BTHUR0008_RS04235	392.615	-0.542181	0.145882	-3.71658	0.000201938	0.00101221
BTHUR0008_RS04240	213.537	0.144486	0.173522	0.832667	0.405032	0.545905
BTHUR0008_RS04245	33.3053	1.74731	0.333625	5.23735	1.62902e-07	1.64928e-06
BTHUR0008_RS04250	77.9467	-0.120509	0.194654	-0.619095	0.535854	0.665545
BTHUR0008_RS04255	9.07539	0.354394	0.433589	0.817349	0.413729	0.55417
BTHUR0008_RS04260	2612.75	-0.605584	0.183628	-3.29789	0.000974156	0.00403077
BTHUR0008_RS04265	8130.83	0.825886	0.111659	7.39648	1.39842e-13	3.79599e-12
BTHUR0008_RS04270	4202.7	0.273251	0.178193	1.53345	0.125164	0.225632
BTHUR0008_RS04275	140.844	0.130177	0.166873	0.780095	0.435335	0.57665
BTHUR0008_RS04280	0.881215	0.555555	0.684555	0.811557	0.417046	NA
BTHUR0008_RS04285	406.448	1.46363	0.207202	7.06375	1.62066e-12	3.763e-11
BTHUR0008_RS04290	311.631	0.00270123	0.218464	0.0123646	0.990135	0.995689
BTHUR0008_RS04295	710.495	0.316048	0.151539	2.08559	0.0370158	0.0861016
BTHUR0008_RS04300	386.173	0.253626	0.153188	1.65565	0.0977919	0.186332
BTHUR0008_RS04305	7006.8	0.0236749	0.100688	0.235131	0.814107	0.881286
BTHUR0008_RS04310	717.931	-0.00813369	0.156856	-0.0518544	0.958645	0.977609
BTHUR0008_RS04315	74.3797	-0.589832	0.202886	-2.90722	0.00364662	0.0123065
BTHUR0008_RS04320	1149.2	0.417242	0.157891	2.6426	0.00822727	0.024695
BTHUR0008_RS04325	64.1566	0.372858	0.228851	1.62926	0.103259	0.194853
BTHUR0008_RS04330	0.92128	0.207761	0.680869	0.30514	0.76026	NA
BTHUR0008_RS04335	429.916	-0.231736	0.128033	-1.80998	0.0702996	0.144113
BTHUR0008_RS04340	2159.79	0.0116467	0.169793	0.0685937	0.945313	0.968761
BTHUR0008_RS04345	1176.1	0.324178	0.137379	2.35974	0.0182879	0.048244
BTHUR0008_RS04350	0.183123	0.460709	0.524621	0.878175	0.379849	NA
BTHUR0008_RS04355	10.4928	0.696539	0.455854	1.52799	0.126516	0.227777
BTHUR0008_RS04360	29.0821	-1.33198	0.288092	-4.62345	3.77418e-06	2.86196e-05
BTHUR0008_RS04365	103.46	-0.586668	0.182998	-3.20587	0.00134653	0.00531705
BTHUR0008_RS04370	3227.34	-1.95098	0.667322	-2.9236	0.00346014	0.0117905
BTHUR0008_RS04375	430.41	-2.74614	0.666344	-4.1212	3.76898e-05	0.000225777
BTHUR0008_RS04380	169.842	-2.64557	0.635387	-4.16372	3.13105e-05	0.000192277
BTHUR0008_RS04385	491.888	-4.1904	0.516351	-8.11541	4.84136e-16	1.71092e-14
BTHUR0008_RS04390	579.523	-4.63542	0.307925	-15.0537	3.26309e-51	1.41041e-48
BTHUR0008_RS04395	29.2556	0.249254	0.317658	0.784663	0.432651	0.573906
BTHUR0008_RS04400	105.8	-0.211327	0.196866	-1.07346	0.283066	0.420224
BTHUR0008_RS04405	4.56751	0.00589259	0.542234	0.0108673	0.991329	0.996066
BTHUR0008_RS04410	8.8	1.1202	0.486179	2.30408	0.021218	0.0547903
BTHUR0008_RS04415	14.4676	0.504713	0.390352	1.29297	0.196022	0.316598
BTHUR0008_RS04420	13.6927	0.525232	0.389357	1.34897	0.177346	0.294041
BTHUR0008_RS04425	12.5804	0.781459	0.486539	1.60616	0.108239	0.20226
BTHUR0008_RS04430	36.2603	-0.0757016	0.295789	-0.255931	0.798004	0.870677
BTHUR0008_RS04435	13.9321	-0.376211	0.383528	-0.980922	0.326631	0.464173
BTHUR0008_RS04440	5.99167	-0.615679	0.511474	-1.20373	0.228693	0.356951
BTHUR0008_RS04445	20.8381	-0.214995	0.386336	-0.556498	0.577871	0.701914
BTHUR0008_RS04450	221.154	0.501261	0.196721	2.54808	0.0108319	0.0310057
BTHUR0008_RS04455	1368.43	0.711789	0.123266	5.7744	7.72271e-09	1.00916e-07
BTHUR0008_RS04460	6.52006	0.939155	0.557646	1.68414	0.0921545	0.178619
BTHUR0008_RS04465	7.70454	0.239442	0.470711	0.508682	0.610975	0.728425
BTHUR0008_RS04470	62.1351	-0.0598688	0.264821	-0.226073	0.821145	0.885777
BTHUR0008_RS04475	110.034	0.69522	0.209847	3.31299	0.000923051	0.0038505
BTHUR0008_RS04480	104.358	1.12612	0.222097	5.0704	3.96971e-07	3.74259e-06
BTHUR0008_RS04485	43.4466	-0.114528	0.283346	-0.404197	0.686068	0.78883
BTHUR0008_RS04490	42.165	-0.0036997	0.265173	-0.013952	0.988868	0.994888
BTHUR0008_RS04495	30.5247	-0.0508739	0.284097	-0.179073	0.857881	0.910546
BTHUR0008_RS04500	313.129	-0.730047	0.187437	-3.8949	9.82379e-05	0.000532817
BTHUR0008_RS04505	1221.75	0.328655	0.169189	1.94253	0.0520734	0.113279
BTHUR0008_RS04510	16.1946	0.895773	0.387615	2.31099	0.0208337	0.0539377
BTHUR0008_RS04515	36.936	-0.0251136	0.263228	-0.0954064	0.923992	0.954922
BTHUR0008_RS04520	4.44873	0.582723	0.599376	0.972217	0.330943	0.468523
BTHUR0008_RS04525	5.52136	-0.762565	0.561457	-1.35819	0.174403	0.29019
BTHUR0008_RS04530	134.33	-0.0653236	0.20129	-0.324525	0.745541	0.831799
BTHUR0008_RS04535	128.899	0.591993	0.173	3.42193	0.000621789	0.00274888
BTHUR0008_RS04540	140.219	1.0954	0.195345	5.60752	2.0525e-08	2.49632e-07
BTHUR0008_RS04545	27.4706	0.830148	0.343565	2.41627	0.0156803	0.0425023
BTHUR0008_RS04550	15.2562	-0.0625249	0.449711	-0.139034	0.889424	0.930838
BTHUR0008_RS04555	37.3917	0.090682	0.260384	0.348262	0.727643	0.818708
BTHUR0008_RS04560	26.8815	-0.132721	0.303878	-0.436756	0.662288	0.769869
BTHUR0008_RS04565	3745.63	-0.603186	0.138834	-4.34466	1.39491e-05	9.33092e-05
BTHUR0008_RS04570	18.198	0.566606	0.383355	1.47802	0.139403	0.246013
BTHUR0008_RS04575	69.5606	-0.78819	0.232177	-3.39478	0.000686826	0.00298937
BTHUR0008_RS04580	128.857	-0.399391	0.178595	-2.2363	0.0253323	0.0636309
BTHUR0008_RS04585	80.7686	0.491782	0.195939	2.50988	0.0120773	0.0339992
BTHUR0008_RS04590	2.68876	-1.13048	0.628817	-1.79778	0.0722112	NA
BTHUR0008_RS04595	42.5965	-0.349579	0.269699	-1.29618	0.194913	0.315443
BTHUR0008_RS04600	40.6158	0.98915	0.310927	3.18129	0.0014662	0.00573716
BTHUR0008_RS04605	13.793	0.537977	0.372617	1.44378	0.148801	0.257503
BTHUR0008_RS04610	2.85529	0.664184	0.655382	1.01343	0.310855	NA
BTHUR0008_RS04615	5.94972	0.4329	0.540512	0.800907	0.423186	0.564013
BTHUR0008_RS04620	0.842628	0.0984008	0.689545	0.142704	0.886524	NA
BTHUR0008_RS04625	377.75	0.81845	0.161977	5.05287	4.35231e-07	4.05566e-06
BTHUR0008_RS04630	134.008	-0.012135	0.207197	-0.0585675	0.953297	0.973922
BTHUR0008_RS04635	47.9939	0.72437	0.232545	3.11497	0.00183967	0.0069423
BTHUR0008_RS04640	9.7516	0.489507	0.439046	1.11493	0.264879	0.399989
BTHUR0008_RS04645	1.8689	0.36333	0.663553	0.547552	0.584	NA
BTHUR0008_RS04650	4.36146	0.0187287	0.546569	0.034266	0.972665	0.985646
BTHUR0008_RS04655	2.64914	-0.464254	0.625597	-0.742098	0.458028	NA
BTHUR0008_RS04660	0.659002	-0.586852	0.652161	-0.899857	0.368196	NA
BTHUR0008_RS04665	7.67198	-0.241291	0.467373	-0.516272	0.605664	0.723629
BTHUR0008_RS04670	12.7759	-1.59039	0.406415	-3.91321	9.10756e-05	0.000497331
BTHUR0008_RS04675	5.29739	0.646543	0.537201	1.20354	0.228767	0.356968
BTHUR0008_RS04680	2.11567	-0.442533	0.690891	-0.640525	0.521831	NA
BTHUR0008_RS04685	14.0846	0.409162	0.414467	0.987201	0.323544	0.462007
BTHUR0008_RS04690	3.90363	-0.181296	0.582787	-0.311084	0.755737	0.839724
BTHUR0008_RS04695	5.57831	0.100903	0.532127	0.189622	0.849605	0.904906
BTHUR0008_RS04700	1.11444	0.529823	0.692331	0.765274	0.444108	NA
BTHUR0008_RS04705	203.229	0.20523	0.154785	1.3259	0.184872	0.303434
BTHUR0008_RS04710	1658.76	0.750315	0.139394	5.38268	7.33834e-08	7.96025e-07
BTHUR0008_RS04715	16.4389	1.27737	0.374836	3.40781	0.000654858	0.00286577
BTHUR0008_RS04720	7.86035	0.532058	0.484971	1.09709	0.272601	0.408357
BTHUR0008_RS04725	37.5269	0.642628	0.273149	2.35267	0.0186394	0.0490791
BTHUR0008_RS04730	11.8818	0.203147	0.469733	0.432474	0.665397	0.772766
BTHUR0008_RS04735	211.627	-0.179076	0.142849	-1.25361	0.209985	0.334725
BTHUR0008_RS04740	220.276	-0.437007	0.216515	-2.01837	0.0435527	0.0980852
BTHUR0008_RS04745	2.37181	0.451641	0.640972	0.704618	0.481048	NA
BTHUR0008_RS04750	205.005	-0.559321	0.198715	-2.81469	0.00488242	0.0159856
BTHUR0008_RS04755	14.638	-0.81373	0.401783	-2.0253	0.0428371	0.0969398
BTHUR0008_RS04760	199.002	-0.0329473	0.148186	-0.222338	0.824051	0.887379
BTHUR0008_RS04765	765.621	0.212072	0.184116	1.15184	0.249387	0.381723
BTHUR0008_RS04770	1682.07	-0.634174	0.143271	-4.4264	9.582e-06	6.64707e-05
BTHUR0008_RS04775	131.738	0.736656	0.196757	3.744	0.000181116	0.000920985
BTHUR0008_RS04780	183.725	0.122155	0.176267	0.693009	0.488304	0.624946
BTHUR0008_RS04785	283.928	-1.04344	0.217564	-4.79602	1.61849e-06	1.32377e-05
BTHUR0008_RS04790	150.102	-0.298862	0.177676	-1.68206	0.0925564	0.178966
BTHUR0008_RS04795	0	NA	NA	NA	NA	NA
BTHUR0008_RS04800	3.76021	0.670003	0.608999	1.10017	0.271258	0.406887
BTHUR0008_RS04805	6.46199	-0.893546	0.50808	-1.75867	0.0786333	0.157519
BTHUR0008_RS04810	36.775	-0.488716	0.275122	-1.77636	0.075673	0.152919
BTHUR0008_RS04815	12.2791	-0.637573	0.373371	-1.70761	0.0877084	0.171242
BTHUR0008_RS04820	8.98888	0.0192407	0.473861	0.0406041	0.967611	0.982899
BTHUR0008_RS04825	263.146	-1.00159	0.195035	-5.13545	2.81467e-07	2.72683e-06
BTHUR0008_RS04830	517.114	-0.668764	0.198375	-3.37121	0.000748376	0.00320513
BTHUR0008_RS04835	17.8434	0.746256	0.347739	2.14602	0.0318713	0.0761415
BTHUR0008_RS04840	10.888	0.212388	0.441031	0.481571	0.63011	0.744083
BTHUR0008_RS04845	673.563	-0.441024	0.141086	-3.12593	0.00177245	0.00672934
BTHUR0008_RS04850	7205.47	-0.678335	0.20533	-3.30363	0.000954416	0.00396075
glpK	14228.1	-0.198269	0.133045	-1.49024	0.136161	0.241428
BTHUR0008_RS04860	47900	0.308464	0.156011	1.97719	0.0480198	0.105866
BTHUR0008_RS04865	43.4585	0.758477	0.251926	3.01071	0.00260635	0.00929848
BTHUR0008_RS04870	55.0149	-0.0414324	0.230115	-0.180051	0.857113	0.910247
BTHUR0008_RS04875	14.4633	1.21459	0.393122	3.08959	0.00200431	0.00746336
lstR	179.571	1.09468	0.254608	4.29946	1.71215e-05	0.000111479
BTHUR0008_RS04885	66.2212	1.35058	0.237898	5.67715	1.36959e-08	1.69883e-07
BTHUR0008_RS04890	406.71	-0.157918	0.190467	-0.82911	0.407042	0.547957
BTHUR0008_RS04895	26.2858	0.023433	0.312394	0.0750112	0.940206	0.965831
prsA_1	10546.9	0.54228	0.1423	3.81082	0.000138506	0.000724641
BTHUR0008_RS04905	127	0.0392595	0.214148	0.183329	0.85454	0.908525
BTHUR0008_RS04910	80.3108	-0.00292034	0.274341	-0.0106449	0.991507	0.996066
BTHUR0008_RS04915	1018.74	-0.726068	0.168155	-4.31785	1.57558e-05	0.000103304
BTHUR0008_RS04920	945.826	1.22973	0.147945	8.31209	9.40335e-17	3.54614e-15
BTHUR0008_RS04925	158.715	-0.322781	0.207167	-1.55807	0.119216	0.217988
BTHUR0008_RS04930	584.26	0.173714	0.174442	0.995827	0.319334	0.458303
BTHUR0008_RS04935	1701.96	-0.435653	0.163493	-2.66465	0.00770687	0.0233954
BTHUR0008_RS04940	2034.58	-1.31282	0.158648	-8.27505	1.28397e-16	4.74646e-15
BTHUR0008_RS04945	1.7851	0.381529	0.686882	0.555451	0.578586	NA
BTHUR0008_RS04950	51.6839	-0.987032	0.237663	-4.15308	3.28031e-05	0.000199914
BTHUR0008_RS04955	2.58754	1.93981	0.674415	2.87629	0.00402383	NA
BTHUR0008_RS04960	32.2277	0.954225	0.288159	3.31145	0.000928131	0.00386595
BTHUR0008_RS04965	124.365	0.0803415	0.206683	0.388719	0.697484	0.797388
BTHUR0008_RS04970	153.47	-0.0717516	0.27551	-0.260432	0.794531	0.868067
BTHUR0008_RS04975	10.2983	0.275268	0.435866	0.631543	0.527686	0.658737
BTHUR0008_RS04980	76.6346	-0.520287	0.206993	-2.51355	0.0119524	0.0337151
BTHUR0008_RS04985	15.019	0.542676	0.377177	1.43878	0.150211	0.259127
BTHUR0008_RS04990	233.751	-0.13952	0.168847	-0.826307	0.40863	0.549343
BTHUR0008_RS04995	850.702	0.31685	0.166802	1.89956	0.0574913	0.12269
BTHUR0008_RS05000	519.613	-0.460784	0.1508	-3.0556	0.00224614	0.00818485
BTHUR0008_RS05005	156.658	-0.654271	0.228441	-2.86407	0.00418234	0.0139304
BTHUR0008_RS05010	76.0723	0.374964	0.231136	1.62227	0.104746	0.197044
BTHUR0008_RS05015	52.7124	1.0988	0.268124	4.0981	4.16553e-05	0.000245862
BTHUR0008_RS05020	14.2747	0.499289	0.401528	1.24347	0.213693	0.339096
BTHUR0008_RS05025	3105.46	-1.83234	0.174364	-10.5087	7.87427e-26	7.31197e-24
BTHUR0008_RS05030	111.52	-2.21396	0.20248	-10.9342	7.9085e-28	9.25788e-26
BTHUR0008_RS05035	74.2099	-0.466486	0.240993	-1.93568	0.0529071	0.114826
BTHUR0008_RS05040	82.8315	0.230809	0.214578	1.07564	0.282088	0.41928
BTHUR0008_RS05045	39.7366	0.695995	0.265872	2.61778	0.00885033	0.0262566
BTHUR0008_RS05050	271.936	1.05492	0.201614	5.23235	1.67365e-07	1.68716e-06
BTHUR0008_RS05055	405.752	0.397265	0.14971	2.65357	0.00796461	0.0240479
BTHUR0008_RS05060	248.36	0.435138	0.180921	2.40513	0.0161669	0.0436528
BTHUR0008_RS05065	49.6357	-0.0978666	0.272255	-0.359467	0.719246	0.812841
BTHUR0008_RS05070	1904.73	0.466862	0.179905	2.59504	0.00945792	0.027766
BTHUR0008_RS05075	2334.62	0.135433	0.211253	0.641094	0.521462	0.653893
BTHUR0008_RS05080	1254.31	1.07846	0.216587	4.97935	6.37987e-07	5.70733e-06
BTHUR0008_RS05085	244.435	-0.64315	0.176127	-3.65163	0.000260584	0.00126553
BTHUR0008_RS05090	161.089	-0.141556	0.171116	-0.827252	0.408094	0.54911
BTHUR0008_RS05095	1.10322	0.461118	0.693088	0.665309	0.505853	NA
BTHUR0008_RS05100	246.42	-0.0114168	0.180835	-0.0631339	0.94966	0.971797
BTHUR0008_RS05105	28.6564	1.50133	0.339153	4.4267	9.5687e-06	6.64605e-05
BTHUR0008_RS05110	246.036	0.346571	0.143656	2.4125	0.0158434	0.0428824
BTHUR0008_RS05115	209.166	0.569146	0.168386	3.38	0.000724847	0.0031234
BTHUR0008_RS05120	10.413	0.456203	0.451702	1.00997	0.312512	0.45188
BTHUR0008_RS05125	0.392985	0.122204	0.632929	0.193078	0.846898	NA
BTHUR0008_RS05130	0.329689	0.729651	0.603504	1.20902	0.226654	NA
BTHUR0008_RS05135	186.615	-1.62979	0.189794	-8.58716	8.91459e-18	3.91337e-16
BTHUR0008_RS05140	38.7996	0.0499286	0.30353	0.164493	0.869343	0.918011
BTHUR0008_RS05145	5463.55	-1.10165	0.178718	-6.16417	7.08527e-10	1.09978e-08
BTHUR0008_RS05150	6.02365	-1.22423	0.51289	-2.38693	0.0169896	0.045546
BTHUR0008_RS05155	612.368	-0.149666	0.16325	-0.916792	0.359252	0.500158
BTHUR0008_RS05160	810.056	0.701302	0.161784	4.33479	1.45896e-05	9.66736e-05
BTHUR0008_RS05165	4.21382	-0.600727	0.580173	-1.03543	0.300469	0.438871
BTHUR0008_RS05170	14.0451	-1.34939	0.372206	-3.62538	0.000288534	0.00138157
BTHUR0008_RS05175	0.0713666	0.158736	0.33143	0.478944	0.631978	NA
BTHUR0008_RS05180	4.58848	0.0153948	0.576423	0.0267075	0.978693	0.988985
BTHUR0008_RS05185	2.22769	0.292162	0.646713	0.451764	0.651439	NA
BTHUR0008_RS05190	4.18465	-0.192966	0.580884	-0.332194	0.739743	0.828011
BTHUR0008_RS05195	21.2934	-0.466775	0.364462	-1.28072	0.200291	0.321554
BTHUR0008_RS05200	3060.89	-0.85384	0.225871	-3.78021	0.000156698	0.000807787
BTHUR0008_RS05205	170.257	-0.47062	0.161161	-2.92019	0.00349818	0.0118985
BTHUR0008_RS05210	28.2834	0.296411	0.276075	1.07366	0.282974	0.420198
BTHUR0008_RS05215	103.636	0.247602	0.21286	1.16322	0.244741	0.376
BTHUR0008_RS05220	39.1464	-0.244406	0.241781	-1.01086	0.312085	0.451495
BTHUR0008_RS05225	120.915	0.0315524	0.208289	0.151484	0.879594	0.924685
BTHUR0008_RS05230	218.657	0.409775	0.160621	2.55119	0.0107355	0.0308082
BTHUR0008_RS05235	67.1454	0.232739	0.215311	1.08094	0.279722	0.416801
BTHUR0008_RS05240	90.3524	0.281083	0.185789	1.51292	0.130301	0.233247
BTHUR0008_RS05245	8.09856	0.164446	0.45015	0.365313	0.714878	0.809079
BTHUR0008_RS05250	40.6662	2.27108	0.314673	7.21728	5.30385e-13	1.30712e-11
BTHUR0008_RS05255	74.4226	0.192201	0.239931	0.801067	0.423093	0.564013
BTHUR0008_RS05260	1748.14	0.225458	0.154437	1.45987	0.144324	0.252635
BTHUR0008_RS05265	163.84	-0.662898	0.197145	-3.36249	0.000772429	0.0032856
BTHUR0008_RS05270	343.529	0.627698	0.462024	1.35858	0.174279	0.29007
BTHUR0008_RS05275	49.9508	-0.658559	0.263886	-2.49562	0.0125739	0.0352605
BTHUR0008_RS05280	60.082	-1.00794	0.210317	-4.79249	1.6472e-06	1.34529e-05
BTHUR0008_RS05285	115.897	0.375084	0.187446	2.00102	0.0453899	0.10145
BTHUR0008_RS05290	121.752	-0.0292749	0.179904	-0.162725	0.870735	0.918532
BTHUR0008_RS05295	881.856	0.102262	0.243748	0.41954	0.674822	0.779976
BTHUR0008_RS05300	24.7446	-0.916172	0.326287	-2.80787	0.00498702	0.0162824
BTHUR0008_RS05305	147.819	-0.596125	0.209783	-2.84162	0.00448849	0.0148271
BTHUR0008_RS05310	79.4986	-0.478294	0.190422	-2.51176	0.0120131	0.0338692
BTHUR0008_RS05315	32.3034	0.219947	0.286409	0.767946	0.442519	0.582322
BTHUR0008_RS05320	65.967	0.328221	0.204799	1.60265	0.109012	0.203501
BTHUR0008_RS05325	1287.53	-0.522626	0.125195	-4.1745	2.98637e-05	0.000184198
BTHUR0008_RS05330	2579.57	-0.542789	0.111861	-4.85236	1.21999e-06	1.02163e-05
BTHUR0008_RS05335	11.8219	1.87946	0.452445	4.154	3.26716e-05	0.000199545
BTHUR0008_RS05340	24.0424	-1.18403	0.301092	-3.93244	8.40866e-05	0.000463218
BTHUR0008_RS05345	23.7454	-0.198112	0.306194	-0.647016	0.517621	0.650238
BTHUR0008_RS05350	1.58203	-0.279665	0.691878	-0.404211	0.686058	NA
BTHUR0008_RS05355	6.50168	-0.113024	0.499743	-0.226165	0.821073	0.885777
BTHUR0008_RS05360	5.53431	0.279695	0.547025	0.511303	0.609139	0.726706
BTHUR0008_RS05365	5.57247	0.0161581	0.509828	0.0316933	0.974717	0.986479
BTHUR0008_RS05370	30.8072	-0.049	0.27027	-0.1813	0.856132	0.909535
BTHUR0008_RS05375	40.1574	-1.06005	0.251833	-4.20934	2.56123e-05	0.000160799
BTHUR0008_RS05380	3.38105	-0.688761	0.608085	-1.13267	0.257352	0.391038
rocD	1352.85	-1.19431	0.159861	-7.47097	7.96066e-14	2.2109e-12
BTHUR0008_RS05390	128.948	-0.0293459	0.230688	-0.127211	0.898774	0.937307
BTHUR0008_RS05395	2.70298	1.89373	0.673637	2.8112	0.00493565	NA
BTHUR0008_RS05400	20.7824	0.147794	0.338565	0.43653	0.662452	0.769869
BTHUR0008_RS05405	140.153	-0.265032	0.294918	-0.898665	0.368831	0.509952
BTHUR0008_RS05410	719.509	0.0399845	0.171924	0.232571	0.816095	0.881977
BTHUR0008_RS05415	50.8471	-0.871862	0.229393	-3.80073	0.00014427	0.000750606
BTHUR0008_RS05420	18.2867	-0.414128	0.396707	-1.04391	0.296526	0.435034
BTHUR0008_RS05425	49.4958	0.316211	0.221849	1.42535	0.154057	0.263836
BTHUR0008_RS05430	476.717	0.973765	0.204452	4.76282	1.90908e-06	1.5457e-05
BTHUR0008_RS05435	2104.6	-0.0408952	0.162644	-0.25144	0.801474	0.873445
prsA_2	401.911	-1.05046	0.267017	-3.93407	8.35211e-05	0.000460554
BTHUR0008_RS05445	69.1728	-0.683276	0.200247	-3.41217	0.00064447	0.00282912
BTHUR0008_RS05450	10.449	-0.71695	0.404546	-1.77223	0.0763559	0.15389
BTHUR0008_RS05455	43.0749	1.10046	0.257	4.28194	1.85273e-05	0.000119798
BTHUR0008_RS05460	180.675	0.433337	0.177613	2.43979	0.0146959	0.0402812
BTHUR0008_RS05465	49.4077	-0.81048	0.251781	-3.21899	0.00128644	0.0051121
BTHUR0008_RS05470	1785.61	-0.219201	0.124239	-1.76436	0.0776722	0.156039
BTHUR0008_RS05475	8688.99	-2.93353	0.294185	-9.97172	2.02684e-23	1.62697e-21
BTHUR0008_RS05480	9.35622	-0.508362	0.428572	-1.18617	0.235553	0.365124
BTHUR0008_RS05485	23.1043	-0.550792	0.327738	-1.68059	0.092843	0.179396
BTHUR0008_RS05490	17.0742	0.672957	0.402291	1.67281	0.0943646	0.181672
BTHUR0008_RS05495	3888.52	-0.271439	0.196341	-1.38248	0.166823	0.279898
BTHUR0008_RS05500	6079.95	-0.387293	0.143733	-2.69453	0.00704882	0.0217265
BTHUR0008_RS05505	109.952	-0.35799	0.223587	-1.60112	0.10935	0.204042
BTHUR0008_RS05510	22.2745	-0.905014	0.297688	-3.04015	0.00236463	0.00853364
BTHUR0008_RS05515	1177.33	0.859207	0.176726	4.86179	1.16327e-06	9.79972e-06
BTHUR0008_RS05520	111.138	-1.57042	0.196885	-7.97635	1.5073e-15	5.13303e-14
BTHUR0008_RS05525	612.577	-0.707068	0.169847	-4.16296	3.14145e-05	0.000192706
BTHUR0008_RS05530	203.963	-1.47263	0.218697	-6.73368	1.65429e-11	3.30799e-10
BTHUR0008_RS05535	305.399	-1.72388	0.192111	-8.97335	2.87634e-19	1.46929e-17
BTHUR0008_RS05540	509.344	-1.1144	0.173005	-6.44144	1.18342e-10	2.05871e-09
BTHUR0008_RS05545	900.551	-2.25066	0.165617	-13.5895	4.62127e-42	1.03868e-39
BTHUR0008_RS05550	590.65	-0.0683718	0.175543	-0.389489	0.696915	0.797331
BTHUR0008_RS05555	4045.52	-0.709328	0.150101	-4.72567	2.29363e-06	1.83111e-05
BTHUR0008_RS05560	7.81262	-0.23535	0.472039	-0.498581	0.618074	0.733776
BTHUR0008_RS05565	966.054	0.348156	0.1654	2.10494	0.0352966	0.0829202
BTHUR0008_RS05570	37.985	-0.343614	0.263238	-1.30534	0.191779	0.312349
BTHUR0008_RS05575	1634.97	-0.241158	0.121012	-1.99285	0.0462783	0.102782
BTHUR0008_RS05580	395.217	0.553076	0.148615	3.72154	0.000198011	0.000996083
BTHUR0008_RS05585	36.149	-0.18001	0.275579	-0.653204	0.513625	0.646819
BTHUR0008_RS05590	3747.07	0.103091	0.103178	0.999155	0.31772	0.457174
BTHUR0008_RS05595	623.124	-0.680022	0.24484	-2.77741	0.00547938	0.0175935
BTHUR0008_RS05600	283.733	0.707197	0.191976	3.68377	0.000229808	0.00113271
BTHUR0008_RS05605	262.176	0.0326465	0.17684	0.18461	0.853535	0.908336
BTHUR0008_RS05610	239.271	1.65263	0.212499	7.77711	7.42e-15	2.22957e-13
BTHUR0008_RS05615	732.618	0.690481	0.168273	4.10333	4.07249e-05	0.000241131
ppnK_1	1329.4	1.33023	0.174534	7.62161	2.50521e-14	7.18204e-13
BTHUR0008_RS05625	2814.32	-0.0129007	0.122738	-0.105108	0.91629	0.949933
BTHUR0008_RS05630	35.451	0.273564	0.281584	0.971521	0.331289	0.468659
BTHUR0008_RS05635	85.0547	0.13005	0.208719	0.623089	0.533226	0.662729
BTHUR0008_RS05640	19.8042	-0.222096	0.313264	-0.708974	0.47834	0.615902
BTHUR0008_RS05645	7.68468	-0.217505	0.456857	-0.47609	0.63401	0.747169
BTHUR0008_RS05650	8.61822	0.78988	0.459738	1.71811	0.0857769	0.168278
BTHUR0008_RS05655	1.93949	1.07852	0.681096	1.58351	0.113306	NA
BTHUR0008_RS05660	5.59054	-1.68847	0.565348	-2.9866	0.00282099	0.00994425
BTHUR0008_RS05665	7.90747	0.47204	0.502345	0.939674	0.347385	0.486883
BTHUR0008_RS05670	7.73133	-0.0695287	0.474492	-0.146533	0.883501	0.926538
BTHUR0008_RS05675	9.76673	0.718383	0.461723	1.55587	0.119738	0.218705
BTHUR0008_RS05680	3.5573	0.323979	0.594571	0.544896	0.585825	0.707613
BTHUR0008_RS05685	6.12986	0.597458	0.525822	1.13623	0.255858	0.389612
BTHUR0008_RS05690	4.46398	0.1717	0.585324	0.293343	0.76926	0.850185
BTHUR0008_RS05695	77.4709	-0.785773	0.200709	-3.91498	9.04114e-05	0.000494366
BTHUR0008_RS05700	53.1619	0.032045	0.215214	0.148898	0.881634	0.92565
BTHUR0008_RS05705	10671.6	-0.189365	0.113443	-1.66925	0.0950683	0.182442
BTHUR0008_RS05710	6.4191	-0.0476366	0.508536	-0.0936739	0.925368	0.955641
BTHUR0008_RS05715	9.00672	-0.588366	0.442582	-1.32939	0.183718	0.302022
BTHUR0008_RS05720	9.54428	0.277919	0.422081	0.65845	0.510249	0.644063
BTHUR0008_RS05725	10.7147	-0.53176	0.451253	-1.17841	0.238634	0.368577
BTHUR0008_RS05730	5.65228	0.193078	0.562325	0.343357	0.73133	0.821293
BTHUR0008_RS05735	1.60888	0.0745045	0.691575	0.107732	0.914209	NA
BTHUR0008_RS05740	1041.7	-0.239125	0.186573	-1.28167	0.199959	0.321203
BTHUR0008_RS05745	134.687	-0.0305437	0.162294	-0.1882	0.85072	0.905683
BTHUR0008_RS05750	489.976	-0.298841	0.21501	-1.38989	0.164562	0.277596
BTHUR0008_RS05755	685.218	-0.245587	0.178481	-1.37598	0.168827	0.282354
BTHUR0008_RS05760	105.971	-0.252841	0.29765	-0.84946	0.395625	0.537407
BTHUR0008_RS05765	2.96944	-0.3418	0.606724	-0.563353	0.573194	NA
BTHUR0008_RS05770	3.18421	-0.107655	0.6833	-0.157552	0.87481	NA
BTHUR0008_RS05775	1446.28	-0.386186	0.123223	-3.13404	0.00172416	0.00656817
BTHUR0008_RS05780	487.752	-1.61496	0.133784	-12.0714	1.49534e-33	2.21113e-31
BTHUR0008_RS05785	47.6904	-0.199277	0.256756	-0.776133	0.437671	0.57883
BTHUR0008_RS05790	6.45282	0.116328	0.516655	0.225155	0.821859	0.886037
BTHUR0008_RS05795	9.27566	-0.260138	0.464988	-0.559451	0.575854	0.70007
BTHUR0008_RS05800	2.67212	0.0839413	0.615582	0.136361	0.891536	NA
BTHUR0008_RS05805	4.80285	-0.840547	0.53568	-1.56912	0.11662	0.213936
BTHUR0008_RS05810	22.0824	-0.936129	0.349986	-2.67476	0.00747833	0.0228126
BTHUR0008_RS05815	17.0391	-0.436476	0.358264	-1.21831	0.223107	0.350667
BTHUR0008_RS05820	5.76263	1.82529	0.571557	3.19354	0.00140541	0.00552626
BTHUR0008_RS05825	34.9861	-0.829971	0.26994	-3.07465	0.00210749	0.00780103
BTHUR0008_RS05830	28.5553	-0.188828	0.328666	-0.574529	0.56561	0.690305
BTHUR0008_RS05835	29.2206	-0.366309	0.295994	-1.23756	0.21588	0.341506
BTHUR0008_RS05840	2.24909	-0.0788483	0.647992	-0.121681	0.903152	NA
BTHUR0008_RS05845	22.5518	-0.245039	0.331674	-0.738795	0.460032	0.598915
BTHUR0008_RS05850	3.75855	-1.07252	0.661621	-1.62105	0.105006	0.197401
BTHUR0008_RS05855	1100.52	-0.178872	0.112294	-1.59288	0.111186	0.206258
BTHUR0008_RS05860	3.98699	-0.0256272	0.566769	-0.0452164	0.963935	0.981223
BTHUR0008_RS05865	166.389	1.30572	0.280975	4.6471	3.3663e-06	2.57001e-05
BTHUR0008_RS05870	11.2481	0.564733	0.427173	1.32202	0.186161	0.304878
BTHUR0008_RS05875	38.4616	-0.779625	0.26472	-2.94509	0.0032286	0.0111366
BTHUR0008_RS05880	15.8979	0.492033	0.428799	1.14747	0.251189	0.383749
BTHUR0008_RS05885	19.9081	-0.328519	0.316145	-1.03914	0.298739	0.437025
BTHUR0008_RS05890	1945.9	-0.547788	0.150347	-3.64349	0.000268971	0.00129953
BTHUR0008_RS05895	10767.6	-1.33984	0.199386	-6.71984	1.81926e-11	3.61216e-10
BTHUR0008_RS05900	21.0509	-1.09438	0.318536	-3.43564	0.000591161	0.00262588
BTHUR0008_RS05905	22.8539	-0.580126	0.337326	-1.71978	0.0854725	0.167809
BTHUR0008_RS05910	8.62489	0.328803	0.454098	0.724079	0.469017	0.607376
BTHUR0008_RS05915	47.1224	-0.129071	0.257422	-0.501399	0.61609	0.732371
BTHUR0008_RS05920	10.6995	0.305807	0.443433	0.689634	0.490424	0.627145
BTHUR0008_RS05925	461.278	-0.29219	0.210329	-1.3892	0.164771	0.277678
BTHUR0008_RS05930	88.5448	0.0246434	0.255126	0.096593	0.92305	0.954299
BTHUR0008_RS05935	210.026	-0.0661258	0.168902	-0.391504	0.695425	0.796168
BTHUR0008_RS05940	170.686	0.923396	0.166765	5.53709	3.07534e-08	3.58513e-07
BTHUR0008_RS05945	1.1352	-0.293798	0.691509	-0.424865	0.670935	NA
BTHUR0008_RS05950	101.634	0.120292	0.229614	0.523889	0.600355	0.72035
BTHUR0008_RS05955	8.00825	-0.0420193	0.481924	-0.0871908	0.93052	0.959023
BTHUR0008_RS05960	51.9404	0.114477	0.228508	0.500976	0.616388	0.732547
BTHUR0008_RS05965	27.4432	0.671843	0.300642	2.2347	0.0254374	0.0638092
BTHUR0008_RS05970	1111.65	0.538933	0.116064	4.64342	3.42685e-06	2.61268e-05
BTHUR0008_RS05975	7.97131	-1.53122	0.510251	-3.00093	0.0026916	0.00955406
BTHUR0008_RS05980	23.4265	-1.76768	0.378444	-4.67093	2.99837e-06	2.3335e-05
BTHUR0008_RS05985	5.25819	0.174042	0.561144	0.310155	0.756443	0.84001
BTHUR0008_RS05990	89.2326	-1.1147	0.212821	-5.23774	1.62553e-07	1.64871e-06
BTHUR0008_RS05995	531.664	0.445014	0.2153	2.06695	0.0387387	0.0893201
BTHUR0008_RS06000	19.2581	-1.2292	0.362953	-3.38667	0.000707468	0.00306497
BTHUR0008_RS06005	188.452	-0.602286	0.158571	-3.7982	0.000145752	0.000756914
BTHUR0008_RS06010	249.899	0.495793	0.142124	3.48846	0.000485812	0.00220499
BTHUR0008_RS06015	1411.32	1.06286	0.214113	4.96401	6.90509e-07	6.09101e-06
BTHUR0008_RS06020	1231.53	-0.13242	0.128642	-1.02937	0.303306	0.441499
BTHUR0008_RS06025	2189.69	0.971118	0.17635	5.50676	3.65494e-08	4.20843e-07
BTHUR0008_RS06030	5373.6	0.32041	0.164925	1.94276	0.052045	0.113279
BTHUR0008_RS06035	277.177	-0.0154824	0.156292	-0.0990606	0.92109	0.953326
BTHUR0008_RS06040	533.865	-0.14959	0.138982	-1.07633	0.281779	0.419089
BTHUR0008_RS06045	12.3155	0.167235	0.409047	0.408839	0.682658	0.786036
BTHUR0008_RS06050	251.433	0.525089	0.149991	3.50081	0.000463844	0.00212415
BTHUR0008_RS06055	34.2356	2.12355	0.352924	6.01703	1.77644e-09	2.57929e-08
BTHUR0008_RS06060	11.7693	-0.0325379	0.418246	-0.0777962	0.93799	0.963893
BTHUR0008_RS06065	421.393	-0.953026	0.175119	-5.44215	5.26419e-08	5.9159e-07
BTHUR0008_RS06070	247.337	-1.38589	0.17457	-7.93887	2.04027e-15	6.66527e-14
BTHUR0008_RS06075	64.388	0.0675423	0.242558	0.278459	0.78066	0.85889
BTHUR0008_RS06080	118.219	0.962307	0.235367	4.08853	4.34116e-05	0.00025489
BTHUR0008_RS06085	159.529	0.899589	0.230961	3.89499	9.82035e-05	0.000532817
BTHUR0008_RS06090	285.882	0.855048	0.151557	5.64177	1.68308e-08	2.06942e-07
BTHUR0008_RS06095	4625.02	-0.593346	0.145925	-4.06611	4.78043e-05	0.000276635
BTHUR0008_RS06100	274.149	0.0328745	0.202997	0.161946	0.871348	0.918786
BTHUR0008_RS06105	259.289	0.0164833	0.173738	0.094875	0.924414	0.955007
BTHUR0008_RS06110	135.698	-0.190547	0.245963	-0.774699	0.438518	0.579499
BTHUR0008_RS06115	63.1824	0.687836	0.241104	2.85286	0.00433271	0.0143886
BTHUR0008_RS06120	84.6843	-0.0101711	0.269153	-0.0377895	0.969855	0.984219
BTHUR0008_RS06125	2717.53	-1.36958	0.319161	-4.29118	1.77728e-05	0.000115318
BTHUR0008_RS06130	757.849	0.474911	0.157127	3.02246	0.00250733	0.00898334
BTHUR0008_RS06135	34.9336	-0.419442	0.291686	-1.43799	0.150436	0.259295
BTHUR0008_RS06140	7.5022	-1.18904	0.495864	-2.39792	0.0164884	0.0443292
BTHUR0008_RS06145	98.9455	0.0875091	0.227029	0.385452	0.699902	0.799153
BTHUR0008_RS06150	670.69	-1.45434	0.164083	-8.86343	7.75893e-19	3.73215e-17
BTHUR0008_RS06155	271.649	-1.71395	0.200242	-8.55942	1.1344e-17	4.86581e-16
BTHUR0008_RS06160	41.7078	-2.19253	0.260341	-8.42177	3.70843e-17	1.55505e-15
BTHUR0008_RS06165	78.2942	-2.0629	0.212629	-9.70184	2.961e-22	2.07974e-20
BTHUR0008_RS06170	70.6701	-2.21389	0.209772	-10.5538	4.8794e-26	4.81006e-24
BTHUR0008_RS06175	643.337	-0.119309	0.11277	-1.05799	0.290061	0.42857
BTHUR0008_RS06180	1844.69	-0.586775	0.136592	-4.29584	1.74035e-05	0.000113053
BTHUR0008_RS06185	0.604124	0.438358	0.651669	0.67267	0.501157	NA
BTHUR0008_RS06190	0.325856	0.726018	0.60131	1.20739	0.22728	NA
BTHUR0008_RS06195	5.6222	-0.259044	0.516669	-0.501373	0.616109	0.732371
BTHUR0008_RS06200	2.46898	0.517348	0.635242	0.81441	0.41541	NA
BTHUR0008_RS06205	5.38091	0.613555	0.541831	1.13237	0.257477	0.391123
BTHUR0008_RS06210	11.1696	0.437932	0.414393	1.0568	0.290601	0.42903
BTHUR0008_RS06215	19.2087	0.570831	0.367259	1.5543	0.120113	0.219163
BTHUR0008_RS06220	26.8488	0.00734287	0.321885	0.0228121	0.9818	0.990082
BTHUR0008_RS06225	14.5682	0.52076	0.381542	1.36488	0.17229	0.287269
BTHUR0008_RS06230	0	NA	NA	NA	NA	NA
BTHUR0008_RS06235	74.8567	3.41453	0.544436	6.27168	3.57179e-10	5.80054e-09
BTHUR0008_RS06240	9.49136	0.639544	0.441708	1.44789	0.147648	0.255981
BTHUR0008_RS06245	21.1178	-0.188221	0.323775	-0.581332	0.561016	0.685592
BTHUR0008_RS06250	36.8091	-2.03305	0.302525	-6.72029	1.81369e-11	3.61216e-10
BTHUR0008_RS06255	7.76773	0.530826	0.468353	1.13339	0.257052	0.390688
BTHUR0008_RS06260	386.256	0.535469	0.128643	4.16244	3.14865e-05	0.000192936
BTHUR0008_RS06265	440.895	1.2745	0.164114	7.76595	8.10326e-15	2.42193e-13
BTHUR0008_RS06270	1527.02	0.0205821	0.117106	0.175757	0.860485	0.912966
BTHUR0008_RS06275	45.0996	-1.00016	0.282853	-3.53597	0.000406286	0.00188827
BTHUR0008_RS06280	0	NA	NA	NA	NA	NA
BTHUR0008_RS06285	80.5512	0.377629	0.237813	1.58792	0.112303	0.207782
BTHUR0008_RS06290	1329.78	-0.909008	0.139778	-6.50325	7.86042e-11	1.396e-09
BTHUR0008_RS06295	522.893	-0.499906	0.142168	-3.51631	0.000437583	0.00201705
BTHUR0008_RS06300	1700.84	0.335691	0.143103	2.3458	0.0189864	0.0497828
BTHUR0008_RS06305	247.415	0.397357	0.146956	2.70392	0.00685272	0.0211918
BTHUR0008_RS06310	124.187	1.00047	0.261273	3.82921	0.000128555	0.000678264
BTHUR0008_RS06315	15.4196	0.774162	0.397543	1.94737	0.0514908	0.112229
BTHUR0008_RS06320	65.6119	0.212185	0.213034	0.996017	0.319242	0.458303
BTHUR0008_RS06325	637.111	0.736719	0.189119	3.89552	9.79875e-05	0.000532487
BTHUR0008_RS06330	434.795	1.59224	0.191282	8.32408	8.49855e-17	3.31621e-15
BTHUR0008_RS06335	229.307	-0.0121277	0.218643	-0.0554678	0.955766	0.975354
BTHUR0008_RS06340	4377.37	-0.369186	0.160566	-2.29928	0.0214888	0.0552864
BTHUR0008_RS06345	7364.2	0.646181	0.126175	5.12131	3.03418e-07	2.90939e-06
BTHUR0008_RS06350	1970.77	0.496713	0.120917	4.10789	3.99289e-05	0.00023767
BTHUR0008_RS06355	130.428	-0.00611165	0.243066	-0.025144	0.97994	0.989363
BTHUR0008_RS06360	89.1638	0.050369	0.257224	0.195818	0.844753	0.901757
BTHUR0008_RS06365	35.2628	-0.232148	0.254676	-0.911541	0.36201	0.50325
BTHUR0008_RS06370	324.009	-0.43831	0.16945	-2.58666	0.00969126	0.0283031
BTHUR0008_RS06375	87.2232	0.168635	0.192375	0.876596	0.380706	0.522746
BTHUR0008_RS06380	170.28	-0.159172	0.166972	-0.953286	0.340445	0.479903
BTHUR0008_RS06385	16.0306	-0.472407	0.367912	-1.28402	0.199135	0.320246
BTHUR0008_RS06390	27.2479	0.365323	0.357747	1.02118	0.30717	0.446042
BTHUR0008_RS06395	12.6471	-0.28002	0.432113	-0.648026	0.516968	0.649613
BTHUR0008_RS06400	18.6582	0.537524	0.379573	1.41613	0.156738	0.267693
BTHUR0008_RS06405	550.426	-0.529981	0.200453	-2.64391	0.00819536	0.0246124
BTHUR0008_RS06410	5.97709	0.502195	0.509925	0.984841	0.324702	0.462485
BTHUR0008_RS06415	29.9245	-0.961637	0.283897	-3.38728	0.000705901	0.00306497
BTHUR0008_RS06420	6223.57	0.116463	0.154145	0.755545	0.449922	0.589002
BTHUR0008_RS06425	1179.73	0.0445173	0.141363	0.314916	0.752826	0.837649
BTHUR0008_RS06430	5183.08	-1.07136	0.112191	-9.54941	1.30435e-21	8.62252e-20
BTHUR0008_RS06435	10340	0.825174	0.115832	7.12386	1.04947e-12	2.46735e-11
BTHUR0008_RS06440	2450.22	-0.492254	0.130647	-3.76782	0.000164681	0.000845832
BTHUR0008_RS06445	43.9371	0.089202	0.33592	0.265546	0.790589	0.865443
BTHUR0008_RS06450	143.572	4.33578	0.566757	7.65016	2.0073e-14	5.81392e-13
BTHUR0008_RS06455	354.602	3.83664	0.528963	7.25313	4.0725e-13	1.01254e-11
BTHUR0008_RS06460	268.444	4.49325	0.366322	12.2659	1.38142e-34	2.15617e-32
BTHUR0008_RS06465	1.17499	-0.245581	0.693052	-0.354347	0.723079	NA
BTHUR0008_RS06470	8.66579	-0.205491	0.447332	-0.459371	0.645967	0.755955
BTHUR0008_RS06475	24.2097	0.524628	0.325438	1.61207	0.106947	0.200311
BTHUR0008_RS06480	3.11687	2.61027	0.678705	3.84595	0.000120084	NA
BTHUR0008_RS06485	37.4923	-0.798007	0.278522	-2.86515	0.00416814	0.0138913
BTHUR0008_RS06490	141.223	0.335933	0.256305	1.31068	0.189966	0.309846
BTHUR0008_RS06495	2952.57	0.372204	0.186395	1.99685	0.0458414	0.102259
BTHUR0008_RS06500	445.896	0.62007	0.132507	4.67953	2.8754e-06	2.25026e-05
BTHUR0008_RS06505	7.99184	-0.498157	0.471366	-1.05684	0.290586	0.42903
BTHUR0008_RS06510	123.448	0.334889	0.229122	1.46162	0.143846	0.251877
BTHUR0008_RS06515	2.14628	-0.345207	0.672358	-0.513427	0.607653	NA
BTHUR0008_RS06520	37.4757	-0.701105	0.254372	-2.75621	0.00584746	0.0185005
BTHUR0008_RS06525	327.055	-0.0699828	0.163001	-0.429341	0.667675	0.773865
BTHUR0008_RS06530	3.69943	-0.829473	0.570211	-1.45468	0.145759	0.254347
BTHUR0008_RS06535	6.61332	-0.00615431	0.523672	-0.0117522	0.990623	0.995762
BTHUR0008_RS06540	14.263	-2.25755	0.448176	-5.03719	4.72414e-07	4.34451e-06
BTHUR0008_RS06545	13.1127	-1.35608	0.525012	-2.58295	0.00979586	0.0285789
BTHUR0008_RS06550	5.70027	-1.04249	0.506657	-2.05759	0.0396294	0.090963
BTHUR0008_RS06555	16.8873	-1.34158	0.35191	-3.81227	0.000137698	0.000721088
BTHUR0008_RS06560	9.94209	-0.462763	0.455153	-1.01672	0.309287	0.448486
BTHUR0008_RS06565	0.858209	0.267897	0.688789	0.38894	0.697321	NA
BTHUR0008_RS06570	13.7438	-0.16616	0.418915	-0.396643	0.691631	0.793441
BTHUR0008_RS06575	16.3815	-0.630575	0.396528	-1.59024	0.11178	0.207018
BTHUR0008_RS06580	17.6748	-1.12702	0.369024	-3.05406	0.00225766	0.00821023
BTHUR0008_RS06585	17.7094	-0.726943	0.376864	-1.92893	0.0537397	0.116184
leuD	8.06681	0.217645	0.468466	0.464591	0.642225	0.75303
BTHUR0008_RS06595	37.9496	-0.453687	0.56205	-0.807201	0.419551	0.560155
BTHUR0008_RS06600	15.7342	-0.562189	0.385642	-1.4578	0.144896	0.253162
BTHUR0008_RS06605	10.2439	0.0771801	0.460028	0.167772	0.866762	0.916683
hisB	3.03346	0.760705	0.635559	1.19691	0.231343	NA
BTHUR0008_RS06615	5.19234	-1.03964	0.528342	-1.96775	0.049097	0.107891
BTHUR0008_RS06620	2.06971	0.220986	0.651796	0.339042	0.734578	NA
BTHUR0008_RS06625	6.99476	-0.651477	0.502071	-1.29758	0.194432	0.314754
BTHUR0008_RS06630	1.8385	0.969236	0.68438	1.41622	0.15671	NA
BTHUR0008_RS06635	0.578258	1.05396	0.654453	1.61044	0.107301	NA
BTHUR0008_RS06640	9.40682	-0.125931	0.477864	-0.26353	0.792142	0.8663
BTHUR0008_RS06645	1.74238	-0.83905	0.667364	-1.25726	0.20866	NA
BTHUR0008_RS06650	1303.37	0.0618519	0.210145	0.294329	0.768506	0.849879
BTHUR0008_RS06655	1490.86	-0.145201	0.115846	-1.2534	0.21006	0.33475
BTHUR0008_RS06660	1138.9	0.805304	0.150909	5.33635	9.48365e-08	1.00545e-06
BTHUR0008_RS06665	5.9816	0.0973434	0.507145	0.191944	0.847786	0.904101
BTHUR0008_RS06670	354.54	-0.624099	0.14396	-4.33524	1.45601e-05	9.65917e-05
BTHUR0008_RS06675	60.9	-1.11551	0.529455	-2.1069	0.0351263	0.0827146
BTHUR0008_RS06680	4.84065	-0.843433	0.613323	-1.37519	0.169074	0.282493
sat	5.83411	-1.37632	0.507213	-2.71349	0.00665787	0.020646
BTHUR0008_RS06690	3.56541	-0.935514	0.585012	-1.59914	0.10979	0.204614
BTHUR0008_RS06695	8.87855	-0.00750741	0.427837	-0.0175474	0.986	0.992536
BTHUR0008_RS06700	2.18227	0.764524	0.65883	1.16043	0.245875	NA
BTHUR0008_RS06705	5.93296	-0.278267	0.521755	-0.533329	0.593806	0.714715
BTHUR0008_RS06710	5.71036	0.267446	0.499953	0.534941	0.592691	0.71405
BTHUR0008_RS06715	33.4592	-1.09762	0.3516	-3.12179	0.00179753	0.0068047
BTHUR0008_RS06720	480.469	1.26369	0.146699	8.61415	7.04643e-18	3.14237e-16
BTHUR0008_RS06725	1642.54	-0.593092	0.180027	-3.29445	0.000986139	0.00405942
BTHUR0008_RS06730	5971.59	0.741304	0.150053	4.94027	7.80147e-07	6.78583e-06
BTHUR0008_RS06735	71.275	0.963742	0.228293	4.22152	2.42666e-05	0.000152863
BTHUR0008_RS06740	627.404	0.0755011	0.285413	0.264533	0.791369	0.866129
BTHUR0008_RS06745	534.587	-1.89433	0.193001	-9.81512	9.69187e-23	7.14294e-21
BTHUR0008_RS06750	215.44	-0.89175	0.176652	-5.04806	4.46317e-07	4.14521e-06
BTHUR0008_RS06755	136.809	1.15369	0.207731	5.55374	2.79615e-08	3.28008e-07
BTHUR0008_RS06760	229.161	0.000107174	0.21497	0.000498553	0.999602	0.999847
BTHUR0008_RS06765	355.74	0.79816	0.177453	4.49788	6.86353e-06	4.91915e-05
BTHUR0008_RS06770	72.0152	-0.592861	0.30104	-1.96938	0.0489096	0.107647
BTHUR0008_RS06775	163.324	-0.839217	0.193782	-4.33073	1.48613e-05	9.80112e-05
BTHUR0008_RS06780	210.015	-0.61949	0.192972	-3.21026	0.00132616	0.00524027
BTHUR0008_RS06785	129.436	-0.527192	0.177353	-2.97255	0.00295338	0.0103075
BTHUR0008_RS06790	8.44453	-0.0672418	0.465741	-0.144376	0.885204	0.927458
BTHUR0008_RS06795	0	NA	NA	NA	NA	NA
BTHUR0008_RS06800	72.5416	0.9987	0.277043	3.60486	0.00031232	0.00148095
BTHUR0008_RS06805	35.0115	0.795198	0.306763	2.59223	0.00953574	0.0279497
BTHUR0008_RS06810	1338.36	-1.03626	0.309289	-3.35046	0.000806775	0.00340847
BTHUR0008_RS06815	41.0177	2.12753	0.309447	6.87528	6.18683e-12	1.32182e-10
BTHUR0008_RS06820	26.2838	1.20206	0.351692	3.41794	0.000630962	0.00278505
BTHUR0008_RS06825	1007.96	-0.859053	0.218202	-3.93696	8.25216e-05	0.00045549
BTHUR0008_RS06830	3680.74	-0.203122	0.134402	-1.51131	0.13071	0.233831
BTHUR0008_RS06835	1620.78	-0.922657	0.124372	-7.41855	1.18414e-13	3.22993e-12
BTHUR0008_RS06840	278.322	-0.145763	0.279449	-0.52161	0.601942	0.72129
BTHUR0008_RS06845	1.0842	0.506981	0.692325	0.732288	0.463993	NA
BTHUR0008_RS06850	10.773	-0.951008	0.44231	-2.15009	0.0315477	0.0754969
BTHUR0008_RS06855	177.866	0.560254	0.224669	2.49369	0.0126425	0.0353946
BTHUR0008_RS06860	84.3019	-0.066111	0.200137	-0.330329	0.741151	0.829008
BTHUR0008_RS06865	48.2895	0.419157	0.316037	1.32629	0.184744	0.303407
BTHUR0008_RS06870	2200.09	-1.51639	0.219376	-6.91228	4.76911e-12	1.04271e-10
BTHUR0008_RS06875	784.256	-0.057827	0.136405	-0.423936	0.671612	0.7773
BTHUR0008_RS06880	2492.65	-0.32398	0.156794	-2.06629	0.0388016	0.0893916
BTHUR0008_RS06885	103.833	0.0946903	0.201244	0.470524	0.637981	0.749804
BTHUR0008_RS06890	3718.33	-0.136348	0.105924	-1.28723	0.198015	0.318902
BTHUR0008_RS06895	56.7269	-0.643117	0.250562	-2.5667	0.0102671	0.0297376
BTHUR0008_RS06900	112.771	-0.887728	0.252393	-3.51724	0.000436053	0.00201164
BTHUR0008_RS06905	8.39405	0.421966	0.448825	0.940157	0.347137	0.486668
BTHUR0008_RS06910	9.94578	-0.0190054	0.410044	-0.0463497	0.963032	0.980481
BTHUR0008_RS06915	4.93953	-0.508891	0.577115	-0.881785	0.377893	0.520055
BTHUR0008_RS06920	21.6403	-1.61237	0.363741	-4.43274	9.30423e-06	6.47035e-05
BTHUR0008_RS06925	1388.51	-0.537384	0.143566	-3.74312	0.000181753	0.000923389
BTHUR0008_RS06930	721.041	0.173227	0.136844	1.26587	0.205559	0.328882
BTHUR0008_RS06935	308.343	0.570108	0.237446	2.401	0.0163504	0.0440426
BTHUR0008_RS06940	646.176	-0.196936	0.166308	-1.18417	0.236348	0.365686
BTHUR0008_RS06945	1420.34	0.39455	0.134402	2.93559	0.00332919	0.0113996
BTHUR0008_RS06950	2829.22	0.860766	0.122418	7.03139	2.04485e-12	4.65182e-11
BTHUR0008_RS06955	104.087	1.00251	0.244622	4.0982	4.1638e-05	0.000245862
BTHUR0008_RS06960	35.8658	-0.940316	0.304214	-3.09097	0.00199502	0.00743878
BTHUR0008_RS06965	892.32	0.216347	0.219507	0.985603	0.324328	0.462485
BTHUR0008_RS06970	320.797	0.771179	0.19968	3.86207	0.000112429	0.000600511
BTHUR0008_RS06975	898.155	-1.16023	0.222199	-5.22158	1.77406e-07	1.77691e-06
BTHUR0008_RS06980	105.934	0.461295	0.211262	2.18352	0.0289976	0.0708721
BTHUR0008_RS06985	353.36	-0.0459056	0.170319	-0.269527	0.787524	0.863411
BTHUR0008_RS06990	107.109	1.53694	0.19654	7.82001	5.28202e-15	1.63976e-13
BTHUR0008_RS06995	204.478	0.45927	0.193055	2.37895	0.0173618	0.0463229
BTHUR0008_RS07000	336.192	0.694861	0.137809	5.0422	4.602e-07	4.24608e-06
BTHUR0008_RS07005	398.994	0.64123	0.145712	4.40066	1.07922e-05	7.41334e-05
BTHUR0008_RS07010	861.81	0.485918	0.142531	3.40922	0.000651493	0.00285549
BTHUR0008_RS07015	7231.56	0.0146664	0.122075	0.120142	0.90437	0.941047
BTHUR0008_RS07020	6.86888	-0.218171	0.465847	-0.468332	0.639547	0.750703
BTHUR0008_RS07025	218.392	-0.489585	0.267231	-1.83206	0.066942	0.138544
BTHUR0008_RS07030	314.866	-1.66618	0.190998	-8.72352	2.69694e-18	1.23279e-16
BTHUR0008_RS07035	455.327	0.277294	0.197861	1.40146	0.161077	0.273442
BTHUR0008_RS07040	1162.62	0.472548	0.189945	2.48782	0.012853	0.0358061
BTHUR0008_RS07045	1257.99	0.905296	0.191572	4.72562	2.29418e-06	1.83111e-05
BTHUR0008_RS07050	5088.95	0.496097	0.135283	3.66711	0.000245311	0.0012049
BTHUR0008_RS07055	957.481	-0.342937	0.142729	-2.40271	0.0162741	0.0439003
BTHUR0008_RS07060	1.16636	-0.857787	0.688791	-1.24535	0.213003	NA
BTHUR0008_RS07065	1.89784	-0.792215	0.677456	-1.1694	0.242244	NA
BTHUR0008_RS07070	6.20425	-0.220357	0.488255	-0.451315	0.651763	0.761383
BTHUR0008_RS07075	0.270354	-0.541269	0.478435	-1.13133	0.257915	NA
engA	4233.73	0.323508	0.173884	1.86048	0.0628178	0.131805
BTHUR0008_RS07085	6830.69	0.472467	0.169841	2.78182	0.00540553	0.0173862
BTHUR0008_RS07090	3.97818	0.75199	0.608135	1.23655	0.216254	0.341905
BTHUR0008_RS07095	1.85407	0.0357387	0.68348	0.0522893	0.958298	NA
BTHUR0008_RS07100	11.5814	-0.558705	0.387645	-1.44128	0.149506	0.258643
BTHUR0008_RS07105	85.5121	-0.865192	0.185693	-4.65927	3.17332e-06	2.44568e-05
BTHUR0008_RS07110	11218.4	0.516784	0.196986	2.62345	0.00870431	0.0258918
BTHUR0008_RS07115	3507.21	0.319934	0.128331	2.49304	0.0126655	0.0354066
BTHUR0008_RS07120	1408.95	-0.340791	0.132827	-2.56567	0.0102976	0.0298105
BTHUR0008_RS07125	1353.4	-0.0418465	0.127077	-0.329301	0.741928	0.829301
BTHUR0008_RS07130	2450.67	0.758678	0.14801	5.12585	2.96197e-07	2.84988e-06
BTHUR0008_RS07135	1751.98	-0.451011	0.137633	-3.27691	0.0010495	0.00427329
BTHUR0008_RS07140	616.244	0.0561639	0.190611	0.294652	0.76826	0.849774
BTHUR0008_RS07145	837.772	0.411001	0.134173	3.06322	0.00218969	0.00803238
BTHUR0008_RS07150	427.637	0.27109	0.166062	1.63246	0.102582	0.19388
BTHUR0008_RS07155	2366.88	-0.212913	0.127248	-1.67322	0.0942843	0.181619
BTHUR0008_RS07160	182.401	-0.240197	0.185873	-1.29227	0.196265	0.31668
BTHUR0008_RS07165	19.1001	-0.40848	0.330451	-1.23613	0.216411	0.342058
BTHUR0008_RS07170	133.036	-0.827525	0.249314	-3.31921	0.000902712	0.00377969
BTHUR0008_RS07175	89.5698	-0.544653	0.190367	-2.86106	0.00422221	0.0140465
BTHUR0008_RS07180	201.094	-0.128586	0.165805	-0.775529	0.438027	0.578987
BTHUR0008_RS07185	212.124	-1.23003	0.205209	-5.99401	2.04731e-09	2.94216e-08
BTHUR0008_RS07190	94.566	0.44482	0.206075	2.15854	0.0308858	0.074472
BTHUR0008_RS07195	41.3666	0.896889	0.295813	3.03195	0.00242983	0.00874646
BTHUR0008_RS07200	2224.85	-0.458455	0.16655	-2.75266	0.0059114	0.0186608
BTHUR0008_RS07205	15.3659	-0.103292	0.386168	-0.267481	0.789099	0.864356
BTHUR0008_RS07210	111.941	0.473059	0.176507	2.68011	0.00735984	0.022549
BTHUR0008_RS07215	266.786	0.301121	0.308367	0.976504	0.328815	0.466333
BTHUR0008_RS07220	468.654	-0.429934	0.16133	-2.66494	0.00770031	0.0233881
BTHUR0008_RS07225	478.609	-1.25804	0.182909	-6.87792	6.07317e-12	1.30249e-10
BTHUR0008_RS07230	328.246	0.66796	0.195719	3.41285	0.000642871	0.00282652
BTHUR0008_RS07235	960.949	0.320962	0.179785	1.78525	0.07422	0.150448
BTHUR0008_RS07240	1070.92	0.442863	0.159487	2.77681	0.00548959	0.0176162
BTHUR0008_RS07245	1002.31	-0.557497	0.158728	-3.51228	0.000444283	0.00203998
BTHUR0008_RS07250	4.82087	0.421185	0.542041	0.777036	0.437138	0.578628
BTHUR0008_RS07255	1282.15	0.983688	0.191847	5.12747	2.93661e-07	2.8352e-06
BTHUR0008_RS07260	613.987	0.572387	0.133961	4.27278	1.93051e-05	0.000124399
BTHUR0008_RS07265	565.046	0.585854	0.178365	3.28458	0.00102133	0.00418588
BTHUR0008_RS07270	940.056	0.292161	0.141174	2.06951	0.0384984	0.0889173
BTHUR0008_RS07275	255.094	0.571708	0.168793	3.38703	0.000706529	0.00306497
BTHUR0008_RS07280	4401.6	0.0928557	0.167252	0.555183	0.57877	0.702702
BTHUR0008_RS07285	7105.23	0.233405	0.216741	1.07688	0.281532	0.418833
BTHUR0008_RS07290	168.843	0.288175	0.255243	1.12902	0.258889	0.392532
BTHUR0008_RS07295	210.899	0.370794	0.24052	1.54164	0.123162	0.223025
BTHUR0008_RS07300	55.571	1.00006	0.291314	3.43294	0.000597082	0.00264799
BTHUR0008_RS07305	7474.77	-0.0661465	0.149454	-0.442588	0.658064	0.766655
BTHUR0008_RS07310	422.682	-0.301059	0.158969	-1.89382	0.0582494	0.124026
BTHUR0008_RS07315	46.237	-0.273718	0.247427	-1.10626	0.268615	0.404543
BTHUR0008_RS07320	116.32	0.406559	0.192657	2.11027	0.0348348	0.0822077
BTHUR0008_RS07325	31.295	0.482357	0.275141	1.75313	0.0795805	0.159019
BTHUR0008_RS07330	119.981	-0.652458	0.48862	-1.33531	0.181776	0.299618
BTHUR0008_RS07335	21.0032	-0.414678	0.320166	-1.2952	0.195252	0.315719
BTHUR0008_RS07340	3.1396	0.285797	0.624726	0.457476	0.647329	NA
BTHUR0008_RS07345	247.967	-0.156497	0.179887	-0.869977	0.384313	0.526055
BTHUR0008_RS07350	378.021	0.829384	0.155437	5.33583	9.51091e-08	1.00644e-06
BTHUR0008_RS31745	271055	-0.897534	0.208502	-4.30467	1.67236e-05	0.00010914
BTHUR0008_RS07355	4646.65	0.188126	0.209786	0.89675	0.369852	0.51074
BTHUR0008_RS07360	31.9443	0.242496	0.327952	0.739425	0.459649	0.598695
BTHUR0008_RS07365	2551.28	0.0556015	0.180506	0.308031	0.758059	0.841413
BTHUR0008_RS07370	1394.14	-0.207677	0.115133	-1.8038	0.071263	0.145716
BTHUR0008_RS07375	31.7182	0.494678	0.320345	1.5442	0.122539	0.222399
BTHUR0008_RS07380	74.5869	0.399398	0.211557	1.8879	0.0590395	0.12547
BTHUR0008_RS07385	227.662	-1.86823	0.687472	-2.71754	NA	NA
BTHUR0008_RS07390	1038.79	-2.23262	0.692042	-3.22613	NA	NA
BTHUR0008_RS07395	205.038	0.973774	0.166143	5.86106	4.59928e-09	6.19745e-08
BTHUR0008_RS07400	712.112	-0.189562	0.191918	-0.987724	0.323288	0.461758
BTHUR0008_RS07405	39.2205	-1.43205	0.279362	-5.12615	2.95729e-07	2.84988e-06
BTHUR0008_RS07410	392.772	-0.109648	0.171762	-0.638373	0.523231	0.654796
BTHUR0008_RS07415	295.125	-0.816577	0.20049	-4.07291	4.64294e-05	0.000270069
BTHUR0008_RS07420	737.545	0.483054	0.15651	3.0864	0.00202596	0.00752404
BTHUR0008_RS07425	45.4446	0.702732	0.271129	2.59188	0.00954536	0.0279497
BTHUR0008_RS07430	68.7252	-0.164982	0.252671	-0.652953	0.513787	0.646819
BTHUR0008_RS07435	224.025	0.170175	0.203685	0.835481	0.403447	0.544421
BTHUR0008_RS07440	118.624	0.657776	0.194392	3.38377	0.000714988	0.00309031
BTHUR0008_RS07445	970.324	1.15797	0.16078	7.20221	5.92428e-13	1.43485e-11
BTHUR0008_RS07450	1049.27	0.831629	0.18737	4.43843	9.06194e-06	6.30967e-05
BTHUR0008_RS07455	3.26846	-0.0518202	0.617309	-0.0839453	0.9331	0.960624
BTHUR0008_RS07460	1.63346	0.323142	0.679443	0.475598	0.634361	NA
BTHUR0008_RS07465	1.65979	-0.204846	0.679669	-0.30139	0.763117	NA
BTHUR0008_RS07470	1.92306	0.771369	0.672052	1.14778	0.251058	NA
BTHUR0008_RS07475	9.25335	-0.83721	0.455157	-1.83939	0.0658585	0.136755
BTHUR0008_RS07480	13.1876	0.191924	0.396877	0.483585	0.628681	0.742779
BTHUR0008_RS07485	13.3589	0.272376	0.414503	0.657113	0.511108	0.644473
BTHUR0008_RS07490	23.0833	-1.05882	0.316326	-3.34725	0.000816175	0.00344301
BTHUR0008_RS07495	5.43989	0.51352	0.567182	0.905388	0.36526	0.506639
BTHUR0008_RS07500	16.7745	0.91869	0.388198	2.36655	0.0179548	0.0475439
BTHUR0008_RS07505	254.085	-0.0347232	0.147993	-0.234628	0.814498	0.881286
BTHUR0008_RS07510	29.8051	0.347597	0.278888	1.24637	0.212628	0.337884
BTHUR0008_RS07515	48.763	0.203531	0.315003	0.646124	0.518199	0.650818
BTHUR0008_RS07520	186.161	-0.429955	0.239701	-1.79372	0.0728582	0.148242
BTHUR0008_RS07525	82.9151	0.576792	0.216895	2.65931	0.0078301	0.0237257
rnhA	128.121	-0.0089902	0.202773	-0.0443364	0.964636	0.981759
BTHUR0008_RS07535	1327.18	0.711244	0.129777	5.48049	4.2414e-08	4.85385e-07
BTHUR0008_RS07540	84.433	0.753112	0.285968	2.63355	0.00844972	0.0252817
BTHUR0008_RS07545	71.4325	-0.106983	0.27163	-0.393856	0.693688	0.794665
BTHUR0008_RS07550	5.04008	-0.206808	0.544659	-0.379703	0.704166	0.80144
BTHUR0008_RS07555	60.4532	-1.11273	0.217478	-5.11653	3.11213e-07	2.97906e-06
BTHUR0008_RS07560	698.659	0.750597	0.210822	3.56033	0.000370386	0.00173578
BTHUR0008_RS07565	8.23575	0.513683	0.491553	1.04502	0.296013	0.434622
BTHUR0008_RS07570	100.709	-0.497708	0.273391	-1.8205	0.0686829	0.141263
BTHUR0008_RS07575	16.7049	-0.462503	0.413534	-1.11842	0.263389	0.398273
BTHUR0008_RS07580	6.88081	0.781751	0.496877	1.57333	0.115643	0.212872
BTHUR0008_RS07585	0.426098	0.179201	0.637148	0.281256	0.778514	NA
BTHUR0008_RS07590	29.0205	0.372759	0.30648	1.21626	0.223886	0.351315
BTHUR0008_RS07595	43.4866	-1.73008	0.269978	-6.40821	1.47242e-10	2.50713e-09
BTHUR0008_RS07600	1.91427	0.664444	0.677295	0.981026	0.32658	NA
BTHUR0008_RS07605	1136.99	0.387109	0.210339	1.8404	0.0657091	0.136647
BTHUR0008_RS07610	72.3055	0.0782329	0.228012	0.343108	0.731517	0.821293
BTHUR0008_RS07615	390.748	0.641148	0.13483	4.75524	1.98208e-06	1.60249e-05
BTHUR0008_RS07620	15.8955	1.00247	0.374139	2.67942	0.00737503	0.022571
BTHUR0008_RS07625	267.722	0.865413	0.171569	5.04411	4.55649e-07	4.21794e-06
BTHUR0008_RS07630	599.554	0.446526	0.213004	2.09633	0.0360529	0.0843385
BTHUR0008_RS07635	459.292	0.593168	0.19226	3.08524	0.00203389	0.00754849
BTHUR0008_RS07640	22.4776	0.32699	0.320284	1.02094	0.307284	0.446042
BTHUR0008_RS07645	24.2002	1.57684	0.362393	4.35118	1.35409e-05	9.09036e-05
BTHUR0008_RS07650	49.5664	0.636182	0.233966	2.71912	0.00654555	0.0203652
BTHUR0008_RS07655	60.3737	0.0866186	0.228546	0.378999	0.704689	0.801548
BTHUR0008_RS07660	13.3339	0.406872	0.404692	1.00539	0.31471	0.453819
BTHUR0008_RS07665	43.8777	-0.0171206	0.238933	-0.0716546	0.942877	0.967355
BTHUR0008_RS07670	7.40235	0.724953	0.502054	1.44397	0.148746	0.257488
BTHUR0008_RS07675	0.531511	0.184209	0.622926	0.295715	0.767447	NA
BTHUR0008_RS07680	39.5966	0.198862	0.326555	0.608968	0.542546	0.66972
BTHUR0008_RS07685	31.8806	1.77615	0.320225	5.54656	2.91344e-08	3.41054e-07
BTHUR0008_RS07690	722.954	-0.443885	0.122033	-3.63743	0.000275369	0.00132701
BTHUR0008_RS07695	343.074	-0.254032	0.255421	-0.994562	0.319949	0.458521
BTHUR0008_RS07700	495.375	0.106495	0.231369	0.460281	0.645315	0.755579
BTHUR0008_RS07705	3877.57	0.710688	0.105504	6.73612	1.62671e-11	3.26446e-10
BTHUR0008_RS07710	6349.34	0.153483	0.110847	1.38464	0.166161	0.279121
BTHUR0008_RS07715	1199.08	0.429535	0.225519	1.90465	0.0568256	0.121732
BTHUR0008_RS07720	2339.18	0.62412	0.212262	2.94033	0.00327865	0.0112746
BTHUR0008_RS07725	428.5	0.693467	0.137206	5.0542	4.3219e-07	4.03402e-06
BTHUR0008_RS07730	380.841	-0.333895	0.171743	-1.94416	0.0518767	0.112983
BTHUR0008_RS07735	274.95	-0.391208	0.184134	-2.12459	0.0336209	0.0796106
BTHUR0008_RS07740	214.493	0.0417918	0.173642	0.240678	0.809805	0.879639
BTHUR0008_RS07745	67.9897	0.880878	0.220163	4.00102	6.30711e-05	0.000356536
flgK	2290.36	-0.318479	0.130299	-2.44421	0.0145168	0.0398485
flgL	1734.49	-0.205263	0.163448	-1.25583	0.209179	0.333914
fliD	5085.23	0.552005	0.189154	2.91828	0.00351967	0.0119593
BTHUR0008_RS07765	1026.46	1.61151	0.218344	7.38062	1.5755e-13	4.21559e-12
BTHUR0008_RS07770	496.395	0.787355	0.166078	4.74087	2.12803e-06	1.7131e-05
flgB	272.321	0.287351	0.193856	1.48229	0.138264	0.244348
BTHUR0008_RS07780	820.906	-0.54347	0.16897	-3.21637	0.00129825	0.00514448
fliE	1644.17	0.45458	0.177755	2.55734	0.0105475	0.0303891
BTHUR0008_RS07790	4948.42	-0.269743	0.131874	-2.04546	0.0408099	0.0930268
BTHUR0008_RS07795	2026.29	0.0216353	0.106724	0.202723	0.839352	0.897491
fliH	986.433	0.85553	0.194026	4.40936	1.03675e-05	7.15666e-05
fliI	2972.66	0.08201	0.128428	0.638568	0.523104	0.654783
BTHUR0008_RS07810	299.209	0.116966	0.3018	0.387562	0.69834	0.798024
BTHUR0008_RS07815	817.094	0.103427	0.168888	0.6124	0.540273	0.66853
flgD	841.082	0.621583	0.208624	2.97944	0.00288772	0.0101223
BTHUR0008_RS07825	2863.53	0.0791346	0.185404	0.426821	0.669509	0.775345
BTHUR0008_RS07830	180.784	-0.342987	0.183548	-1.86865	0.0616713	0.129884
BTHUR0008_RS07835	534.974	-0.00473197	0.177823	-0.0266106	0.97877	0.988985
BTHUR0008_RS07840	2202.55	0.285077	0.141623	2.01293	0.0441217	0.099162
BTHUR0008_RS07845	273.39	-0.970137	0.18315	-5.29695	1.1775e-07	1.22753e-06
BTHUR0008_RS07850	203.82	-1.00863	0.168371	-5.9905	2.09203e-09	2.99112e-08
BTHUR0008_RS07855	20520.5	0.413261	0.127841	3.23263	0.00122657	0.00491591
BTHUR0008_RS07860	2002.86	0.0287054	0.107326	0.267459	0.789115	0.864356
BTHUR0008_RS07865	334.881	0.326925	0.191948	1.70319	0.0885318	0.172729
BTHUR0008_RS07870	2112.22	0.530095	0.130637	4.05776	4.95448e-05	0.000285238
BTHUR0008_RS07875	716.255	0.190394	0.184246	1.03337	0.301431	0.439591
BTHUR0008_RS07880	740.819	0.481627	0.135113	3.56461	0.000364401	0.00171059
BTHUR0008_RS07885	584.548	-0.0609901	0.116918	-0.52165	0.601914	0.72129
BTHUR0008_RS07890	100.678	1.38854	0.228938	6.06515	1.31833e-09	1.9494e-08
BTHUR0008_RS07895	794.497	-0.0726898	0.151202	-0.480746	0.630697	0.744331
BTHUR0008_RS07900	1768.47	0.574208	0.218677	2.62583	0.00864385	0.0257528
BTHUR0008_RS07905	2665.71	0.355724	0.136134	2.61305	0.00897395	0.0265773
flhF	2535.17	-0.0416253	0.109812	-0.379061	0.704643	0.801548
flgG	3184.69	-0.189409	0.12054	-1.57134	0.116105	0.21329
BTHUR0008_RS07920	32.4363	1.59491	0.347775	4.58603	4.51744e-06	3.35054e-05
BTHUR0008_RS07925	64.4549	-0.406851	0.273528	-1.48742	0.136903	0.242592
BTHUR0008_RS07930	41.8654	-0.587588	0.29455	-1.99487	0.0460572	0.102493
BTHUR0008_RS07935	43.4975	-0.954434	0.253811	-3.76041	0.000169632	0.00086809
BTHUR0008_RS07940	33.5373	0.0543939	0.278115	0.195581	0.844938	0.901757
BTHUR0008_RS07945	4.1214	0.530854	0.59087	0.898428	0.368958	0.509952
BTHUR0008_RS07950	80.5603	-1.88963	0.215323	-8.77581	1.69682e-18	7.94535e-17
BTHUR0008_RS07955	42.7629	-0.182308	0.267499	-0.681526	0.495539	0.63129
BTHUR0008_RS07960	57.7647	0.566499	0.237961	2.38064	0.0172825	0.0461551
BTHUR0008_RS07965	3.05858	0.140261	0.604859	0.23189	0.816624	NA
BTHUR0008_RS07970	169.377	-0.498723	0.257898	-1.9338	0.0531379	0.115149
BTHUR0008_RS07975	8.39567	0.442881	0.450189	0.983767	0.32523	0.462767
BTHUR0008_RS07980	6.05558	1.35491	0.586056	2.31192	0.0207823	0.0538385
BTHUR0008_RS07985	26.944	-1.21783	0.301697	-4.03661	5.42302e-05	0.000310305
BTHUR0008_RS07990	1.72616	-0.0212485	0.679335	-0.0312784	0.975048	NA
BTHUR0008_RS07995	5.60919	-0.5347	0.493	-1.08459	0.278105	0.414833
BTHUR0008_RS08000	16.0105	-0.445891	0.34614	-1.28818	0.197683	0.318641
BTHUR0008_RS08005	10.424	0.29713	0.431831	0.68807	0.491409	0.627552
BTHUR0008_RS08010	8.77059	-0.182945	0.440341	-0.415463	0.677803	0.781888
BTHUR0008_RS08015	556.911	-0.763614	0.517079	-1.47679	0.139733	0.246286
BTHUR0008_RS08020	353.954	-0.610099	0.458476	-1.33071	0.183285	0.301552
BTHUR0008_RS08025	39.116	-1.40535	0.341332	-4.11726	3.834e-05	0.000229184
BTHUR0008_RS08030	52.6588	0.431428	0.235359	1.83306	0.066793	0.138338
BTHUR0008_RS08035	10.3454	1.76874	0.463406	3.81683	0.000135177	0.000709866
BTHUR0008_RS08040	25.5719	-0.574379	0.366513	-1.56714	0.117081	0.214503
BTHUR0008_RS08045	704.001	-0.571794	0.234904	-2.43416	0.0149262	0.0407731
BTHUR0008_RS08050	46.7924	-0.436393	0.231808	-1.88256	0.0597596	0.126713
BTHUR0008_RS08055	27.8055	-1.19378	0.29682	-4.0219	5.77294e-05	0.000328322
BTHUR0008_RS08060	5.49953	1.09456	0.548593	1.99522	0.046019	0.102467
BTHUR0008_RS08065	180.113	-0.076749	0.183549	-0.418138	0.675846	0.780271
BTHUR0008_RS08070	21.3007	-0.214525	0.326779	-0.656482	0.511514	0.644583
BTHUR0008_RS08075	3.72004	1.41558	0.618574	2.28846	0.022111	0.0565764
BTHUR0008_RS08080	29.376	-0.252423	0.295903	-0.85306	0.393626	0.535282
BTHUR0008_RS08085	3.04203	-0.338918	0.604349	-0.560799	0.574935	NA
BTHUR0008_RS08090	18.1629	-0.640325	0.341647	-1.87423	0.0608985	0.128642
BTHUR0008_RS08095	51.4991	2.76354	0.358846	7.70117	1.34823e-14	3.98722e-13
BTHUR0008_RS08100	47.928	0.806545	0.25165	3.20503	0.00135048	0.00532889
BTHUR0008_RS08105	112.892	0.357841	0.210465	1.70024	0.0890855	0.173508
BTHUR0008_RS08110	4.26763	1.79024	0.633768	2.82475	0.00473173	0.015512
BTHUR0008_RS08115	118.231	-0.0538618	0.185916	-0.289711	0.772038	0.852275
BTHUR0008_RS08120	2.75682	0.217193	0.638098	0.340375	0.733574	NA
BTHUR0008_RS08125	6.7646	0.0524925	0.49834	0.105335	0.91611	0.949933
BTHUR0008_RS08130	10.8555	0.358596	0.448596	0.799373	0.424074	0.564929
BTHUR0008_RS08135	2947.35	0.598231	0.135202	4.42471	9.65733e-06	6.69106e-05
BTHUR0008_RS08140	26.5618	-0.215141	0.290206	-0.741339	0.458488	0.597459
BTHUR0008_RS08145	11.6767	-0.641319	0.457532	-1.40169	0.161007	0.273442
BTHUR0008_RS08150	1144.98	1.29813	0.157449	8.24475	1.65501e-16	6.07812e-15
BTHUR0008_RS08155	220.846	-1.111	0.191733	-5.79449	6.85278e-09	9.01775e-08
BTHUR0008_RS08160	226.527	-0.165728	0.150437	-1.10165	0.270615	0.406573
BTHUR0008_RS08165	279.006	0.768238	0.167702	4.58098	4.62806e-06	3.41274e-05
BTHUR0008_RS08170	90.4084	0.0764831	0.24546	0.311591	0.755351	0.839628
BTHUR0008_RS08175	56.5713	0.228791	0.258578	0.884804	0.376262	0.518191
BTHUR0008_RS08180	287.987	1.0908	0.15924	6.85002	7.38374e-12	1.57156e-10
BTHUR0008_RS08185	144.745	0.944955	0.21141	4.46978	7.83007e-06	5.56482e-05
BTHUR0008_RS08190	222.385	1.76346	0.167977	10.4982	8.80312e-26	7.85155e-24
BTHUR0008_RS08195	167.778	0.712319	0.240876	2.95721	0.0031044	0.010781
BTHUR0008_RS08200	38.2547	1.83148	0.317448	5.76939	7.9558e-09	1.03242e-07
BTHUR0008_RS08205	19.1073	-0.397369	0.338544	-1.17376	0.240492	0.370937
BTHUR0008_RS08210	10.0713	1.09883	0.465392	2.36108	0.0182216	0.0480917
BTHUR0008_RS08215	37.5958	0.85828	0.340576	2.52008	0.0117327	0.0332456
BTHUR0008_RS08220	480.123	-0.741433	0.161676	-4.58592	4.51986e-06	3.35054e-05
BTHUR0008_RS08225	182.372	-1.14428	0.194226	-5.89146	3.82799e-09	5.23345e-08
BTHUR0008_RS08230	424.498	0.108804	0.159659	0.681474	0.495572	0.63129
BTHUR0008_RS08235	443.804	0.0378699	0.147178	0.257307	0.796941	0.870022
BTHUR0008_RS08240	119.024	0.871067	0.295479	2.94798	0.00319855	0.0110397
BTHUR0008_RS08245	129.815	-0.979517	0.233396	-4.19681	2.70701e-05	0.000169008
BTHUR0008_RS08250	104.407	0.900101	0.228567	3.93802	8.21557e-05	0.000453916
BTHUR0008_RS08255	179.312	0.106347	0.156584	0.679169	0.497031	0.632431
BTHUR0008_RS08260	36.2184	-0.0883182	0.248038	-0.356067	0.72179	0.814896
BTHUR0008_RS08265	43.7345	-0.130451	0.246708	-0.528769	0.596966	0.717508
BTHUR0008_RS08270	34.1679	0.218494	0.268206	0.81465	0.415273	0.555708
BTHUR0008_RS08275	3.57588	-0.479713	0.621856	-0.771421	0.440457	0.581242
pyrH_1	14.9829	-0.831267	0.348896	-2.38257	0.0171925	0.0459582
BTHUR0008_RS08285	7658.82	-0.181297	0.182856	-0.991475	0.321454	0.460096
aspA_2	6935.12	-0.385653	0.159115	-2.42373	0.0153619	0.0417401
BTHUR0008_RS08295	7373.92	-0.962295	0.138735	-6.93623	4.02708e-12	8.87379e-11
BTHUR0008_RS08300	379.116	-0.461791	0.189611	-2.43546	0.014873	0.0406474
BTHUR0008_RS08305	349.485	-1.02995	0.188392	-5.46704	4.57615e-08	5.21569e-07
BTHUR0008_RS08310	494.452	-0.150751	0.155773	-0.967759	0.333165	0.470956
BTHUR0008_RS08315	4.15544	2.05246	0.643899	3.18755	0.00143482	0.00562615
BTHUR0008_RS08320	77.7196	-0.248853	0.200799	-1.23931	0.21523	0.341053
BTHUR0008_RS08325	316.059	0.87726	0.143918	6.09555	1.09065e-09	1.6386e-08
BTHUR0008_RS08330	7.82446	-0.00521359	0.514871	-0.010126	0.991921	0.996066
BTHUR0008_RS08335	206.833	-1.26789	0.182628	-6.94249	3.85242e-12	8.52233e-11
BTHUR0008_RS08340	72.687	0.0480314	0.216784	0.221564	0.824654	0.887687
BTHUR0008_RS08345	19.5495	0.60613	0.353648	1.71394	0.08654	0.169431
BTHUR0008_RS08350	4.27414	0.487999	0.577075	0.845641	0.397753	0.539067
BTHUR0008_RS08355	80.679	-0.216055	0.207748	-1.03999	0.298346	0.436678
BTHUR0008_RS08360	0.364158	0.641712	0.574363	1.11726	0.263884	NA
BTHUR0008_RS08365	24.2764	-0.419473	0.292347	-1.43484	0.151332	0.260439
BTHUR0008_RS08370	9.10835	1.99571	0.499937	3.99192	6.55398e-05	0.00036919
BTHUR0008_RS08375	101.099	0.0481984	0.205992	0.233982	0.814999	0.881286
BTHUR0008_RS08380	158.481	-0.0683464	0.177814	-0.384371	0.700704	0.799298
BTHUR0008_RS08385	459.608	-1.13882	0.142044	-8.01739	1.08018e-15	3.72365e-14
BTHUR0008_RS08390	12.3282	-0.27329	0.441783	-0.618608	0.536175	0.665658
BTHUR0008_RS08395	196.016	-0.482239	0.191748	-2.51496	0.0119047	0.0336143
BTHUR0008_RS08400	41.9728	-0.411816	0.280025	-1.47064	0.141389	0.248814
BTHUR0008_RS08405	182.304	0.0917312	0.180463	0.508311	0.611235	0.728581
BTHUR0008_RS08410	8.32322	1.02231	0.497457	2.05506	0.039873	0.0912613
BTHUR0008_RS08415	49.1389	0.180399	0.23486	0.768113	0.44242	0.582322
BTHUR0008_RS08420	11.4711	0.00430385	0.417634	0.0103053	0.991778	0.996066
BTHUR0008_RS08425	506.572	0.0229601	0.124767	0.184024	0.853995	0.908397
BTHUR0008_RS08430	119.703	-0.773005	0.187101	-4.13148	3.60438e-05	0.00021713
BTHUR0008_RS08435	741.317	-0.213208	0.219432	-0.971636	0.331232	0.468659
BTHUR0008_RS08440	22.219	0.0993943	0.3417	0.290882	0.771142	0.851648
BTHUR0008_RS08445	166.527	-0.205571	0.215062	-0.955869	0.339138	0.478438
BTHUR0008_RS08450	30.0297	-0.0741368	0.309094	-0.239852	0.810445	0.879639
BTHUR0008_RS08455	0.488266	-0.397466	0.643212	-0.617939	0.536616	NA
BTHUR0008_RS08460	182.686	-1.06256	0.200947	-5.28774	1.23837e-07	1.28147e-06
BTHUR0008_RS08465	2.28264	1.1525	0.685462	1.68135	0.0926947	NA
BTHUR0008_RS08470	5.91118	-0.212325	0.486354	-0.436565	0.662427	0.769869
BTHUR0008_RS08475	24.0913	1.91073	0.38623	4.94714	7.53107e-07	6.57098e-06
BTHUR0008_RS08480	0.891727	0.856665	0.688581	1.2441	0.213462	NA
BTHUR0008_RS08485	7.26515	0.674346	0.499977	1.34875	0.177416	0.294071
BTHUR0008_RS08490	48.8206	-0.700217	0.234568	-2.98513	0.00283458	0.00997001
BTHUR0008_RS08495	70.8145	0.221588	0.218894	1.01231	0.311391	0.450723
BTHUR0008_RS08500	1.90443	0.273125	0.680091	0.4016	0.687978	NA
BTHUR0008_RS08505	113.764	-0.944571	0.178316	-5.29717	1.17612e-07	1.22753e-06
BTHUR0008_RS08510	11.2166	0.123567	0.403638	0.306134	0.759503	0.842575
BTHUR0008_RS08515	9.70882	0.208511	0.433134	0.4814	0.630232	0.744083
BTHUR0008_RS08520	186.906	-0.277026	0.173742	-1.59447	0.110831	0.205871
BTHUR0008_RS08525	25.3617	0.288509	0.345863	0.834171	0.404185	0.545123
BTHUR0008_RS08530	2238.19	0.329809	0.112432	2.93342	0.00335253	0.0114655
BTHUR0008_RS08535	33.5969	0.27282	0.273307	0.998221	0.318172	0.45757
BTHUR0008_RS08540	180.843	-1.01408	0.184385	-5.4998	3.80233e-08	4.36918e-07
BTHUR0008_RS08545	5.36724	-0.891305	0.526736	-1.69213	0.0906216	0.176195
BTHUR0008_RS08550	5.44082	-1.25767	0.5467	-2.30048	0.0214208	0.0551621
BTHUR0008_RS08555	4150.88	1.56651	0.295651	5.29851	1.16754e-07	1.22167e-06
BTHUR0008_RS08560	69.3495	0.354643	0.21364	1.66	0.0969142	0.185099
BTHUR0008_RS08565	204.333	-0.444084	0.206169	-2.15398	0.0312418	0.0749563
BTHUR0008_RS08570	814.744	0.0891748	0.140757	0.633537	0.526383	0.657862
BTHUR0008_RS08575	26.9537	-0.159335	0.315366	-0.505238	0.613392	0.730377
BTHUR0008_RS08580	32.7853	-0.299833	0.272255	-1.1013	0.270768	0.406586
BTHUR0008_RS08585	17.6559	-0.593051	0.325678	-1.82098	0.0686106	0.141213
BTHUR0008_RS08590	53.057	0.214492	0.222055	0.965941	0.334074	0.471886
BTHUR0008_RS08595	36.0003	-0.127003	0.268525	-0.472966	0.636238	0.748538
BTHUR0008_RS08600	125.362	-0.051686	0.240876	-0.214575	0.830099	0.892053
BTHUR0008_RS08605	3172.51	-0.696782	0.137492	-5.06779	4.02455e-07	3.78159e-06
BTHUR0008_RS08610	6.04639	0.462473	0.520216	0.889003	0.374002	0.515709
BTHUR0008_RS08615	111.954	0.163059	0.17531	0.930119	0.35231	0.491833
BTHUR0008_RS08620	0	NA	NA	NA	NA	NA
BTHUR0008_RS08625	1735.7	-0.63899	0.174285	-3.66636	0.000246031	0.00120738
BTHUR0008_RS08630	4105.39	-0.372962	0.186311	-2.00183	0.0453032	0.101297
BTHUR0008_RS08635	2356.81	-0.617351	0.140059	-4.40778	1.04434e-05	7.20019e-05
BTHUR0008_RS08640	1237.35	-0.492503	0.16807	-2.93034	0.00338588	0.0115655
BTHUR0008_RS08645	33.1873	0.395621	0.282285	1.4015	0.161066	0.273442
BTHUR0008_RS08650	8.50981	-0.644188	0.496336	-1.29789	0.194327	0.314754
BTHUR0008_RS08655	56.1294	0.158379	0.22363	0.708219	0.478809	0.616223
BTHUR0008_RS08660	56.7782	-0.168311	0.250271	-0.672514	0.501256	0.636942
BTHUR0008_RS08665	217.526	0.444332	0.156355	2.84182	0.00448567	0.0148264
BTHUR0008_RS08670	175.814	-0.0722431	0.147909	-0.488428	0.625247	0.740101
BTHUR0008_RS08675	12.6662	0.548323	0.404957	1.35403	0.175728	0.291962
BTHUR0008_RS08680	23.9374	0.775434	0.371048	2.08985	0.0366316	0.0854079
BTHUR0008_RS08685	67.6159	-0.0986369	0.203981	-0.48356	0.628698	0.742779
BTHUR0008_RS08690	725.877	0.53194	0.125159	4.2501	2.13675e-05	0.000136127
BTHUR0008_RS08695	465.906	-0.495194	0.193724	-2.55618	0.0105828	0.0304634
BTHUR0008_RS08700	403.476	-0.687602	0.23684	-2.90324	0.00369321	0.0124339
deoA_1	1065.34	-0.71554	0.212785	-3.36273	0.000771749	0.0032856
BTHUR0008_RS08710	270.002	-0.989178	0.227864	-4.34109	1.41778e-05	9.42785e-05
BTHUR0008_RS08715	3.28457	-0.415691	0.607583	-0.684171	0.493867	0.630118
BTHUR0008_RS08720	2.84114	-0.137905	0.619355	-0.222659	0.823801	NA
BTHUR0008_RS08725	16.0918	-0.115248	0.387732	-0.297237	0.766286	0.848258
BTHUR0008_RS08730	36.9774	-0.335134	0.288753	-1.16063	0.245794	0.377251
BTHUR0008_RS08735	35.4562	-0.080796	0.286961	-0.281558	0.778283	0.857316
BTHUR0008_RS08740	5.14016	0.248389	0.5537	0.448598	0.653722	0.763038
BTHUR0008_RS08745	7.51171	-0.767863	0.481722	-1.594	0.110937	0.20591
BTHUR0008_RS08750	365.194	-0.268624	0.163733	-1.64063	0.100875	0.191427
BTHUR0008_RS08755	90.6939	0.0823304	0.276632	0.297617	0.765996	0.848105
BTHUR0008_RS08760	6.83246	0.193741	0.482449	0.401578	0.687995	0.790399
BTHUR0008_RS08765	1.41344	0.069999	0.686831	0.101916	0.918823	NA
BTHUR0008_RS08770	1144.99	-0.0196499	0.145676	-0.134887	0.892701	0.933399
BTHUR0008_RS08775	14.1652	0.582085	0.479286	1.21448	0.224563	0.351943
BTHUR0008_RS08780	144.38	-1.19765	0.206454	-5.80104	6.59067e-09	8.69318e-08
BTHUR0008_RS08785	34.7757	-0.960046	0.25854	-3.71333	0.000204549	0.00102334
BTHUR0008_RS08790	554.13	-0.905901	0.210519	-4.30319	1.6836e-05	0.000109746
BTHUR0008_RS08795	94.2014	-0.375573	0.220635	-1.70223	0.0887117	0.17302
BTHUR0008_RS08800	61.38	1.10389	0.245139	4.50311	6.69652e-06	4.82407e-05
BTHUR0008_RS08805	37.2117	1.15262	0.318167	3.6227	0.000291549	0.00139422
BTHUR0008_RS08810	80.7633	0.30231	0.207256	1.45863	0.144667	0.252842
BTHUR0008_RS08815	98.7149	0.628664	0.210478	2.98684	0.00281874	0.00994425
BTHUR0008_RS08820	12.869	0.559628	0.388405	1.44084	0.149631	0.25878
BTHUR0008_RS08825	5.04464	-0.942708	0.555111	-1.69823	0.0894635	0.17401
BTHUR0008_RS08830	7.55045	0.361396	0.484757	0.74552	0.455957	0.595128
BTHUR0008_RS08835	0	NA	NA	NA	NA	NA
BTHUR0008_RS08840	11.7681	0.712637	0.412918	1.72586	0.0843734	0.166407
BTHUR0008_RS08845	74.2417	0.229683	0.30702	0.748104	0.454398	0.593782
BTHUR0008_RS08850	181.785	-0.695431	0.190094	-3.65836	0.000253836	0.00124027
BTHUR0008_RS08855	175.256	-0.16878	0.207022	-0.815272	0.414917	0.555364
BTHUR0008_RS08860	2.56395	-1.17429	0.682136	-1.72148	0.085163	NA
BTHUR0008_RS08865	409.07	-0.239513	0.185268	-1.29279	0.196084	0.316608
BTHUR0008_RS08870	119.203	0.565971	0.246996	2.29142	0.0219391	0.0562391
BTHUR0008_RS08875	69.4647	1.22416	0.251772	4.86218	1.16098e-06	9.79514e-06
BTHUR0008_RS08880	1179.2	0.536676	0.139512	3.84682	0.000119659	0.000635506
BTHUR0008_RS08885	44.502	-1.45087	0.34584	-4.19521	2.72625e-05	0.000169969
BTHUR0008_RS08890	289.544	-0.473523	0.161085	-2.93958	0.00328661	0.0112882
BTHUR0008_RS08895	12.4939	1.23033	0.422938	2.909	0.00362582	0.0122658
BTHUR0008_RS08900	2.3505	0.176628	0.642489	0.274913	0.783383	NA
BTHUR0008_RS08905	2.22296	-0.289198	0.652365	-0.443308	0.657543	NA
BTHUR0008_RS08910	6.75727	-0.382964	0.516841	-0.74097	0.458712	0.597612
BTHUR0008_RS08915	52.704	-0.0965079	0.224786	-0.429333	0.667681	0.773865
BTHUR0008_RS08920	31.4651	0.116046	0.303106	0.382855	0.701827	0.799869
BTHUR0008_RS08925	5.12489	-0.186415	0.536221	-0.347647	0.728105	0.818813
BTHUR0008_RS08930	1.77408	-0.132705	0.679635	-0.195259	0.84519	NA
BTHUR0008_RS08935	0.290173	0.670463	0.588849	1.1386	0.25487	NA
BTHUR0008_RS08940	137.338	0.270975	0.279821	0.968384	0.332853	0.470634
BTHUR0008_RS08945	248.072	-0.215087	0.183646	-1.1712	0.241517	0.37211
BTHUR0008_RS08950	1274.32	-0.564212	0.632549	-0.891965	0.372412	0.513643
BTHUR0008_RS08955	2110.65	-0.510216	0.683007	-0.747015	0.455055	0.594225
BTHUR0008_RS08960	458.054	0.347497	0.654704	0.530769	0.595579	0.716147
BTHUR0008_RS08965	277.586	1.39473	0.47163	2.95726	0.0031039	0.010781
BTHUR0008_RS08970	3.23666	0.17532	0.592019	0.29614	0.767123	NA
BTHUR0008_RS08975	18.3638	0.443525	0.380219	1.1665	0.243413	0.374312
BTHUR0008_RS08980	58.3543	0.287978	0.242194	1.18904	0.234426	0.363978
BTHUR0008_RS08985	26.4249	-0.509843	0.294688	-1.73011	0.0836111	0.165478
BTHUR0008_RS08990	1.02151	0.845174	0.691558	1.22213	0.221658	NA
BTHUR0008_RS08995	103.914	0.37002	0.183397	2.01759	0.043634	0.0981896
BTHUR0008_RS09000	18.4229	1.83517	0.413453	4.43864	9.0527e-06	6.30967e-05
BTHUR0008_RS09005	137.106	1.87756	0.235434	7.97488	1.52533e-15	5.16316e-14
BTHUR0008_RS09010	74.2812	-0.123611	0.215785	-0.572842	0.566752	0.691248
BTHUR0008_RS09015	513.435	-0.240118	0.242916	-0.988484	0.322916	0.461578
BTHUR0008_RS09020	76.7625	0.142335	0.276772	0.514268	0.607064	0.724994
BTHUR0008_RS09025	2.43427	0.932494	0.678039	1.37528	0.169044	NA
BTHUR0008_RS09030	47383.6	-0.231674	0.161012	-1.43886	0.15019	0.259127
BTHUR0008_RS09035	276.608	0.302266	0.232348	1.30092	0.193285	0.314071
BTHUR0008_RS09040	181.385	-0.213809	0.171277	-1.24832	0.211913	0.336938
BTHUR0008_RS09045	91.5386	-1.23001	0.213175	-5.76997	7.92847e-09	1.03125e-07
BTHUR0008_RS09050	116.04	-0.238072	0.170121	-1.39943	0.161685	0.274189
BTHUR0008_RS09055	10.9766	0.867623	0.438826	1.97715	0.0480252	0.105866
fabG_1	1095.12	-0.119412	0.148292	-0.805251	0.420675	0.5612
BTHUR0008_RS09065	60.14	-0.818878	0.274706	-2.98093	0.00287376	0.0100797
BTHUR0008_RS09070	199.801	-0.288627	0.155953	-1.85073	0.0642083	0.134022
BTHUR0008_RS09075	10.9084	-0.36506	0.475806	-0.767245	0.442936	0.582564
BTHUR0008_RS09080	9.07792	0.459482	0.464668	0.98884	0.322741	0.461446
BTHUR0008_RS09085	39.4795	-0.550958	0.26555	-2.07478	0.0380072	0.088067
BTHUR0008_RS09090	15.4107	0.293874	0.387716	0.757961	0.448474	0.587805
BTHUR0008_RS09095	439.696	-0.569544	0.198582	-2.86805	0.00413005	0.0137726
BTHUR0008_RS09100	340.853	0.0342609	0.158176	0.2166	0.82852	0.890655
BTHUR0008_RS09105	1057.49	-0.272362	0.184325	-1.47762	0.139509	0.246064
BTHUR0008_RS09110	7.82229	0.742864	0.474769	1.56469	0.117656	0.215416
BTHUR0008_RS09115	48.9568	-0.861211	0.265504	-3.24368	0.00117996	0.00474601
BTHUR0008_RS09120	3497.45	-1.10514	0.179702	-6.14985	7.75576e-10	1.1907e-08
BTHUR0008_RS09125	395.551	0.585141	0.239664	2.4415	0.0146262	0.0401293
BTHUR0008_RS09130	299.649	0.72939	0.182055	4.00643	6.16433e-05	0.000348815
BTHUR0008_RS09135	789.313	-0.0403029	0.189589	-0.21258	0.831655	0.892488
BTHUR0008_RS09140	3623.9	-0.255324	0.175487	-1.45495	0.145684	0.254301
BTHUR0008_RS09145	1148.32	0.0940683	0.132426	0.710346	0.477489	0.614947
BTHUR0008_RS09150	118.921	0.461373	0.203181	2.27075	0.0231622	0.0589439
BTHUR0008_RS09155	5.9802	-0.764293	0.522607	-1.46246	0.143614	0.251627
BTHUR0008_RS09160	72.6094	1.85126	0.27715	6.67966	2.39503e-11	4.6728e-10
BTHUR0008_RS09165	39.6898	2.17478	0.346879	6.26957	3.62053e-10	5.86276e-09
BTHUR0008_RS09170	36.4566	1.21952	0.339144	3.59587	0.000323304	0.00152788
BTHUR0008_RS09175	5.96712	1.63911	0.596184	2.74933	0.00597168	0.0188193
BTHUR0008_RS09180	61.9689	2.24629	0.340744	6.59231	4.33028e-11	8.11062e-10
BTHUR0008_RS09185	46.2619	0.453323	0.253288	1.78975	0.0734944	0.1493
BTHUR0008_RS09190	0.0722394	0.151467	0.326336	0.464146	0.642543	NA
BTHUR0008_RS09195	44.0653	-0.978216	0.251488	-3.88971	0.000100364	0.00054318
BTHUR0008_RS09200	5.63932	-1.01718	0.506369	-2.00877	0.0445613	0.0999561
BTHUR0008_RS09205	268.228	-0.0732043	0.152321	-0.480591	0.630807	0.744331
BTHUR0008_RS09210	13.6412	1.12401	0.414057	2.71461	0.00663533	0.0205988
BTHUR0008_RS09215	13.9202	-0.403367	0.408249	-0.988042	0.323132	0.461653
BTHUR0008_RS09220	0.245291	-0.212274	0.514994	-0.412187	0.680203	NA
BTHUR0008_RS09225	675.535	1.31469	0.124883	10.5274	6.46218e-26	6.26052e-24
BTHUR0008_RS09230	3441.8	-0.687042	0.138109	-4.97464	6.53675e-07	5.82092e-06
BTHUR0008_RS09235	0.110883	0.274458	0.426899	0.642911	0.520282	NA
BTHUR0008_RS09240	27.1364	-1.05671	0.331006	-3.19243	0.00141081	0.00554361
BTHUR0008_RS09245	1820.18	0.309484	0.14276	2.16786	0.0301693	0.0730695
BTHUR0008_RS09250	723.877	-0.514233	0.167876	-3.06318	0.00219	0.00803238
BTHUR0008_RS09255	119.726	0.204513	0.20546	0.995391	0.319546	0.458303
BTHUR0008_RS09260	221.034	-0.526117	0.175284	-3.00151	0.00268644	0.00954782
BTHUR0008_RS09265	163.111	-1.39795	0.281486	-4.96634	6.82279e-07	6.02787e-06
BTHUR0008_RS09270	8.14362	-0.0324486	0.441715	-0.0734604	0.94144	0.966907
BTHUR0008_RS09275	24.4847	-0.145855	0.31758	-0.459271	0.64604	0.755955
BTHUR0008_RS09280	19.1849	0.792974	0.400198	1.98146	0.0475402	0.104962
BTHUR0008_RS09285	108.183	-0.741757	0.234332	-3.16541	0.00154862	0.00602611
BTHUR0008_RS09290	2.82133	-0.57741	0.61834	-0.933806	0.350404	NA
BTHUR0008_RS09295	40.9006	0.0740964	0.335175	0.221068	0.825039	0.887763
BTHUR0008_RS09300	1867.81	0.220105	0.153192	1.43679	0.150778	0.259725
BTHUR0008_RS09305	83.5099	-2.06293	0.314166	-6.56635	5.15646e-11	9.53097e-10
BTHUR0008_RS09310	88.1423	-0.657245	0.182194	-3.60739	0.000309291	0.00146907
BTHUR0008_RS09315	5.85534	0.358467	0.584282	0.613517	0.539534	0.668205
BTHUR0008_RS09320	1056.3	-0.260432	0.256699	-1.01454	0.310325	0.449758
BTHUR0008_RS09325	233.89	-0.569425	0.166867	-3.41244	0.000643845	0.00282859
BTHUR0008_RS09330	65.9089	0.0213539	0.253619	0.0841968	0.9329	0.960595
BTHUR0008_RS09335	252.004	-1.64625	0.232627	-7.07677	1.47552e-12	3.44023e-11
BTHUR0008_RS09340	0.527392	-0.298864	0.653157	-0.457569	0.647262	NA
BTHUR0008_RS09345	28.8871	0.625549	0.293704	2.12986	0.0331831	0.0786785
BTHUR0008_RS09350	103.162	-0.221452	0.191434	-1.15681	0.247351	0.37902
BTHUR0008_RS09355	600.411	0.708073	0.241254	2.93497	0.00333581	0.0114153
BTHUR0008_RS09360	684.034	-0.390624	0.145982	-2.67583	0.00745438	0.0227518
BTHUR0008_RS09365	19.3936	-0.0557355	0.382768	-0.145612	0.884228	0.926879
BTHUR0008_RS09370	773.854	-0.109858	0.190755	-0.575909	0.564677	0.689465
BTHUR0008_RS09375	120.638	1.26291	0.247871	5.09504	3.48672e-07	3.30944e-06
BTHUR0008_RS09380	136.824	-1.38443	0.176809	-7.83006	4.87632e-15	1.53073e-13
BTHUR0008_RS09385	90.9072	-0.370831	0.252991	-1.46579	0.142705	0.250425
BTHUR0008_RS09390	261.791	-0.810235	0.210098	-3.85646	0.000115042	0.000613888
BTHUR0008_RS09395	5.35766	-0.302023	0.514932	-0.586529	0.55752	0.682954
BTHUR0008_RS09400	3.81455	0.000250447	0.603374	0.000415077	0.999669	0.999847
BTHUR0008_RS09405	12.2371	0.469022	0.412928	1.13585	0.256021	0.389613
BTHUR0008_RS09410	16.2699	0.501768	0.367987	1.36355	0.17271	0.287799
BTHUR0008_RS09415	7.17663	-0.331873	0.50412	-0.658321	0.510332	0.644063
BTHUR0008_RS09420	38.8191	0.183161	0.298434	0.613739	0.539388	0.66817
BTHUR0008_RS09425	109.861	-0.0947663	0.198308	-0.477874	0.63274	0.745985
BTHUR0008_RS09430	1747.81	-0.285673	0.132561	-2.15502	0.0311601	0.0748243
BTHUR0008_RS09435	97.0482	-0.200125	0.188463	-1.06188	0.288291	0.426628
BTHUR0008_RS09440	245.224	1.64749	0.207222	7.95036	1.85963e-15	6.18299e-14
BTHUR0008_RS09445	275.639	0.334282	0.189655	1.76258	0.0779712	0.156475
BTHUR0008_RS09450	1228.56	-0.0859411	0.134514	-0.6389	0.522888	0.654783
BTHUR0008_RS09455	12.3575	0.284929	0.391103	0.728528	0.466291	0.604543
BTHUR0008_RS09460	5.32515	-0.206518	0.635433	-0.325003	0.745179	0.831799
BTHUR0008_RS09465	4.80778	0.0170154	0.522974	0.0325359	0.974045	0.985977
BTHUR0008_RS09470	1.8154	-0.150171	0.676127	-0.222105	0.824232	NA
BTHUR0008_RS09475	18.8174	0.247752	0.342004	0.724414	0.468812	0.607356
BTHUR0008_RS09480	337.141	0.174479	0.254843	0.684652	0.493564	0.629874
BTHUR0008_RS09485	201.54	0.451334	0.199585	2.26136	0.0237368	0.060297
BTHUR0008_RS09490	7.16028	-0.792674	0.458033	-1.7306	0.0835223	0.165367
BTHUR0008_RS09495	4.02724	0.899729	0.58869	1.52836	0.126424	0.227684
BTHUR0008_RS09500	2.78083	-0.868715	0.626579	-1.38644	0.165612	NA
BTHUR0008_RS09505	41.7129	-1.66921	0.306512	-5.44582	5.15676e-08	5.80678e-07
BTHUR0008_RS09510	687.171	-0.233344	0.163351	-1.42848	0.153155	0.262932
BTHUR0008_RS09515	4.54705	-1.08063	0.542835	-1.99071	0.0465124	0.103057
BTHUR0008_RS09520	21.7712	-0.577403	0.326975	-1.76589	0.0774141	0.155576
BTHUR0008_RS09525	1.82604	0.0387923	0.66895	0.0579897	0.953757	NA
BTHUR0008_RS09530	63.8744	0.454918	0.228114	1.99426	0.0461235	0.102559
BTHUR0008_RS09535	3.46811	-1.00488	0.606308	-1.65737	0.097444	0.185795
BTHUR0008_RS09540	11.6371	-0.590426	0.416363	-1.41805	0.156175	0.266975
BTHUR0008_RS09545	6.89242	0.0049911	0.501955	0.00994332	0.992067	0.996066
BTHUR0008_RS09550	10.4565	-0.326347	0.429968	-0.759003	0.447851	0.587275
BTHUR0008_RS09555	23.6657	-0.343269	0.302606	-1.13437	0.256638	0.390165
BTHUR0008_RS09560	332.795	-0.0142286	0.222829	-0.0638545	0.949086	0.971741
BTHUR0008_RS09565	1653.15	-1.07832	0.230618	-4.67578	2.92842e-06	2.28539e-05
BTHUR0008_RS09570	6.16777	1.94228	0.568595	3.41594	0.000635631	0.00280126
BTHUR0008_RS09575	7.85623	0.42325	0.498068	0.849782	0.395446	0.537367
BTHUR0008_RS09580	16.3613	0.61038	0.491595	1.24163	0.214373	0.340079
BTHUR0008_RS09585	238.026	-0.443573	0.190176	-2.33244	0.0196776	0.0513793
BTHUR0008_RS09590	19.8312	-0.295456	0.344978	-0.85645	0.391749	0.533762
BTHUR0008_RS09595	7.2278	-0.815993	0.46172	-1.76729	0.0771797	0.155294
BTHUR0008_RS09600	835.922	-0.104394	0.163087	-0.640115	0.522098	0.654252
BTHUR0008_RS09605	20.3969	-0.636419	0.343394	-1.85332	0.0638363	0.133444
BTHUR0008_RS09610	7.04948	-0.651286	0.510534	-1.2757	0.202062	0.323934
BTHUR0008_RS09615	29.5509	-0.874055	0.312754	-2.7947	0.00519474	0.0168297
BTHUR0008_RS09620	48.3095	-0.0744629	0.234265	-0.317857	0.750593	0.835827
BTHUR0008_RS09625	2403.26	-2.96843	0.203168	-14.6107	2.4003e-48	7.93368e-46
BTHUR0008_RS09630	27.9723	-0.709541	0.29752	-2.38485	0.017086	0.0457608
BTHUR0008_RS09635	10.5841	0.279006	0.436816	0.638726	0.523001	0.654783
BTHUR0008_RS09640	64.1368	-0.558999	0.235772	-2.37093	0.0177434	0.0471172
BTHUR0008_RS09645	21.7898	-1.51815	0.356541	-4.25799	2.06278e-05	0.000132163
BTHUR0008_RS09650	13.7933	0.0673247	0.395348	0.170292	0.86478	0.915298
BTHUR0008_RS09655	6.32508	-0.73811	0.492692	-1.49812	0.134103	0.238533
BTHUR0008_RS09660	22.8112	-0.502156	0.361639	-1.38855	0.164968	0.277865
BTHUR0008_RS09665	2.22943	-0.948339	0.651711	-1.45515	0.145627	NA
BTHUR0008_RS09670	3.75812	0.933061	0.597782	1.56087	0.118554	0.216989
BTHUR0008_RS09675	4.16284	0.344476	0.56509	0.609595	0.54213	0.669715
BTHUR0008_RS09680	1.56251	-0.929645	0.68359	-1.35995	0.173847	NA
BTHUR0008_RS09685	18.2632	-0.27375	0.333777	-0.820159	0.412126	0.552681
BTHUR0008_RS09690	9.9882	0.461512	0.426594	1.08185	0.279318	0.41631
BTHUR0008_RS09695	11.897	-1.44284	0.396179	-3.64189	0.000270642	0.00130648
BTHUR0008_RS09700	25.0013	0.57279	0.301807	1.89787	0.0577135	0.122978
BTHUR0008_RS09705	37.132	-1.48342	0.265835	-5.58022	2.40218e-08	2.85367e-07
BTHUR0008_RS09710	2.61441	1.30501	0.65031	2.00675	0.044776	NA
BTHUR0008_RS09715	6255	-0.499373	0.221697	-2.2525	0.0242907	0.061454
BTHUR0008_RS09720	184.605	0.513856	0.212209	2.42146	0.0154584	0.0419819
BTHUR0008_RS09725	0.107923	0.269855	0.423887	0.636621	0.524372	NA
BTHUR0008_RS09730	0.0752001	0.156179	0.330943	0.471922	0.636983	NA
BTHUR0008_RS09735	35.9816	-0.530708	0.300325	-1.76711	0.0772098	0.155294
BTHUR0008_RS09740	2445.03	-0.256686	0.137861	-1.86193	0.0626135	0.131425
BTHUR0008_RS09745	931.766	-0.0379971	0.207974	-0.182701	0.855033	0.908725
BTHUR0008_RS09750	2098.04	-0.214859	0.156154	-1.37594	0.16884	0.282354
BTHUR0008_RS09755	104.929	-0.0171515	0.21888	-0.07836	0.937542	0.963832
BTHUR0008_RS09760	23.5201	-0.172874	0.312584	-0.553046	0.580232	0.703867
BTHUR0008_RS09765	15.392	0.734207	0.369698	1.98596	0.0470374	0.104015
BTHUR0008_RS09770	26.0523	-0.07578	0.288395	-0.262764	0.792732	0.866607
BTHUR0008_RS09775	5.77409	0.265269	0.51255	0.517547	0.604775	0.723181
BTHUR0008_RS09780	41.4151	0.367611	0.267217	1.3757	0.168913	0.282394
BTHUR0008_RS09785	67.8424	-0.339529	0.300658	-1.12929	0.258777	0.392532
BTHUR0008_RS09790	213.149	-0.298892	0.142098	-2.10343	0.0354286	0.0831205
BTHUR0008_RS09795	514.519	0.378865	0.336758	1.12504	0.260573	0.394865
BTHUR0008_RS09800	127.369	0.396944	0.179841	2.2072	0.0273003	0.0674583
BTHUR0008_RS09805	58.2448	-0.203209	0.225399	-0.901549	0.367297	0.508559
BTHUR0008_RS09810	32.7357	0.120694	0.27021	0.446669	0.655114	0.764186
BTHUR0008_RS09815	6.1418	-0.839973	0.521597	-1.61039	0.107314	0.200931
narZ	43.8085	-1.71014	0.372972	-4.58518	4.53586e-06	3.35543e-05
narH	8.02159	-0.14511	0.511293	-0.283809	0.776557	0.856086
BTHUR0008_RS09830	2.4858	0.850377	0.64265	1.32323	0.185757	NA
BTHUR0008_RS09835	11.126	0.653736	0.404976	1.61426	0.106471	0.199553
BTHUR0008_RS09840	122.735	0.803554	0.205976	3.90121	9.57146e-05	0.000521649
BTHUR0008_RS09845	28.8701	-2.05573	0.612838	-3.35445	0.000795235	0.00336731
BTHUR0008_RS09850	18.7669	-2.1073	0.642841	-3.2781	NA	NA
BTHUR0008_RS09855	22.6076	-0.47684	0.394942	-1.20737	0.227291	0.355355
BTHUR0008_RS09860	5.96792	-0.398691	0.553436	-0.720392	0.471284	0.609329
BTHUR0008_RS09865	0.952994	1.2136	0.66997	1.81143	0.0700748	NA
BTHUR0008_RS09870	16.5971	-0.246767	0.388793	-0.634701	0.525623	0.657167
BTHUR0008_RS09875	10.7346	1.05042	0.425152	2.47068	0.0134855	0.0374293
BTHUR0008_RS09880	1.03981	0.0322788	0.690374	0.0467555	0.962708	NA
BTHUR0008_RS09885	1.16895	1.00394	0.693094	1.4485	0.147478	NA
BTHUR0008_RS09890	2.71711	-0.876753	0.633945	-1.38301	0.166661	NA
BTHUR0008_RS09895	11.085	-0.247826	0.406257	-0.610023	0.541847	0.669715
BTHUR0008_RS09900	2.13695	-1.13663	0.675557	-1.6825	0.0924715	NA
BTHUR0008_RS09905	129.275	-1.98243	0.562459	-3.52458	0.000424162	0.00196485
BTHUR0008_RS09910	4.74105	-1.23054	0.542739	-2.26728	0.0233733	0.0594273
BTHUR0008_RS09915	75.0692	-0.0856793	0.228441	-0.37506	0.707616	0.803797
BTHUR0008_RS09920	0.524717	0.208268	0.646203	0.322295	0.747229	NA
BTHUR0008_RS09925	1.93515	0.75059	0.678475	1.10629	0.268601	NA
BTHUR0008_RS09930	6.87608	-0.0657986	0.478343	-0.137555	0.890592	0.931782
BTHUR0008_RS09935	70.4733	-0.106668	0.228145	-0.467547	0.640109	0.751048
BTHUR0008_RS09940	3.73965	-1.33773	0.572	-2.33868	0.0193518	0.05067
BTHUR0008_RS09945	15.8694	-0.764631	0.354711	-2.15565	0.0311113	0.074771
BTHUR0008_RS09950	131.341	1.67093	0.291508	5.73202	9.92425e-09	1.25879e-07
BTHUR0008_RS09955	312.123	-0.6446	0.156327	-4.1234	3.73321e-05	0.000223873
BTHUR0008_RS09960	2.7416	-0.116112	0.636454	-0.182435	0.855241	NA
BTHUR0008_RS09965	1216.69	-0.176142	0.187537	-0.939236	0.347609	0.486883
BTHUR0008_RS09970	3375.6	-0.0394184	0.141393	-0.278785	0.78041	0.85889
BTHUR0008_RS09975	5086.24	-0.698493	0.190634	-3.66405	0.000248255	0.00121617
BTHUR0008_RS09980	65.5939	-1.51624	0.325379	-4.65993	3.16315e-06	2.44568e-05
BTHUR0008_RS09985	4.17781	0.383553	0.598249	0.641126	0.521441	0.653893
BTHUR0008_RS09990	0.296967	0.587239	0.560976	1.04682	0.295184	NA
[truncated: 4,350 more rows]

## Sheet: reads75%_filtered results
	baseMean	log2FoldChange	lfcSE	stat	pvalue	padj
BTHUR0008_RS00080	32.1703	1.86919	0.32127	5.81814	5.95046e-09	7.90441e-08
BTHUR0008_RS00115	3005.17	1.07166	0.124192	8.62906	6.18576e-18	2.78062e-16
BTHUR0008_RS00120	448.131	1.10564	0.191136	5.78456	7.27015e-09	9.52237e-08
BTHUR0008_RS00250	2146.18	1.07823	0.200776	5.3703	7.86043e-08	8.4775e-07
BTHUR0008_RS00330	153.632	1.38605	0.338931	4.08947	4.32353e-05	0.000254121
BTHUR0008_RS00360	72.36	1.02685	0.225533	4.55298	5.28903e-06	3.84962e-05
BTHUR0008_RS00395	1337.11	-1.33134	0.18992	-7.00999	2.38341e-12	5.33561e-11
BTHUR0008_RS00415	29403.2	-1.98425	0.168774	-11.7568	6.51516e-32	9.15217e-30
BTHUR0008_RS00425	14287.1	-1.38923	0.147094	-9.44445	3.57277e-21	2.15864e-19
infA	9320.37	-1.23879	0.227376	-5.4482	5.08829e-08	5.74119e-07
BTHUR0008_RS00460	47829.1	-1.87668	0.159676	-11.7531	6.81106e-32	9.33448e-30
BTHUR0008_RS00500	5224.29	-1.01168	0.234009	-4.32326	1.53738e-05	0.000100917
BTHUR0008_RS00520	62091.4	-1.37591	0.163622	-8.4091	4.13185e-17	1.70712e-15
BTHUR0008_RS00550	43013.3	-1.22316	0.154743	-7.90447	2.69067e-15	8.68901e-14
BTHUR0008_RS00630	772.969	-1.06448	0.169005	-6.29854	3.00462e-10	4.95102e-09
BTHUR0008_RS00705	633.993	1.15768	0.203551	5.68745	1.28953e-08	1.6102e-07
BTHUR0008_RS00830	15.9402	-1.80934	0.443558	-4.07914	4.52024e-05	0.000264763
BTHUR0008_RS00890	5.40375	-1.44384	0.519607	-2.77871	0.00545758	0.0175335
BTHUR0008_RS00920	166.781	-2.28714	0.274885	-8.32037	8.76891e-17	3.3981e-15
BTHUR0008_RS00925	117.136	-1.9282	0.374944	-5.14264	2.7091e-07	2.62909e-06
BTHUR0008_RS00930	60.6534	-1.93809	0.403545	-4.80265	1.56578e-06	1.28627e-05
BTHUR0008_RS00935	130.692	-2.17734	0.577845	-3.76804	0.000164537	0.000845832
BTHUR0008_RS00960	18.8616	1.34727	0.406283	3.3161	0.000912829	0.00381529
BTHUR0008_RS01020	119.656	-1.08304	0.179842	-6.02216	1.72109e-09	2.50539e-08
BTHUR0008_RS01035	170.746	-1.00236	0.269101	-3.72484	0.000195437	0.000985779
BTHUR0008_RS01065	378.88	-1.62732	0.212566	-7.65559	1.92431e-14	5.60244e-13
BTHUR0008_RS01120	1404.27	-2.29466	0.320523	-7.15912	8.11987e-13	1.93329e-11
BTHUR0008_RS01265	6050.45	1.11086	0.18842	5.89567	3.73157e-09	5.11408e-08
BTHUR0008_RS01270	1426.47	-1.48977	0.125423	-11.878	1.54029e-32	2.21921e-30
BTHUR0008_RS01295	357.752	1.50652	0.152943	9.85021	6.84029e-23	5.26515e-21
BTHUR0008_RS01335	17.2236	1.09138	0.390777	2.79283	0.00522488	0.0168922
BTHUR0008_RS01345	51.8089	1.18255	0.259726	4.55308	5.28672e-06	3.84962e-05
BTHUR0008_RS01365	6281.31	-2.85566	0.262109	-10.8949	1.21847e-27	1.36931e-25
BTHUR0008_RS01370	4634.63	-1.31686	0.481111	-2.73712	0.00619806	0.0194564
BTHUR0008_RS01430	925.947	-1.29641	0.222344	-5.83066	5.52081e-09	7.36851e-08
BTHUR0008_RS01440	19.0729	-1.66332	0.361322	-4.60342	4.156e-06	3.10614e-05
BTHUR0008_RS01475	5.53197	1.84057	0.568342	3.23849	0.00120164	0.0048263
BTHUR0008_RS01485	59.6147	-1.38063	0.324819	-4.25044	2.13346e-05	0.000136072
BTHUR0008_RS01490	59.4618	-3.00411	0.609612	-4.9279	8.31195e-07	7.18536e-06
BTHUR0008_RS01495	35.4392	-2.18768	0.323541	-6.76168	1.36404e-11	2.81784e-10
BTHUR0008_RS01510	56.0127	1.13922	0.27737	4.10721	4.00472e-05	0.000238122
BTHUR0008_RS01515	162.157	-1.09436	0.178755	-6.1221	9.23507e-10	1.4101e-08
BTHUR0008_RS01670	985.183	2.58642	0.181468	14.2527	4.31194e-46	1.21144e-43
BTHUR0008_RS01675	553.113	2.77587	0.175279	15.8369	1.73218e-56	1.21664e-53
BTHUR0008_RS01680	3346.1	3.14122	0.142325	22.0709	6.02337e-108	3.38453e-104
BTHUR0008_RS01685	1155.52	2.98233	0.175096	17.0325	4.71356e-65	3.78364e-62
BTHUR0008_RS01715	81.4201	1.06599	0.211147	5.04857	4.45129e-07	4.14102e-06
BTHUR0008_RS01735	41.7763	1.06441	0.277901	3.83017	0.000128057	0.000676271
thiE	28.9686	1.03258	0.320957	3.2172	0.00129446	0.0051331
BTHUR0008_RS01945	50.323	-1.12906	0.368812	-3.06136	0.00220336	0.00805508
BTHUR0008_RS02020	299.416	-1.01087	0.191208	-5.28678	1.2449e-07	1.28587e-06
BTHUR0008_RS02070	9.97289	1.25173	0.511409	2.44762	0.0143803	0.0395846
BTHUR0008_RS02120	110.988	1.07496	0.291134	3.69231	0.000222226	0.00110017
BTHUR0008_RS02180	6.24286	1.56101	0.56384	2.76853	0.00563092	0.0179672
BTHUR0008_RS02195	3033.53	-1.149	0.325945	-3.52512	0.000423285	0.00196241
BTHUR0008_RS02280	20.4692	-1.85124	0.380383	-4.86678	1.13432e-06	9.59902e-06
BTHUR0008_RS02385	8427.36	-1.6705	0.544498	-3.06796	0.00215526	0.00794124
BTHUR0008_RS02390	25.2771	1.17387	0.352396	3.33112	0.000864983	0.0036407
BTHUR0008_RS02410	1178.43	1.10747	0.17585	6.29784	3.01825e-10	4.95894e-09
BTHUR0008_RS02430	2000.78	1.30602	0.263644	4.95374	7.27988e-07	6.39151e-06
BTHUR0008_RS02440	117.553	-1.98746	0.210169	-9.45646	3.18537e-21	1.9455e-19
BTHUR0008_RS02480	11.2377	-1.29686	0.419564	-3.09097	0.00199506	0.00743878
BTHUR0008_RS02530	84.7925	-2.26137	0.66391	-3.40613	0.000658896	0.0028812
BTHUR0008_RS02665	145.802	4.55061	0.300465	15.1452	8.14539e-52	3.81408e-49
BTHUR0008_RS02670	547.922	4.91978	0.257237	19.1255	1.54822e-81	1.73989e-78
BTHUR0008_RS02685	1501.53	1.00743	0.112775	8.93313	4.14123e-19	2.09636e-17
BTHUR0008_RS02715	153.775	-1.20455	0.209873	-5.73941	9.50056e-09	1.21051e-07
BTHUR0008_RS02725	7.2374	1.3771	0.520351	2.64649	0.00813321	0.0244649
BTHUR0008_RS02750	44.455	3.08402	0.420377	7.33632	2.19542e-13	5.65874e-12
BTHUR0008_RS02815	110.9	-1.43685	0.212617	-6.75793	1.3998e-11	2.87062e-10
BTHUR0008_RS02820	351.846	1.28772	0.135036	9.53616	1.48226e-21	9.66171e-20
BTHUR0008_RS02825	864.036	1.22748	0.174772	7.02332	2.16656e-12	4.88913e-11
BTHUR0008_RS02835	2133.83	1.13049	0.160498	7.04365	1.87271e-12	4.31261e-11
BTHUR0008_RS02890	28.2027	-1.12281	0.307277	-3.65407	0.00025812	0.00125573
BTHUR0008_RS02895	50.3598	-1.78386	0.262903	-6.78524	1.15891e-11	2.40292e-10
BTHUR0008_RS02910	309.148	-1.03347	0.154414	-6.69283	2.18891e-11	4.30051e-10
BTHUR0008_RS02935	106.653	1.12394	0.200731	5.59924	2.15288e-08	2.60151e-07
BTHUR0008_RS02960	27.5702	1.05084	0.339581	3.09451	0.00197138	0.00736516
BTHUR0008_RS02965	41.5468	1.25353	0.260334	4.81508	1.47141e-06	1.21944e-05
BTHUR0008_RS02970	8.21578	1.5056	0.518289	2.90495	0.00367314	0.0123737
BTHUR0008_RS02985	115.626	-1.23439	0.197567	-6.24795	4.15863e-10	6.63845e-09
BTHUR0008_RS03020	38.0503	-1.15297	0.27149	-4.24681	2.16832e-05	0.000137982
BTHUR0008_RS03045	30680.2	-1.29326	0.195746	-6.60684	3.92602e-11	7.45281e-10
BTHUR0008_RS03250	8.22019	1.9962	0.544528	3.66593	0.000246444	0.00120835
BTHUR0008_RS03365	1194.67	-1.05574	0.143941	-7.33457	2.22439e-13	5.70724e-12
BTHUR0008_RS03370	667.975	-2.08998	0.216114	-9.67073	4.01506e-22	2.75129e-20
BTHUR0008_RS03415	15161.3	-1.00971	0.150928	-6.68998	2.23205e-11	4.37e-10
BTHUR0008_RS03465	587.346	-1.36662	0.24152	-5.65842	1.52773e-08	1.88666e-07
BTHUR0008_RS03530	13.947	1.17565	0.424624	2.76868	0.00562844	0.0179672
BTHUR0008_RS03645	137.002	-2.42581	0.182618	-13.2835	2.8848e-40	6.2345e-38
BTHUR0008_RS03650	252.034	-1.63318	0.165902	-9.84428	7.25594e-23	5.50961e-21
BTHUR0008_RS03655	91.0133	-1.91938	0.226456	-8.47573	2.33613e-17	9.86973e-16
BTHUR0008_RS03660	41.6925	-1.44912	0.243368	-5.95442	2.60993e-09	3.66367e-08
BTHUR0008_RS03770	1999.64	1.93485	0.194515	9.94703	2.5982e-23	2.05624e-21
BTHUR0008_RS03775	44.0822	1.51331	0.265225	5.70575	1.15833e-08	1.45607e-07
BTHUR0008_RS03790	34.3404	1.389	0.319866	4.34244	1.40911e-05	9.39241e-05
BTHUR0008_RS03865	456.459	-1.1959	0.444892	-2.68807	0.00718658	0.0220302
BTHUR0008_RS03940	6.60051	-1.33113	0.528459	-2.51889	0.0117724	0.0333246
BTHUR0008_RS03950	14.745	-1.55757	0.425236	-3.66283	0.000249448	0.00122095
BTHUR0008_RS04100	428.183	1.29313	0.185426	6.97381	3.08464e-12	6.85082e-11
BTHUR0008_RS04245	33.3053	1.74731	0.333625	5.23735	1.62902e-07	1.64928e-06
BTHUR0008_RS04285	406.448	1.46363	0.207202	7.06375	1.62066e-12	3.763e-11
BTHUR0008_RS04360	29.0821	-1.33198	0.288092	-4.62345	3.77418e-06	2.86196e-05
BTHUR0008_RS04370	3227.34	-1.95098	0.667322	-2.9236	0.00346014	0.0117905
BTHUR0008_RS04375	430.41	-2.74614	0.666344	-4.1212	3.76898e-05	0.000225777
BTHUR0008_RS04380	169.842	-2.64557	0.635387	-4.16372	3.13105e-05	0.000192277
BTHUR0008_RS04385	491.888	-4.1904	0.516351	-8.11541	4.84136e-16	1.71092e-14
BTHUR0008_RS04390	579.523	-4.63542	0.307925	-15.0537	3.26309e-51	1.41041e-48
BTHUR0008_RS04480	104.358	1.12612	0.222097	5.0704	3.96971e-07	3.74259e-06
BTHUR0008_RS04540	140.219	1.0954	0.195345	5.60752	2.0525e-08	2.49632e-07
BTHUR0008_RS04670	12.7759	-1.59039	0.406415	-3.91321	9.10756e-05	0.000497331
BTHUR0008_RS04715	16.4389	1.27737	0.374836	3.40781	0.000654858	0.00286577
BTHUR0008_RS04785	283.928	-1.04344	0.217564	-4.79602	1.61849e-06	1.32377e-05
BTHUR0008_RS04825	263.146	-1.00159	0.195035	-5.13545	2.81467e-07	2.72683e-06
BTHUR0008_RS04875	14.4633	1.21459	0.393122	3.08959	0.00200431	0.00746336
lstR	179.571	1.09468	0.254608	4.29946	1.71215e-05	0.000111479
BTHUR0008_RS04885	66.2212	1.35058	0.237898	5.67715	1.36959e-08	1.69883e-07
BTHUR0008_RS04920	945.826	1.22973	0.147945	8.31209	9.40335e-17	3.54614e-15
BTHUR0008_RS04940	2034.58	-1.31282	0.158648	-8.27505	1.28397e-16	4.74646e-15
BTHUR0008_RS05015	52.7124	1.0988	0.268124	4.0981	4.16553e-05	0.000245862
BTHUR0008_RS05025	3105.46	-1.83234	0.174364	-10.5087	7.87427e-26	7.31197e-24
BTHUR0008_RS05030	111.52	-2.21396	0.20248	-10.9342	7.9085e-28	9.25788e-26
BTHUR0008_RS05050	271.936	1.05492	0.201614	5.23235	1.67365e-07	1.68716e-06
BTHUR0008_RS05080	1254.31	1.07846	0.216587	4.97935	6.37987e-07	5.70733e-06
BTHUR0008_RS05105	28.6564	1.50133	0.339153	4.4267	9.5687e-06	6.64605e-05
BTHUR0008_RS05135	186.615	-1.62979	0.189794	-8.58716	8.91459e-18	3.91337e-16
BTHUR0008_RS05145	5463.55	-1.10165	0.178718	-6.16417	7.08527e-10	1.09978e-08
BTHUR0008_RS05150	6.02365	-1.22423	0.51289	-2.38693	0.0169896	0.045546
BTHUR0008_RS05170	14.0451	-1.34939	0.372206	-3.62538	0.000288534	0.00138157
BTHUR0008_RS05250	40.6662	2.27108	0.314673	7.21728	5.30385e-13	1.30712e-11
BTHUR0008_RS05280	60.082	-1.00794	0.210317	-4.79249	1.6472e-06	1.34529e-05
BTHUR0008_RS05335	11.8219	1.87946	0.452445	4.154	3.26716e-05	0.000199545
BTHUR0008_RS05340	24.0424	-1.18403	0.301092	-3.93244	8.40866e-05	0.000463218
BTHUR0008_RS05375	40.1574	-1.06005	0.251833	-4.20934	2.56123e-05	0.000160799
rocD	1352.85	-1.19431	0.159861	-7.47097	7.96066e-14	2.2109e-12
prsA_2	401.911	-1.05046	0.267017	-3.93407	8.35211e-05	0.000460554
BTHUR0008_RS05455	43.0749	1.10046	0.257	4.28194	1.85273e-05	0.000119798
BTHUR0008_RS05475	8688.99	-2.93353	0.294185	-9.97172	2.02684e-23	1.62697e-21
BTHUR0008_RS05520	111.138	-1.57042	0.196885	-7.97635	1.5073e-15	5.13303e-14
BTHUR0008_RS05530	203.963	-1.47263	0.218697	-6.73368	1.65429e-11	3.30799e-10
BTHUR0008_RS05535	305.399	-1.72388	0.192111	-8.97335	2.87634e-19	1.46929e-17
BTHUR0008_RS05540	509.344	-1.1144	0.173005	-6.44144	1.18342e-10	2.05871e-09
BTHUR0008_RS05545	900.551	-2.25066	0.165617	-13.5895	4.62127e-42	1.03868e-39
BTHUR0008_RS05610	239.271	1.65263	0.212499	7.77711	7.42e-15	2.22957e-13
ppnK_1	1329.4	1.33023	0.174534	7.62161	2.50521e-14	7.18204e-13
BTHUR0008_RS05660	5.59054	-1.68847	0.565348	-2.9866	0.00282099	0.00994425
BTHUR0008_RS05780	487.752	-1.61496	0.133784	-12.0714	1.49534e-33	2.21113e-31
BTHUR0008_RS05820	5.76263	1.82529	0.571557	3.19354	0.00140541	0.00552626
BTHUR0008_RS05865	166.389	1.30572	0.280975	4.6471	3.3663e-06	2.57001e-05
BTHUR0008_RS05895	10767.6	-1.33984	0.199386	-6.71984	1.81926e-11	3.61216e-10
BTHUR0008_RS05900	21.0509	-1.09438	0.318536	-3.43564	0.000591161	0.00262588
BTHUR0008_RS05975	7.97131	-1.53122	0.510251	-3.00093	0.0026916	0.00955406
BTHUR0008_RS05980	23.4265	-1.76768	0.378444	-4.67093	2.99837e-06	2.3335e-05
BTHUR0008_RS05990	89.2326	-1.1147	0.212821	-5.23774	1.62553e-07	1.64871e-06
BTHUR0008_RS06000	19.2581	-1.2292	0.362953	-3.38667	0.000707468	0.00306497
BTHUR0008_RS06015	1411.32	1.06286	0.214113	4.96401	6.90509e-07	6.09101e-06
BTHUR0008_RS06055	34.2356	2.12355	0.352924	6.01703	1.77644e-09	2.57929e-08
BTHUR0008_RS06070	247.337	-1.38589	0.17457	-7.93887	2.04027e-15	6.66527e-14
BTHUR0008_RS06125	2717.53	-1.36958	0.319161	-4.29118	1.77728e-05	0.000115318
BTHUR0008_RS06140	7.5022	-1.18904	0.495864	-2.39792	0.0164884	0.0443292
BTHUR0008_RS06150	670.69	-1.45434	0.164083	-8.86343	7.75893e-19	3.73215e-17
BTHUR0008_RS06155	271.649	-1.71395	0.200242	-8.55942	1.1344e-17	4.86581e-16
BTHUR0008_RS06160	41.7078	-2.19253	0.260341	-8.42177	3.70843e-17	1.55505e-15
BTHUR0008_RS06165	78.2942	-2.0629	0.212629	-9.70184	2.961e-22	2.07974e-20
BTHUR0008_RS06170	70.6701	-2.21389	0.209772	-10.5538	4.8794e-26	4.81006e-24
BTHUR0008_RS06235	74.8567	3.41453	0.544436	6.27168	3.57179e-10	5.80054e-09
BTHUR0008_RS06250	36.8091	-2.03305	0.302525	-6.72029	1.81369e-11	3.61216e-10
BTHUR0008_RS06265	440.895	1.2745	0.164114	7.76595	8.10326e-15	2.42193e-13
BTHUR0008_RS06275	45.0996	-1.00016	0.282853	-3.53597	0.000406286	0.00188827
BTHUR0008_RS06310	124.187	1.00047	0.261273	3.82921	0.000128555	0.000678264
BTHUR0008_RS06330	434.795	1.59224	0.191282	8.32408	8.49855e-17	3.31621e-15
BTHUR0008_RS06430	5183.08	-1.07136	0.112191	-9.54941	1.30435e-21	8.62252e-20
BTHUR0008_RS06450	143.572	4.33578	0.566757	7.65016	2.0073e-14	5.81392e-13
BTHUR0008_RS06455	354.602	3.83664	0.528963	7.25313	4.0725e-13	1.01254e-11
BTHUR0008_RS06460	268.444	4.49325	0.366322	12.2659	1.38142e-34	2.15617e-32
BTHUR0008_RS06540	14.263	-2.25755	0.448176	-5.03719	4.72414e-07	4.34451e-06
BTHUR0008_RS06545	13.1127	-1.35608	0.525012	-2.58295	0.00979586	0.0285789
BTHUR0008_RS06555	16.8873	-1.34158	0.35191	-3.81227	0.000137698	0.000721088
BTHUR0008_RS06580	17.6748	-1.12702	0.369024	-3.05406	0.00225766	0.00821023
sat	5.83411	-1.37632	0.507213	-2.71349	0.00665787	0.020646
BTHUR0008_RS06715	33.4592	-1.09762	0.3516	-3.12179	0.00179753	0.0068047
BTHUR0008_RS06720	480.469	1.26369	0.146699	8.61415	7.04643e-18	3.14237e-16
BTHUR0008_RS06745	534.587	-1.89433	0.193001	-9.81512	9.69187e-23	7.14294e-21
BTHUR0008_RS06755	136.809	1.15369	0.207731	5.55374	2.79615e-08	3.28008e-07
BTHUR0008_RS06810	1338.36	-1.03626	0.309289	-3.35046	0.000806775	0.00340847
BTHUR0008_RS06815	41.0177	2.12753	0.309447	6.87528	6.18683e-12	1.32182e-10
BTHUR0008_RS06820	26.2838	1.20206	0.351692	3.41794	0.000630962	0.00278505
BTHUR0008_RS06870	2200.09	-1.51639	0.219376	-6.91228	4.76911e-12	1.04271e-10
BTHUR0008_RS06920	21.6403	-1.61237	0.363741	-4.43274	9.30423e-06	6.47035e-05
BTHUR0008_RS06955	104.087	1.00251	0.244622	4.0982	4.1638e-05	0.000245862
BTHUR0008_RS06975	898.155	-1.16023	0.222199	-5.22158	1.77406e-07	1.77691e-06
BTHUR0008_RS06990	107.109	1.53694	0.19654	7.82001	5.28202e-15	1.63976e-13
BTHUR0008_RS07030	314.866	-1.66618	0.190998	-8.72352	2.69694e-18	1.23279e-16
BTHUR0008_RS07185	212.124	-1.23003	0.205209	-5.99401	2.04731e-09	2.94216e-08
BTHUR0008_RS07225	478.609	-1.25804	0.182909	-6.87792	6.07317e-12	1.30249e-10
BTHUR0008_RS07300	55.571	1.00006	0.291314	3.43294	0.000597082	0.00264799
BTHUR0008_RS07405	39.2205	-1.43205	0.279362	-5.12615	2.95729e-07	2.84988e-06
BTHUR0008_RS07445	970.324	1.15797	0.16078	7.20221	5.92428e-13	1.43485e-11
BTHUR0008_RS07490	23.0833	-1.05882	0.316326	-3.34725	0.000816175	0.00344301
BTHUR0008_RS07555	60.4532	-1.11273	0.217478	-5.11653	3.11213e-07	2.97906e-06
BTHUR0008_RS07595	43.4866	-1.73008	0.269978	-6.40821	1.47242e-10	2.50713e-09
BTHUR0008_RS07620	15.8955	1.00247	0.374139	2.67942	0.00737503	0.022571
BTHUR0008_RS07645	24.2002	1.57684	0.362393	4.35118	1.35409e-05	9.09036e-05
BTHUR0008_RS07685	31.8806	1.77615	0.320225	5.54656	2.91344e-08	3.41054e-07
BTHUR0008_RS07765	1026.46	1.61151	0.218344	7.38062	1.5755e-13	4.21559e-12
BTHUR0008_RS07850	203.82	-1.00863	0.168371	-5.9905	2.09203e-09	2.99112e-08
BTHUR0008_RS07890	100.678	1.38854	0.228938	6.06515	1.31833e-09	1.9494e-08
BTHUR0008_RS07920	32.4363	1.59491	0.347775	4.58603	4.51744e-06	3.35054e-05
BTHUR0008_RS07950	80.5603	-1.88963	0.215323	-8.77581	1.69682e-18	7.94535e-17
BTHUR0008_RS07985	26.944	-1.21783	0.301697	-4.03661	5.42302e-05	0.000310305
BTHUR0008_RS08025	39.116	-1.40535	0.341332	-4.11726	3.834e-05	0.000229184
BTHUR0008_RS08035	10.3454	1.76874	0.463406	3.81683	0.000135177	0.000709866
BTHUR0008_RS08055	27.8055	-1.19378	0.29682	-4.0219	5.77294e-05	0.000328322
BTHUR0008_RS08095	51.4991	2.76354	0.358846	7.70117	1.34823e-14	3.98722e-13
BTHUR0008_RS08110	4.26763	1.79024	0.633768	2.82475	0.00473173	0.015512
BTHUR0008_RS08150	1144.98	1.29813	0.157449	8.24475	1.65501e-16	6.07812e-15
BTHUR0008_RS08155	220.846	-1.111	0.191733	-5.79449	6.85278e-09	9.01775e-08
BTHUR0008_RS08180	287.987	1.0908	0.15924	6.85002	7.38374e-12	1.57156e-10
BTHUR0008_RS08190	222.385	1.76346	0.167977	10.4982	8.80312e-26	7.85155e-24
BTHUR0008_RS08200	38.2547	1.83148	0.317448	5.76939	7.9558e-09	1.03242e-07
BTHUR0008_RS08210	10.0713	1.09883	0.465392	2.36108	0.0182216	0.0480917
BTHUR0008_RS08225	182.372	-1.14428	0.194226	-5.89146	3.82799e-09	5.23345e-08
BTHUR0008_RS08305	349.485	-1.02995	0.188392	-5.46704	4.57615e-08	5.21569e-07
BTHUR0008_RS08315	4.15544	2.05246	0.643899	3.18755	0.00143482	0.00562615
BTHUR0008_RS08335	206.833	-1.26789	0.182628	-6.94249	3.85242e-12	8.52233e-11
BTHUR0008_RS08370	9.10835	1.99571	0.499937	3.99192	6.55398e-05	0.00036919
BTHUR0008_RS08385	459.608	-1.13882	0.142044	-8.01739	1.08018e-15	3.72365e-14
BTHUR0008_RS08460	182.686	-1.06256	0.200947	-5.28774	1.23837e-07	1.28147e-06
BTHUR0008_RS08475	24.0913	1.91073	0.38623	4.94714	7.53107e-07	6.57098e-06
BTHUR0008_RS08540	180.843	-1.01408	0.184385	-5.4998	3.80233e-08	4.36918e-07
BTHUR0008_RS08555	4150.88	1.56651	0.295651	5.29851	1.16754e-07	1.22167e-06
BTHUR0008_RS08780	144.38	-1.19765	0.206454	-5.80104	6.59067e-09	8.69318e-08
BTHUR0008_RS08800	61.38	1.10389	0.245139	4.50311	6.69652e-06	4.82407e-05
BTHUR0008_RS08805	37.2117	1.15262	0.318167	3.6227	0.000291549	0.00139422
BTHUR0008_RS08875	69.4647	1.22416	0.251772	4.86218	1.16098e-06	9.79514e-06
BTHUR0008_RS08885	44.502	-1.45087	0.34584	-4.19521	2.72625e-05	0.000169969
BTHUR0008_RS08895	12.4939	1.23033	0.422938	2.909	0.00362582	0.0122658
BTHUR0008_RS08965	277.586	1.39473	0.47163	2.95726	0.0031039	0.010781
BTHUR0008_RS09000	18.4229	1.83517	0.413453	4.43864	9.0527e-06	6.30967e-05
BTHUR0008_RS09005	137.106	1.87756	0.235434	7.97488	1.52533e-15	5.16316e-14
BTHUR0008_RS09045	91.5386	-1.23001	0.213175	-5.76997	7.92847e-09	1.03125e-07
BTHUR0008_RS09120	3497.45	-1.10514	0.179702	-6.14985	7.75576e-10	1.1907e-08
BTHUR0008_RS09160	72.6094	1.85126	0.27715	6.67966	2.39503e-11	4.6728e-10
BTHUR0008_RS09165	39.6898	2.17478	0.346879	6.26957	3.62053e-10	5.86276e-09
BTHUR0008_RS09170	36.4566	1.21952	0.339144	3.59587	0.000323304	0.00152788
BTHUR0008_RS09175	5.96712	1.63911	0.596184	2.74933	0.00597168	0.0188193
BTHUR0008_RS09180	61.9689	2.24629	0.340744	6.59231	4.33028e-11	8.11062e-10
BTHUR0008_RS09210	13.6412	1.12401	0.414057	2.71461	0.00663533	0.0205988
BTHUR0008_RS09225	675.535	1.31469	0.124883	10.5274	6.46218e-26	6.26052e-24
BTHUR0008_RS09240	27.1364	-1.05671	0.331006	-3.19243	0.00141081	0.00554361
BTHUR0008_RS09265	163.111	-1.39795	0.281486	-4.96634	6.82279e-07	6.02787e-06
BTHUR0008_RS09305	83.5099	-2.06293	0.314166	-6.56635	5.15646e-11	9.53097e-10
BTHUR0008_RS09335	252.004	-1.64625	0.232627	-7.07677	1.47552e-12	3.44023e-11
BTHUR0008_RS09375	120.638	1.26291	0.247871	5.09504	3.48672e-07	3.30944e-06
BTHUR0008_RS09380	136.824	-1.38443	0.176809	-7.83006	4.87632e-15	1.53073e-13
BTHUR0008_RS09440	245.224	1.64749	0.207222	7.95036	1.85963e-15	6.18299e-14
BTHUR0008_RS09505	41.7129	-1.66921	0.306512	-5.44582	5.15676e-08	5.80678e-07
BTHUR0008_RS09565	1653.15	-1.07832	0.230618	-4.67578	2.92842e-06	2.28539e-05
BTHUR0008_RS09570	6.16777	1.94228	0.568595	3.41594	0.000635631	0.00280126
BTHUR0008_RS09625	2403.26	-2.96843	0.203168	-14.6107	2.4003e-48	7.93368e-46
BTHUR0008_RS09645	21.7898	-1.51815	0.356541	-4.25799	2.06278e-05	0.000132163
BTHUR0008_RS09695	11.897	-1.44284	0.396179	-3.64189	0.000270642	0.00130648
BTHUR0008_RS09705	37.132	-1.48342	0.265835	-5.58022	2.40218e-08	2.85367e-07
narZ	43.8085	-1.71014	0.372972	-4.58518	4.53586e-06	3.35543e-05
BTHUR0008_RS09845	28.8701	-2.05573	0.612838	-3.35445	0.000795235	0.00336731
BTHUR0008_RS09875	10.7346	1.05042	0.425152	2.47068	0.0134855	0.0374293
BTHUR0008_RS09905	129.275	-1.98243	0.562459	-3.52458	0.000424162	0.00196485
BTHUR0008_RS09950	131.341	1.67093	0.291508	5.73202	9.92425e-09	1.25879e-07
BTHUR0008_RS09980	65.5939	-1.51624	0.325379	-4.65993	3.16315e-06	2.44568e-05
BTHUR0008_RS10050	16.9157	-2.23185	0.409439	-5.45098	5.00923e-08	5.67477e-07
BTHUR0008_RS10090	420.217	-1.29011	0.2291	-5.63122	1.78943e-08	2.18582e-07
BTHUR0008_RS10095	20.6436	-1.17347	0.380816	-3.08146	0.00205989	0.00763492
BTHUR0008_RS10115	306.75	-1.37092	0.185556	-7.38818	1.48852e-13	4.0019e-12
BTHUR0008_RS10150	9.15022	1.34918	0.47936	2.81454	0.00488472	0.0159856
BTHUR0008_RS10185	14.9497	-1.03244	0.378881	-2.72498	0.00643054	0.0200628
BTHUR0008_RS10295	24.3359	-1.09326	0.322694	-3.38791	0.000704268	0.00306054
BTHUR0008_RS10335	23.3664	1.38387	0.39359	3.51603	0.000438059	0.00201759
BTHUR0008_RS10345	1392.74	1.92198	0.176744	10.8743	1.52755e-27	1.683e-25
adhP	5171.34	-1.6861	0.310219	-5.43521	5.47323e-08	6.12631e-07
BTHUR0008_RS10425	6.71383	1.25374	0.53323	2.35122	0.018712	0.0492241
BTHUR0008_RS10455	69.1816	1.63284	0.23997	6.80433	1.01518e-11	2.12055e-10
BTHUR0008_RS10495	59.1884	1.42404	0.261304	5.44976	5.04388e-08	5.70253e-07
BTHUR0008_RS10540	436.455	-2.98214	0.272106	-10.9595	5.98431e-28	7.15444e-26
BTHUR0008_RS10545	166.51	-1.52811	0.318482	-4.7981	1.60174e-06	1.31198e-05
BTHUR0008_RS10550	284.903	-1.52865	0.318145	-4.80487	1.54849e-06	1.2758e-05
BTHUR0008_RS10665	94.2838	-1.7225	0.207214	-8.31269	9.35548e-17	3.54614e-15
BTHUR0008_RS10680	60.0038	-2.36116	0.246263	-9.58797	8.98345e-22	6.08169e-20
BTHUR0008_RS10685	23.6688	-1.37007	0.321984	-4.25508	2.08977e-05	0.000133741
BTHUR0008_RS10690	48.2649	1.8267	0.317277	5.75744	8.53973e-09	1.09805e-07
BTHUR0008_RS10705	51.1196	1.1491	0.38289	3.00111	0.00268994	0.00955406
BTHUR0008_RS10750	21.4584	1.14567	0.383488	2.9875	0.00281267	0.00993362
BTHUR0008_RS10770	4.34185	1.48098	0.602584	2.45772	0.0139821	0.0386071
BTHUR0008_RS10785	10.8997	-1.75945	0.412994	-4.26022	2.04221e-05	0.000131145
BTHUR0008_RS10810	7.05492	1.42707	0.539651	2.64442	0.00818301	0.0245884
BTHUR0008_RS10830	40.3395	2.18361	0.380139	5.74425	9.2329e-09	1.17908e-07
BTHUR0008_RS10835	87.1381	1.4452	0.246738	5.8572	4.70729e-09	6.32781e-08
BTHUR0008_RS10885	91.2106	1.19075	0.193048	6.16815	6.90957e-10	1.07548e-08
BTHUR0008_RS10905	1107.91	-2.0043	0.233781	-8.57337	1.00499e-17	4.37756e-16
BTHUR0008_RS10910	5.04684	1.39871	0.588245	2.37776	0.0174179	0.0464065
BTHUR0008_RS10915	3688.61	-2.86029	0.30892	-9.25899	2.06372e-20	1.15961e-18
BTHUR0008_RS10920	28.1975	1.61521	0.366263	4.40998	1.03381e-05	7.1451e-05
BTHUR0008_RS10925	30.0507	2.40585	0.454854	5.28929	1.22794e-07	1.27537e-06
entE	111.484	1.69031	0.333038	5.07544	3.8661e-07	3.65103e-06
BTHUR0008_RS10935	42.9865	2.58432	0.382515	6.75614	1.41721e-11	2.89575e-10
BTHUR0008_RS10940	220.608	1.28913	0.289668	4.45035	8.5729e-06	6.01387e-05
BTHUR0008_RS10950	46.2306	1.17747	0.303568	3.87876	0.000104991	0.000564542
BTHUR0008_RS10960	46.1501	1.48556	0.265565	5.59396	2.21947e-08	2.67622e-07
BTHUR0008_RS10965	20.4829	-1.50769	0.344264	-4.37947	1.18969e-05	8.09308e-05
BTHUR0008_RS11065	23.165	1.70432	0.392651	4.34055	1.42125e-05	9.43969e-05
BTHUR0008_RS11070	3.35981	2.26777	0.662994	3.4205	0.000625052	0.00276114
BTHUR0008_RS11080	4.49657	1.72664	0.64679	2.66955	0.00759526	0.0231183
BTHUR0008_RS11175	633.88	1.62356	0.269366	6.02735	1.66666e-09	2.43245e-08
BTHUR0008_RS11205	53.2412	-1.1404	0.228183	-4.99773	5.80081e-07	5.22352e-06
BTHUR0008_RS11260	13.9855	2.5151	0.496097	5.06979	3.98257e-07	3.74842e-06
BTHUR0008_RS11300	56.4994	-1.00396	0.243192	-4.12827	3.65508e-05	0.000219892
BTHUR0008_RS11410	5.94848	2.09455	0.577226	3.62865	0.000284907	0.00136595
BTHUR0008_RS11500	17.8486	1.13492	0.410921	2.76189	0.00574683	0.0182335
BTHUR0008_RS11525	80.3615	2.00131	0.268331	7.45836	8.76057e-14	2.40125e-12
BTHUR0008_RS11570	5.44804	1.52805	0.592909	2.5772	0.00996041	0.028929
BTHUR0008_RS11585	224.574	1.71507	0.232721	7.36963	1.711e-13	4.51365e-12
BTHUR0008_RS11600	1987.93	1.11666	0.22898	4.87666	1.07896e-06	9.19978e-06
BTHUR0008_RS11630	10.7315	2.20021	0.518384	4.24436	2.19216e-05	0.000139341
BTHUR0008_RS11655	47.2052	-1.09816	0.25228	-4.35292	1.34334e-05	9.02895e-05
BTHUR0008_RS11760	57.5129	-1.03353	0.235262	-4.39308	1.11755e-05	7.64862e-05
BTHUR0008_RS11765	5.68107	1.33439	0.544826	2.4492	0.0143174	0.0394359
BTHUR0008_RS11830	20.26	-1.21931	0.361833	-3.36981	0.000752207	0.00321663
BTHUR0008_RS11910	43.5	1.07757	0.270583	3.98239	6.8225e-05	0.00038221
BTHUR0008_RS11915	151.693	1.76419	0.211541	8.33967	7.44961e-17	2.94784e-15
BTHUR0008_RS12035	67.3619	1.63584	0.292942	5.58418	2.34811e-08	2.80724e-07
BTHUR0008_RS12050	330.216	-1.4515	0.174698	-8.30863	9.68168e-17	3.62216e-15
BTHUR0008_RS12060	9.05184	-1.25592	0.494817	-2.53815	0.011144	0.0317857
BTHUR0008_RS12220	59.7852	2.34446	0.295009	7.94707	1.9097e-15	6.31213e-14
BTHUR0008_RS12230	13.5748	1.42855	0.460619	3.10137	0.0019263	0.00722073
BTHUR0008_RS12245	59.887	1.26507	0.234089	5.40423	6.50869e-08	7.17104e-07
BTHUR0008_RS12275	140.033	-1.12939	0.196111	-5.75895	8.46395e-09	1.0908e-07
BTHUR0008_RS12285	248.042	-2.08361	0.233864	-8.9095	5.12635e-19	2.52675e-17
BTHUR0008_RS12305	25.6336	1.3251	0.370056	3.5808	0.000342539	0.0016147
BTHUR0008_RS12330	10.1295	-1.1343	0.42826	-2.64863	0.00808178	0.0243363
BTHUR0008_RS12355	15.6172	-1.07041	0.340543	-3.14325	0.00167085	0.00639107
BTHUR0008_RS12555	4.40983	1.6026	0.627479	2.55402	0.0106486	0.0305745
BTHUR0008_RS12560	17.0405	1.72465	0.396194	4.35306	1.34252e-05	9.02895e-05
BTHUR0008_RS12605	710.61	-1.43052	0.123403	-11.5922	4.5121e-31	5.89616e-29
BTHUR0008_RS12665	18.9288	-1.49126	0.366322	-4.07089	4.68344e-05	0.000271302
BTHUR0008_RS12670	77.0863	-1.34177	0.240865	-5.57062	2.53836e-08	3.00275e-07
BTHUR0008_RS12730	12.3058	2.25885	0.484806	4.65928	3.17316e-06	2.44568e-05
BTHUR0008_RS12775	72.6176	1.42431	0.284634	5.004	5.61522e-07	5.08389e-06
BTHUR0008_RS12865	39.495	-2.29454	0.285635	-8.03312	9.50283e-16	3.29607e-14
BTHUR0008_RS12885	4.84946	1.80142	0.595921	3.02291	0.00250354	0.00897726
BTHUR0008_RS12900	9.31949	1.56343	0.503561	3.10475	0.00190437	0.00715237
BTHUR0008_RS12930	62.9406	1.11167	0.236486	4.70078	2.59166e-06	2.04818e-05
BTHUR0008_RS12940	4.39306	1.65095	0.603413	2.73602	0.00621882	0.0194889
BTHUR0008_RS12975	55.4815	1.26712	0.266868	4.7481	2.05341e-06	1.65539e-05
BTHUR0008_RS12980	46.2314	1.22122	0.259245	4.71066	2.46915e-06	1.95998e-05
BTHUR0008_RS12985	921.57	-1.2852	0.148307	-8.66581	4.48306e-18	2.03148e-16
BTHUR0008_RS13065	49.7682	-1.12442	0.292753	-3.84085	0.000122607	0.00064932
BTHUR0008_RS13105	44.3914	-1.89423	0.241031	-7.85887	3.876e-15	1.23047e-13
BTHUR0008_RS13115	4.52795	-1.47015	0.57208	-2.56983	0.0101748	0.0294854
BTHUR0008_RS13125	5.23178	-1.60384	0.55038	-2.91407	0.00356755	0.0121046
BTHUR0008_RS13150	188.321	-1.2507	0.190965	-6.54936	5.7783e-11	1.06105e-09
BTHUR0008_RS13190	31.62	-1.12517	0.330746	-3.4019	0.000669196	0.00292169
BTHUR0008_RS13210	5.95875	-1.69807	0.543321	-3.12536	0.00177587	0.00673776
BTHUR0008_RS13250	22.1526	-1.21245	0.320426	-3.78387	0.000154409	0.000798353
BTHUR0008_RS13285	41.328	-1.01712	0.249803	-4.0717	4.66716e-05	0.000270917
BTHUR0008_RS13360	18.4945	-1.09011	0.33941	-3.21177	0.00131919	0.00521643
BTHUR0008_RS13420	10.4901	-2.07542	0.438908	-4.72859	2.26081e-06	1.81081e-05
BTHUR0008_RS13460	67.6008	-1.10271	0.261695	-4.21372	2.51195e-05	0.000158059
BTHUR0008_RS13545	15.0629	1.38784	0.531627	2.61054	0.00903983	0.0267341
BTHUR0008_RS13580	444.06	-1.40185	0.205157	-6.83307	8.31151e-12	1.75573e-10
BTHUR0008_RS13600	4.70047	-1.42955	0.548753	-2.60508	0.00918523	0.0270928
BTHUR0008_RS13675	413.596	-1.38561	0.128089	-10.8176	2.84187e-27	3.07086e-25
BTHUR0008_RS13705	1691.81	-1.41312	0.108505	-13.0235	8.98978e-39	1.80406e-36
BTHUR0008_RS13710	14.9178	-1.00691	0.351881	-2.86152	0.00421621	0.0140349
BTHUR0008_RS13790	5.33767	1.40696	0.593482	2.37069	0.0177548	0.0471253
BTHUR0008_RS13815	70.4883	1.31114	0.260662	5.03003	4.90409e-07	4.48796e-06
BTHUR0008_RS13855	1998.84	-1.46865	0.248335	-5.91399	3.33917e-09	4.61002e-08
BTHUR0008_RS13870	12.8972	-1.30948	0.379882	-3.44706	0.000566718	0.00253056
BTHUR0008_RS13880	24.5741	1.3363	0.356345	3.75002	0.000176818	0.000902817
BTHUR0008_RS13900	39.4415	-1.12259	0.27676	-4.05618	4.98821e-05	0.000286886
BTHUR0008_RS13915	9.34142	1.37523	0.465616	2.95356	0.00314129	0.0108983
BTHUR0008_RS13935	59.9637	-1.22387	0.25981	-4.71062	2.4696e-06	1.95998e-05
BTHUR0008_RS13965	22.0505	1.1952	0.328944	3.63345	0.000279655	0.00134536
BTHUR0008_RS13990	220.235	1.25556	0.265187	4.73461	2.19477e-06	1.76429e-05
BTHUR0008_RS13995	495.029	1.22029	0.194317	6.27993	3.38732e-10	5.51691e-09
BTHUR0008_RS14015	145.376	2.79089	0.340525	8.19585	2.4883e-16	8.96266e-15
BTHUR0008_RS14145	192.116	-1.32555	0.181782	-7.29196	3.05477e-13	7.73187e-12
BTHUR0008_RS14155	5.52653	2.21418	0.598888	3.69715	0.000218033	0.00108322
BTHUR0008_RS14170	196.385	-1.25902	0.19943	-6.31309	2.73526e-10	4.54717e-09
BTHUR0008_RS14255	44.5329	1.12234	0.295412	3.79925	0.000145136	0.000754414
BTHUR0008_RS14265	27.7144	-1.78995	0.311047	-5.75461	8.6843e-09	1.11409e-07
BTHUR0008_RS14310	656.689	-2.60456	0.17356	-15.0067	6.64038e-51	2.66516e-48
BTHUR0008_RS14315	23.1197	-2.05238	0.343924	-5.96752	2.40881e-09	3.40077e-08
BTHUR0008_RS14340	302.674	-1.28323	0.163139	-7.86589	3.66471e-15	1.17668e-13
BTHUR0008_RS14370	40.8998	1.8961	0.290256	6.5325	6.46791e-11	1.16485e-09
BTHUR0008_RS14375	45.8253	2.71793	0.308677	8.80509	1.30746e-18	6.22596e-17
BTHUR0008_RS14380	247.417	1.08711	0.204486	5.31629	1.05902e-07	1.11226e-06
BTHUR0008_RS14455	35.8503	-1.07691	0.324814	-3.31547	0.000914885	0.00381927
BTHUR0008_RS14460	13.9517	-1.25332	0.397517	-3.15287	0.00161676	0.00623942
BTHUR0008_RS14550	42.7937	-1.10231	0.286456	-3.84808	0.000119046	0.000633445
BTHUR0008_RS14560	9.09178	1.33829	0.497009	2.69269	0.00708786	0.0218198
BTHUR0008_RS14665	9.93372	-1.25407	0.420119	-2.98504	0.00283539	0.00997001
BTHUR0008_RS14675	94.6133	-1.09213	0.211756	-5.15747	2.50309e-07	2.4546e-06
BTHUR0008_RS14680	226.032	-2.17738	0.158891	-13.7036	9.66119e-43	2.36027e-40
BTHUR0008_RS14710	17.4365	1.01692	0.358799	2.83425	0.00459339	0.0151114
BTHUR0008_RS14740	11.0882	-1.71247	0.440916	-3.88389	0.000102797	0.000553804
BTHUR0008_RS14795	21.4854	-1.01981	0.301674	-3.38051	0.000723513	0.00312005
BTHUR0008_RS14810	221.741	-1.52669	0.163211	-9.35404	8.436e-21	4.88679e-19
BTHUR0008_RS14815	41.8877	-1.09575	0.270523	-4.0505	5.11079e-05	0.000293036
BTHUR0008_RS14920	8.51021	-1.02558	0.437088	-2.34639	0.0189562	0.04975
BTHUR0008_RS14950	17.5986	-1.05051	0.342281	-3.06914	0.00214677	0.00792036
BTHUR0008_RS14960	117.796	-1.04976	0.225319	-4.65901	3.17734e-06	2.44568e-05
BTHUR0008_RS15015	15.5036	1.30216	0.396331	3.28554	0.00101786	0.00417471
BTHUR0008_RS15085	5.81258	-1.69606	0.583279	-2.90779	0.00363989	0.0122912
BTHUR0008_RS15090	3.85884	-1.79795	0.580019	-3.09981	0.00193642	0.00724984
BTHUR0008_RS15105	260.55	-1.6147	0.255023	-6.33159	2.42653e-10	4.07006e-09
BTHUR0008_RS15115	61.6582	-1.54826	0.207249	-7.47053	7.98741e-14	2.2109e-12
BTHUR0008_RS15140	74.6501	-1.02675	0.264108	-3.8876	0.000101239	0.000546458
BTHUR0008_RS15235	67.472	-1.68686	0.531976	-3.17093	0.0015195	0.00592512
BTHUR0008_RS15270	4.72725	-2.01144	0.579001	-3.47399	0.000512783	0.00231432
BTHUR0008_RS15320	338.238	-1.05036	0.215703	-4.86949	1.11885e-06	9.49669e-06
BTHUR0008_RS15330	396.312	-1.28495	0.178309	-7.20632	5.74834e-13	1.39827e-11
BTHUR0008_RS15370	11.7587	-1.84675	0.433313	-4.26192	2.02679e-05	0.000130304
BTHUR0008_RS15375	6.65456	-1.25265	0.503105	-2.48983	0.0127804	0.0356747
BTHUR0008_RS15515	22.9957	1.15106	0.32665	3.52385	0.000425332	0.00196865
BTHUR0008_RS15535	207.34	-2.12641	0.171149	-12.4243	1.92917e-35	3.18824e-33
BTHUR0008_RS15540	221.407	-2.34564	0.156905	-14.9494	1.57122e-50	5.88578e-48
BTHUR0008_RS15590	303.59	-1.87112	0.133344	-14.0323	9.88394e-45	2.64466e-42
BTHUR0008_RS15600	62.1061	-1.4968	0.212859	-7.03185	2.03808e-12	4.65182e-11
BTHUR0008_RS15605	163.054	-1.59535	0.200927	-7.93995	2.02264e-15	6.64631e-14
BTHUR0008_RS15610	8.05596	-1.63945	0.456267	-3.59318	0.000326671	0.0015412
BTHUR0008_RS15620	67.2381	-1.21268	0.226192	-5.36129	8.26291e-08	8.84367e-07
BTHUR0008_RS15625	57.4688	-1.07694	0.222054	-4.84991	1.23521e-06	1.03283e-05
BTHUR0008_RS15635	39.7259	-1.46203	0.302512	-4.83296	1.34518e-06	1.11813e-05
BTHUR0008_RS15675	56.0002	-1.2553	0.270947	-4.63299	3.60422e-06	2.74419e-05
BTHUR0008_RS15740	114.532	-1.85802	0.186022	-9.9882	1.71669e-23	1.39798e-21
BTHUR0008_RS15775	270.256	2.53392	0.255963	9.89956	4.1809e-23	3.26285e-21
BTHUR0008_RS15780	816.51	2.4454	0.23097	10.5875	3.40489e-26	3.47856e-24
BTHUR0008_RS15785	409.271	2.89032	0.197983	14.5989	2.85617e-48	8.91601e-46
BTHUR0008_RS15800	394.384	-1.05317	0.160254	-6.57188	4.96838e-11	9.21365e-10
BTHUR0008_RS15840	76.5797	-1.22408	0.190927	-6.41122	1.44357e-10	2.473e-09
BTHUR0008_RS15980	9.52799	-1.55602	0.492377	-3.16022	0.00157648	0.0061206
BTHUR0008_RS15990	165.513	4.20643	0.399872	10.5194	7.02999e-26	6.69517e-24
BTHUR0008_RS15995	211.693	3.96571	0.486811	8.1463	3.75221e-16	1.33441e-14
BTHUR0008_RS16020	44.9509	-2.04461	0.279632	-7.3118	2.63582e-13	6.73212e-12
BTHUR0008_RS16045	130.487	-1.27437	0.1956	-6.51517	7.26058e-11	1.29572e-09
BTHUR0008_RS16050	26.0563	-1.93584	0.320719	-6.03593	1.58047e-09	2.31871e-08
BTHUR0008_RS16080	14.4522	1.12285	0.439362	2.55563	0.0105995	0.0304749
BTHUR0008_RS16130	179.958	-2.58728	0.554317	-4.66751	3.04879e-06	2.36292e-05
BTHUR0008_RS16260	21.4551	1.26591	0.359601	3.52031	0.000431042	0.00199179
BTHUR0008_RS16325	28.7699	1.0265	0.290935	3.52827	0.000418277	0.00194079
BTHUR0008_RS16365	9.98332	-1.16928	0.427663	-2.73411	0.00625489	0.019591
BTHUR0008_RS16370	14.8618	-1.29976	0.386522	-3.36269	0.000771857	0.0032856
BTHUR0008_RS16455	36.3255	1.0299	0.265457	3.87973	0.000104574	0.000562835
BTHUR0008_RS16460	152.987	1.02285	0.183692	5.5683	2.5723e-08	3.0365e-07
BTHUR0008_RS16540	189.319	-1.01387	0.231006	-4.38894	1.13906e-05	7.78635e-05
panF	907.294	-1.06977	0.210222	-5.08876	3.60411e-07	3.40934e-06
BTHUR0008_RS16630	52.2869	1.20028	0.258191	4.64881	3.33852e-06	2.55923e-05
BTHUR0008_RS16635	307.477	-1.96779	0.187282	-10.5071	8.01069e-26	7.31197e-24
BTHUR0008_RS16645	6.32888	1.93522	0.57687	3.35469	0.000794545	0.00336693
BTHUR0008_RS16650	16.2156	1.34709	0.37786	3.56505	0.000363793	0.00170916
BTHUR0008_RS16705	20.756	-1.12366	0.33481	-3.35611	0.000790472	0.0033522
BTHUR0008_RS16715	24.5566	-1.0838	0.340514	-3.18283	0.00145843	0.00571472
BTHUR0008_RS16720	55.4513	-1.56459	0.286733	-5.4566	4.85341e-08	5.52051e-07
BTHUR0008_RS16730	57.145	-1.09878	0.226967	-4.84116	1.29081e-06	1.07452e-05
BTHUR0008_RS16750	219.08	-1.17983	0.233413	-5.05469	4.31085e-07	4.03039e-06
BTHUR0008_RS16790	73.2318	-1.10381	0.235628	-4.68453	2.80598e-06	2.20206e-05
BTHUR0008_RS16885	8146.35	-1.0133	0.190828	-5.31002	1.09612e-07	1.14908e-06
BTHUR0008_RS16940	10500.2	-1.04202	0.209492	-4.97403	6.55752e-07	5.83017e-06
BTHUR0008_RS16950	256.266	-1.43614	0.172863	-8.30799	9.73386e-17	3.62216e-15
BTHUR0008_RS16990	27.8006	1.09041	0.396367	2.75101	0.00594114	0.0187336
BTHUR0008_RS17085	160.754	-1.19047	0.236796	-5.02742	4.97119e-07	4.54197e-06
BTHUR0008_RS17105	5.22774	-1.51155	0.523462	-2.8876	0.00388189	0.0130223
BTHUR0008_RS17210	14.115	1.05562	0.424275	2.48806	0.0128442	0.0357995
BTHUR0008_RS17215	1766.06	-1.22267	0.154298	-7.92404	2.29923e-15	7.46786e-14
BTHUR0008_RS17240	20.2582	-1.77967	0.361511	-4.92287	8.52829e-07	7.36105e-06
BTHUR0008_RS17255	1574.63	-1.12009	0.134065	-8.35482	6.55327e-17	2.6302e-15
BTHUR0008_RS17335	3345.26	3.21008	0.164047	19.5681	2.89358e-85	4.06476e-82
BTHUR0008_RS17340	707.352	3.55862	0.179391	19.8373	1.41936e-87	2.65846e-84
BTHUR0008_RS17410	37.5591	1.79402	0.318213	5.63779	1.72247e-08	2.11322e-07
BTHUR0008_RS17420	795.402	-1.01784	0.14151	-7.1927	6.35222e-13	1.53189e-11
BTHUR0008_RS17430	35.0309	1.17462	0.321209	3.65686	0.00025532	0.00124643
BTHUR0008_RS17440	143.098	1.63607	0.226359	7.22777	4.90999e-13	1.21539e-11
BTHUR0008_RS17445	788.325	3.55971	0.261161	13.6303	2.64355e-42	6.18922e-40
BTHUR0008_RS17450	335.983	2.90428	0.261271	11.1159	1.0494e-28	1.28186e-26
BTHUR0008_RS17455	332.882	3.37933	0.288923	11.6963	1.33141e-31	1.78123e-29
BTHUR0008_RS17460	167.873	3.09688	0.287603	10.7679	4.87947e-27	5.07736e-25
BTHUR0008_RS17465	347.905	2.52922	0.277239	9.12287	7.3162e-20	3.87828e-18
BTHUR0008_RS17470	34.4132	1.20876	0.294975	4.09785	4.17004e-05	0.000245871
BTHUR0008_RS17475	91.7039	1.59061	0.257683	6.17275	6.71126e-10	1.04752e-08
BTHUR0008_RS17565	78.3131	-1.03331	0.251094	-4.11525	3.86758e-05	0.0002307
BTHUR0008_RS17610	58.4985	1.15373	0.288833	3.99445	6.48449e-05	0.000365827
BTHUR0008_RS17675	1557.87	-1.30829	0.239798	-5.45577	4.876e-08	5.535e-07
BTHUR0008_RS17750	3157.21	1.35739	0.128358	10.575	3.89054e-26	3.90374e-24
BTHUR0008_RS17810	3954.93	1.19563	0.149659	7.98903	1.36001e-15	4.6597e-14
BTHUR0008_RS17850	6178.96	-1.52736	0.120468	-12.6786	7.77169e-37	1.40868e-34
BTHUR0008_RS17855	4210.14	-1.0047	0.128027	-7.84756	4.24204e-15	1.3391e-13
BTHUR0008_RS17900	3574.97	1.00185	0.150032	6.67757	2.42944e-11	4.70724e-10
BTHUR0008_RS18050	38.5206	1.3169	0.324938	4.05278	5.06132e-05	0.000290496
BTHUR0008_RS18125	118141	-1.36118	0.156037	-8.72345	2.69858e-18	1.23279e-16
rpmF	10146.1	1.0794	0.144631	7.46308	8.45225e-14	2.3281e-12
BTHUR0008_RS18250	2017.8	-1.00622	0.140952	-7.13876	9.41794e-13	2.23289e-11
BTHUR0008_RS18255	935.068	-1.36391	0.110398	-12.3545	4.60339e-35	7.39041e-33
BTHUR0008_RS18295	5991.51	-1.08119	0.439659	-2.45917	0.013926	0.0384712
BTHUR0008_RS18300	3649.19	-1.79884	0.493485	-3.64518	0.000267207	0.00129323
BTHUR0008_RS18655	25.8359	-2.0562	0.37949	-5.41834	6.01555e-08	6.68523e-07
BTHUR0008_RS18680	16.0906	-1.44441	0.373971	-3.86237	0.000112293	0.000600358
BTHUR0008_RS18775	1787.56	1.3533	0.138261	9.78797	1.26822e-22	9.13607e-21
BTHUR0008_RS18780	1688.35	1.11277	0.163718	6.79685	1.06932e-11	2.22538e-10
BTHUR0008_RS18815	104.986	-1.96043	0.238854	-8.20764	2.25571e-16	8.17732e-15
BTHUR0008_RS18830	12.0263	-1.26956	0.403175	-3.1489	0.00163885	0.00630622
BTHUR0008_RS18850	16.6168	-1.11814	0.376274	-2.97162	0.00296237	0.0103324
tgl	14.7759	-1.03105	0.37381	-2.75821	0.00581182	0.0184136
BTHUR0008_RS18885	7.30581	-1.7863	0.529595	-3.37296	0.00074364	0.00319214
BTHUR0008_RS18895	15.3545	-1.41888	0.366165	-3.87498	0.000106632	0.000571721
BTHUR0008_RS18940	638.798	-1.87854	0.155407	-12.0879	1.22376e-33	1.85846e-31
BTHUR0008_RS19075	289.05	-1.61547	0.202993	-7.95826	1.7447e-15	5.87033e-14
BTHUR0008_RS19090	5.38008	1.54998	0.578406	2.67975	0.00736771	0.0225608
BTHUR0008_RS19175	88.3476	-1.28336	0.188196	-6.81925	9.15166e-12	1.91878e-10
BTHUR0008_RS19280	36.3041	1.20399	0.315556	3.81548	0.000135921	0.000713108
BTHUR0008_RS19365	59.751	-1.02685	0.205612	-4.99413	5.91001e-07	5.31333e-06
BTHUR0008_RS19400	113.066	-1.00537	0.187568	-5.36002	8.32133e-08	8.88927e-07
BTHUR0008_RS19405	40.2282	1.39596	0.343819	4.06016	4.90401e-05	0.000283203
BTHUR0008_RS19490	657.834	-1.13815	0.225716	-5.04241	4.59707e-07	4.24608e-06
BTHUR0008_RS19545	206.016	-1.51464	0.23195	-6.53002	6.576e-11	1.18053e-09
BTHUR0008_RS19550	117.528	1.46868	0.208246	7.0526	1.75605e-12	4.06059e-11
BTHUR0008_RS19735	78.0876	1.5621	0.334276	4.67308	2.9672e-06	2.31244e-05
BTHUR0008_RS19845	5368.26	-1.014	0.162397	-6.24392	4.26732e-10	6.77346e-09
BTHUR0008_RS20045	510.164	1.11838	0.184271	6.06919	1.28558e-09	1.90599e-08
BTHUR0008_RS20050	793.609	1.26393	0.183376	6.89254	5.48032e-12	1.18895e-10
BTHUR0008_RS20060	122.205	1.13296	0.208798	5.42608	5.76036e-08	6.42211e-07
BTHUR0008_RS20105	12.8099	1.4888	0.459777	3.23809	0.00120332	0.00482959
BTHUR0008_RS20135	53.8446	1.18071	0.289462	4.07898	4.52344e-05	0.000264763
BTHUR0008_RS20155	4195.32	-1.23285	0.276321	-4.46164	8.13346e-06	5.73424e-05
BTHUR0008_RS20160	2492.4	-1.00966	0.207907	-4.85633	1.19581e-06	1.00288e-05
BTHUR0008_RS20265	1011.42	-1.06452	0.21232	-5.01376	5.33757e-07	4.85304e-06
BTHUR0008_RS20340	75.5822	-2.48544	0.267986	-9.27455	1.78376e-20	1.01242e-18
BTHUR0008_RS20350	348.301	-1.58006	0.255195	-6.19158	5.95643e-10	9.3229e-09
BTHUR0008_RS20360	1209.28	1.02672	0.19509	5.26281	1.41867e-07	1.45466e-06
BTHUR0008_RS20410	6.1751	-1.89141	0.577755	-3.27373	0.00106137	0.00431539
BTHUR0008_RS20420	32.3104	1.1697	0.317017	3.68971	0.000224512	0.0011097
BTHUR0008_RS20425	21752.8	-1.46288	0.133927	-10.923	8.95329e-28	1.0267e-25
BTHUR0008_RS20480	270.156	1.28805	0.348778	3.69304	0.000221585	0.00109796
BTHUR0008_RS20550	288.762	1.46719	0.158799	9.23933	2.48051e-20	1.37712e-18
BTHUR0008_RS20645	9.14991	2.19746	0.536439	4.09639	4.19648e-05	0.000246911
BTHUR0008_RS20710	20.2497	1.10248	0.342091	3.22277	0.00126956	0.00507014
BTHUR0008_RS20720	90.4862	-1.17498	0.257311	-4.56638	4.96218e-06	3.64477e-05
BTHUR0008_RS20725	11.5662	1.25816	0.443433	2.83732	0.00454941	0.014993
BTHUR0008_RS20735	60.0488	2.78145	0.298061	9.33182	1.04068e-20	5.96693e-19
BTHUR0008_RS20770	3348.55	1.23321	0.211076	5.8425	5.1423e-09	6.89608e-08
BTHUR0008_RS20845	53.7603	2.7521	0.412121	6.67789	2.42403e-11	4.70724e-10
BTHUR0008_RS20850	133.365	3.79325	0.397815	9.5352	1.49594e-21	9.66171e-20
BTHUR0008_RS20855	116.324	3.11178	0.39133	7.95179	1.83838e-15	6.14874e-14
BTHUR0008_RS20860	262.153	4.03061	0.349088	11.5461	7.72361e-31	9.8634e-29
BTHUR0008_RS20875	2414.48	-3.5822	0.331901	-10.793	3.71527e-27	3.93889e-25
BTHUR0008_RS20880	4053.49	-2.49839	0.503553	-4.96152	6.9943e-07	6.16003e-06
BTHUR0008_RS20885	3568.74	-1.11192	0.167284	-6.64691	2.99314e-11	5.75975e-10
BTHUR0008_RS20890	1010.98	-2.05011	0.239233	-8.56948	1.03955e-17	4.49327e-16
BTHUR0008_RS20895	18.9044	2.23119	0.413023	5.40208	6.58709e-08	7.22907e-07
BTHUR0008_RS21080	32.1208	1.3134	0.305578	4.2981	1.72272e-05	0.000112037
BTHUR0008_RS21120	2443.91	2.61275	0.167976	15.5543	1.48684e-54	9.28286e-52
BTHUR0008_RS21140	8.45117	-1.50487	0.459023	-3.27842	0.00104389	0.00425355
BTHUR0008_RS21150	34.3379	-1.39502	0.336989	-4.13967	3.47809e-05	0.000210597
BTHUR0008_RS21315	944.929	1.15627	0.135592	8.52758	1.49437e-17	6.36124e-16
BTHUR0008_RS21495	600.669	1.24253	0.130398	9.52873	1.59212e-21	1.01661e-19
BTHUR0008_RS21530	84.5217	1.09176	0.241023	4.5297	5.90674e-06	4.28258e-05
BTHUR0008_RS21580	583.081	1.20516	0.154234	7.81386	5.54624e-15	1.69371e-13
motB	4240.06	1.20423	0.126578	9.51372	1.8396e-21	1.14852e-19
sdhB	1478.47	-1.26631	0.180561	-7.01322	2.32896e-12	5.23457e-11
BTHUR0008_RS21630	1461.32	1.33209	0.181502	7.33927	2.14766e-13	5.56115e-12
BTHUR0008_RS21645	127.618	-1.35126	0.178077	-7.58807	3.24695e-14	9.21446e-13
BTHUR0008_RS21650	159.576	-1.28394	0.21657	-5.92853	3.05661e-09	4.26181e-08
BTHUR0008_RS21670	36.133	-2.47175	0.297364	-8.3122	9.39437e-17	3.54614e-15
BTHUR0008_RS21675	350.367	2.41373	0.245565	9.8293	8.42037e-23	6.30854e-21
BTHUR0008_RS21690	57.9717	-1.94304	0.247141	-7.86207	3.77851e-15	1.20633e-13
BTHUR0008_RS21745	222.32	2.57801	0.273268	9.43398	3.9483e-21	2.36016e-19
BTHUR0008_RS21760	51.7619	1.25877	0.332844	3.78185	0.000155664	0.000803193
BTHUR0008_RS21765	29.6204	2.41879	0.400981	6.03219	1.61751e-09	2.36687e-08
BTHUR0008_RS21770	67.1118	2.18641	0.34935	6.25851	3.88681e-10	6.24e-09
BTHUR0008_RS21780	22.9774	2.55314	0.479948	5.31962	1.03984e-07	1.09416e-06
BTHUR0008_RS21870	130.669	1.33612	0.253721	5.26608	1.39366e-07	1.43424e-06
BTHUR0008_RS21875	195.456	-1.48663	0.162167	-9.16728	4.85104e-20	2.6464e-18
BTHUR0008_RS21880	64.1898	-1.15716	0.21956	-5.27034	1.36175e-07	1.40397e-06
BTHUR0008_RS22045	3433.7	1.15532	0.160976	7.17698	7.12671e-13	1.71132e-11
BTHUR0008_RS22190	465.862	-1.40455	0.250529	-5.60634	2.06645e-08	2.50785e-07
BTHUR0008_RS22225	1013.02	1.08898	0.172024	6.33041	2.44512e-10	4.08902e-09
BTHUR0008_RS22290	9.08009	1.33512	0.487447	2.739	0.00616267	0.0193561
BTHUR0008_RS22295	17.2161	-1.03996	0.4244	-2.45041	0.0142693	0.0393422
BTHUR0008_RS22335	281.516	-1.28925	0.197098	-6.54114	6.10506e-11	1.10393e-09
BTHUR0008_RS22415	12.6688	1.40515	0.432236	3.25089	0.00115046	0.00464398
BTHUR0008_RS22520	1065.93	-1.05051	0.212108	-4.95269	7.31933e-07	6.41612e-06
BTHUR0008_RS22625	42.4914	1.64332	0.279083	5.88829	3.90207e-09	5.32178e-08
BTHUR0008_RS22675	41.0533	1.57769	0.300201	5.25546	1.47654e-07	1.50848e-06
BTHUR0008_RS22755	994.821	1.1241	0.160414	7.00752	2.42587e-12	5.4091e-11
BTHUR0008_RS22805	214.017	1.98949	0.207742	9.5767	1.00191e-21	6.70206e-20
BTHUR0008_RS22855	43327.8	-1.11458	0.168612	-6.61031	3.83518e-11	7.30504e-10
BTHUR0008_RS22880	51.6363	1.44611	0.248637	5.81616	6.02151e-09	7.97992e-08
BTHUR0008_RS22890	43.4806	-1.33004	0.247135	-5.38185	7.37248e-08	7.98188e-07
BTHUR0008_RS22895	29.1442	-2.51956	0.321921	-7.82664	5.01072e-15	1.56418e-13
BTHUR0008_RS22900	17.8489	-2.10211	0.376317	-5.586	2.32361e-08	2.78387e-07
BTHUR0008_RS22910	15.8054	-1.28275	0.419235	-3.05973	0.00221537	0.00808878
BTHUR0008_RS23035	1048.1	-1.30064	0.535996	-2.42658	0.0152419	0.0414742
BTHUR0008_RS23055	16.6574	-1.54722	0.526291	-2.93985	0.00328368	0.011285
BTHUR0008_RS23100	33.8127	2.37035	0.374881	6.32293	2.5665e-10	4.27927e-09
BTHUR0008_RS23110	594.198	1.08768	0.227361	4.78395	1.71886e-06	1.39772e-05
BTHUR0008_RS23190	69.265	-1.65821	0.263416	-6.295	3.07394e-10	5.02107e-09
BTHUR0008_RS23310	91.9271	1.1249	0.240251	4.68217	2.83857e-06	2.22454e-05
BTHUR0008_RS23365	179.01	1.08252	0.200303	5.40438	6.50313e-08	7.17104e-07
BTHUR0008_RS23400	125.485	-1.09676	0.225326	-4.86743	1.13058e-06	9.58179e-06
BTHUR0008_RS23505	434.506	1.02868	0.225639	4.55899	5.14008e-06	3.7558e-05
BTHUR0008_RS23515	33.5053	-1.89719	0.290039	-6.54114	6.10509e-11	1.10393e-09
BTHUR0008_RS23575	36.1635	-1.2044	0.278125	-4.33044	1.48813e-05	9.80283e-05
BTHUR0008_RS23590	87.7541	1.03343	0.206511	5.00423	5.60866e-07	5.08389e-06
BTHUR0008_RS23675	2121.26	1.27574	0.173183	7.36644	1.75249e-13	4.60151e-12
BTHUR0008_RS23700	14951.8	-1.38561	0.205241	-6.75115	1.46676e-11	2.98614e-10
BTHUR0008_RS23710	8830.04	-2.17166	0.168354	-12.8993	4.5407e-38	8.50474e-36
BTHUR0008_RS23715	3403.44	-2.40887	0.158951	-15.1548	7.03828e-52	3.59528e-49
BTHUR0008_RS23745	440.901	-1.44051	0.24085	-5.98092	2.21879e-09	3.14833e-08
BTHUR0008_RS23760	1112.51	1.10565	0.203503	5.43311	5.53812e-08	6.18662e-07
BTHUR0008_RS23780	9.31455	-1.18676	0.436985	-2.71579	0.00661184	0.0205373
BTHUR0008_RS23785	13.1568	1.54323	0.441466	3.4957	0.000472811	0.00215994
BTHUR0008_RS23835	362.158	1.97714	0.158322	12.4881	8.67025e-36	1.47631e-33
BTHUR0008_RS23850	49.6319	2.23356	0.343918	6.49446	8.33322e-11	1.47246e-09
BTHUR0008_RS23860	4.34694	1.70397	0.645627	2.63926	0.00830884	0.0249132
BTHUR0008_RS23865	72.1064	1.55927	0.344404	4.52746	5.96982e-06	4.32274e-05
BTHUR0008_RS23950	307.759	2.44112	0.29007	8.41562	3.90823e-17	1.62669e-15
BTHUR0008_RS23980	407.126	-1.28005	0.245967	-5.20416	1.9488e-07	1.93468e-06
BTHUR0008_RS23995	522.089	-1.19085	0.221824	-5.36844	7.94197e-08	8.53268e-07
BTHUR0008_RS24000	490.538	-2.59232	0.167424	-15.4836	4.47502e-54	2.51451e-51
BTHUR0008_RS24005	310.212	-1.83777	0.146337	-12.5585	3.57249e-36	6.27307e-34
BTHUR0008_RS24080	333.134	1.01923	0.16704	6.10168	1.04958e-09	1.58585e-08
BTHUR0008_RS24095	595.135	-1.83277	0.280028	-6.54495	5.95157e-11	1.08577e-09
BTHUR0008_RS24100	286.682	-1.32616	0.266809	-4.97046	6.67928e-07	5.91037e-06
BTHUR0008_RS24205	40.0072	-2.10251	0.355087	-5.92111	3.19771e-09	4.43652e-08
BTHUR0008_RS24230	435.65	1.00752	0.18259	5.5179	3.4307e-08	3.95834e-07
BTHUR0008_RS24280	3985.24	1.44064	0.161356	8.92834	4.32465e-19	2.16966e-17
BTHUR0008_RS24295	18.9092	2.05644	0.421825	4.87511	1.08749e-06	9.25853e-06
BTHUR0008_RS24300	46.3174	1.33181	0.310472	4.28964	1.78964e-05	0.000115986
BTHUR0008_RS24355	169.07	1.59994	0.220484	7.25649	3.97256e-13	9.92082e-12
BTHUR0008_RS24380	29.3944	-1.50095	0.587336	-2.55552	0.010603	0.0304749
BTHUR0008_RS24410	87.4469	1.73398	0.235138	7.3743	1.65213e-13	4.39967e-12
BTHUR0008_RS24450	540.025	1.07676	0.172409	6.24537	4.22805e-10	6.73014e-09
BTHUR0008_RS24475	2469.93	-1.13717	0.116419	-9.76786	1.54682e-22	1.1002e-20
BTHUR0008_RS24490	218.064	-1.46226	0.288811	-5.06305	4.126e-07	3.87045e-06
BTHUR0008_RS24560	163.313	-1.07647	0.364693	-2.95172	0.00316013	0.0109542
BTHUR0008_RS24585	6.90791	1.20129	0.508005	2.36473	0.0180433	0.0477333
speE	11.3928	1.3462	0.442519	3.04214	0.00234905	0.00849377
BTHUR0008_RS24645	1584.3	1.38261	0.230923	5.98733	2.13317e-09	3.04221e-08
BTHUR0008_RS24670	1358.76	1.26699	0.1574	8.04948	8.31473e-16	2.90189e-14
BTHUR0008_RS24720	2596	1.16619	0.182142	6.40266	1.52694e-10	2.59211e-09
BTHUR0008_RS24735	947.77	1.36584	0.179144	7.62429	2.45382e-14	7.07079e-13
BTHUR0008_RS24740	65.5017	1.64091	0.264734	6.19833	5.70637e-10	8.95644e-09
BTHUR0008_RS24795	1936.1	-1.11426	0.118586	-9.39624	5.65496e-21	3.30992e-19
BTHUR0008_RS24800	7223.28	-1.0855	0.118866	-9.13216	6.7146e-20	3.59327e-18
BTHUR0008_RS24870	107.517	1.21282	0.279358	4.34145	1.41549e-05	9.42372e-05
BTHUR0008_RS25005	334.812	1.13913	0.218827	5.20561	1.93365e-07	1.92304e-06
BTHUR0008_RS25020	4744.69	2.41286	0.162986	14.8041	1.37773e-49	4.83843e-47
BTHUR0008_RS25025	2860.9	1.97327	0.141454	13.9499	3.14967e-44	8.04454e-42
BTHUR0008_RS25030	1045.97	1.43694	0.152631	9.4145	4.75327e-21	2.81143e-19
BTHUR0008_RS25035	1401.85	1.4073	0.135356	10.397	2.55759e-25	2.21094e-23
BTHUR0008_RS25080	88.81	1.24019	0.208914	5.93636	2.91412e-09	4.07324e-08
BTHUR0008_RS25085	5.55124	1.68402	0.590588	2.85142	0.0043524	0.0144454
BTHUR0008_RS25155	17503.1	1.01158	0.137785	7.34177	2.10788e-13	5.48342e-12
BTHUR0008_RS25190	19.4481	1.12269	0.338312	3.31851	0.000905001	0.00378645
BTHUR0008_RS25310	278.225	2.89784	0.276204	10.4916	9.43752e-26	8.28585e-24
BTHUR0008_RS25315	147.746	3.19413	0.313427	10.191	2.17574e-24	1.8247e-22
BTHUR0008_RS25485	20395	-1.39806	0.182057	-7.67923	1.60049e-14	4.68392e-13
upp	2481.9	-1.03343	0.168965	-6.11624	9.58083e-10	1.45893e-08
BTHUR0008_RS25515	7346.49	-3.13823	0.241642	-12.9871	1.44805e-38	2.80572e-36
BTHUR0008_RS25615	53.2177	1.10975	0.2909	3.81488	0.000136248	0.000714161
BTHUR0008_RS25640	331.926	1.05839	0.251545	4.20755	2.58149e-05	0.00016189
uvsE	283.6	-1.42614	0.273182	-5.22049	1.78449e-07	1.78417e-06
BTHUR0008_RS25660	156.95	-1.57474	0.177495	-8.87205	7.18116e-19	3.50878e-17
BTHUR0008_RS25665	16.3043	-1.64283	0.350074	-4.69282	2.69463e-06	2.1206e-05
BTHUR0008_RS25670	13.1994	-1.21688	0.452214	-2.69093	0.00712527	0.021902
BTHUR0008_RS25675	26.1343	-1.31826	0.323652	-4.07309	4.63943e-05	0.000270069
BTHUR0008_RS25700	366.94	1.39935	0.194048	7.21138	5.53876e-13	1.35905e-11
BTHUR0008_RS25785	1565.8	2.89259	0.222033	13.0278	8.50612e-39	1.77022e-36
BTHUR0008_RS25810	16.5608	-1.05709	0.386298	-2.73645	0.00621052	0.0194737
BTHUR0008_RS25815	87.2924	-1.32242	0.185497	-7.12907	1.01048e-12	2.38566e-11
BTHUR0008_RS25840	676.763	1.07444	0.124843	8.60634	7.54292e-18	3.3373e-16
BTHUR0008_RS25850	234.755	1.04612	0.351406	2.97695	0.00291129	0.0101986
BTHUR0008_RS25875	861.978	-1.72566	0.18679	-9.2385	2.49984e-20	1.37712e-18
BTHUR0008_RS25890	787.053	1.05037	0.1349	7.78631	6.89923e-15	2.08423e-13
BTHUR0008_RS25895	4848.34	1.07722	0.214351	5.02548	5.02163e-07	4.58061e-06
BTHUR0008_RS25920	999.9	1.70539	0.149286	11.4236	3.18747e-30	3.98009e-28
BTHUR0008_RS25930	2831.49	1.33739	0.149909	8.92135	4.60639e-19	2.29056e-17
BTHUR0008_RS25935	16249.7	3.24708	0.174033	18.6578	1.09115e-77	1.02186e-74
BTHUR0008_RS26030	10.5292	1.2214	0.485167	2.51747	0.01182	0.0334088
BTHUR0008_RS26055	13.9472	2.92152	0.494386	5.90938	3.4339e-09	4.72919e-08
BTHUR0008_RS26060	72.1239	1.45024	0.237681	6.10163	1.04989e-09	1.58585e-08
BTHUR0008_RS26100	1956.32	-3.69494	0.49016	-7.53822	4.76417e-14	1.33849e-12
BTHUR0008_RS26105	543.507	-2.20352	0.526789	-4.18293	2.87773e-05	0.00017828
BTHUR0008_RS26165	28.2968	1.97406	0.386524	5.10723	3.26923e-07	3.11881e-06
BTHUR0008_RS26170	147.095	1.33754	0.250584	5.33767	9.41472e-08	1.00002e-06
BTHUR0008_RS26205	1515.92	-1.1959	0.189929	-6.29656	3.04316e-10	4.98529e-09
BTHUR0008_RS26255	53.3348	-1.27666	0.281466	-4.53575	5.73986e-06	4.16696e-05
BTHUR0008_RS26285	12272.2	-1.24606	0.197415	-6.31187	2.7569e-10	4.56962e-09
BTHUR0008_RS26290	286.063	1.00357	0.199467	5.03125	4.87303e-07	4.46681e-06
BTHUR0008_RS26430	436.593	-1.11633	0.22396	-4.98452	6.21152e-07	5.56659e-06
BTHUR0008_RS26440	360.115	1.15921	0.159354	7.27444	3.47866e-13	8.72616e-12
BTHUR0008_RS26465	478.469	1.78876	0.176213	10.1511	3.27492e-24	2.70614e-22
BTHUR0008_RS26505	53.113	-1.27102	0.243337	-5.2233	1.75762e-07	1.76358e-06
BTHUR0008_RS26515	633.163	-1.31675	0.148563	-8.86325	7.77117e-19	3.73215e-17
BTHUR0008_RS26520	492.414	-1.25397	0.143092	-8.76334	1.89545e-18	8.80207e-17
BTHUR0008_RS26525	131.212	-1.36419	0.305342	-4.46774	7.90521e-06	5.60144e-05
BTHUR0008_RS26535	60.9236	-1.51759	0.242418	-6.2602	3.84476e-10	6.19017e-09
BTHUR0008_RS26540	113.241	-1.83497	0.283557	-6.47123	9.72056e-11	1.70687e-09
BTHUR0008_RS26550	24.4576	-1.34407	0.309123	-4.348	1.37387e-05	9.21215e-05
BTHUR0008_RS26555	35.6632	-1.24626	0.297362	-4.19106	2.77652e-05	0.000172581
BTHUR0008_RS26575	19.3548	-1.47364	0.38462	-3.83141	0.000127412	0.000673499
BTHUR0008_RS26580	7.80125	-1.19016	0.483636	-2.46087	0.0138602	0.0383082
BTHUR0008_RS26585	17.245	-1.1964	0.39305	-3.04389	0.00233538	0.00844977
BTHUR0008_RS26595	20.5945	-1.68082	0.373974	-4.49449	6.97377e-06	4.9918e-05
BTHUR0008_RS26605	55.8101	-2.04316	0.24569	-8.31598	9.09985e-17	3.5022e-15
BTHUR0008_RS26625	136.784	-1.27506	0.243279	-5.24116	1.5957e-07	1.62138e-06
BTHUR0008_RS26675	32.9356	1.11761	0.299572	3.73068	0.000190962	0.000966681
BTHUR0008_RS26685	2640.74	1.83281	0.218409	8.39165	4.79346e-17	1.95177e-15
BTHUR0008_RS26690	360.806	1.1402	0.190935	5.97166	2.34856e-09	3.32408e-08
BTHUR0008_RS26725	203.295	1.16412	0.172794	6.73703	1.61652e-11	3.26446e-10
BTHUR0008_RS26735	8321.61	1.04634	0.107924	9.69516	3.16137e-22	2.19306e-20
BTHUR0008_RS26775	229.218	1.9654	0.20686	9.50113	2.07621e-21	1.282e-19
BTHUR0008_RS26795	1254.55	1.36866	0.164229	8.33385	7.8255e-17	3.07493e-15
BTHUR0008_RS26830	7.59441	1.65855	0.52316	3.17026	0.00152305	0.00593481
BTHUR0008_RS26840	45.1344	1.16766	0.297167	3.92931	8.51884e-05	0.000468828
BTHUR0008_RS26895	304.782	2.05541	0.209434	9.81413	9.78834e-23	7.14294e-21
BTHUR0008_RS26920	6.01506	1.53098	0.548044	2.79353	0.00521366	0.0168753
BTHUR0008_RS26950	17.6586	-1.32457	0.337813	-3.92101	8.81786e-05	0.000483863
BTHUR0008_RS27055	20.3054	-1.76364	0.368029	-4.79213	1.65019e-06	1.34578e-05
BTHUR0008_RS27060	89.9452	1.13477	0.22622	5.01624	5.26928e-07	4.79872e-06
BTHUR0008_RS27220	8.38869	1.46283	0.561656	2.6045	0.00920089	0.0271248
BTHUR0008_RS27260	157.365	-1.1867	0.190309	-6.23566	4.49866e-10	7.10056e-09
BTHUR0008_RS27270	27.6325	1.04491	0.318187	3.28396	0.0010236	0.00419
BTHUR0008_RS27275	178.616	1.05666	0.225157	4.693	2.69226e-06	2.1206e-05
BTHUR0008_RS27280	17.3137	-1.07053	0.368881	-2.9021	0.00370664	0.0124716
BTHUR0008_RS27365	7.49146	1.22476	0.504009	2.43004	0.015097	0.0411398
BTHUR0008_RS27385	17.3792	1.40143	0.386185	3.62891	0.000284624	0.00136595
BTHUR0008_RS27415	37.2061	1.50065	0.343807	4.3648	1.27242e-05	8.61412e-05
BTHUR0008_RS27425	4.7549	1.93036	0.623694	3.09504	0.00196786	0.00736179
BTHUR0008_RS27455	26.5511	2.39506	0.37362	6.41042	1.45119e-10	2.47848e-09
BTHUR0008_RS27535	28.8715	1.26112	0.304551	4.14092	3.45923e-05	0.000209764
BTHUR0008_RS27790	44.848	1.23128	0.27741	4.43849	9.0591e-06	6.30967e-05
BTHUR0008_RS27795	124.424	-1.17091	0.184691	-6.33981	2.30044e-10	3.87011e-09
BTHUR0008_RS28005	244.593	1.24784	0.218777	5.70372	1.17223e-08	1.47026e-07
BTHUR0008_RS28020	28807.8	1.04348	0.174011	5.99666	2.01416e-09	2.90939e-08
BTHUR0008_RS28040	31.3584	-1.78778	0.306495	-5.83298	5.44449e-09	7.28395e-08
BTHUR0008_RS28100	9.32324	1.23953	0.466192	2.65885	0.00784089	0.0237344
BTHUR0008_RS28105	158.701	1.09123	0.212606	5.13262	2.85737e-07	2.76344e-06
BTHUR0008_RS28125	40.6918	1.20589	0.297112	4.05871	4.93453e-05	0.000284673
BTHUR0008_RS28200	184.169	2.13963	0.206346	10.3691	3.42574e-25	2.91655e-23
BTHUR0008_RS28210	239.764	-1.3736	0.239555	-5.73396	9.81118e-09	1.24726e-07
BTHUR0008_RS28230	125.314	-1.31539	0.211194	-6.22837	4.71302e-10	7.41805e-09
BTHUR0008_RS28255	743.701	-1.42291	0.157684	-9.02382	1.8165e-19	9.36417e-18
BTHUR0008_RS28265	88.93	1.29004	0.266371	4.843	1.27891e-06	1.0662e-05
BTHUR0008_RS28270	26.5329	1.03499	0.324563	3.18886	0.00142835	0.00560859
BTHUR0008_RS28300	116.023	1.89319	0.264101	7.16844	7.58546e-13	1.81373e-11
BTHUR0008_RS28385	219.141	-1.16938	0.178419	-6.55412	5.59711e-11	1.03115e-09
BTHUR0008_RS28425	29.7901	2.40369	0.419532	5.72945	1.00757e-08	1.27225e-07
BTHUR0008_RS28445	86.1082	1.49451	0.225188	6.63673	3.20709e-11	6.15038e-10
BTHUR0008_RS28505	20.41	1.491	0.402456	3.70476	0.000211591	0.00105308
BTHUR0008_RS28525	3823.47	1.48157	0.162138	9.13769	6.3802e-20	3.44715e-18
BTHUR0008_RS28535	527.905	-1.24184	0.161694	-7.68018	1.58866e-14	4.67364e-13
BTHUR0008_RS28595	488.095	1.07839	0.220029	4.90113	9.52893e-07	8.18701e-06
BTHUR0008_RS28605	77.3868	1.09254	0.249516	4.37865	1.19415e-05	8.11356e-05
BTHUR0008_RS28615	202.728	1.86147	0.278063	6.69443	2.16516e-11	4.26879e-10
BTHUR0008_RS28630	2563.11	-1.60422	0.205235	-7.81651	5.43091e-15	1.66756e-13
BTHUR0008_RS28635	386.344	-1.14241	0.173141	-6.59819	4.16216e-11	7.83416e-10
BTHUR0008_RS28650	760.251	-3.86618	0.184239	-20.9846	9.07321e-98	2.54912e-94
BTHUR0008_RS28660	23.8005	-1.14581	0.295457	-3.87812	0.000105269	0.000565492
BTHUR0008_RS28685	630.52	1.52911	0.183253	8.34422	7.16882e-17	2.85685e-15
BTHUR0008_RS28695	59.5141	1.04687	0.303711	3.44693	0.000567	0.00253056
BTHUR0008_RS28790	34.1132	-1.5268	0.299926	-5.0906	3.56927e-07	3.38208e-06
BTHUR0008_RS28795	46.8448	-1.64264	0.304481	-5.39488	6.85678e-08	7.49577e-07
BTHUR0008_RS28835	145.801	-1.19703	0.173824	-6.88643	5.72109e-12	1.23641e-10
BTHUR0008_RS28915	197.707	1.46583	0.161023	9.10324	8.76783e-20	4.60434e-18
BTHUR0008_RS28960	7.10358	-1.28825	0.541646	-2.37841	0.0173876	0.0463697
BTHUR0008_RS29020	2870.57	-1.24548	0.151333	-8.23008	1.87083e-16	6.82611e-15
BTHUR0008_RS29035	92.0427	-1.17008	0.217771	-5.373	7.74362e-08	8.36757e-07
BTHUR0008_RS29050	76.5861	1.23383	0.216803	5.691	1.26295e-08	1.58051e-07
BTHUR0008_RS29070	12.9818	2.16659	0.470292	4.60691	4.087e-06	3.06607e-05
BTHUR0008_RS29110	1017.25	-1.39978	0.133231	-10.5064	8.06802e-26	7.31197e-24
BTHUR0008_RS29155	20.226	1.4899	0.35457	4.202	2.64571e-05	0.000165733
BTHUR0008_RS29170	503.165	-1.1215	0.322575	-3.47669	0.000507638	0.00229663
BTHUR0008_RS29220	51.5537	-1.23182	0.261595	-4.70888	2.49077e-06	1.974e-05
BTHUR0008_RS29320	11.9515	1.53009	0.442444	3.45826	0.00054367	0.00244195
BTHUR0008_RS29425	79.0755	1.33289	0.24261	5.49395	3.9304e-08	4.50712e-07
BTHUR0008_RS29485	56.8002	1.22612	0.267417	4.58507	4.5384e-06	3.35543e-05
BTHUR0008_RS29525	68.6932	-2.5646	0.291893	-8.78609	1.54856e-18	7.31205e-17
BTHUR0008_RS29530	86.8352	-1.85922	0.24451	-7.60385	2.87456e-14	8.19905e-13
BTHUR0008_RS29545	319.629	1.70704	0.188713	9.04567	1.48748e-19	7.73905e-18
BTHUR0008_RS29560	6.37425	2.04145	0.594349	3.43477	0.000593064	0.00263225
BTHUR0008_RS29630	224.404	1.08475	0.206302	5.25808	1.45571e-07	1.48991e-06
BTHUR0008_RS29665	23.1362	1.05654	0.344306	3.06861	0.00215054	0.00792907
BTHUR0008_RS29700	9.21781	1.34168	0.494704	2.71208	0.00668634	0.0207114
BTHUR0008_RS29735	35.7675	1.1734	0.28805	4.07361	4.62892e-05	0.000270069
BTHUR0008_RS30005	14.3899	-1.44148	0.404424	-3.56427	0.000364867	0.00171134
BTHUR0008_RS30035	19.0526	1.14083	0.384307	2.96852	0.00299233	0.0104305
BTHUR0008_RS30045	48.0374	1.39381	0.249355	5.58964	2.27535e-08	2.73187e-07
BTHUR0008_RS30060	16.9652	1.19377	0.378376	3.15498	0.00160507	0.00620012
BTHUR0008_RS30120	37.4574	3.33904	0.399163	8.36512	6.00537e-17	2.42764e-15
BTHUR0008_RS30160	202.46	1.09246	0.180517	6.05186	1.43185e-09	2.10616e-08
BTHUR0008_RS30165	5.16335	1.67523	0.578694	2.89485	0.00379342	0.0127407
BTHUR0008_RS30265	1014.08	1.204	0.147651	8.15439	3.50938e-16	1.256e-14
BTHUR0008_RS30330	56.7558	1.06261	0.268745	3.95398	7.68624e-05	0.000426347
BTHUR0008_RS30335	35.3361	1.0252	0.296357	3.45933	0.000541525	0.00243426
BTHUR0008_RS30365	30.0584	2.05246	0.335223	6.12269	9.20094e-10	1.40872e-08
BTHUR0008_RS30385	41.0526	1.33825	0.32361	4.13536	3.54392e-05	0.000214352
BTHUR0008_RS30585	276.837	-1.11176	0.180431	-6.1617	7.19686e-10	1.11097e-08
BTHUR0008_RS30700	20.1367	2.54086	0.432158	5.87947	4.11583e-09	5.5862e-08
BTHUR0008_RS30705	14.4048	3.70208	0.569291	6.50296	7.87565e-11	1.396e-09
BTHUR0008_RS30710	19.605	3.38748	0.477579	7.09301	1.31223e-12	3.07227e-11
BTHUR0008_RS30715	27.7294	3.45701	0.442129	7.819	5.32445e-15	1.64385e-13
BTHUR0008_RS30720	5.34344	1.75601	0.572564	3.06692	0.00216273	0.00796197
BTHUR0008_RS30725	12.3428	2.52981	0.518594	4.87821	1.07052e-06	9.14169e-06
BTHUR0008_RS30735	7.11179	2.35394	0.563311	4.17875	2.93111e-05	0.000181187
BTHUR0008_RS30740	17.8638	1.67799	0.384051	4.3692	1.24705e-05	8.46279e-05
BTHUR0008_RS30745	6.40351	1.78585	0.555304	3.21598	0.00130001	0.00514782
BTHUR0008_RS30785	10.5144	2.52445	0.5138	4.91329	8.95591e-07	7.71829e-06
BTHUR0008_RS30790	41.825	1.20928	0.267476	4.52107	6.15268e-06	4.44941e-05
BTHUR0008_RS30815	8.82674	1.17317	0.469416	2.4992	0.0124473	0.0349358
BTHUR0008_RS30835	16.0984	1.0653	0.416784	2.556	0.0105883	0.0304637
BTHUR0008_RS30840	7.65941	1.43952	0.528304	2.72479	0.00643417	0.0200631
BTHUR0008_RS30890	19.422	1.16791	0.362587	3.22105	0.0012772	0.0050933
BTHUR0008_RS30895	93.3897	-1.27853	0.229767	-5.56444	2.62997e-08	3.09807e-07
BTHUR0008_RS30940	357.076	-1.17738	0.159294	-7.39125	1.45451e-13	3.92927e-12
BTHUR0008_RS30970	20.24	1.04384	0.346695	3.01085	0.00260522	0.00929848
BTHUR0008_RS31090	5.72537	1.51677	0.559627	2.71033	0.00672171	0.0208095
BTHUR0008_RS31105	254.275	1.24599	0.164785	7.56131	3.9904e-14	1.12674e-12
BTHUR0008_RS31130	7.91579	1.36986	0.499119	2.74455	0.00605939	0.0190743
BTHUR0008_RS31165	58.5089	-1.02384	0.312611	-3.27512	0.00105618	0.00429739
BTHUR0008_RS31190	41.1458	-2.1879	0.292046	-7.49165	6.80121e-14	1.90129e-12
BTHUR0008_RS31195	29.4634	-1.71031	0.312434	-5.47416	4.39601e-08	5.02057e-07
BTHUR0008_RS31225	384.167	1.03451	0.163934	6.31053	2.78075e-10	4.59559e-09
BTHUR0008_RS31240	68.2541	-1.45683	0.228997	-6.36177	1.99448e-10	3.36546e-09
BTHUR0008_RS31245	1814	-2.38279	0.163811	-14.546	6.18972e-48	1.83053e-45
BTHUR0008_RS31275	4.6826	2.25616	0.633963	3.55882	0.000372522	0.00174433
BTHUR0008_RS31305	26.8037	1.04461	0.34901	2.99307	0.00276189	0.00977887
BTHUR0008_RS31360	26.6089	1.02066	0.324315	3.14712	0.0016489	0.00632866
BTHUR0008_RS31405	1283.01	1.03192	0.186444	5.53478	3.11621e-08	3.62526e-07
BTHUR0008_RS31565	5.99925	2.01915	0.578343	3.49126	0.000480741	0.00218374
BTHUR0008_RS31655	69.1274	-1.03746	0.236808	-4.38104	1.18117e-05	8.04481e-05
BTHUR0008_RS31665	233.88	-1.68513	0.216061	-7.79932	6.2242e-15	1.89048e-13
BTHUR0008_RS31670	33.0543	-1.53064	0.314771	-4.86273	1.15779e-06	9.78287e-06
BTHUR0008_RS31700	305.437	-1.14897	0.221528	-5.18655	2.1422e-07	2.11547e-06
BTHUR0008_RS31735	105.161	-1.60133	0.348218	-4.59864	4.25249e-06	3.17327e-05

## Sheet: reads50%_input
Gene_ID	10792_1A	10792_2A	10792_3A	10792_4A	10792_9A	10792_10A	10792_11A	10792_12A
BTHUR0008_RS00005	12	6	9	29	6	3	3	5
BTHUR0008_RS00010	13232	4289	11005	20559	3352	2400	4383	3632
BTHUR0008_RS00015	3665	1423	4246	7925	1423	890	1293	1221
BTHUR0008_RS00020	8472	2992	8691	16006	2516	1682	3147	3182
BTHUR0008_RS00025	4375	1537	4217	7490	870	592	1069	997
BTHUR0008_RS00030	8996	3752	8939	17161	3157	1992	3442	3726
BTHUR0008_RS00035	387	159	284	422	93	65	110	68
BTHUR0008_RS00040	3717	1272	2760	5734	1200	704	1006	1035
BTHUR0008_RS00045	1579	502	1346	2889	344	239	234	335
BTHUR0008_RS00050	1012	379	936	1790	511	281	348	342
BTHUR0008_RS00055	82	25	115	194	32	24	33	43
BTHUR0008_RS00060	170	55	267	457	85	34	48	64
BTHUR0008_RS00065	12125	4317	13893	29200	4702	3095	5154	5376
BTHUR0008_RS00070	5163	2024	7302	16210	1612	1138	1736	1831
BTHUR0008_RS00075	7052	3377	7909	14389	2475	1664	2898	2593
BTHUR0008_RS00080	54	16	74	142	5	2	10	7
BTHUR0008_RS00085	5	4	6	11	0	0	2	0
BTHUR0008_RS00090	1	0	2	1	0	0	0	0
BTHUR0008_RS00095	651	248	789	2012	293	187	272	283
BTHUR0008_RS00100	1022	322	907	2139	261	142	249	217
BTHUR0008_RS00105	2570	748	2849	5378	768	539	859	921
BTHUR0008_RS00110	5882	2879	6849	14412	3156	2013	3203	2731
BTHUR0008_RS00115	4956	1663	4341	8740	898	633	1006	896
BTHUR0008_RS00120	558	241	752	1553	170	120	98	115
BTHUR0008_RS00125	284	107	372	670	96	63	44	74
BTHUR0008_RS00130	922	352	943	1982	255	164	202	253
BTHUR0008_RS00135	1267	518	851	1610	523	329	635	453
BTHUR0008_RS00140	9369	3456	8373	16137	3145	1983	4050	3490
BTHUR0008_RS00145	750	223	625	1308	205	133	179	183
BTHUR0008_RS00150	1145	484	1369	2803	739	524	583	658
BTHUR0008_RS00155	663	241	776	1357	338	201	322	303
BTHUR0008_RS00160	50	16	71	118	29	20	17	29
BTHUR0008_RS00165	12	10	12	21	3	2	4	5
BTHUR0008_RS00170	22	11	18	41	6	3	3	7
ipk	3812	1210	2745	5985	994	607	940	914
BTHUR0008_RS00180	11029	5398	10117	20655	3718	2478	5487	3923
BTHUR0008_RS00185	3444	1501	4485	8785	1728	1289	1497	1837
BTHUR0008_RS00190	906	321	860	1426	481	257	650	481
BTHUR0008_RS00195	21962	8164	20408	40664	9440	5858	9935	7937
BTHUR0008_RS00200	16840	7597	13910	31096	9433	5725	12418	8859
BTHUR0008_RS00205	777	299	850	1517	389	227	324	385
BTHUR0008_RS00210	266	75	295	660	79	55	82	95
BTHUR0008_RS00215	4786	1585	5385	10714	2589	1540	2107	2850
BTHUR0008_RS00220	604	188	602	1139	186	124	235	233
BTHUR0008_RS00225	1134	361	1796	3668	483	314	403	635
BTHUR0008_RS00230	1623	573	1992	4565	708	409	650	818
BTHUR0008_RS00235	219	36	223	482	46	32	59	64
BTHUR0008_RS00240	335	99	286	594	54	37	48	75
BTHUR0008_RS00245	1879	658	1944	4736	1237	731	1469	1275
BTHUR0008_RS00250	3170	686	3645	8782	712	402	618	679
BTHUR0008_RS00255	29102	12975	29272	69326	11513	7713	11770	11510
BTHUR0008_RS00260	0	0	0	2	0	0	0	0
BTHUR0008_RS00265	0	0	0	0	0	0	0	0
BTHUR0008_RS00270	90	18	109	194	36	30	37	43
BTHUR0008_RS00275	55132	22742	55270	112238	20466	13895	23585	22331
BTHUR0008_RS00280	16856	7349	15714	31749	12145	7853	14542	13166
BTHUR0008_RS00285	61216	27092	55519	96512	31204	20760	31064	30682
BTHUR0008_RS00290	548	153	801	2228	237	135	224	277
BTHUR0008_RS00295	1794	666	2690	5664	753	416	765	902
BTHUR0008_RS00300	3416	1406	6164	8113	4597	2660	2308	2683
BTHUR0008_RS00305	816	334	1273	2902	457	265	583	632
BTHUR0008_RS00310	236	58	338	646	102	81	117	171
BTHUR0008_RS00315	116	22	162	341	26	22	27	33
BTHUR0008_RS00320	152	39	377	748	50	35	64	83
BTHUR0008_RS00325	46	19	98	293	27	24	37	28
BTHUR0008_RS00330	142	44	417	807	34	33	27	43
BTHUR0008_RS00335	37	9	66	182	20	6	14	30
BTHUR0008_RS00340	693	207	1237	2462	509	376	430	559
BTHUR0008_RS00345	19349	8733	19689	39377	7616	5448	8145	7793
BTHUR0008_RS00350	1	2	4	0	2	0	1	0
BTHUR0008_RS00355	14	14	20	42	6	12	8	12
BTHUR0008_RS00360	115	41	108	212	22	12	26	32
BTHUR0008_RS00365	23	11	24	41	7	5	19	9
BTHUR0008_RS00370	2932	1299	3151	6217	1218	789	1582	1564
BTHUR0008_RS00375	56	24	110	125	60	33	37	48
BTHUR0008_RS00380	5	5	13	28	15	8	8	14
BTHUR0008_RS00385	12921	4579	11846	18877	7008	4216	7061	6358
BTHUR0008_RS00390	39147	11767	31738	59870	11889	7935	9190	12765
BTHUR0008_RS00395	656	321	946	1815	1013	679	644	1016
BTHUR0008_RS00400	1403	516	1287	2694	608	351	296	494
cbiO_1	834	168	747	2025	467	282	296	586
cbiO_2	1256	219	1075	2897	704	449	404	812
BTHUR0008_RS00415	14715	5391	12207	21724	22067	11970	22972	27531
BTHUR0008_RS00420	98100	29465	86510	189492	51352	29031	54183	60190
BTHUR0008_RS00425	10371	2799	8489	17560	10262	5265	10320	11272
BTHUR0008_RS00430	24408	5509	17903	43390	5985	3225	7257	7151
rpmJ	9447	2545	9378	28561	6252	2756	7303	6936
infA	5796	1299	6545	17775	6306	3413	5921	7959
BTHUR0008_RS00445	64282	16888	57957	126536	36429	19844	36734	43897
BTHUR0008_RS00450	28185	7312	21131	48509	14026	7337	12935	15606
BTHUR0008_RS00455	150412	30984	120842	270516	81482	41890	84858	99235
BTHUR0008_RS00460	23974	6276	25010	51089	34663	22564	31887	44418
BTHUR0008_RS00465	5575	1051	4390	8461	1471	870	1298	1637
BTHUR0008_RS00470	76317	20160	56602	138732	32274	18665	31987	40809
BTHUR0008_RS00475	15221	3009	9907	22253	9196	4539	8382	10617
BTHUR0008_RS00480	24955	5505	21014	47742	15791	8256	14365	17931
BTHUR0008_RS00485	31108	7686	18801	49633	7952	4072	7695	9340
rpsN	4342	864	3821	8786	2558	1283	2428	2878
BTHUR0008_RS00495	35416	8599	25662	56893	13022	6846	12472	15100
BTHUR0008_RS00500	4300	909	3789	10037	3771	1773	2641	4512
BTHUR0008_RS00505	19213	3964	13022	29996	8944	4768	8562	10462
BTHUR0008_RS00510	6405	960	4405	9023	2173	1010	1997	2394
BTHUR0008_RS00515	10973	4084	7063	19265	7974	4013	9661	9754
BTHUR0008_RS00520	36688	10642	43074	92652	43724	24897	39129	52730
BTHUR0008_RS00525	37478	9182	34639	71825	20892	12081	18820	24419
BTHUR0008_RS00530	17178	4269	21542	52832	14043	7425	8761	16996
BTHUR0008_RS00535	19321	3982	18027	43960	13551	6967	13620	15487
rplB	73841	23686	60931	128470	36025	20628	29974	39217
BTHUR0008_RS00545	46410	14673	40425	99245	21571	14456	23315	27882
BTHUR0008_RS00550	28036	12136	29504	48021	30580	19826	24464	31840
BTHUR0008_RS00555	71497	27717	74749	145075	37450	23506	31451	39342
BTHUR0008_RS00560	50216	19590	69208	156833	51472	32161	49106	63136
tuf	359433	136381	316744	547277	182365	115727	195649	212304
fusA	351277	146090	304520	561481	181497	110834	169482	206793
BTHUR0008_RS00575	27871	10473	20524	40162	15466	9093	16222	15401
BTHUR0008_RS00580	48354	18131	47492	81336	25752	16573	24406	27593
BTHUR0008_RS00585	18283	4034	16247	36413	6285	4296	4660	8118
BTHUR0008_RS00590	79093	24118	65278	125741	40289	21967	38120	46568
BTHUR0008_RS00595	100767	33483	98773	196953	56526	33154	50712	61659
BTHUR0008_RS00600	3683	1143	3986	6941	1493	955	1413	1655
rplL	61297	25492	55288	86169	27499	19747	30329	29653
BTHUR0008_RS00610	105203	38126	86401	160920	37191	25380	34218	38361
BTHUR0008_RS00615	18395	7521	19333	32183	12996	8135	9282	12170
BTHUR0008_RS00620	33424	11932	29493	54097	20565	12331	16196	20064
BTHUR0008_RS00625	6013	2273	6206	13555	1841	1193	1764	1609
BTHUR0008_RS00630	549	234	565	1073	589	356	403	430
BTHUR0008_RS00635	823	347	765	1591	366	273	524	461
BTHUR0008_RS00640	1408	589	1986	3930	1047	568	845	1059
BTHUR0008_RS00645	876	303	1360	2588	632	456	493	606
BTHUR0008_RS00650	546	125	646	1138	231	101	228	228
BTHUR0008_RS00655	922	291	1319	2264	484	274	412	500
BTHUR0008_RS00660	748	368	1215	2598	837	469	874	962
BTHUR0008_RS00665	28235	11072	25431	48607	9650	7182	7907	9651
BTHUR0008_RS00670	1054	308	919	1861	431	320	455	456
BTHUR0008_RS00675	8774	3333	8314	16214	3065	2139	3054	3204
BTHUR0008_RS00680	5316	1956	4892	9682	2196	1444	2246	2148
BTHUR0008_RS00685	1063	368	1356	2885	431	295	401	494
BTHUR0008_RS00690	1608	449	1755	3551	532	360	542	618
BTHUR0008_RS00695	4086	1560	3960	7641	1718	1030	1697	1657
BTHUR0008_RS00700	1441	597	1793	3383	639	446	889	697
BTHUR0008_RS00705	903	232	1047	2733	155	120	218	190
BTHUR0008_RS00710	963	326	845	1732	304	196	232	351
BTHUR0008_RS00715	520	207	640	1002	168	124	197	192
BTHUR0008_RS00720	83	46	108	265	32	28	21	34
BTHUR0008_RS00725	15931	5284	12711	25350	3914	2484	1780	2948
BTHUR0008_RS00730	1315	273	1097	2433	244	178	185	200
BTHUR0008_RS00735	10434	4595	10110	21574	4037	2547	3313	3825
BTHUR0008_RS00740	6290	2176	8802	19364	2210	1403	1977	2085
BTHUR0008_RS00745	2595	1051	3406	6589	997	678	979	957
BTHUR0008_RS00750	50	25	56	123	33	26	71	46
BTHUR0008_RS00755	45	19	72	164	44	21	44	27
BTHUR0008_RS00760	0	2	0	1	0	0	1	0
BTHUR0008_RS00765	0	0	0	0	0	0	0	0
BTHUR0008_RS00770	0	0	0	0	0	0	0	0
BTHUR0008_RS00775	0	0	0	0	0	0	0	0
BTHUR0008_RS00780	0	0	0	0	0	0	0	0
BTHUR0008_RS00785	0	0	0	0	0	0	0	0
BTHUR0008_RS00790	0	0	0	0	0	0	0	0
BTHUR0008_RS00795	203	139	136	240	80	39	84	83
BTHUR0008_RS00800	0	0	0	0	0	0	0	0
BTHUR0008_RS00805	14	1	8	32	3	5	14	1
BTHUR0008_RS00810	7	4	4	9	2	3	1	0
BTHUR0008_RS00815	52	14	62	132	40	22	35	16
BTHUR0008_RS00820	3	4	3	5	2	5	1	2
BTHUR0008_RS00825	8	2	1	1	4	2	4	1
BTHUR0008_RS00830	4	3	7	8	24	9	4	6
BTHUR0008_RS00835	4	0	3	4	4	4	3	2
BTHUR0008_RS00840	36	25	24	40	26	13	52	11
BTHUR0008_RS00845	185	84	234	759	184	136	206	249
BTHUR0008_RS00850	119	56	101	173	27	21	27	21
BTHUR0008_RS00855	138	63	132	273	69	41	60	52
BTHUR0008_RS00860	2270	1101	2430	4856	1240	946	1290	1285
BTHUR0008_RS00865	110	64	164	242	63	35	45	72
BTHUR0008_RS00870	192	49	180	330	86	52	63	76
BTHUR0008_RS00875	298	84	452	802	136	122	223	161
BTHUR0008_RS00880	5	2	2	4	1	0	0	0
BTHUR0008_RS00885	4	0	5	5	0	0	0	2
BTHUR0008_RS00890	4	2	2	4	3	3	4	5
BTHUR0008_RS00895	7	4	9	22	5	1	6	6
BTHUR0008_RS00900	353	131	341	672	223	132	204	259
BTHUR0008_RS00905	60	21	53	123	40	32	55	33
BTHUR0008_RS00910	5831	3393	3176	8642	1262	1110	3514	5453
BTHUR0008_RS00915	1531	736	1933	3536	1080	898	1395	1514
BTHUR0008_RS00920	35	15	85	154	182	100	95	101
BTHUR0008_RS00925	30	10	89	108	161	75	31	69
BTHUR0008_RS00930	15	8	42	52	91	37	21	26
BTHUR0008_RS00935	27	4	75	56	223	105	33	41
BTHUR0008_RS00940	29	23	344	63	358	159	69	66
BTHUR0008_RS00945	8	5	14	30	3	1	12	2
BTHUR0008_RS00950	49	19	74	108	40	27	37	41
BTHUR0008_RS00955	1	0	1	1	1	0	2	0
BTHUR0008_RS00960	29	18	28	38	6	2	5	5
BTHUR0008_RS00965	167	47	190	384	31	29	70	59
BTHUR0008_RS00970	787	297	861	1665	347	241	220	218
BTHUR0008_RS00975	127	46	130	253	44	31	53	33
BTHUR0008_RS00980	49	17	67	99	35	11	6	13
BTHUR0008_RS00985	220	88	175	326	95	53	108	59
BTHUR0008_RS00990	209	52	267	482	88	68	152	130
BTHUR0008_RS00995	2	1	7	1	1	5	2	4
BTHUR0008_RS01000	99	37	143	234	41	23	44	47
BTHUR0008_RS01005	3797	1385	3845	8057	1662	1072	1953	2773
BTHUR0008_RS01010	7	2	2	9	0	0	2	0
BTHUR0008_RS01015	61	22	65	143	27	10	16	25
BTHUR0008_RS01020	80	30	72	173	83	59	65	79
BTHUR0008_RS01025	528	172	520	1069	321	213	292	283
BTHUR0008_RS01030	176	77	105	208	50	26	36	88
BTHUR0008_RS01035	132	63	124	197	72	94	91	168
BTHUR0008_RS01040	932	317	731	1306	376	183	272	224
BTHUR0008_RS01045	81	27	137	226	89	62	53	89
BTHUR0008_RS01050	767	324	654	1363	481	240	713	345
BTHUR0008_RS01055	470	249	476	697	314	206	373	329
BTHUR0008_RS01060	311	136	246	465	193	116	183	177
BTHUR0008_RS01065	178	97	211	321	197	185	336	328
BTHUR0008_RS01070	0	0	0	0	0	0	0	0
BTHUR0008_RS01075	426	187	619	1037	176	117	223	244
BTHUR0008_RS01080	36	18	75	111	10	4	11	24
BTHUR0008_RS01085	359	132	527	749	308	194	169	199
BTHUR0008_RS01090	0	0	0	0	0	0	0	0
BTHUR0008_RS01095	0	0	0	0	0	0	0	0
BTHUR0008_RS01100	0	0	0	0	0	0	0	0
BTHUR0008_RS01105	0	0	0	0	0	0	0	0
BTHUR0008_RS01110	0	0	0	0	0	0	0	0
BTHUR0008_RS01115	0	0	0	0	0	0	0	0
BTHUR0008_RS01120	179	309	624	683	1233	688	1084	1186
BTHUR0008_RS01125	0	0	0	0	0	0	0	0
BTHUR0008_RS01130	116	45	182	396	60	41	61	86
BTHUR0008_RS01135	2275	846	2531	5610	1034	696	1111	1102
BTHUR0008_RS01140	5141	1905	4629	7482	1151	751	1222	1110
BTHUR0008_RS01145	9683	3594	6559	11591	2075	1279	2004	1863
BTHUR0008_RS01150	206	59	237	556	46	42	68	63
BTHUR0008_RS01155	102	31	142	274	44	33	47	40
BTHUR0008_RS01160	31	5	51	83	6	10	11	20
BTHUR0008_RS01165	22	3	11	30	10	3	5	11
BTHUR0008_RS01170	133	58	192	404	141	89	134	137
BTHUR0008_RS01175	43594	20558	37528	71621	18202	12235	16756	16104
BTHUR0008_RS01180	4011	1555	4543	9012	2074	1365	1908	2123
ddl	8641	3960	8461	16521	3591	2325	3280	3270
BTHUR0008_RS01190	46	26	74	134	46	20	38	42
BTHUR0008_RS01195	4	0	4	19	3	1	3	1
BTHUR0008_RS01200	54	18	59	174	27	23	25	25
BTHUR0008_RS01205	50	21	69	107	22	26	28	39
BTHUR0008_RS01210	51	20	48	74	16	10	18	18
BTHUR0008_RS01215	22	7	32	45	13	10	13	15
BTHUR0008_RS01220	11	6	33	24	7	1	6	6
BTHUR0008_RS01225	251	81	297	649	91	42	93	79
BTHUR0008_RS01230	51	23	95	161	36	27	49	53
BTHUR0008_RS01235	202	93	229	523	140	95	5186	262
BTHUR0008_RS01240	12304	5042	10307	19036	3356	2313	8766	3247
BTHUR0008_RS01245	117	47	137	247	48	29	53	40
BTHUR0008_RS01250	550	225	910	1760	239	179	213	233
BTHUR0008_RS01255	80	32	103	259	51	30	25	32
groEL	22258	9004	22544	39249	6510	4568	7690	7210
BTHUR0008_RS01265	11238	2704	9288	18716	1568	1006	2414	1777
BTHUR0008_RS01270	739	313	914	1640	991	660	990	1064
BTHUR0008_RS01275	146	59	89	138	37	22	51	25
BTHUR0008_RS01280	2133	680	1985	4179	635	466	923	1277
BTHUR0008_RS01285	1209	436	1142	2312	506	384	520	597
BTHUR0008_RS01290	2818	1323	3057	5553	1010	649	735	946
BTHUR0008_RS01295	715	210	534	1182	99	50	71	100
BTHUR0008_RS01300	890	261	913	1916	298	156	233	270
BTHUR0008_RS01305	866	269	1180	2274	368	237	339	409
BTHUR0008_RS01310	0	0	0	0	0	0	0	0
BTHUR0008_RS01315	0	0	0	0	0	0	0	0
BTHUR0008_RS01320	4	1	2	4	1	1	3	1
BTHUR0008_RS01325	10	4	8	17	5	0	1	4
BTHUR0008_RS01330	12	4	9	26	2	3	8	5
BTHUR0008_RS01335	26	15	32	43	8	3	6	5
BTHUR0008_RS01340	26	10	34	53	7	6	8	10
BTHUR0008_RS01345	85	33	56	184	14	13	19	14
BTHUR0008_RS01350	21	10	18	33	5	4	5	2
BTHUR0008_RS01355	69	37	61	127	20	16	27	27
BTHUR0008_RS01360	173	58	121	289	36	31	378	53
BTHUR0008_RS01365	1108	721	1734	3144	3946	2572	8940	4596
BTHUR0008_RS01370	2168	1236	2629	5349	1698	1244	7754	1982
BTHUR0008_RS01375	43	18	22	56	12	7	839	19
BTHUR0008_RS01380	4	0	5	7	0	1	71	3
BTHUR0008_RS01385	24	7	26	46	6	6	519	16
BTHUR0008_RS01390	58	12	51	134	37	25	1040	48
BTHUR0008_RS01395	37	15	60	118	22	15	274	25
BTHUR0008_RS01400	46	11	57	97	25	10	217	28
BTHUR0008_RS01405	22	10	27	42	12	6	49	10
purH	260	109	264	464	115	87	169	117
BTHUR0008_RS01415	413	170	446	979	120	85	167	152
BTHUR0008_RS01420	57	18	73	131	27	18	16	37
BTHUR0008_RS01425	91	37	118	245	52	30	34	36
BTHUR0008_RS01430	442	303	539	1072	614	376	729	589
BTHUR0008_RS01435	1486	536	1166	2276	675	487	856	698
BTHUR0008_RS01440	19	3	4	17	18	10	16	13
BTHUR0008_RS01445	498	189	661	1528	229	171	217	245
BTHUR0008_RS01450	3654	1276	4114	9064	1332	816	1123	1432
ligA	4632	1586	5069	10281	2314	1497	2058	2524
BTHUR0008_RS01460	2726	1016	3540	6780	2081	1320	1841	2210
BTHUR0008_RS01465	158	45	202	415	79	46	78	66
BTHUR0008_RS01470	2948	1482	2634	4441	1406	944	3162	2230
BTHUR0008_RS01475	12	1	14	24	1	0	1	0
BTHUR0008_RS01480	2	1	2	7	0	0	1	1
BTHUR0008_RS01485	28	16	35	45	41	32	30	23
BTHUR0008_RS01490	2	2	14	11	108	47	13	13
BTHUR0008_RS01495	18	4	12	29	52	19	22	23
BTHUR0008_RS01500	22	6	10	30	10	7	11	4
BTHUR0008_RS01505	43	15	43	102	19	14	32	21
BTHUR0008_RS01510	128	38	75	129	16	10	15	16
BTHUR0008_RS01515	96	38	134	189	106	87	96	124
BTHUR0008_RS01520	1037	336	969	2073	440	253	480	359
gatA	5130	2181	5468	9592	3201	1992	2614	3184
BTHUR0008_RS01530	6338	2456	5398	9914	2116	1345	1824	2111
BTHUR0008_RS01535	1207	502	1162	2396	315	228	276	330
BTHUR0008_RS01540	43	17	56	129	13	15	19	15
BTHUR0008_RS01545	8	1	8	13	6	1	6	1
BTHUR0008_RS01550	24	10	26	74	13	8	9	13
gabD	47	20	50	124	20	14	23	26
BTHUR0008_RS01560	5	1	0	13	1	0	1	0
BTHUR0008_RS01565	37	19	55	115	17	21	25	29
BTHUR0008_RS01570	1497	650	1487	2770	622	392	748	718
BTHUR0008_RS01575	768	333	705	1685	240	146	206	213
BTHUR0008_RS01580	21	7	25	42	7	4	8	4
BTHUR0008_RS01585	609	224	471	869	158	115	276	93
BTHUR0008_RS01590	981	306	1055	2096	408	258	306	298
BTHUR0008_RS01595	3833	1863	4083	8152	1444	987	1216	1291
BTHUR0008_RS01600	69	34	180	275	79	80	47	99
BTHUR0008_RS01605	185	53	216	425	102	66	79	87
BTHUR0008_RS01610	204	121	256	488	183	127	205	188
BTHUR0008_RS01615	127	54	114	280	81	52	71	73
BTHUR0008_RS01620	166	54	124	261	52	28	68	50
BTHUR0008_RS01625	65	28	60	115	33	28	33	36
BTHUR0008_RS01630	383	186	372	814	302	197	381	364
BTHUR0008_RS01635	68	33	101	235	53	36	36	51
BTHUR0008_RS01640	74	24	79	245	26	18	30	29
BTHUR0008_RS01645	24847	9063	21272	36330	9690	6050	10377	9698
BTHUR0008_RS01650	21260	11123	25049	50256	12851	8864	14244	14170
BTHUR0008_RS01655	84	34	140	298	58	47	53	88
BTHUR0008_RS01660	112	51	145	362	124	68	126	127
BTHUR0008_RS01665	106	47	108	268	21	22	61	43
BTHUR0008_RS01670	1556	613	2503	3842	155	91	97	148
BTHUR0008_RS01675	1109	362	1358	1871	61	49	67	77
BTHUR0008_RS01680	6893	2574	7610	11272	339	216	331	296
BTHUR0008_RS01685	2260	721	2928	4245	95	66	142	115
BTHUR0008_RS01690	24	8	25	46	14	5	20	16
BTHUR0008_RS01695	402	130	444	1007	111	60	130	84
BTHUR0008_RS01700	20	3	19	35	5	3	6	5
BTHUR0008_RS01705	15	4	15	19	6	5	3	2
BTHUR0008_RS01710	18	5	15	20	5	3	1	3
BTHUR0008_RS01715	107	42	120	316	27	18	24	24
BTHUR0008_RS01720	304	80	306	614	54	43	84	70
BTHUR0008_RS01725	96	19	150	244	83	62	63	70
BTHUR0008_RS01730	9	6	5	20	1	2	2	2
BTHUR0008_RS01735	51	21	65	147	21	6	11	13
BTHUR0008_RS01740	102	31	102	190	43	34	48	41
BTHUR0008_RS01745	107	39	80	152	28	27	37	32
BTHUR0008_RS01750	23	8	35	49	10	9	15	10
BTHUR0008_RS01755	30282	15561	27731	47930	13082	8242	11100	11691
BTHUR0008_RS01760	51	27	39	77	30	14	27	20
BTHUR0008_RS01765	9	2	3	21	1	2	3	3
BTHUR0008_RS01770	3	2	2	3	2	0	2	0
BTHUR0008_RS01775	639	206	939	1762	266	153	247	268
BTHUR0008_RS01780	53	15	16	77	14	13	43	37
BTHUR0008_RS01785	24	10	19	28	7	6	13	11
BTHUR0008_RS01790	5	0	5	17	5	0	1	1
BTHUR0008_RS01795	10	8	17	56	5	5	6	6
BTHUR0008_RS01800	11	11	27	57	6	1	6	17
BTHUR0008_RS01805	1226	323	947	2869	289	274	432	1003
BTHUR0008_RS01810	45	12	46	152	11	11	12	51
BTHUR0008_RS01815	25	5	14	25	7	5	9	6
BTHUR0008_RS01820	2677	1406	2704	5235	1314	927	1337	1408
BTHUR0008_RS01825	1918	999	2243	4747	1557	1051	877	1834
BTHUR0008_RS01830	901	536	949	1746	365	262	274	429
BTHUR0008_RS01835	7271	3015	7808	16283	3035	2131	2486	2758
BTHUR0008_RS01840	2972	1183	2561	5336	1286	864	1453	1300
BTHUR0008_RS01845	68	20	109	235	25	19	34	45
thiE	36	13	52	103	7	4	5	14
BTHUR0008_RS01855	1092	342	948	1855	283	219	286	369
BTHUR0008_RS01860	4762	1547	5515	11046	1364	915	744	1331
BTHUR0008_RS01865	887	308	1130	2119	276	161	207	294
BTHUR0008_RS01870	151	41	154	274	46	25	53	79
BTHUR0008_RS01875	598	197	604	1179	234	151	235	192
BTHUR0008_RS01880	1876	850	1993	3988	994	696	925	1215
BTHUR0008_RS01885	833	279	844	1732	259	143	273	281
BTHUR0008_RS01890	48	19	63	82	28	28	21	26
BTHUR0008_RS01895	48	27	47	83	11	14	21	20
BTHUR0008_RS01900	64	22	71	154	37	22	34	40
BTHUR0008_RS01905	68	23	93	216	38	22	45	35
BTHUR0008_RS01910	17	9	22	48	6	11	19	16
BTHUR0008_RS01915	7	3	21	36	5	2	6	3
BTHUR0008_RS01920	117	17	149	274	60	27	40	43
BTHUR0008_RS01925	107	23	96	190	43	31	62	54
BTHUR0008_RS01930	83	19	63	166	38	29	66	55
BTHUR0008_RS01935	842	334	769	1410	217	133	199	195
BTHUR0008_RS01940	1510	603	1824	3654	739	529	589	719
BTHUR0008_RS01945	22	16	37	72	35	24	24	53
BTHUR0008_RS01950	1007	364	972	2095	210	171	230	281
BTHUR0008_RS01955	5	8	12	24	6	8	12	5
BTHUR0008_RS01960	38	8	51	78	8	5	9	11
BTHUR0008_RS01965	10087	3840	10145	17466	5019	3770	7904	6704
BTHUR0008_RS01970	7329	3969	9243	16263	6261	4809	8369	7754
BTHUR0008_RS01975	3044	1010	3772	6353	1589	1093	2207	1952
BTHUR0008_RS01980	1116	405	1056	2089	569	353	479	610
BTHUR0008_RS01985	2208	835	2255	4625	850	529	872	868
BTHUR0008_RS01990	1783	671	1472	3189	630	409	608	561
BTHUR0008_RS01995	734	297	486	1195	307	227	453	820
BTHUR0008_RS02000	485	128	427	557	103	91	123	137
BTHUR0008_RS02005	1013	327	1298	2627	518	376	523	494
BTHUR0008_RS02010	1270	515	1163	2528	652	385	785	553
BTHUR0008_RS02015	606	252	543	955	226	107	254	181
BTHUR0008_RS02020	210	111	197	431	205	120	151	197
BTHUR0008_RS02025	347	153	323	723	107	58	116	65
BTHUR0008_RS02030	405	179	530	1031	285	173	240	297
BTHUR0008_RS02035	13	1	19	35	5	2	14	7
BTHUR0008_RS02040	2923	1044	2297	5153	939	695	1121	1062
BTHUR0008_RS02045	329	127	429	938	131	82	123	146
BTHUR0008_RS02050	49	14	44	53	12	10	15	7
BTHUR0008_RS02055	1	0	1	0	0	0	0	1
BTHUR0008_RS02060	2	0	2	7	1	1	2	2
BTHUR0008_RS02065	20	14	21	33	8	4	11	12
BTHUR0008_RS02070	27	10	18	7	1	2	7	3
BTHUR0008_RS02075	0	0	0	0	0	0	0	0
BTHUR0008_RS02080	0	0	0	3	0	0	0	0
BTHUR0008_RS02085	2	0	1	1	1	0	0	1
BTHUR0008_RS02090	163	69	144	291	34	37	51	37
BTHUR0008_RS02095	40	15	26	67	14	8	20	33
BTHUR0008_RS02100	427	118	353	879	78	59	116	89
BTHUR0008_RS02105	2	0	5	3	0	2	1	0
BTHUR0008_RS02110	0	2	0	2	0	0	0	0
BTHUR0008_RS02115	2212	898	1742	3784	456	351	428	462
BTHUR0008_RS02120	279	64	128	233	30	21	46	31
BTHUR0008_RS02125	3019	980	3207	7211	1887	1194	2262	2058
BTHUR0008_RS02130	19	7	18	39	10	14	7	11
BTHUR0008_RS02135	642	230	767	1647	333	218	242	327
BTHUR0008_RS02140	1164	413	1171	2684	674	450	403	559
BTHUR0008_RS02145	620	178	487	1084	183	119	179	158
BTHUR0008_RS02150	10	2	4	10	1	0	5	3
BTHUR0008_RS02155	233	131	215	404	133	106	128	123
BTHUR0008_RS02160	0	0	2	1	0	0	0	2
BTHUR0008_RS02165	46	18	62	146	42	25	31	27
BTHUR0008_RS02170	240	97	281	584	99	66	136	109
BTHUR0008_RS02175	22	15	27	55	15	3	7	5
BTHUR0008_RS02180	7	3	5	20	0	1	1	2
BTHUR0008_RS02185	36	14	28	62	14	7	4	16
BTHUR0008_RS02190	340	106	329	717	164	102	137	163
BTHUR0008_RS02195	1968	1207	1578	2682	1420	932	3773	1647
BTHUR0008_RS02200	820	228	937	2020	388	305	529	564
BTHUR0008_RS02205	14	1	17	18	4	2	4	3
BTHUR0008_RS02210	4	1	3	5	5	3	1	2
BTHUR0008_RS02215	24	2	24	50	8	5	9	9
BTHUR0008_RS02220	7	6	11	30	6	2	5	9
BTHUR0008_RS02225	24	8	16	45	3	5	6	19
BTHUR0008_RS02230	105	53	115	202	59	39	56	65
BTHUR0008_RS02235	13129	5447	7458	14499	5751	3184	5563	18587
BTHUR0008_RS02240	1364	1057	601	1031	607	203	411	7105
BTHUR0008_RS02245	1926	675	1486	3026	539	291	402	371
BTHUR0008_RS02250	4	2	4	11	3	1	0	1
BTHUR0008_RS02255	200	69	323	627	74	57	74	77
BTHUR0008_RS02260	108	57	136	227	98	41	57	61
BTHUR0008_RS02265	216	118	245	634	132	76	100	95
BTHUR0008_RS02270	378	79	341	744	120	83	127	127
BTHUR0008_RS02275	284	87	307	668	107	65	85	82
BTHUR0008_RS02280	12	1	16	18	16	3	32	9
sspK	196	127	226	430	140	112	156	150
BTHUR0008_RS02290	193	85	128	274	52	32	57	67
BTHUR0008_RS02295	150	46	181	310	49	43	51	64
BTHUR0008_RS02300	351	109	526	851	192	149	173	183
BTHUR0008_RS02305	2	1	2	3	3	0	0	0
BTHUR0008_RS02310	9	0	4	2	3	2	1	2
BTHUR0008_RS02315	3	0	3	8	0	0	2	1
BTHUR0008_RS02320	944	454	1025	1756	341	230	447	388
BTHUR0008_RS02325	578	188	684	1261	277	219	238	297
BTHUR0008_RS02330	756	294	672	1336	443	290	365	347
BTHUR0008_RS02335	228	97	282	517	157	69	134	165
BTHUR0008_RS02340	2320	950	2392	4222	1768	1165	1441	1707
BTHUR0008_RS02345	54	14	63	132	30	16	12	32
BTHUR0008_RS02350	98	29	119	235	52	22	43	64
BTHUR0008_RS02355	145	54	152	362	80	48	81	96
BTHUR0008_RS02360	77	30	117	153	40	31	48	39
BTHUR0008_RS02365	534	123	413	800	133	102	141	136
BTHUR0008_RS02370	1338	428	876	1404	617	357	541	650
BTHUR0008_RS02375	91	45	97	153	17	21	23	30
BTHUR0008_RS02380	29	11	18	30	14	9	20	11
BTHUR0008_RS02385	2642	2980	1702	3395	4914	3003	12406	4671
BTHUR0008_RS02390	39	6	53	98	12	6	10	2
BTHUR0008_RS02395	66	35	86	168	51	25	38	40
BTHUR0008_RS02400	37	10	52	92	21	18	16	18
BTHUR0008_RS02405	396	115	350	765	97	49	103	89
BTHUR0008_RS02410	2331	680	1607	2869	375	221	358	365
BTHUR0008_RS02415	349	81	371	854	176	95	89	125
BTHUR0008_RS02420	305	137	464	1002	261	140	138	228
BTHUR0008_RS02425	0	0	0	0	0	0	0	0
BTHUR0008_RS02430	4764	1192	2117	5920	380	300	746	605
BTHUR0008_RS02435	1085	403	995	1954	853	587	740	743
BTHUR0008_RS02440	45	24	46	114	80	73	79	73
BTHUR0008_RS02445	6477	2285	5602	10070	3083	2175	3352	3407
BTHUR0008_RS02450	25	16	23	50	1	4	14	6
BTHUR0008_RS02455	5	2	10	13	5	4	6	4
BTHUR0008_RS02460	67	33	61	112	21	7	36	21
BTHUR0008_RS02465	0	2	0	1	0	0	0	0
BTHUR0008_RS02470	0	0	0	0	0	0	0	0
BTHUR0008_RS02475	0	0	0	0	0	0	0	0
BTHUR0008_RS02480	4	5	6	6	10	5	4	8
BTHUR0008_RS02485	0	0	0	0	0	0	0	0
BTHUR0008_RS02490	0	0	0	0	0	0	0	0
BTHUR0008_RS02495	0	0	0	0	0	0	0	0
BTHUR0008_RS02500	0	0	0	0	0	0	0	0
BTHUR0008_RS02505	0	0	0	0	0	0	0	0
BTHUR0008_RS02510	0	0	0	0	0	0	0	0
BTHUR0008_RS02515	0	0	0	0	0	0	0	0
BTHUR0008_RS02520	105	80	203	254	150	71	162	136
BTHUR0008_RS02525	0	0	0	0	0	0	0	0
BTHUR0008_RS02530	9	9	6	13	22	31	187	16
BTHUR0008_RS02535	25	10	34	52	8	4	6	4
BTHUR0008_RS02540	69	35	45	102	21	14	28	16
BTHUR0008_RS02545	1249	480	1131	2173	401	288	260	205
BTHUR0008_RS02550	126	85	236	407	171	74	132	204
BTHUR0008_RS02555	119	53	101	176	31	26	27	35
BTHUR0008_RS02560	1138	449	1250	3011	473	285	490	390
BTHUR0008_RS02565	111	67	117	178	82	68	68	70
BTHUR0008_RS02570	38	13	46	84	15	14	19	29
BTHUR0008_RS02575	159	66	227	449	130	94	191	170
BTHUR0008_RS02580	625	314	691	1258	336	246	403	339
BTHUR0008_RS02585	2967	848	2189	5237	1173	620	1678	1737
BTHUR0008_RS02590	448	148	325	936	238	105	347	224
BTHUR0008_RS02595	5250	2579	7434	13690	4623	3632	5934	6300
BTHUR0008_RS02600	16674	8109	16527	33316	5767	4682	7513	8093
BTHUR0008_RS02605	568	237	661	1218	383	230	273	315
BTHUR0008_RS02610	887	509	834	1874	426	305	502	468
BTHUR0008_RS02615	3021	1300	3051	6799	1310	889	1564	1659
BTHUR0008_RS02620	29	13	36	47	12	11	19	26
BTHUR0008_RS02625	169	52	152	288	38	35	51	35
BTHUR0008_RS02630	2	0	1	1	0	0	0	0
BTHUR0008_RS02635	151	39	138	243	60	36	69	41
BTHUR0008_RS02640	162	79	220	434	119	88	126	118
BTHUR0008_RS02645	3352	1005	2742	5938	1432	953	1472	1440
BTHUR0008_RS02650	142	60	169	347	56	41	67	61
BTHUR0008_RS02655	12	0	8	14	5	1	6	10
BTHUR0008_RS02660	13	5	8	17	1	0	1	2
BTHUR0008_RS02665	342	106	375	639	5	2	10	3
BTHUR0008_RS02670	1293	305	1275	2835	14	6	12	18
BTHUR0008_RS02675	71	24	123	231	23	17	20	27
BTHUR0008_RS02680	253	40	320	672	90	46	89	102
BTHUR0008_RS02685	2301	879	2168	4623	498	325	443	508
BTHUR0008_RS02690	6	3	5	27	3	3	14	5
BTHUR0008_RS02695	2	1	7	11	0	1	1	1
BTHUR0008_RS02700	92	30	111	216	52	36	41	65
BTHUR0008_RS02705	25	6	36	56	13	16	9	9
BTHUR0008_RS02710	2	1	4	7	1	1	4	0
BTHUR0008_RS02715	84	56	95	214	106	79	98	104
BTHUR0008_RS02720	11	6	18	46	4	4	6	7
BTHUR0008_RS02725	9	7	12	16	0	2	3	1
BTHUR0008_RS02730	12	3	11	19	3	0	5	8
BTHUR0008_RS02735	2	0	5	4	1	0	0	2
BTHUR0008_RS02740	13	3	17	31	17	4	4	5
BTHUR0008_RS02745	1135	385	1186	2407	426	305	403	402
BTHUR0008_RS02750	68	23	95	341	4	2	2	3
BTHUR0008_RS02755	1	1	5	7	0	0	0	0
BTHUR0008_RS02760	29	12	32	33	10	16	14	13
BTHUR0008_RS02765	20	1	34	47	22	8	21	19
BTHUR0008_RS02770	17	9	38	31	7	2	7	10
BTHUR0008_RS02775	1990	709	2372	4416	620	390	720	649
BTHUR0008_RS02780	516	226	731	1293	337	233	412	506
BTHUR0008_RS02785	197	100	241	460	60	21	46	76
BTHUR0008_RS02790	457	142	526	1199	225	157	294	411
BTHUR0008_RS02795	215	87	246	486	152	118	168	178
BTHUR0008_RS02800	3	1	6	4	0	0	0	3
BTHUR0008_RS02805	2	0	3	4	0	2	0	0
BTHUR0008_RS02810	1018	474	876	1608	491	334	293	579
BTHUR0008_RS02815	79	26	74	103	70	40	78	91
BTHUR0008_RS02820	589	197	601	1060	77	57	108	114
BTHUR0008_RS02825	1211	442	1622	2854	201	146	253	336
BTHUR0008_RS02830	1139	462	1055	2021	350	203	456	457
BTHUR0008_RS02835	3147	1445	3414	5559	615	465	595	626
BTHUR0008_RS02840	4683	2400	5149	9069	3348	1981	3945	6389
sspH	3	3	4	12	0	1	0	1
BTHUR0008_RS02850	337	84	344	666	104	57	108	104
BTHUR0008_RS02855	17374	7605	18406	36758	10616	6690	10581	21410
aspA_1	2451	1207	2564	5477	784	584	968	851
BTHUR0008_RS02865	519	194	525	1044	195	104	174	187
BTHUR0008_RS02870	612	226	900	1784	207	175	120	143
BTHUR0008_RS02875	2496	1085	2600	4217	1468	986	1097	1097
BTHUR0008_RS02880	833	310	1265	1694	672	455	507	569
glpT	4314	2359	7653	9429	4250	2686	3068	3257
BTHUR0008_RS02890	18	9	25	28	11	10	18	19
BTHUR0008_RS02895	25	13	18	63	34	23	57	48
BTHUR0008_RS02900	34	20	21	84	24	10	25	18
BTHUR0008_RS02905	28	11	26	50	22	10	35	29
BTHUR0008_RS02910	185	89	236	436	195	140	195	200
BTHUR0008_RS02915	0	0	0	1	0	0	3	0
BTHUR0008_RS02920	100	25	150	298	23	22	35	31
BTHUR0008_RS02925	90	20	114	224	39	19	22	30
BTHUR0008_RS02930	198	44	162	395	38	37	46	43
BTHUR0008_RS02935	198	59	135	330	31	23	43	22
BTHUR0008_RS02940	69	11	55	128	31	14	7	22
BTHUR0008_RS02945	48	17	51	115	39	19	34	33
BTHUR0008_RS02950	66	28	70	142	18	16	28	22
BTHUR0008_RS02955	450	141	635	1343	107	70	99	159
BTHUR0008_RS02960	57	14	33	60	3	2	13	7
BTHUR0008_RS02965	69	19	82	130	14	7	9	14
BTHUR0008_RS02970	9	1	16	35	4	0	0	0
BTHUR0008_RS02975	2	0	3	4	1	0	2	1
BTHUR0008_RS02980	24	15	13	27	14	7	13	11
BTHUR0008_RS02985	68	27	70	160	52	46	84	110
BTHUR0008_RS02990	5	2	5	7	1	2	2	2
BTHUR0008_RS02995	7	1	0	3	0	1	2	2
BTHUR0008_RS03000	3	1	4	3	0	0	0	3
BTHUR0008_RS03005	0	2	1	7	0	0	1	0
BTHUR0008_RS03010	6	7	10	24	3	4	11	10
BTHUR0008_RS03015	60	15	74	236	44	22	32	44
BTHUR0008_RS03020	29	7	28	59	31	12	18	28
BTHUR0008_RS03025	39	10	33	41	13	16	13	11
BTHUR0008_RS03030	27	13	41	51	22	2	7	16
BTHUR0008_RS03035	30	12	36	49	19	11	14	8
BTHUR0008_RS03040	32337	15716	37464	71745	22178	14983	22411	27033
BTHUR0008_RS03045	12683	8040	22144	46180	19985	14358	17922	24839
BTHUR0008_RS03050	109	39	103	181	53	32	65	48
BTHUR0008_RS03055	628	264	673	1367	309	217	163	296
BTHUR0008_RS03060	1445	585	1472	3325	573	405	528	529
BTHUR0008_RS03065	5	4	4	5	3	0	5	4
BTHUR0008_RS03070	387	182	288	529	90	61	112	87
BTHUR0008_RS03075	1210	444	1145	2051	278	195	239	246
BTHUR0008_RS03080	2522	741	1777	3517	756	516	752	700
BTHUR0008_RS03085	12	4	15	15	2	5	2	1
BTHUR0008_RS03090	9	2	3	7	4	2	4	2
BTHUR0008_RS03095	8	1	0	12	1	0	0	2
BTHUR0008_RS03100	33	13	42	75	26	12	22	21
BTHUR0008_RS03105	12	7	20	55	7	0	9	8
BTHUR0008_RS03110	8	1	11	9	8	6	4	4
BTHUR0008_RS03115	12	8	8	25	2	6	4	4
BTHUR0008_RS03120	22	12	29	44	20	13	11	14
BTHUR0008_RS03125	2	4	13	22	9	2	0	7
BTHUR0008_RS03130	11	2	11	26	2	3	6	14
BTHUR0008_RS03135	21	9	15	44	1	1	4	5
BTHUR0008_RS03140	35	14	41	90	28	24	33	19
BTHUR0008_RS03145	0	0	0	0	0	0	2	1
BTHUR0008_RS03150	64	15	53	158	37	14	40	39
BTHUR0008_RS03155	12	9	25	67	5	10	14	6
BTHUR0008_RS03160	1	1	3	9	1	1	2	0
BTHUR0008_RS03165	47	36	57	81	19	18	23	28
BTHUR0008_RS03170	5	1	6	21	0	0	2	6
BTHUR0008_RS03175	3	1	4	8	2	0	2	4
BTHUR0008_RS03180	10	1	11	13	5	4	6	4
BTHUR0008_RS03185	6	0	7	11	0	0	5	2
BTHUR0008_RS03190	1	1	0	3	0	1	0	0
BTHUR0008_RS03195	1	1	4	7	1	1	0	2
BTHUR0008_RS03200	11	3	9	26	1	3	7	5
BTHUR0008_RS03205	2	1	2	7	4	1	4	2
BTHUR0008_RS03210	18	5	28	43	11	9	27	17
BTHUR0008_RS03215	3	0	2	1	1	0	0	0
BTHUR0008_RS03220	0	0	1	8	0	0	1	0
BTHUR0008_RS03225	15	2	16	33	6	4	5	8
BTHUR0008_RS03230	7	1	11	35	2	4	8	3
BTHUR0008_RS03235	30	7	44	80	13	12	19	11
BTHUR0008_RS03240	0	2	1	3	0	0	0	0
BTHUR0008_RS03245	0	0	0	6	0	1	0	0
BTHUR0008_RS03250	18	6	12	17	1	3	1	1
BTHUR0008_RS03255	1	0	3	17	3	0	0	2
BTHUR0008_RS03260	32	5	29	95	18	18	21	19
BTHUR0008_RS03265	23	4	21	24	4	4	5	2
BTHUR0008_RS03270	8	4	6	9	0	0	2	2
BTHUR0008_RS03275	12	7	23	56	13	13	7	6
BTHUR0008_RS03280	1	1	6	15	0	0	0	1
BTHUR0008_RS03285	10	2	16	17	0	0	5	1
BTHUR0008_RS03290	8	4	9	15	0	0	1	0
BTHUR0008_RS03295	4	1	6	13	4	0	1	2
BTHUR0008_RS03300	6	2	8	11	2	4	9	2
BTHUR0008_RS03305	10	7	20	59	7	4	12	9
BTHUR0008_RS03310	5	3	10	21	2	5	4	2
BTHUR0008_RS03315	5	0	3	7	1	0	0	0
BTHUR0008_RS03320	15	3	20	21	5	2	7	11
BTHUR0008_RS03325	10	2	9	12	1	1	2	5
BTHUR0008_RS03330	2	1	6	2	2	0	0	0
BTHUR0008_RS03335	14	1	9	28	2	4	4	7
BTHUR0008_RS03340	14	5	35	97	8	6	5	6
BTHUR0008_RS03345	7	3	5	26	7	6	7	7
BTHUR0008_RS03350	21	4	29	59	5	2	9	8
BTHUR0008_RS03355	2	0	1	3	1	0	0	0
BTHUR0008_RS03360	5	0	7	8	0	1	2	6
BTHUR0008_RS03365	689	301	1046	1639	777	513	771	748
BTHUR0008_RS03370	242	80	388	608	429	294	659	523
BTHUR0008_RS03375	585	180	515	1047	203	147	246	184
BTHUR0008_RS03380	279	140	289	730	97	82	140	116
BTHUR0008_RS03385	1903	821	1995	3279	459	377	813	601
BTHUR0008_RS03390	169	26	176	427	71	55	71	52
BTHUR0008_RS03395	1704	800	1411	2558	936	559	947	1379
BTHUR0008_RS03400	595	270	503	1076	204	145	211	243
BTHUR0008_RS03405	176	59	209	395	89	71	132	128
BTHUR0008_RS03410	3498	1122	2837	5150	888	603	1185	886
BTHUR0008_RS03415	9946	4920	11113	21152	9133	5962	11418	9470
rbsC	17498	10821	25054	45609	11871	9570	12117	14343
BTHUR0008_RS03425	572	357	1580	3060	481	285	295	485
BTHUR0008_RS03430	272	121	489	977	176	108	108	186
BTHUR0008_RS03435	699	280	1234	2211	265	253	159	293
BTHUR0008_RS03440	140	52	108	247	68	42	43	76
BTHUR0008_RS03445	4	1	9	17	9	3	3	6
BTHUR0008_RS03450	47	16	61	122	24	17	14	33
BTHUR0008_RS03455	9	3	20	36	8	4	7	3
BTHUR0008_RS03460	101	48	112	225	56	33	53	61
BTHUR0008_RS03465	359	152	239	841	279	213	418	586
BTHUR0008_RS03470	1171	440	491	1881	215	129	317	380
BTHUR0008_RS03475	733	291	338	1394	278	185	308	341
BTHUR0008_RS03480	1534	1536	2720	4016	1081	731	1156	1101
BTHUR0008_RS03485	0	0	0	0	0	0	0	0
BTHUR0008_RS03490	0	0	0	0	0	0	0	0
BTHUR0008_RS03495	0	0	0	0	0	0	0	0
BTHUR0008_RS03500	0	0	0	0	0	0	0	0
BTHUR0008_RS03505	861	421	1310	2157	399	299	386	394
BTHUR0008_RS03510	0	0	0	0	0	0	0	0
BTHUR0008_RS03515	2	0	3	12	0	1	2	1
BTHUR0008_RS03520	0	0	0	0	0	0	0	0
BTHUR0008_RS03525	0	0	0	0	0	0	0	0
BTHUR0008_RS03530	15	15	26	34	3	2	1	7
BTHUR0008_RS03535	0	0	0	0	0	0	0	0
BTHUR0008_RS03540	0	0	0	0	0	0	0	0
BTHUR0008_RS03545	1	0	1	3	1	1	2	0
BTHUR0008_RS03550	0	0	0	0	0	0	0	0
BTHUR0008_RS03555	52	16	41	84	26	11	10	20
BTHUR0008_RS03560	1064	345	969	2171	444	256	562	432
BTHUR0008_RS03565	236	68	167	298	68	48	102	66
BTHUR0008_RS03570	3765	1440	2594	5510	1083	665	1275	1144
BTHUR0008_RS03575	36	15	47	82	21	8	14	7
BTHUR0008_RS03580	61	22	66	138	27	8	10	32
BTHUR0008_RS03585	57	14	74	137	11	13	12	15
BTHUR0008_RS03590	57	20	54	112	36	11	18	22
BTHUR0008_RS03595	11	0	18	44	8	3	10	6
BTHUR0008_RS03600	97	38	127	271	46	33	42	45
BTHUR0008_RS03605	7	2	4	11	0	1	1	3
BTHUR0008_RS03610	38	6	29	88	21	16	30	23
BTHUR0008_RS03615	52	16	75	156	30	22	19	37
BTHUR0008_RS03620	84	29	76	149	21	18	22	25
BTHUR0008_RS03625	52	30	93	150	40	41	62	47
BTHUR0008_RS03630	20	10	27	56	22	13	25	20
BTHUR0008_RS03635	1	1	0	7	1	4	1	4
BTHUR0008_RS03640	2	0	0	1	0	0	0	0
BTHUR0008_RS03645	50	20	51	93	104	56	123	145
BTHUR0008_RS03650	123	45	126	322	173	133	168	213
BTHUR0008_RS03655	42	18	38	86	65	40	93	71
BTHUR0008_RS03660	27	7	30	49	30	9	24	37
BTHUR0008_RS03665	26	5	13	29	11	10	10	16
BTHUR0008_RS03670	106	35	67	169	50	51	54	49
BTHUR0008_RS03675	301	113	284	477	124	85	134	115
BTHUR0008_RS03680	135	53	149	287	32	27	69	36
BTHUR0008_RS03685	578	249	530	971	238	179	433	271
BTHUR0008_RS03690	1	1	6	5	1	3	2	0
BTHUR0008_RS03695	47	24	33	87	17	14	16	14
BTHUR0008_RS03700	26	16	25	68	9	17	13	28
BTHUR0008_RS03705	166	66	133	259	61	60	80	81
BTHUR0008_RS03710	40	13	38	97	15	11	9	9
BTHUR0008_RS03715	26	9	20	66	3	4	6	9
BTHUR0008_RS03720	88	36	94	173	24	13	12	20
BTHUR0008_RS03725	152	65	120	215	46	27	35	23
BTHUR0008_RS03730	105	36	113	204	27	20	33	28
BTHUR0008_RS03735	777	232	747	1651	264	169	208	279
BTHUR0008_RS03740	1	1	3	1	0	0	1	0
BTHUR0008_RS03745	142	98	191	410	38	30	62	35
BTHUR0008_RS03750	30	15	47	70	18	13	22	31
BTHUR0008_RS03755	13	5	13	23	5	1	7	7
BTHUR0008_RS03760	25	11	27	58	16	15	7	16
BTHUR0008_RS03765	7	5	5	6	5	5	5	2
BTHUR0008_RS03770	3593	1393	3967	6345	314	261	535	307
BTHUR0008_RS03775	77	27	87	143	8	11	12	12
BTHUR0008_RS03780	113	34	89	207	50	36	56	57
BTHUR0008_RS03785	12	2	7	35	1	3	1	4
BTHUR0008_RS03790	69	18	56	72	6	6	8	16
BTHUR0008_RS03795	82	28	80	261	21	10	41	43
BTHUR0008_RS03800	91	29	77	110	25	24	42	30
BTHUR0008_RS03805	15	5	15	54	4	4	10	12
BTHUR0008_RS03810	8	1	17	29	4	4	4	7
BTHUR0008_RS03815	0	2	0	6	0	1	0	0
BTHUR0008_RS03820	3	0	3	4	0	0	0	2
BTHUR0008_RS03825	4	3	8	9	0	0	2	4
BTHUR0008_RS03830	32	11	41	105	36	15	27	20
BTHUR0008_RS03835	240	107	257	646	204	136	220	221
BTHUR0008_RS03840	85	27	59	121	24	6	28	20
BTHUR0008_RS03845	11367	5745	10649	21734	5969	4510	7468	5482
BTHUR0008_RS03850	130	22	155	480	40	36	62	92
BTHUR0008_RS03855	303	111	243	520	78	55	85	98
BTHUR0008_RS03860	375	224	436	850	322	174	346	278
BTHUR0008_RS03865	290	165	212	388	218	104	607	315
BTHUR0008_RS03870	91	37	99	230	40	32	101	71
BTHUR0008_RS03875	19	6	25	39	7	7	9	6
BTHUR0008_RS03880	19	11	17	34	1	8	6	6
BTHUR0008_RS03885	12	5	15	33	8	2	6	6
BTHUR0008_RS03890	7	0	3	8	1	0	1	1
BTHUR0008_RS03895	16	0	12	18	7	6	7	8
BTHUR0008_RS03900	8841	3304	6386	11247	4110	2550	5319	2533
BTHUR0008_RS03905	9776	4406	8115	16694	2835	1796	3037	2333
BTHUR0008_RS03910	7928	3473	8820	18915	6316	4070	6908	5270
BTHUR0008_RS03915	9718	4546	10774	21290	5076	3405	4682	3722
BTHUR0008_RS03920	150	76	182	344	68	61	56	77
BTHUR0008_RS03925	23	8	17	68	6	3	11	8
BTHUR0008_RS03930	109	38	106	225	85	31	60	45
BTHUR0008_RS03935	1355	407	1102	2145	425	364	287	329
BTHUR0008_RS03940	1	2	9	7	4	0	4	6
BTHUR0008_RS03945	0	0	1	0	0	0	3	0
BTHUR0008_RS03950	11	1	13	12	8	10	12	16
BTHUR0008_RS03955	30	16	30	70	28	8	25	20
BTHUR0008_RS03960	55	21	52	101	37	14	22	26
BTHUR0008_RS03965	16	2	7	32	6	9	9	4
BTHUR0008_RS03970	7	4	5	10	4	2	6	4
BTHUR0008_RS03975	53	22	77	127	39	18	33	44
BTHUR0008_RS03980	78	40	72	174	42	10	32	41
BTHUR0008_RS03985	9	5	6	18	3	2	5	0
BTHUR0008_RS03990	27	15	14	33	17	24	18	18
BTHUR0008_RS03995	119	33	110	237	53	28	77	44
BTHUR0008_RS04000	400	135	321	607	76	38	74	75
BTHUR0008_RS04005	29	14	31	36	9	1	11	4
BTHUR0008_RS04010	26	6	20	64	22	12	8	13
BTHUR0008_RS04015	45	17	55	67	9	8	19	14
BTHUR0008_RS04020	61	16	116	148	20	22	32	35
BTHUR0008_RS04025	223	46	266	581	67	57	80	55
murQ	39	11	76	138	15	10	10	11
BTHUR0008_RS04035	19	5	27	42	12	2	6	11
BTHUR0008_RS04040	29	6	16	43	13	7	6	11
BTHUR0008_RS04045	1	1	3	3	0	0	2	0
BTHUR0008_RS04050	1	2	4	5	0	0	0	1
BTHUR0008_RS04055	2	2	8	6	1	0	2	1
BTHUR0008_RS04060	13	5	14	41	7	3	6	6
BTHUR0008_RS04065	11	3	21	62	4	4	6	9
BTHUR0008_RS04070	5	4	11	23	7	1	2	1
BTHUR0008_RS04075	20	17	26	64	16	7	12	16
BTHUR0008_RS04080	3	5	11	14	8	4	7	2
BTHUR0008_RS04085	16	2	14	32	7	11	7	10
BTHUR0008_RS04090	25	6	16	67	9	7	11	11
BTHUR0008_RS04095	1486	577	1623	2884	377	273	341	320
BTHUR0008_RS04100	739	257	677	1215	125	93	108	85
BTHUR0008_RS04105	41	16	28	61	16	17	26	18
BTHUR0008_RS04110	24	7	35	52	10	3	6	10
BTHUR0008_RS04115	26	13	12	24	4	2	8	4
BTHUR0008_RS04120	139	34	118	251	55	51	80	69
BTHUR0008_RS04125	12	1	13	29	5	3	2	9
BTHUR0008_RS04130	0	0	1	3	0	1	0	0
BTHUR0008_RS04135	20	12	33	42	5	5	12	10
BTHUR0008_RS04140	44	26	62	119	25	19	17	28
BTHUR0008_RS04145	81	27	74	135	11	13	14	14
BTHUR0008_RS04150	1212	413	1375	2677	611	353	169	303
BTHUR0008_RS04155	90	34	106	231	63	40	52	59
BTHUR0008_RS04160	235	69	247	477	97	70	93	123
BTHUR0008_RS04165	2971	1008	2301	4692	949	639	710	1008
BTHUR0008_RS04170	41	9	52	107	22	11	26	28
BTHUR0008_RS04175	122	42	131	263	54	41	58	60
BTHUR0008_RS04180	1475	832	4378	3217	2643	1473	725	698
BTHUR0008_RS04185	908	341	2770	2230	884	501	188	236
BTHUR0008_RS04190	991	346	2468	1821	1447	904	339	525
BTHUR0008_RS04195	0	0	2	0	2	0	0	1
BTHUR0008_RS04200	2	0	5	3	0	0	0	1
BTHUR0008_RS04205	3	4	8	18	2	2	1	0
BTHUR0008_RS04210	23	4	12	31	13	5	6	3
BTHUR0008_RS04215	476	162	417	927	184	131	176	189
BTHUR0008_RS04220	2271	1155	1705	3662	1680	934	1796	1489
BTHUR0008_RS04225	11	2	3	19	6	4	1	2
BTHUR0008_RS04230	14	4	4	23	1	0	2	4
BTHUR0008_RS04235	354	115	399	675	213	143	192	281
BTHUR0008_RS04240	298	86	209	508	99	69	95	94
BTHUR0008_RS04245	65	17	39	132	4	3	15	4
BTHUR0008_RS04250	71	31	78	170	37	30	44	34
BTHUR0008_RS04255	12	5	13	29	2	0	3	4
BTHUR0008_RS04260	2289	624	2530	5818	1716	1039	1228	1598
BTHUR0008_RS04265	11937	4360	11181	23609	2795	1913	2797	2651
BTHUR0008_RS04270	5840	2246	4392	8719	1893	1335	1743	1576
BTHUR0008_RS04275	148	60	205	300	72	37	55	73
BTHUR0008_RS04280	1	0	3	0	0	0	0	0
BTHUR0008_RS04285	826	263	562	1090	90	87	103	91
BTHUR0008_RS04290	415	97	328	832	139	92	122	197
BTHUR0008_RS04295	922	349	878	1620	360	207	291	257
BTHUR0008_RS04300	526	153	524	958	163	107	156	164
BTHUR0008_RS04305	7544	2652	8474	17473	3433	2144	3146	3491
BTHUR0008_RS04310	752	347	808	1694	345	256	346	267
BTHUR0008_RS04315	63	27	69	146	49	33	39	45
BTHUR0008_RS04320	1221	539	1486	3808	493	329	498	416
BTHUR0008_RS04325	79	24	80	193	29	21	28	17
BTHUR0008_RS04330	0	0	1	1	1	0	1	0
BTHUR0008_RS04335	445	160	409	907	208	147	242	225
BTHUR0008_RS04340	2249	839	2614	5121	1268	831	781	1006
BTHUR0008_RS04345	1460	570	1436	2942	528	354	417	483
BTHUR0008_RS04350	0	1	1	0	0	0	0	0
BTHUR0008_RS04355	23	3	15	36	2	2	3	4
BTHUR0008_RS04360	20	3	30	33	19	15	19	21
BTHUR0008_RS04365	77	30	99	183	55	46	60	56
BTHUR0008_RS04370	198	45	2513	283	4264	2274	1889	1648
BTHUR0008_RS04375	4	5	152	13	630	310	203	271
BTHUR0008_RS04380	6	2	77	24	271	119	84	92
BTHUR0008_RS04385	17	4	67	36	600	400	265	414
BTHUR0008_RS04390	37	9	79	70	734	418	366	426
BTHUR0008_RS04395	30	17	43	62	16	9	17	10
BTHUR0008_RS04400	100	44	115	224	54	23	63	66
BTHUR0008_RS04405	6	3	7	8	3	1	2	5
BTHUR0008_RS04410	17	9	14	19	4	0	6	4
BTHUR0008_RS04415	12	8	22	62	1	4	8	5
BTHUR0008_RS04420	16	12	10	37	10	4	2	6
BTHUR0008_RS04425	26	11	13	22	6	0	6	7
BTHUR0008_RS04430	38	15	42	77	13	10	30	13
BTHUR0008_RS04435	10	3	21	42	10	4	7	12
BTHUR0008_RS04440	5	0	3	9	3	1	6	3
BTHUR0008_RS04445	9	8	20	65	9	4	9	18
BTHUR0008_RS04450	306	79	348	702	86	58	84	86
BTHUR0008_RS04455	1850	683	2043	4017	483	289	593	486
BTHUR0008_RS04460	14	5	3	14	2	1	2	1
BTHUR0008_RS04465	16	2	7	21	1	0	4	4
BTHUR0008_RS04470	49	24	75	162	19	16	43	28
BTHUR0008_RS04475	172	58	141	261	36	22	45	36
BTHUR0008_RS04480	182	49	165	340	29	25	19	39
BTHUR0008_RS04485	55	18	39	77	29	14	10	24
BTHUR0008_RS04490	63	12	44	77	17	13	24	21
BTHUR0008_RS04495	38	7	44	67	10	18	15	17
BTHUR0008_RS04500	273	126	231	469	157	133	240	182
BTHUR0008_RS04505	1289	515	1531	3834	484	298	637	461
BTHUR0008_RS04510	41	9	22	47	6	1	9	4
BTHUR0008_RS04515	32	17	37	73	16	10	17	13
BTHUR0008_RS04520	8	3	3	12	4	0	4	2
BTHUR0008_RS04525	6	1	4	6	2	2	6	3
BTHUR0008_RS04530	178	54	111	305	69	34	61	69
BTHUR0008_RS04535	180	53	181	361	50	27	52	52
BTHUR0008_RS04540	209	87	260	417	43	23	41	35
BTHUR0008_RS04545	42	19	28	55	6	5	14	7
BTHUR0008_RS04550	12	7	14	31	4	7	10	6
BTHUR0008_RS04555	43	13	52	80	15	10	15	16
BTHUR0008_RS04560	28	15	24	56	15	6	11	17
BTHUR0008_RS04565	3249	1252	3492	6584	2124	1387	2621	1897
BTHUR0008_RS04570	38	8	28	50	10	9	3	3
BTHUR0008_RS04575	71	21	43	118	37	24	46	40
BTHUR0008_RS04580	98	55	151	237	78	42	72	59
BTHUR0008_RS04585	90	37	131	196	40	22	36	40
BTHUR0008_RS04590	2	0	2	2	1	3	1	3
BTHUR0008_RS04595	41	8	47	95	25	14	12	24
BTHUR0008_RS04600	58	9	62	156	13	8	11	10
BTHUR0008_RS04605	17	7	18	40	1	2	2	5
BTHUR0008_RS04610	2	1	2	2	0	0	0	5
BTHUR0008_RS04615	5	2	7	21	4	1	0	4
BTHUR0008_RS04620	0	0	0	4	1	0	0	0
BTHUR0008_RS04625	530	166	574	1231	146	79	132	147
BTHUR0008_RS04630	106	62	154	354	65	33	60	41
BTHUR0008_RS04635	77	15	67	140	13	13	15	18
BTHUR0008_RS04640	16	6	12	14	5	1	3	5
BTHUR0008_RS04645	2	2	2	7	1	1	0	0
BTHUR0008_RS04650	5	1	4	12	3	2	4	1
BTHUR0008_RS04655	2	1	1	7	1	0	1	1
BTHUR0008_RS04660	1	0	0	1	0	0	1	3
BTHUR0008_RS04665	10	1	8	16	2	0	6	5
BTHUR0008_RS04670	4	0	8	20	8	8	3	6
BTHUR0008_RS04675	4	1	8	22	2	1	1	0
BTHUR0008_RS04680	3	0	1	9	2	0	4	0
BTHUR0008_RS04685	12	6	23	48	4	4	4	5
BTHUR0008_RS04690	3	2	6	3	2	0	1	1
BTHUR0008_RS04695	5	2	7	15	0	2	5	1
BTHUR0008_RS04700	2	0	3	2	3	0	0	0
BTHUR0008_RS04705	227	110	220	524	102	51	92	105
BTHUR0008_RS04710	2361	783	2584	4585	552	349	707	586
BTHUR0008_RS04715	25	9	22	66	3	4	9	7
BTHUR0008_RS04720	10	4	7	23	6	3	2	3
BTHUR0008_RS04725	54	24	60	81	13	4	8	26
BTHUR0008_RS04730	19	2	13	50	9	2	4	7
BTHUR0008_RS04735	185	107	233	422	105	58	99	114
BTHUR0008_RS04740	181	110	209	419	83	73	132	137
BTHUR0008_RS04745	3	1	6	4	3	1	0	2
BTHUR0008_RS04750	164	90	184	301	120	83	117	83
BTHUR0008_RS04755	17	6	10	11	11	2	5	12
BTHUR0008_RS04760	205	77	256	467	100	65	95	114
BTHUR0008_RS04765	816	278	1043	2323	383	242	282	348
BTHUR0008_RS04770	1287	676	1420	2971	1026	656	919	1084
BTHUR0008_RS04775	202	75	153	408	49	27	59	48
BTHUR0008_RS04780	211	94	221	401	75	61	84	83
BTHUR0008_RS04785	190	80	241	405	193	93	130	271
BTHUR0008_RS04790	167	67	133	248	83	43	75	91
BTHUR0008_RS04795	0	0	0	0	0	0	0	0
BTHUR0008_RS04800	5	0	2	12	2	1	2	0
BTHUR0008_RS04805	4	3	7	10	1	2	8	4
BTHUR0008_RS04810	23	17	25	73	18	9	21	33
BTHUR0008_RS04815	12	3	14	25	8	5	7	8
BTHUR0008_RS04820	16	4	6	15	3	2	9	1
BTHUR0008_RS04825	211	69	229	385	124	90	240	166
BTHUR0008_RS04830	394	139	560	964	249	173	418	264
BTHUR0008_RS04835	32	9	27	57	5	2	6	11
BTHUR0008_RS04840	11	7	16	30	2	4	3	9
BTHUR0008_RS04845	549	268	655	1333	337	284	401	355
BTHUR0008_RS04850	3781	2106	7475	16220	3763	3043	4420	4426
glpK	12661	6058	15791	29906	6614	4546	8144	7260
BTHUR0008_RS04860	50084	27465	55865	117121	19470	13811	21472	20633
BTHUR0008_RS04865	44	19	69	142	19	10	16	14
BTHUR0008_RS04870	51	30	64	144	29	20	21	34
BTHUR0008_RS04875	28	7	28	48	1	4	5	6
lstR	180	83	412	698	45	31	39	63
BTHUR0008_RS04885	98	31	123	224	17	11	26	30
BTHUR0008_RS04890	415	177	421	851	256	166	158	182
BTHUR0008_RS04895	30	6	40	78	13	11	7	20
prsA_1	14083	5841	12688	28020	4026	2975	4207	3586
BTHUR0008_RS04905	154	64	112	235	64	37	82	62
BTHUR0008_RS04910	88	20	110	219	42	27	27	54
BTHUR0008_RS04915	683	299	1053	1913	522	345	741	656
BTHUR0008_RS04920	1574	621	1597	2459	268	192	264	255
BTHUR0008_RS04925	199	57	177	303	59	48	109	82
BTHUR0008_RS04930	725	230	710	1445	220	125	338	281
BTHUR0008_RS04935	1404	666	1581	3175	738	651	987	1073
BTHUR0008_RS04940	1161	533	1278	2633	1223	859	1359	1775
BTHUR0008_RS04945	5	0	3	2	2	0	2	2
BTHUR0008_RS04950	37	22	41	57	24	22	42	33
BTHUR0008_RS04955	7	3	5	12	0	0	0	0
BTHUR0008_RS04960	59	17	50	93	10	6	11	8
BTHUR0008_RS04965	124	62	127	318	37	33	84	65
BTHUR0008_RS04970	117	36	227	455	83	52	55	88
BTHUR0008_RS04975	5	7	11	37	3	3	5	6
BTHUR0008_RS04980	60	17	69	173	54	18	39	33
BTHUR0008_RS04985	16	8	21	51	3	5	11	6
BTHUR0008_RS04990	253	102	248	474	136	81	136	100
BTHUR0008_RS04995	1083	480	850	2069	352	267	353	350
BTHUR0008_RS05000	436	162	582	1056	294	194	260	311
BTHUR0008_RS05005	91	75	120	254	107	60	66	101
BTHUR0008_RS05010	79	49	80	244	40	17	29	20
BTHUR0008_RS05015	89	40	55	158	12	8	13	14
BTHUR0008_RS05020	12	4	20	57	5	2	2	7
BTHUR0008_RS05025	1416	434	1639	3672	2652	1675	1839	2404
BTHUR0008_RS05030	61	12	54	87	90	43	76	95
BTHUR0008_RS05035	64	23	87	157	36	15	47	44
BTHUR0008_RS05040	124	33	111	176	35	19	45	38
BTHUR0008_RS05045	66	14	59	87	12	7	15	20
BTHUR0008_RS05050	341	111	530	953	98	53	85	85
BTHUR0008_RS05055	472	183	568	1132	160	109	195	178
BTHUR0008_RS05060	331	141	308	601	81	43	121	107
BTHUR0008_RS05065	37	14	58	163	23	8	28	28
BTHUR0008_RS05070	2460	796	2216	6279	654	418	853	988
BTHUR0008_RS05075	2934	814	2285	6912	839	524	1342	1375
BTHUR0008_RS05080	2503	574	1514	4461	291	192	406	509
BTHUR0008_RS05085	206	88	211	368	134	69	174	155
BTHUR0008_RS05090	151	65	204	324	70	50	84	80
BTHUR0008_RS05095	4	1	2	1	2	0	0	0
BTHUR0008_RS05100	308	122	229	505	123	68	123	99
BTHUR0008_RS05105	44	16	43	123	4	7	11	8
BTHUR0008_RS05110	310	100	332	675	91	75	106	97
BTHUR0008_RS05115	311	100	243	486	90	53	82	74
BTHUR0008_RS05120	12	6	15	28	4	1	8	3
BTHUR0008_RS05125	1	0	1	0	1	0	0	0
BTHUR0008_RS05130	1	0	1	2	0	0	0	0
BTHUR0008_RS05135	77	53	83	204	117	95	154	126
BTHUR0008_RS05140	21	18	68	92	26	9	19	28
BTHUR0008_RS05145	2616	1569	4621	8120	3341	2632	3485	3732
BTHUR0008_RS05150	5	2	2	8	7	1	2	5
BTHUR0008_RS05155	757	268	587	1056	298	210	292	357
BTHUR0008_RS05160	1210	472	1034	2072	288	206	332	264
BTHUR0008_RS05165	5	1	2	8	7	1	2	3
BTHUR0008_RS05170	9	7	5	14	10	10	10	12
BTHUR0008_RS05175	0	0	0	2	0	0	0	0
BTHUR0008_RS05180	8	1	7	11	1	3	3	0
BTHUR0008_RS05185	3	0	6	4	1	1	1	1
BTHUR0008_RS05190	7	2	7	4	4	0	2	4
BTHUR0008_RS05195	18	13	22	39	14	15	6	11
BTHUR0008_RS05200	2125	1343	2044	3886	1751	1123	2399	1831
BTHUR0008_RS05205	163	59	172	317	80	48	115	96
BTHUR0008_RS05210	37	11	42	68	12	10	8	12
BTHUR0008_RS05215	118	59	142	208	36	36	48	56
BTHUR0008_RS05220	34	16	41	105	18	13	22	17
BTHUR0008_RS05225	106	39	162	298	54	26	57	53
BTHUR0008_RS05230	273	114	302	505	100	55	82	78
BTHUR0008_RS05235	73	38	89	148	40	15	24	33
BTHUR0008_RS05240	124	33	109	238	36	26	40	43
BTHUR0008_RS05245	5	3	11	23	5	3	0	6
BTHUR0008_RS05250	83	30	75	155	3	8	5	8
BTHUR0008_RS05255	65	42	92	169	39	19	25	33
BTHUR0008_RS05260	2220	920	2054	3786	857	566	668	779
BTHUR0008_RS05265	129	46	154	361	82	57	91	102
BTHUR0008_RS05270	500	104	392	1426	62	52	104	231
BTHUR0008_RS05275	32	19	39	91	28	11	30	40
BTHUR0008_RS05280	34	22	39	82	30	21	48	28
BTHUR0008_RS05285	134	63	155	277	44	27	63	33
BTHUR0008_RS05290	141	49	144	249	54	41	62	63
BTHUR0008_RS05295	1434	381	869	1303	439	238	501	338
BTHUR0008_RS05300	21	11	12	42	14	12	11	14
BTHUR0008_RS05305	150	67	109	177	81	50	81	72
BTHUR0008_RS05310	76	27	82	141	59	32	55	36
BTHUR0008_RS05315	40	9	48	93	23	8	14	14
BTHUR0008_RS05320	87	21	84	176	34	24	26	33
BTHUR0008_RS05325	1126	394	1286	2497	704	396	753	796
BTHUR0008_RS05330	2239	835	2433	4880	1521	890	1352	1735
BTHUR0008_RS05335	23	6	25	49	3	0	2	5
BTHUR0008_RS05340	13	6	19	42	23	14	15	16
BTHUR0008_RS05345	24	7	26	44	15	14	5	13
BTHUR0008_RS05350	3	0	0	4	0	1	0	1
BTHUR0008_RS05355	3	2	6	18	2	1	1	7
BTHUR0008_RS05360	7	4	5	21	3	2	0	4
BTHUR0008_RS05365	9	2	3	12	8	3	1	1
BTHUR0008_RS05370	39	8	30	67	17	9	14	15
BTHUR0008_RS05375	25	10	19	62	28	22	28	25
BTHUR0008_RS05380	1	1	3	9	3	1	1	0
rocD	786	393	1010	1726	775	539	1007	1086
BTHUR0008_RS05390	173	30	156	286	57	43	64	64
BTHUR0008_RS05395	4	2	3	9	0	0	1	1
BTHUR0008_RS05400	19	10	20	70	8	7	12	11
BTHUR0008_RS05405	169	83	81	259	60	32	81	111
BTHUR0008_RS05410	928	299	686	1572	413	176	283	401
BTHUR0008_RS05415	41	18	43	90	31	18	40	31
BTHUR0008_RS05420	15	5	24	32	5	2	9	18
BTHUR0008_RS05425	65	27	49	125	16	14	30	18
BTHUR0008_RS05430	763	324	580	1208	169	119	192	122
BTHUR0008_RS05435	2404	843	2425	4337	1143	787	845	894
prsA_2	325	99	234	647	175	132	465	206
BTHUR0008_RS05445	58	15	57	145	39	33	30	43
BTHUR0008_RS05450	8	4	8	26	3	1	13	5
BTHUR0008_RS05455	74	33	81	107	8	8	16	17
BTHUR0008_RS05460	229	74	219	466	87	43	89	60
BTHUR0008_RS05465	39	15	35	100	31	18	25	44
BTHUR0008_RS05470	1812	633	1947	3898	855	537	1068	1034
BTHUR0008_RS05475	1382	1346	2078	2311	7109	4668	8661	7187
BTHUR0008_RS05480	8	1	8	24	6	3	4	6
BTHUR0008_RS05485	24	8	22	42	18	7	10	11
BTHUR0008_RS05490	20	8	31	65	7	1	9	4
BTHUR0008_RS05495	2974	1156	5162	9679	2295	1335	1650	2288
BTHUR0008_RS05500	5161	2397	6626	11343	3440	2191	2747	3818
BTHUR0008_RS05505	88	40	107	243	59	43	36	83
BTHUR0008_RS05510	17	4	19	47	11	12	16	18
BTHUR0008_RS05515	1864	687	1493	2868	363	225	448	437
BTHUR0008_RS05520	60	9	80	126	68	48	96	75
BTHUR0008_RS05525	417	178	562	1194	321	207	398	480
BTHUR0008_RS05530	114	53	126	271	119	41	203	160
BTHUR0008_RS05535	163	60	156	304	184	111	313	244
BTHUR0008_RS05540	376	126	340	705	321	179	414	371
BTHUR0008_RS05545	344	127	350	709	569	388	871	798
BTHUR0008_RS05550	555	290	636	1161	290	224	231	312
BTHUR0008_RS05555	3130	1335	3628	7219	2009	1348	2752	2961
BTHUR0008_RS05560	11	3	5	25	2	2	0	9
BTHUR0008_RS05565	1160	512	1242	1965	389	215	515	397
BTHUR0008_RS05570	40	9	39	64	23	19	18	25
BTHUR0008_RS05575	1505	589	1728	3811	747	578	905	884
BTHUR0008_RS05580	460	175	530	1132	168	94	125	180
BTHUR0008_RS05585	32	14	47	89	29	20	9	17
BTHUR0008_RS05590	4026	1544	4617	9501	1693	1129	1664	1847
BTHUR0008_RS05595	525	258	447	662	496	245	344	302
BTHUR0008_RS05600	481	132	316	791	114	72	99	88
BTHUR0008_RS05605	363	123	229	617	150	82	121	115
BTHUR0008_RS05610	371	105	465	982	47	30	41	71
BTHUR0008_RS05615	1000	267	1138	2505	258	170	226	303
ppnK_1	1690	611	2519	5361	375	233	327	364
BTHUR0008_RS05625	2930	1051	3548	6821	1345	802	1276	1608
BTHUR0008_RS05630	45	9	36	94	23	11	16	13
BTHUR0008_RS05635	100	44	90	237	37	19	53	46
BTHUR0008_RS05640	22	10	13	39	7	4	8	14
BTHUR0008_RS05645	12	3	12	15	7	0	4	1
BTHUR0008_RS05650	23	1	8	30	3	3	3	3
BTHUR0008_RS05655	2	3	1	5	1	0	1	1
BTHUR0008_RS05660	1	3	1	2	7	3	3	8
BTHUR0008_RS05665	22	1	8	38	6	4	5	3
BTHUR0008_RS05670	14	2	9	21	6	1	6	3
BTHUR0008_RS05675	12	5	20	36	4	2	1	3
BTHUR0008_RS05680	2	2	3	8	2	1	1	0
BTHUR0008_RS05685	5	1	14	25	2	2	1	2
BTHUR0008_RS05690	4	0	6	11	4	1	1	4
BTHUR0008_RS05695	55	28	76	141	45	38	36	42
BTHUR0008_RS05700	55	19	58	123	22	20	24	24
BTHUR0008_RS05705	11126	4337	11787	20803	5089	3458	5404	6113
BTHUR0008_RS05710	11	1	5	12	8	3	4	2
BTHUR0008_RS05715	4	6	2	14	8	5	6	1
BTHUR0008_RS05720	8	2	14	24	5	3	5	9
BTHUR0008_RS05725	7	3	9	24	8	6	6	4
BTHUR0008_RS05730	11	4	3	9	1	2	1	0
BTHUR0008_RS05735	1	0	3	0	1	1	0	0
BTHUR0008_RS05740	947	430	1101	2149	640	411	428	463
BTHUR0008_RS05745	161	53	135	292	56	44	63	80
BTHUR0008_RS05750	481	234	454	755	217	155	325	294
BTHUR0008_RS05755	793	283	639	1276	282	205	429	431
BTHUR0008_RS05760	102	18	161	292	56	39	54	64
BTHUR0008_RS05765	3	1	4	6	2	1	3	1
BTHUR0008_RS05770	3	2	3	0	4	0	0	1
BTHUR0008_RS05775	1257	449	1526	3015	775	529	713	824
BTHUR0008_RS05780	262	80	314	487	352	215	397	319
BTHUR0008_RS05785	43	14	59	127	18	9	27	31
BTHUR0008_RS05790	10	1	8	13	1	3	4	0
BTHUR0008_RS05795	10	2	12	21	1	1	6	6
BTHUR0008_RS05800	3	0	6	7	1	1	2	1
BTHUR0008_RS05805	3	0	1	16	3	2	6	2
BTHUR0008_RS05810	12	8	17	22	16	7	15	18
BTHUR0008_RS05815	14	6	18	34	13	6	13	9
BTHUR0008_RS05820	8	6	13	37	0	1	0	3
BTHUR0008_RS05825	37	15	33	50	24	12	16	27
BTHUR0008_RS05830	30	12	38	62	10	11	15	13
BTHUR0008_RS05835	38	11	21	38	7	14	15	19
BTHUR0008_RS05840	0	1	3	6	0	0	2	2
BTHUR0008_RS05845	20	5	16	65	19	4	14	15
BTHUR0008_RS05850	0	2	6	0	11	0	4	2
BTHUR0008_RS05855	1068	459	1091	2407	541	348	590	611
BTHUR0008_RS05860	5	1	5	12	4	2	3	3
BTHUR0008_RS05865	215	44	370	706	56	40	42	37
BTHUR0008_RS05870	15	3	20	46	7	4	5	7
BTHUR0008_RS05875	34	18	28	62	20	24	24	23
BTHUR0008_RS05880	13	12	14	35	8	1	1	5
BTHUR0008_RS05885	17	8	24	34	13	5	11	5
BTHUR0008_RS05890	1914	668	1889	3290	920	689	1312	1201
BTHUR0008_RS05895	5980	3281	5948	11870	6180	4246	9164	8253
BTHUR0008_RS05900	13	2	15	44	10	12	21	18
BTHUR0008_RS05905	23	10	20	48	11	6	29	11
BTHUR0008_RS05910	20	4	9	12	2	0	3	2
BTHUR0008_RS05915	32	16	69	107	30	16	23	27
BTHUR0008_RS05920	13	5	11	43	5	3	4	3
BTHUR0008_RS05925	320	135	564	1252	236	159	233	300
BTHUR0008_RS05930	93	24	84	311	44	30	42	44
BTHUR0008_RS05935	182	73	277	537	108	74	93	119
BTHUR0008_RS05940	253	92	211	527	67	35	62	63
BTHUR0008_RS05945	2	0	2	2	1	0	0	0
BTHUR0008_RS05950	131	38	145	188	40	23	53	33
BTHUR0008_RS05955	5	4	9	25	5	5	4	4
BTHUR0008_RS05960	74	15	57	123	27	16	21	30
BTHUR0008_RS05965	32	12	50	86	13	3	8	8
BTHUR0008_RS05970	1375	579	1485	3046	456	288	445	437
BTHUR0008_RS05975	2	0	8	5	2	8	4	3
BTHUR0008_RS05980	13	1	12	29	12	19	25	21
BTHUR0008_RS05985	7	1	10	16	0	2	6	0
BTHUR0008_RS05990	45	25	70	153	59	54	51	77
BTHUR0008_RS05995	914	252	606	1085	181	123	310	197
BTHUR0008_RS06000	14	1	24	31	17	11	10	8
BTHUR0008_RS06005	158	48	175	335	104	73	135	129
BTHUR0008_RS06010	319	103	333	765	92	56	102	123
BTHUR0008_RS06015	1644	652	2595	5368	519	341	352	323
BTHUR0008_RS06020	1379	475	1405	2613	703	425	604	583
BTHUR0008_RS06025	3512	991	3446	7046	860	503	501	726
BTHUR0008_RS06030	6307	2830	6452	13570	2432	1679	1752	2558
BTHUR0008_RS06035	311	109	323	634	150	75	121	145
BTHUR0008_RS06040	509	245	534	1214	248	191	284	256
BTHUR0008_RS06045	17	6	16	31	11	4	1	5
BTHUR0008_RS06050	349	109	392	701	103	56	92	97
BTHUR0008_RS06055	87	20	57	141	9	3	5	7
BTHUR0008_RS06060	24	4	14	14	4	1	4	3
BTHUR0008_RS06065	344	142	275	561	289	161	220	292
BTHUR0008_RS06070	148	70	163	284	179	84	161	203
BTHUR0008_RS06075	81	37	51	133	26	17	42	36
BTHUR0008_RS06080	150	54	204	481	26	23	34	49
BTHUR0008_RS06085	214	56	291	586	66	34	35	71
BTHUR0008_RS06090	367	143	438	990	83	58	99	95
BTHUR0008_RS06095	3754	1726	4066	8451	2635	1954	2862	2256
BTHUR0008_RS06100	230	108	398	749	130	100	103	158
BTHUR0008_RS06105	248	114	312	602	128	82	102	159
BTHUR0008_RS06110	160	43	160	318	52	36	47	115
BTHUR0008_RS06115	75	45	60	163	21	15	23	34
BTHUR0008_RS06120	87	32	93	205	52	27	24	37
BTHUR0008_RS06125	2072	625	1179	3077	1042	699	2232	3513
BTHUR0008_RS06130	974	414	938	1836	321	195	237	344
BTHUR0008_RS06135	39	8	33	61	18	21	20	13
BTHUR0008_RS06140	7	3	3	9	7	7	1	3
BTHUR0008_RS06145	140	47	85	206	43	25	44	62
BTHUR0008_RS06150	371	194	344	732	395	282	521	559
BTHUR0008_RS06155	138	58	134	246	183	106	231	254
BTHUR0008_RS06160	16	6	14	39	28	23	36	33
BTHUR0008_RS06165	29	11	38	83	49	39	79	73
BTHUR0008_RS06170	30	7	22	48	49	42	41	56
BTHUR0008_RS06175	677	240	664	1433	314	211	333	312
BTHUR0008_RS06180	1570	710	1558	3195	1085	662	989	1224
BTHUR0008_RS06185	0	0	1	6	1	0	0	0
BTHUR0008_RS06190	1	0	0	3	0	1	0	0
BTHUR0008_RS06195	3	3	9	13	4	7	2	2
BTHUR0008_RS06200	2	2	4	5	1	1	1	2
BTHUR0008_RS06205	11	2	2	10	1	1	1	1
BTHUR0008_RS06210	11	4	23	37	5	2	4	2
BTHUR0008_RS06215	16	3	25	80	1	3	8	8
BTHUR0008_RS06220	24	8	31	75	9	6	16	7
BTHUR0008_RS06225	19	3	23	44	6	4	4	9
BTHUR0008_RS06230	0	0	0	0	0	0	0	0
BTHUR0008_RS06235	113	28	338	238	1	2	3	6
BTHUR0008_RS06240	13	5	14	31	2	1	6	8
BTHUR0008_RS06245	18	5	25	38	3	7	13	14
BTHUR0008_RS06250	15	9	14	43	47	20	20	28
BTHUR0008_RS06255	8	4	16	25	4	3	1	4
BTHUR0008_RS06260	500	206	478	1131	158	107	132	182
BTHUR0008_RS06265	785	221	697	1544	132	89	116	90
BTHUR0008_RS06270	1722	645	1866	3254	735	498	668	717
BTHUR0008_RS06275	22	21	37	50	18	15	31	27
BTHUR0008_RS06280	0	0	0	0	0	0	0	0
BTHUR0008_RS06285	131	43	95	177	36	15	41	27
BTHUR0008_RS06290	968	353	1137	2240	724	636	789	926
BTHUR0008_RS06295	490	166	497	951	245	187	356	323
BTHUR0008_RS06300	2113	860	1992	3840	595	465	749	770
BTHUR0008_RS06305	318	112	349	659	98	60	114	102
BTHUR0008_RS06310	296	65	144	314	27	20	50	45
BTHUR0008_RS06315	24	7	34	62	6	0	5	9
BTHUR0008_RS06320	76	30	91	157	32	10	35	17
BTHUR0008_RS06325	1211	307	775	1525	210	164	257	219
BTHUR0008_RS06330	644	202	758	2009	102	86	88	87
BTHUR0008_RS06335	225	43	278	718	103	75	93	109
BTHUR0008_RS06340	3773	1864	4026	8726	2502	1580	2572	1948
BTHUR0008_RS06345	9548	3323	10654	22367	3019	1955	2616	2509
BTHUR0008_RS06350	2828	937	2624	4795	830	570	728	833
BTHUR0008_RS06355	130	35	154	408	79	36	64	64
BTHUR0008_RS06360	74	33	133	226	38	28	28	67
BTHUR0008_RS06365	33	13	47	69	19	10	15	22
BTHUR0008_RS06370	269	110	326	590	194	95	153	212
BTHUR0008_RS06375	114	27	136	204	42	33	34	43
BTHUR0008_RS06380	192	75	161	362	74	50	87	116
BTHUR0008_RS06385	10	9	15	41	6	2	14	11
BTHUR0008_RS06390	55	16	23	48	12	5	11	10
BTHUR0008_RS06395	13	1	17	32	2	10	5	6
BTHUR0008_RS06400	12	4	33	64	6	11	7	3
BTHUR0008_RS06405	463	219	448	934	297	156	325	395
BTHUR0008_RS06410	9	5	7	18	2	0	5	2
BTHUR0008_RS06415	9	8	23	46	20	9	23	25
BTHUR0008_RS06420	8514	3014	6622	12189	3004	1760	2770	2993
BTHUR0008_RS06425	1447	404	1370	2843	609	342	459	636
BTHUR0008_RS06430	3460	1583	3678	7496	3364	2094	3526	3566
BTHUR0008_RS06435	16445	5339	14409	27688	3499	2370	3411	3885
BTHUR0008_RS06440	2521	849	2343	4237	1246	843	1525	1462
BTHUR0008_RS06445	42	7	82	135	26	18	15	21
BTHUR0008_RS06450	177	31	601	794	2	1	0	4
BTHUR0008_RS06455	385	111	1765	1452	17	8	15	11
BTHUR0008_RS06460	474	115	1186	831	9	5	11	8
BTHUR0008_RS06465	1	1	0	1	0	0	0	1
BTHUR0008_RS06470	12	1	10	19	6	0	6	6
BTHUR0008_RS06475	28	15	42	49	9	6	9	7
BTHUR0008_RS06480	5	2	3	17	0	1	0	0
BTHUR0008_RS06485	25	13	36	60	29	21	22	16
BTHUR0008_RS06490	204	78	137	280	61	47	42	54
BTHUR0008_RS06495	4203	1623	3316	5859	1231	758	1351	1091
BTHUR0008_RS06500	650	249	611	1173	152	110	188	161
BTHUR0008_RS06505	7	4	6	24	7	3	6	4
BTHUR0008_RS06510	190	62	139	274	59	26	65	32
BTHUR0008_RS06515	2	0	4	2	1	2	2	1
BTHUR0008_RS06520	22	14	25	59	24	12	25	23
BTHUR0008_RS06525	420	135	341	609	153	92	168	170
BTHUR0008_RS06530	3	0	1	3	0	2	6	2
BTHUR0008_RS06535	4	2	10	33	4	3	1	8
BTHUR0008_RS06540	2	1	9	9	14	9	5	4
BTHUR0008_RS06545	4	9	4	12	13	3	18	2
BTHUR0008_RS06550	4	1	6	13	3	4	5	9
BTHUR0008_RS06555	19	1	10	21	12	14	6	16
BTHUR0008_RS06560	7	7	5	19	9	1	7	5
BTHUR0008_RS06565	1	0	2	2	1	0	0	0
BTHUR0008_RS06570	11	0	19	49	5	6	4	6
BTHUR0008_RS06575	11	3	12	30	6	3	19	6
BTHUR0008_RS06580	5	1	12	43	11	13	17	8
BTHUR0008_RS06585	12	0	14	40	14	5	13	7
leuD	9	5	9	13	4	1	5	5
BTHUR0008_RS06595	25	10	33	154	14	4	24	52
BTHUR0008_RS06600	8	4	11	46	6	8	10	17
BTHUR0008_RS06605	9	0	13	32	7	3	5	8
hisB	2	1	0	10	0	1	1	1
BTHUR0008_RS06615	2	0	3	8	5	3	4	7
BTHUR0008_RS06620	2	1	2	7	1	1	2	1
BTHUR0008_RS06625	3	0	8	9	4	5	5	1
BTHUR0008_RS06630	1	2	4	3	0	0	0	1
BTHUR0008_RS06635	0	0	3	3	0	0	0	0
BTHUR0008_RS06640	17	0	10	30	2	6	1	7
BTHUR0008_RS06645	3	0	1	6	2	0	2	0
BTHUR0008_RS06650	1618	484	1327	3549	478	304	619	908
BTHUR0008_RS06655	1571	561	1737	2926	776	471	719	777
BTHUR0008_RS06660	1565	685	1528	2975	422	277	358	385
BTHUR0008_RS06665	6	4	6	14	4	1	0	4
BTHUR0008_RS06670	303	120	292	695	236	138	204	180
BTHUR0008_RS06675	26	9	79	67	63	43	16	19
BTHUR0008_RS06680	2	0	6	6	8	2	0	3
sat	2	2	2	9	3	3	4	3
BTHUR0008_RS06690	4	1	6	1	2	2	2	2
BTHUR0008_RS06695	7	2	8	17	6	3	3	4
BTHUR0008_RS06700	4	0	1	12	1	0	1	0
BTHUR0008_RS06705	6	5	4	10	1	3	9	3
BTHUR0008_RS06710	6	2	8	18	4	2	3	4
BTHUR0008_RS06715	12	8	37	36	15	14	10	36
BTHUR0008_RS06720	729	230	760	1746	123	109	131	144
BTHUR0008_RS06725	1381	550	1675	2733	1107	786	816	753
BTHUR0008_RS06730	8202	2596	10019	17562	1915	1349	2620	2058
BTHUR0008_RS06735	115	34	136	219	20	9	23	25
BTHUR0008_RS06740	665	293	770	1468	436	251	134	198
BTHUR0008_RS06745	217	77	314	566	353	246	553	396
BTHUR0008_RS06750	208	52	179	335	127	69	169	135
BTHUR0008_RS06755	198	59	251	551	36	30	44	51
BTHUR0008_RS06760	187	66	303	704	145	64	107	112
BTHUR0008_RS06765	432	132	605	1276	134	83	110	127
BTHUR0008_RS06770	52	32	66	77	35	33	35	49
BTHUR0008_RS06775	127	59	139	227	120	53	93	105
BTHUR0008_RS06780	185	92	159	317	137	68	129	124
BTHUR0008_RS06785	105	46	124	274	72	60	47	66
BTHUR0008_RS06790	10	1	7	19	3	5	2	9
BTHUR0008_RS06795	0	0	0	0	0	0	0	0
BTHUR0008_RS06800	95	31	145	262	36	18	25	14
BTHUR0008_RS06805	48	21	50	106	9	11	5	13
BTHUR0008_RS06810	1058	462	681	1792	551	322	879	1633
BTHUR0008_RS06815	77	31	54	150	8	3	5	3
BTHUR0008_RS06820	57	5	27	85	3	7	8	3
BTHUR0008_RS06825	795	268	806	1753	437	353	526	971
BTHUR0008_RS06830	3856	1510	3883	7374	1834	1150	1695	2379
BTHUR0008_RS06835	1408	495	1169	2379	995	677	990	1123
BTHUR0008_RS06840	194	103	363	827	129	114	99	146
BTHUR0008_RS06845	3	0	3	1	1	0	0	1
BTHUR0008_RS06850	8	3	3	11	9	10	4	5
BTHUR0008_RS06855	298	115	182	374	75	45	73	50
BTHUR0008_RS06860	84	35	93	206	43	29	42	34
BTHUR0008_RS06865	96	22	53	91	14	7	25	14
BTHUR0008_RS06870	1274	528	1116	2208	1275	897	2317	1335
BTHUR0008_RS06875	880	318	799	1739	377	250	447	361
BTHUR0008_RS06880	3143	981	2291	4200	1286	823	1440	1328
BTHUR0008_RS06885	113	51	106	224	43	25	49	46
BTHUR0008_RS06890	4078	1522	3939	7577	1875	1217	1890	1906
BTHUR0008_RS06895	51	14	55	129	37	14	34	41
BTHUR0008_RS06900	89	46	68	144	60	28	97	81
BTHUR0008_RS06905	7	3	15	20	3	1	3	2
BTHUR0008_RS06910	5	4	10	30	5	2	3	4
BTHUR0008_RS06915	0	0	8	2	2	4	3	4
BTHUR0008_RS06920	7	2	3	31	21	15	19	16
BTHUR0008_RS06925	1283	377	1271	2871	695	529	735	958
BTHUR0008_RS06930	873	329	804	1944	298	186	335	367
BTHUR0008_RS06935	353	102	401	1182	107	50	101	184
BTHUR0008_RS06940	693	231	574	1549	275	211	299	442
BTHUR0008_RS06945	1725	637	1840	3860	559	321	676	673
BTHUR0008_RS06950	4502	1607	3836	7840	951	600	940	1005
BTHUR0008_RS06955	153	37	188	431	35	27	23	24
BTHUR0008_RS06960	20	5	25	70	31	15	22	20
BTHUR0008_RS06965	1381	493	808	1550	448	257	427	364
BTHUR0008_RS06970	563	178	365	728	107	65	117	128
BTHUR0008_RS06975	790	251	490	897	570	344	779	525
BTHUR0008_RS06980	107	52	165	334	31	24	41	54
BTHUR0008_RS06985	371	99	384	940	197	99	179	219
BTHUR0008_RS06990	197	46	184	408	32	12	26	34
BTHUR0008_RS06995	249	71	342	646	80	47	91	83
BTHUR0008_RS07000	397	166	467	1050	113	80	125	142
BTHUR0008_RS07005	504	190	636	1166	155	99	141	153
BTHUR0008_RS07010	1052	492	1080	2149	327	202	301	342
BTHUR0008_RS07015	7446	2982	9300	16652	3130	2232	3761	3779
BTHUR0008_RS07020	11	3	13	9	5	4	4	4
BTHUR0008_RS07025	319	83	106	302	127	78	153	121
BTHUR0008_RS07030	138	63	196	338	189	195	186	247
BTHUR0008_RS07035	498	138	661	1335	187	143	160	205
BTHUR0008_RS07040	1647	732	1385	2345	463	301	549	440
BTHUR0008_RS07045	1996	807	1591	3207	448	309	383	315
BTHUR0008_RS07050	6715	2727	6546	12375	1812	1267	2370	2113
BTHUR0008_RS07055	918	335	1049	1939	606	368	474	497
BTHUR0008_RS07060	0	0	0	2	0	1	1	0
BTHUR0008_RS07065	3	0	1	2	3	0	0	1
BTHUR0008_RS07070	6	5	5	17	3	2	1	5
BTHUR0008_RS07075	0	0	0	0	0	0	0	0
engA	6161	2133	4261	9871	1991	1287	1501	1761
BTHUR0008_RS07085	8830	3926	8403	15984	2878	2014	2130	2893
BTHUR0008_RS07090	3	3	6	9	1	1	1	1
BTHUR0008_RS07095	3	1	0	4	2	0	1	1
BTHUR0008_RS07100	10	3	11	24	9	2	10	11
BTHUR0008_RS07105	67	21	63	156	48	37	44	64
BTHUR0008_RS07110	19942	5726	12400	23113	4268	2481	4873	4484
BTHUR0008_RS07115	4020	1482	4628	9676	1407	953	1331	1766
BTHUR0008_RS07120	1434	413	1568	2929	713	549	661	810
BTHUR0008_RS07125	1274	584	1551	3144	623	447	746	620
BTHUR0008_RS07130	3026	1608	3244	6896	862	620	927	859
BTHUR0008_RS07135	1619	593	1868	3200	786	675	1079	1049
BTHUR0008_RS07140	610	181	860	1844	290	162	352	293
BTHUR0008_RS07145	968	321	1215	2339	353	211	343	395
BTHUR0008_RS07150	497	238	479	1007	180	110	212	186
BTHUR0008_RS07155	2541	895	2553	4635	1243	850	1254	1073
BTHUR0008_RS07160	228	61	210	396	111	71	113	82
BTHUR0008_RS07165	16	7	23	30	6	8	9	14
BTHUR0008_RS07170	67	50	115	205	101	44	61	105
BTHUR0008_RS07175	71	32	102	183	47	22	53	61
BTHUR0008_RS07180	207	90	193	465	101	59	93	141
BTHUR0008_RS07185	120	46	137	337	124	99	115	179
BTHUR0008_RS07190	135	48	120	206	46	28	34	46
BTHUR0008_RS07195	51	16	61	140	15	19	10	14
BTHUR0008_RS07200	2375	833	1814	3652	1314	827	1345	1113
BTHUR0008_RS07205	17	10	19	38	8	6	3	5
BTHUR0008_RS07210	141	51	138	288	39	33	48	48
BTHUR0008_RS07215	258	43	458	1087	112	70	137	115
BTHUR0008_RS07220	394	145	553	1076	266	154	242	268
BTHUR0008_RS07225	216	107	376	689	303	196	311	390
BTHUR0008_RS07230	361	121	552	1091	107	67	130	142
BTHUR0008_RS07235	1100	294	1399	2999	420	242	448	444
BTHUR0008_RS07240	1118	394	1641	3570	413	258	432	456
BTHUR0008_RS07245	740	304	996	2151	544	401	481	703
BTHUR0008_RS07250	6	4	11	16	4	0	1	6
BTHUR0008_RS07255	1576	541	2428	4692	435	311	327	451
BTHUR0008_RS07260	739	278	935	1831	242	164	236	239
BTHUR0008_RS07265	646	209	960	1833	213	153	220	231
BTHUR0008_RS07270	1108	344	1251	2728	405	228	442	439
BTHUR0008_RS07275	400	94	343	743	110	62	100	83
BTHUR0008_RS07280	4259	1588	5792	12788	2034	1364	1789	2454
BTHUR0008_RS07285	5303	2546	11068	22910	2884	1923	3616	3221
BTHUR0008_RS07290	203	37	245	591	74	42	59	74
BTHUR0008_RS07295	244	62	317	729	72	68	74	84
BTHUR0008_RS07300	68	17	112	218	12	13	19	16
BTHUR0008_RS07305	7499	2871	8657	18178	4139	2648	3030	3356
BTHUR0008_RS07310	460	157	382	925	245	179	172	215
BTHUR0008_RS07315	44	22	41	105	22	19	19	30
BTHUR0008_RS07320	171	58	146	316	56	31	41	44
BTHUR0008_RS07325	43	17	35	61	10	6	12	14
BTHUR0008_RS07330	77	7	175	300	63	36	111	82
BTHUR0008_RS07335	12	13	12	28	16	8	12	10
BTHUR0008_RS07340	9	0	2	0	1	0	0	2
BTHUR0008_RS07345	228	69	292	610	130	64	115	147
BTHUR0008_RS07350	586	154	509	1215	139	88	131	121
BTHUR0008_RS31745	176421	111447	208278	310249	168528	114957	162675	176899
BTHUR0008_RS07355	5335	2059	5790	11157	2415	1729	1333	1930
BTHUR0008_RS07360	37	7	49	86	25	3	10	17
BTHUR0008_RS07365	2943	1075	2862	6038	1412	867	772	1297
BTHUR0008_RS07370	1333	502	1566	3035	661	440	783	784
BTHUR0008_RS07375	24	13	59	95	11	8	17	12
BTHUR0008_RS07380	86	22	111	226	35	23	34	35
BTHUR0008_RS07385	4	8	10	23	8	5	877	6
BTHUR0008_RS07390	48	28	122	206	40	52	3615	110
BTHUR0008_RS07395	314	118	301	582	56	46	68	67
BTHUR0008_RS07400	678	178	838	1873	296	183	406	390
BTHUR0008_RS07405	15	10	28	48	24	15	31	38
BTHUR0008_RS07410	459	135	427	1059	169	115	261	217
BTHUR0008_RS07415	227	103	253	393	173	100	227	171
BTHUR0008_RS07420	1015	410	962	1829	234	173	338	322
BTHUR0008_RS07425	75	30	63	103	24	18	16	16
BTHUR0008_RS07430	57	21	93	184	37	23	42	47
BTHUR0008_RS07435	199	70	307	715	100	57	99	104
BTHUR0008_RS07440	140	57	187	321	31	28	42	49
BTHUR0008_RS07445	1881	550	1279	2949	300	170	326	271
BTHUR0008_RS07450	1722	430	1535	3042	427	276	329	251
BTHUR0008_RS07455	2	2	4	11	2	1	2	0
BTHUR0008_RS07460	2	0	3	8	1	0	0	1
BTHUR0008_RS07465	2	0	3	5	1	0	1	0
BTHUR0008_RS07470	2	1	2	4	1	0	0	2
BTHUR0008_RS07475	11	1	1	20	4	6	5	6
BTHUR0008_RS07480	8	7	10	33	6	4	3	6
BTHUR0008_RS07485	8	7	17	27	7	2	8	4
BTHUR0008_RS07490	15	7	14	35	8	15	19	14
BTHUR0008_RS07495	3	2	3	28	1	0	2	3
BTHUR0008_RS07500	28	14	20	39	5	4	4	4
BTHUR0008_RS07505	297	91	287	628	133	81	103	123
BTHUR0008_RS07510	33	16	40	74	15	11	11	10
BTHUR0008_RS07515	71	30	42	86	16	13	21	27
BTHUR0008_RS07520	205	72	150	250	97	47	95	138
BTHUR0008_RS07525	138	50	111	182	21	18	42	34
rnhA	165	48	110	328	62	38	58	59
BTHUR0008_RS07535	2080	640	1728	3813	439	275	543	479
BTHUR0008_RS07540	127	46	151	198	40	23	17	20
BTHUR0008_RS07545	78	10	102	190	29	29	40	29
BTHUR0008_RS07550	9	1	7	13	1	2	4	1
BTHUR0008_RS07555	45	17	33	96	38	22	46	42
BTHUR0008_RS07560	1124	367	921	1791	244	136	346	203
BTHUR0008_RS07565	16	2	9	26	2	0	5	5
BTHUR0008_RS07570	106	37	74	139	30	34	89	66
BTHUR0008_RS07575	12	9	17	18	11	6	7	2
BTHUR0008_RS07580	15	1	13	17	2	2	5	2
BTHUR0008_RS07585	0	0	2	0	0	0	0	0
BTHUR0008_RS07590	49	10	43	55	13	9	15	11
BTHUR0008_RS07595	24	6	19	63	33	14	31	39
BTHUR0008_RS07600	3	0	2	7	0	0	0	0
BTHUR0008_RS07605	1870	591	1271	2039	513	363	394	442
BTHUR0008_RS07610	76	18	98	220	39	18	45	30
BTHUR0008_RS07615	522	182	573	1170	142	108	148	137
BTHUR0008_RS07620	22	7	24	57	5	6	5	5
BTHUR0008_RS07625	338	131	384	884	77	45	109	82
BTHUR0008_RS07630	894	370	619	1273	224	171	303	178
BTHUR0008_RS07635	700	244	535	1063	166	147	137	183
BTHUR0008_RS07640	26	10	35	49	5	5	5	8
BTHUR0008_RS07645	31	7	58	106	12	3	7	3
BTHUR0008_RS07650	74	32	61	145	21	10	24	11
BTHUR0008_RS07655	100	22	57	152	28	21	29	31
BTHUR0008_RS07660	20	2	21	36	4	3	15	6
BTHUR0008_RS07665	36	19	43	97	16	17	17	22
BTHUR0008_RS07670	10	5	5	29	1	1	2	5
BTHUR0008_RS07675	1	0	0	0	0	0	0	0
BTHUR0008_RS07680	52	7	77	104	14	15	16	22
BTHUR0008_RS07685	69	8	66	121	5	6	7	10
BTHUR0008_RS07690	697	256	687	1389	412	261	384	357
BTHUR0008_RS07695	316	58	418	957	158	111	179	209
BTHUR0008_RS07700	447	128	777	1467	257	152	199	211
BTHUR0008_RS07705	5557	1764	5615	11761	1357	901	1558	1415
BTHUR0008_RS07710	7500	2625	7590	15756	2815	1750	3221	2775
BTHUR0008_RS07715	1258	354	2000	4190	533	306	470	562
BTHUR0008_RS07720	2358	779	4059	8734	894	542	939	900
BTHUR0008_RS07725	621	185	610	1239	155	86	162	179
BTHUR0008_RS07730	345	180	357	680	218	128	238	199
BTHUR0008_RS07735	318	112	213	522	133	100	182	142
BTHUR0008_RS07740	285	88	228	456	102	70	98	87
BTHUR0008_RS07745	108	34	108	247	24	13	23	25
flgK	2219	655	2549	5303	1179	765	1230	1373
flgL	1671	495	1952	4563	803	582	840	1009
fliD	5721	1695	8115	17661	1897	1308	1754	2306
BTHUR0008_RS07765	1634	376	1867	4936	216	137	213	280
BTHUR0008_RS07770	853	212	725	1413	183	92	191	176
flgB	292	83	365	895	125	66	127	117
BTHUR0008_RS07780	678	233	804	1968	509	268	416	532
fliE	1842	580	2489	5544	636	476	631	656
BTHUR0008_RS07790	4748	1484	5436	11835	2717	1585	2632	2574
BTHUR0008_RS07795	2252	776	2473	4765	940	608	1040	1001
fliH	1329	397	1545	3704	450	206	295	296
fliI	3266	1261	3463	7317	1427	949	1157	1551
BTHUR0008_RS07810	291	50	415	1207	132	85	179	115
BTHUR0008_RS07815	837	264	1046	2467	413	210	387	427
flgD	1053	267	1274	3180	317	183	279	369
BTHUR0008_RS07825	2876	891	4077	8054	1369	783	1179	1639
BTHUR0008_RS07830	163	58	197	406	84	53	108	105
BTHUR0008_RS07835	502	175	715	1492	268	125	271	287
BTHUR0008_RS07840	2950	1090	2491	5012	985	561	1021	997
BTHUR0008_RS07845	170	78	247	471	155	122	204	150
BTHUR0008_RS07850	130	66	158	275	134	94	101	132
BTHUR0008_RS07855	29428	10080	25144	47239	8522	5322	8843	8355
BTHUR0008_RS07860	2145	735	2423	4999	987	597	908	980
BTHUR0008_RS07865	454	143	440	805	111	71	190	136
BTHUR0008_RS07870	3063	878	2702	6355	802	509	847	901
BTHUR0008_RS07875	1014	242	827	1909	316	158	372	312
BTHUR0008_RS07880	1007	359	918	1982	308	183	269	313
BTHUR0008_RS07885	636	227	678	1265	269	189	271	303
BTHUR0008_RS07890	176	40	170	380	25	14	36	32
BTHUR0008_RS07895	873	270	982	2076	423	226	402	402
BTHUR0008_RS07900	2033	553	2498	7123	765	371	651	708
BTHUR0008_RS07905	3805	1031	3301	7235	1210	673	1035	1215
flhF	3014	1013	2692	5714	1285	759	1188	1287
flgG	3311	1287	3399	6640	1741	1088	1425	1753
BTHUR0008_RS07920	43	11	93	100	8	4	10	14
BTHUR0008_RS07925	43	22	63	152	31	20	18	40
BTHUR0008_RS07930	37	11	44	81	14	14	19	33
BTHUR0008_RS07935	22	12	30	73	29	25	16	19
BTHUR0008_RS07940	36	16	51	65	16	8	13	20
BTHUR0008_RS07945	16	3	5	9	1	0	2	2
BTHUR0008_RS07950	28	16	44	73	68	25	70	72
BTHUR0008_RS07955	46	26	40	87	35	10	14	21
BTHUR0008_RS07960	79	25	72	152	21	14	17	24
BTHUR0008_RS07965	4	2	4	9	1	0	1	3
BTHUR0008_RS07970	163	73	121	242	61	84	92	90
BTHUR0008_RS07975	12	7	12	30	2	4	7	3
BTHUR0008_RS07980	7	1	12	38	3	1	3	3
BTHUR0008_RS07985	10	10	20	37	11	19	17	17
BTHUR0008_RS07990	1	1	2	11	0	0	1	0
BTHUR0008_RS07995	7	2	8	17	3	3	7	4
BTHUR0008_RS08000	15	3	19	28	5	4	9	7
BTHUR0008_RS08005	13	2	14	26	8	1	3	8
BTHUR0008_RS08010	6	3	11	23	8	4	2	9
BTHUR0008_RS08015	565	154	272	1028	163	85	334	844
BTHUR0008_RS08020	453	104	192	659	97	70	300	356
BTHUR0008_RS08025	23	18	14	27	23	14	33	32
BTHUR0008_RS08030	84	29	58	143	17	9	22	21
BTHUR0008_RS08035	23	5	15	45	2	1	2	3
BTHUR0008_RS08040	18	5	26	59	7	9	14	23
BTHUR0008_RS08045	559	351	501	963	369	258	520	380
BTHUR0008_RS08050	48	21	38	98	23	19	35	39
BTHUR0008_RS08055	10	7	26	24	19	13	23	25
BTHUR0008_RS08060	7	3	16	14	2	2	3	1
BTHUR0008_RS08065	190	77	221	438	75	56	108	98
BTHUR0008_RS08070	28	7	29	48	12	5	9	8
BTHUR0008_RS08075	5	4	4	23	1	0	2	1
BTHUR0008_RS08080	26	12	29	67	12	11	11	28
BTHUR0008_RS08085	6	1	2	4	2	1	2	2
BTHUR0008_RS08090	12	8	19	26	8	5	11	18
BTHUR0008_RS08095	97	19	151	190	7	6	7	0
BTHUR0008_RS08100	86	24	90	125	14	9	14	16
BTHUR0008_RS08105	143	27	188	285	53	36	37	41
BTHUR0008_RS08110	9	0	9	5	0	1	0	2
BTHUR0008_RS08115	110	53	134	266	74	42	60	56
BTHUR0008_RS08120	6	1	3	4	1	2	1	0
BTHUR0008_RS08125	4	2	7	18	4	5	2	3
BTHUR0008_RS08130	12	2	14	32	2	8	7	3
BTHUR0008_RS08135	4011	1607	3889	7361	1304	757	1049	1081
BTHUR0008_RS08140	38	6	34	50	11	3	14	14
BTHUR0008_RS08145	14	5	3	23	4	7	5	7
BTHUR0008_RS08150	1677	618	2137	3502	266	227	346	328
BTHUR0008_RS08155	156	54	152	300	148	83	211	143
BTHUR0008_RS08160	228	110	242	477	121	86	116	122
BTHUR0008_RS08165	489	150	371	722	93	65	86	76
BTHUR0008_RS08170	90	40	98	204	63	34	52	29
BTHUR0008_RS08175	65	28	87	92	19	14	27	23
BTHUR0008_RS08180	473	154	424	859	111	48	85	94
BTHUR0008_RS08185	277	67	203	450	41	33	51	35
BTHUR0008_RS08190	394	129	405	904	49	27	40	50
BTHUR0008_RS08195	150	85	280	677	52	39	54	67
BTHUR0008_RS08200	78	22	76	111	9	9	9	12
BTHUR0008_RS08205	24	5	14	46	11	5	18	13
BTHUR0008_RS08210	16	6	19	25	3	1	6	7
BTHUR0008_RS08215	69	22	50	132	16	7	26	11
BTHUR0008_RS08220	297	155	473	873	270	213	255	294
BTHUR0008_RS08225	102	39	150	285	115	78	129	142
BTHUR0008_RS08230	527	204	539	858	223	113	191	182
BTHUR0008_RS08235	471	193	517	1010	232	130	218	179
BTHUR0008_RS08240	243	75	112	356	31	30	49	31
BTHUR0008_RS08245	71	49	74	212	80	62	89	63
BTHUR0008_RS08250	129	45	177	431	41	20	32	41
BTHUR0008_RS08255	227	85	201	428	90	51	85	69
BTHUR0008_RS08260	38	20	40	76	25	17	20	15
BTHUR0008_RS08265	37	14	52	118	19	14	22	19
BTHUR0008_RS08270	52	13	38	85	16	9	26	15
BTHUR0008_RS08275	3	0	7	7	3	4	0	0
pyrH_1	8	4	18	21	8	6	9	9
BTHUR0008_RS08285	6017	2751	10134	17685	4504	2891	3278	3596
aspA_2	5291	2289	8437	14217	3652	2568	4163	3445
BTHUR0008_RS08295	5023	2275	6053	10093	4553	2740	5197	4795
BTHUR0008_RS08300	281	139	417	830	214	125	158	292
BTHUR0008_RS08305	197	73	334	576	209	150	197	246
BTHUR0008_RS08310	514	158	569	1212	219	146	294	250
BTHUR0008_RS08315	11	4	6	13	0	0	0	0
BTHUR0008_RS08320	63	22	93	176	36	25	48	35
BTHUR0008_RS08325	493	172	427	936	91	71	91	111
BTHUR0008_RS08330	8	2	18	18	9	1	2	1
BTHUR0008_RS08335	95	64	157	261	115	103	141	162
BTHUR0008_RS08340	74	25	92	155	37	23	24	32
BTHUR0008_RS08345	24	5	34	72	12	5	2	10
BTHUR0008_RS08350	3	2	10	11	4	1	1	3
BTHUR0008_RS08355	75	33	87	186	44	46	37	41
BTHUR0008_RS08360	3	0	0	0	0	0	0	0
BTHUR0008_RS08365	29	6	27	36	9	5	16	12
BTHUR0008_RS08370	14	5	21	46	0	1	3	1
BTHUR0008_RS08375	100	29	125	276	52	34	45	61
BTHUR0008_RS08380	153	81	174	345	63	60	83	86
BTHUR0008_RS08385	264	139	337	687	285	211	314	289
BTHUR0008_RS08390	4	2	15	55	7	3	6	8
BTHUR0008_RS08395	194	53	204	424	149	78	97	100
BTHUR0008_RS08400	54	8	38	93	20	12	18	22
BTHUR0008_RS08405	195	68	224	463	84	43	117	84
BTHUR0008_RS08410	7	5	7	39	4	2	3	2
BTHUR0008_RS08415	50	25	75	135	25	10	25	27
BTHUR0008_RS08420	12	1	12	23	5	6	3	4
BTHUR0008_RS08425	537	217	587	1192	255	156	219	256
BTHUR0008_RS08430	108	42	86	176	80	44	68	82
BTHUR0008_RS08435	597	440	702	1173	347	255	373	376
BTHUR0008_RS08440	26	6	35	55	6	4	13	15
BTHUR0008_RS08445	182	73	140	271	87	47	73	107
BTHUR0008_RS08450	23	12	39	103	24	10	13	18
BTHUR0008_RS08455	0	0	1	0	0	0	1	0
BTHUR0008_RS08460	88	65	165	223	111	86	123	100
BTHUR0008_RS08465	1	4	5	5	1	0	1	1
BTHUR0008_RS08470	5	3	6	12	3	3	3	3
BTHUR0008_RS08475	52	19	35	59	4	2	5	5
BTHUR0008_RS08480	2	0	2	6	0	0	0	1
BTHUR0008_RS08485	10	2	6	30	2	2	4	3
BTHUR0008_RS08490	32	11	37	98	26	12	30	36
BTHUR0008_RS08495	103	31	74	169	26	24	28	24
BTHUR0008_RS08500	0	0	5	2	0	2	1	0
BTHUR0008_RS08505	78	24	87	192	57	47	69	79
BTHUR0008_RS08510	11	5	14	37	6	4	2	9
BTHUR0008_RS08515	16	3	15	27	4	3	4	4
BTHUR0008_RS08520	177	68	174	328	111	84	84	78
BTHUR0008_RS08525	46	12	31	34	11	5	16	9
BTHUR0008_RS08530	2889	1010	2778	5650	927	648	814	1018
BTHUR0008_RS08535	45	6	45	85	13	8	21	9
BTHUR0008_RS08540	137	61	135	244	108	62	146	123
BTHUR0008_RS08545	6	0	1	13	3	3	8	0
BTHUR0008_RS08550	7	1	3	9	6	1	3	3
BTHUR0008_RS08555	7578	2328	7915	13424	1313	714	347	1112
BTHUR0008_RS08560	73	38	73	168	28	14	30	23
BTHUR0008_RS08565	166	84	178	337	115	94	125	97
BTHUR0008_RS08570	990	340	864	1923	396	241	309	444
BTHUR0008_RS08575	37	6	27	41	15	5	20	19
BTHUR0008_RS08580	22	13	27	51	16	7	20	8
BTHUR0008_RS08585	18	6	27	32	4	9	9	9
BTHUR0008_RS08590	53	20	79	140	18	15	26	24
BTHUR0008_RS08595	35	16	39	81	14	16	19	18
BTHUR0008_RS08600	150	61	117	270	55	38	74	63
BTHUR0008_RS08605	3053	1046	2340	5296	1793	1282	1769	2097
BTHUR0008_RS08610	6	4	9	12	2	3	1	1
BTHUR0008_RS08615	128	42	157	259	42	37	51	54
BTHUR0008_RS08620	0	0	0	0	0	0	0	0
BTHUR0008_RS08625	1576	676	1373	2863	999	793	828	1008
BTHUR0008_RS08630	4175	1737	3483	7557	1821	1302	2917	2249
BTHUR0008_RS08635	2048	761	2152	4339	1154	804	1753	1382
BTHUR0008_RS08640	1061	403	1074	2731	621	434	895	629
BTHUR0008_RS08645	39	9	44	76	12	4	14	16
BTHUR0008_RS08650	4	3	10	22	9	3	4	2
BTHUR0008_RS08655	77	19	68	159	23	18	24	38
BTHUR0008_RS08660	60	19	63	129	15	12	26	45
BTHUR0008_RS08665	280	94	260	641	81	57	95	90
BTHUR0008_RS08670	185	67	185	382	78	58	91	100
BTHUR0008_RS08675	19	7	15	34	4	5	2	3
BTHUR0008_RS08680	16	10	54	108	5	7	4	7
BTHUR0008_RS08685	67	20	88	156	31	20	29	43
BTHUR0008_RS08690	859	390	974	2085	306	208	271	330
BTHUR0008_RS08695	441	160	447	894	324	204	153	288
BTHUR0008_RS08700	332	122	342	764	282	168	137	297
deoA_1	904	339	869	1794	775	429	364	700
BTHUR0008_RS08710	172	120	167	338	194	106	131	188
BTHUR0008_RS08715	5	2	2	1	0	0	1	3
BTHUR0008_RS08720	5	0	4	10	3	2	2	0
BTHUR0008_RS08725	23	8	15	17	6	8	7	8
BTHUR0008_RS08730	23	11	35	90	17	16	11	19
BTHUR0008_RS08735	47	15	27	63	13	16	20	9
BTHUR0008_RS08740	11	1	8	12	1	1	6	3
BTHUR0008_RS08745	5	2	3	17	2	5	5	7
BTHUR0008_RS08750	362	172	355	667	173	106	212	220
BTHUR0008_RS08755	126	43	86	177	42	29	30	53
BTHUR0008_RS08760	9	5	7	16	4	2	1	2
BTHUR0008_RS08765	2	1	2	4	1	0	1	1
BTHUR0008_RS08770	1176	464	1305	2572	614	393	533	482
BTHUR0008_RS08775	17	15	13	19	4	3	3	9
BTHUR0008_RS08780	113	48	103	164	101	54	127	91
BTHUR0008_RS08785	26	9	28	47	29	16	23	16
BTHUR0008_RS08790	415	208	391	661	270	196	437	449
BTHUR0008_RS08795	87	26	98	228	48	30	50	46
BTHUR0008_RS08800	107	35	82	219	21	13	17	13
BTHUR0008_RS08805	53	24	50	148	8	11	12	8
BTHUR0008_RS08810	94	40	74	186	34	26	30	33
BTHUR0008_RS08815	113	55	138	276	42	24	29	35
BTHUR0008_RS08820	12	10	11	38	4	3	3	5
BTHUR0008_RS08825	0	1	7	8	4	0	9	8
BTHUR0008_RS08830	3	4	10	27	1	1	3	7
BTHUR0008_RS08835	0	0	0	0	0	0	0	0
BTHUR0008_RS08840	16	4	13	43	2	4	2	4
BTHUR0008_RS08845	82	56	80	129	35	29	34	16
BTHUR0008_RS08850	139	45	181	291	109	52	131	120
BTHUR0008_RS08855	156	83	196	321	80	54	125	84
BTHUR0008_RS08860	3	0	0	1	0	1	7	3
BTHUR0008_RS08865	383	112	459	1120	209	143	188	249
BTHUR0008_RS08870	156	39	190	446	49	19	37	47
BTHUR0008_RS08875	86	37	103	317	20	11	24	18
BTHUR0008_RS08880	1716	660	1512	2691	445	295	451	489
BTHUR0008_RS08885	21	17	29	36	43	18	7	41
BTHUR0008_RS08890	315	115	291	473	137	89	193	150
BTHUR0008_RS08895	19	9	20	39	7	3	4	2
BTHUR0008_RS08900	1	2	3	11	2	0	2	2
BTHUR0008_RS08905	2	0	4	2	0	0	1	3
BTHUR0008_RS08910	4	1	8	16	12	2	0	4
BTHUR0008_RS08915	49	23	61	132	30	20	20	31
BTHUR0008_RS08920	40	22	32	49	12	5	10	16
BTHUR0008_RS08925	8	1	11	7	2	2	4	3
BTHUR0008_RS08930	4	0	3	3	0	0	2	3
BTHUR0008_RS08935	0	0	0	3	0	0	0	0
BTHUR0008_RS08940	250	44	139	298	49	26	51	83
BTHUR0008_RS08945	279	109	260	458	128	79	126	161
BTHUR0008_RS08950	1839	221	466	2711	184	113	617	2241
BTHUR0008_RS08955	2593	321	649	5453	155	65	589	4551
BTHUR0008_RS08960	1055	87	194	1910	45	26	84	561
BTHUR0008_RS08965	752	102	240	1266	56	39	45	121
BTHUR0008_RS08970	5	2	4	14	1	2	2	1
BTHUR0008_RS08975	23	9	22	55	6	8	0	11
BTHUR0008_RS08980	53	27	82	168	30	16	23	21
BTHUR0008_RS08985	16	12	30	52	19	7	11	24
BTHUR0008_RS08990	0	0	1	3	0	0	0	0
BTHUR0008_RS08995	107	48	132	300	40	25	42	44
BTHUR0008_RS09000	39	12	28	50	3	4	4	1
BTHUR0008_RS09005	312	110	184	429	33	16	34	22
BTHUR0008_RS09010	102	36	68	116	28	33	36	36
BTHUR0008_RS09015	387	163	709	1205	294	232	192	236
BTHUR0008_RS09020	123	46	88	152	38	13	48	29
BTHUR0008_RS09025	0	1	4	0	2	0	0	0
BTHUR0008_RS09030	52679	21551	42761	82117	25215	16519	24536	24090
BTHUR0008_RS09035	306	111	407	704	125	83	71	135
BTHUR0008_RS09040	195	54	182	398	95	58	91	107
BTHUR0008_RS09045	42	18	74	155	67	34	62	75
BTHUR0008_RS09050	112	44	120	255	61	41	53	64
BTHUR0008_RS09055	14	4	14	42	3	3	7	2
fabG_1	1279	434	1253	1943	545	389	591	512
BTHUR0008_RS09065	25	15	55	107	25	28	35	50
BTHUR0008_RS09070	203	68	211	393	106	67	119	114
BTHUR0008_RS09075	7	3	22	30	2	4	10	4
BTHUR0008_RS09080	12	7	13	19	3	5	2	3
BTHUR0008_RS09085	32	24	40	54	21	12	25	28
BTHUR0008_RS09090	18	12	18	28	7	1	8	4
BTHUR0008_RS09095	325	98	479	949	255	143	237	337
BTHUR0008_RS09100	370	138	377	836	170	106	131	194
BTHUR0008_RS09105	1066	327	1187	2587	542	392	363	678
BTHUR0008_RS09110	19	5	13	20	3	1	1	2
BTHUR0008_RS09115	37	6	41	107	26	21	25	22
BTHUR0008_RS09120	2769	907	2431	4202	2426	1769	1733	2337
BTHUR0008_RS09125	467	121	685	1433	151	120	118	164
BTHUR0008_RS09130	431	119	464	1045	121	64	66	102
BTHUR0008_RS09135	847	218	1047	2128	424	280	306	434
BTHUR0008_RS09140	3016	1098	4523	9010	1877	1493	1603	1880
BTHUR0008_RS09145	1409	403	1525	2829	566	340	530	540
BTHUR0008_RS09150	155	63	129	323	64	29	43	44
BTHUR0008_RS09155	4	0	7	13	0	5	6	5
BTHUR0008_RS09160	112	37	189	265	13	8	13	17
BTHUR0008_RS09165	59	17	110	150	2	5	10	7
BTHUR0008_RS09170	56	10	87	157	14	6	5	10
BTHUR0008_RS09175	5	0	17	29	1	0	4	0
BTHUR0008_RS09180	100	26	173	293	9	5	12	12
BTHUR0008_RS09185	55	15	77	132	17	8	25	21
BTHUR0008_RS09190	0	0	1	0	0	0	0	0
BTHUR0008_RS09195	33	16	34	52	33	19	19	27
BTHUR0008_RS09200	4	0	6	9	4	3	3	4
BTHUR0008_RS09205	295	95	347	623	142	81	122	119
BTHUR0008_RS09210	28	4	20	57	5	4	3	1
BTHUR0008_RS09215	20	6	5	28	8	5	8	3
BTHUR0008_RS09220	0	0	1	0	0	0	0	0
BTHUR0008_RS09225	1040	362	1099	2398	173	115	193	182
BTHUR0008_RS09230	2546	1044	3190	6600	1835	1362	2357	1931
BTHUR0008_RS09235	1	0	0	1	0	0	0	0
BTHUR0008_RS09240	22	6	24	24	11	12	21	11
BTHUR0008_RS09245	2467	922	2049	4117	809	502	787	760
BTHUR0008_RS09250	545	183	784	1599	440	243	410	389
BTHUR0008_RS09255	114	35	172	305	48	32	65	41
BTHUR0008_RS09260	171	91	230	362	118	97	121	123
BTHUR0008_RS09265	91	57	80	139	142	76	139	85
BTHUR0008_RS09270	7	3	10	17	3	1	5	3
BTHUR0008_RS09275	25	7	24	55	12	3	5	16
BTHUR0008_RS09280	39	14	18	37	8	3	12	7
BTHUR0008_RS09285	111	36	84	164	43	25	74	85
BTHUR0008_RS09290	2	2	2	10	0	0	3	1
BTHUR0008_RS09295	31	12	73	128	11	11	26	19
BTHUR0008_RS09300	2112	696	2527	5427	895	526	719	845
BTHUR0008_RS09305	23	11	67	72	67	31	72	74
BTHUR0008_RS09310	87	25	78	158	42	31	41	50
BTHUR0008_RS09315	0	4	2	25	3	3	0	0
BTHUR0008_RS09320	1261	463	897	1890	360	251	760	776
BTHUR0008_RS09325	216	76	182	362	132	92	157	130
BTHUR0008_RS09330	64	13	111	184	22	17	39	22
BTHUR0008_RS09335	97	74	133	207	186	151	148	174
BTHUR0008_RS09340	0	0	2	2	0	0	1	0
BTHUR0008_RS09345	34	10	38	94	14	5	15	16
BTHUR0008_RS09350	103	51	122	215	53	30	59	48
BTHUR0008_RS09355	860	462	728	1051	231	142	197	223
BTHUR0008_RS09360	608	203	703	1631	390	240	355	385
BTHUR0008_RS09365	35	7	18	29	10	6	14	6
BTHUR0008_RS09370	948	381	679	1527	423	287	328	420
BTHUR0008_RS09375	204	111	149	294	34	16	51	31
BTHUR0008_RS09380	80	24	92	172	69	66	110	105
BTHUR0008_RS09385	54	29	115	235	44	39	45	45
BTHUR0008_RS09390	132	70	249	601	159	110	189	165
BTHUR0008_RS09395	3	2	12	7	5	2	1	3
BTHUR0008_RS09400	2	0	10	9	2	0	3	0
BTHUR0008_RS09405	14	3	13	48	5	1	5	9
BTHUR0008_RS09410	19	8	30	39	4	8	6	9
BTHUR0008_RS09415	0	5	5	17	2	5	3	6
BTHUR0008_RS09420	39	19	50	90	18	24	16	13
BTHUR0008_RS09425	120	40	124	301	43	28	52	74
BTHUR0008_RS09430	1753	678	1701	3675	982	688	799	832
BTHUR0008_RS09435	93	40	102	208	42	33	40	52
BTHUR0008_RS09440	517	147	322	829	51	32	49	46
BTHUR0008_RS09445	355	108	340	744	110	90	96	100
BTHUR0008_RS09450	1396	525	1295	2458	629	425	622	533
BTHUR0008_RS09455	12	5	11	27	3	6	6	8
BTHUR0008_RS09460	11	0	3	12	2	8	1	1
BTHUR0008_RS09465	5	1	7	7	1	1	3	4
BTHUR0008_RS09470	3	0	4	4	0	1	1	1
BTHUR0008_RS09475	20	8	18	52	15	8	9	9
BTHUR0008_RS09480	461	217	303	561	136	82	207	133
BTHUR0008_RS09485	336	107	251	411	75	50	84	89
BTHUR0008_RS09490	8	2	6	13	7	1	5	5
BTHUR0008_RS09495	5	2	8	16	0	0	4	1
BTHUR0008_RS09500	1	0	4	3	2	2	2	0
BTHUR0008_RS09505	17	5	28	52	24	14	31	46
BTHUR0008_RS09510	823	242	733	1428	355	221	276	446
BTHUR0008_RS09515	3	3	4	5	2	0	5	4
BTHUR0008_RS09520	15	8	21	46	12	6	14	8
BTHUR0008_RS09525	4	0	1	5	0	0	0	4
BTHUR0008_RS09530	73	31	79	180	21	14	18	23
BTHUR0008_RS09535	3	0	4	8	1	0	2	3
BTHUR0008_RS09540	4	3	12	18	5	3	12	10
BTHUR0008_RS09545	4	1	10	17	2	0	0	6
BTHUR0008_RS09550	13	5	5	24	0	4	5	10
BTHUR0008_RS09555	30	10	19	59	18	13	18	14
BTHUR0008_RS09560	358	124	360	779	106	70	142	268
BTHUR0008_RS09565	922	431	1253	2780	946	520	862	1777
BTHUR0008_RS09570	13	4	17	43	0	1	1	3
BTHUR0008_RS09575	13	2	14	24	3	5	8	3
BTHUR0008_RS09580	17	1	32	70	7	13	5	4
BTHUR0008_RS09585	166	73	264	469	146	99	111	151
BTHUR0008_RS09590	15	6	20	38	9	2	12	11
BTHUR0008_RS09595	4	2	5	9	4	3	9	3
BTHUR0008_RS09600	920	309	950	1778	485	346	333	403
BTHUR0008_RS09605	21	11	10	45	11	11	14	8
BTHUR0008_RS09610	3	3	10	10	4	1	6	2
BTHUR0008_RS09615	18	16	12	51	17	10	22	21
BTHUR0008_RS09620	41	15	54	114	29	16	21	23
BTHUR0008_RS09625	432	217	819	1039	2467	1489	1616	1905
BTHUR0008_RS09630	27	10	22	36	13	11	18	21
BTHUR0008_RS09635	12	2	17	17	7	2	5	6
BTHUR0008_RS09640	54	24	51	150	29	19	40	42
BTHUR0008_RS09645	11	3	13	32	8	7	25	21
BTHUR0008_RS09650	10	5	14	47	4	9	12	6
BTHUR0008_RS09655	1	2	4	13	1	1	2	5
BTHUR0008_RS09660	20	2	38	55	11	6	14	22
BTHUR0008_RS09665	3	0	3	1	2	1	3	2
BTHUR0008_RS09670	5	0	6	17	2	1	0	1
BTHUR0008_RS09675	3	1	11	18	0	2	3	4
BTHUR0008_RS09680	1	0	3	1	0	0	1	1
BTHUR0008_RS09685	13	3	25	38	10	6	11	10
BTHUR0008_RS09690	9	4	8	34	2	2	9	5
BTHUR0008_RS09695	8	2	7	13	10	7	8	11
BTHUR0008_RS09700	32	10	28	76	11	9	9	10
BTHUR0008_RS09705	23	6	19	58	26	13	30	23
BTHUR0008_RS09710	7	1	5	13	2	0	0	1
BTHUR0008_RS09715	5443	3088	4797	8860	3369	2361	4182	2868
BTHUR0008_RS09720	273	92	242	355	72	47	93	64
BTHUR0008_RS09725	0	0	1	1	0	0	0	0
BTHUR0008_RS09730	2	0	0	0	0	0	0	0
BTHUR0008_RS09735	26	7	46	66	24	9	27	19
BTHUR0008_RS09740	2338	945	2740	4873	1111	770	1520	1319
BTHUR0008_RS09745	1292	398	872	1672	491	320	302	467
BTHUR0008_RS09750	2271	914	2080	4048	1216	772	851	1123
BTHUR0008_RS09755	89	38	127	254	38	37	30	44
BTHUR0008_RS09760	19	8	39	39	8	8	6	8
BTHUR0008_RS09765	27	5	18	46	11	3	4	7
BTHUR0008_RS09770	25	7	37	73	12	9	12	18
BTHUR0008_RS09775	6	3	10	19	0	0	4	2
BTHUR0008_RS09780	53	17	58	137	19	13	24	20
BTHUR0008_RS09785	67	17	63	158	43	27	15	49
BTHUR0008_RS09790	221	91	231	448	111	77	95	123
BTHUR0008_RS09795	545	411	539	742	290	176	179	113
BTHUR0008_RS09800	158	58	195	357	38	35	66	50
BTHUR0008_RS09805	65	25	56	112	34	6	29	31
BTHUR0008_RS09810	46	18	30	79	17	7	14	16
BTHUR0008_RS09815	5	0	6	11	4	2	9	5
narZ	16	12	12	44	28	13	13	68
narH	6	3	3	25	2	0	8	5
BTHUR0008_RS09830	4	1	2	14	1	1	0	1
BTHUR0008_RS09835	15	7	10	23	5	2	5	4
BTHUR0008_RS09840	187	62	168	368	38	25	62	46
BTHUR0008_RS09845	11	4	4	14	9	5	18	69
BTHUR0008_RS09850	3	2	6	6	16	7	4	42
BTHUR0008_RS09855	19	7	23	31	7	6	6	23
BTHUR0008_RS09860	6	1	6	10	1	1	7	5
BTHUR0008_RS09865	2	3	0	5	0	0	0	0
BTHUR0008_RS09870	18	8	20	31	10	2	4	10
BTHUR0008_RS09875	7	10	12	26	3	3	2	2
BTHUR0008_RS09880	1	1	1	1	0	1	0	0
BTHUR0008_RS09885	2	1	1	3	1	0	0	1
BTHUR0008_RS09890	4	1	0	6	5	0	2	2
BTHUR0008_RS09895	12	1	13	21	7	4	2	6
BTHUR0008_RS09900	0	0	3	6	1	0	2	3
BTHUR0008_RS09905	40	35	21	77	60	35	67	261
BTHUR0008_RS09910	1	0	3	3	6	2	2	3
BTHUR0008_RS09915	76	29	80	147	45	25	26	36
BTHUR0008_RS09920	0	0	1	2	0	0	1	0
BTHUR0008_RS09925	3	1	1	7	0	0	0	2
BTHUR0008_RS09930	12	4	6	19	3	2	0	2
BTHUR0008_RS09935	55	30	78	151	43	24	21	32
BTHUR0008_RS09940	1	0	1	3	3	3	2	3
BTHUR0008_RS09945	15	3	21	25	5	8	8	11
BTHUR0008_RS09950	237	117	149	377	38	18	37	14
BTHUR0008_RS09955	242	98	289	648	170	128	167	195
BTHUR0008_RS09960	2	1	2	4	1	0	0	3
BTHUR0008_RS09965	1102	330	1498	3469	677	440	587	624
BTHUR0008_RS09970	3115	1143	4252	8946	1650	1110	1633	1564
BTHUR0008_RS09975	3904	2140	4356	6611	2872	2140	2758	3348
BTHUR0008_RS09980	17	5	66	95	48	29	43	50
BTHUR0008_RS09985	5	1	4	12	6	2	2	0
BTHUR0008_RS09990	2	0	0	1	0	0	0	0
[truncated: 4,350 more rows]

## Sheet: reads50%_results
	baseMean	log2FoldChange	lfcSE	stat	pvalue	padj
BTHUR0008_RS00005	7.05569	0.18981	0.463833	0.409221	0.682378	0.797857
BTHUR0008_RS00010	6021.72	0.392623	0.145353	2.70116	0.00690974	0.0243815
BTHUR0008_RS00015	2080.12	0.341714	0.111911	3.05345	0.00226226	0.00930004
BTHUR0008_RS00020	4433.37	0.319399	0.118944	2.68527	0.00724702	0.0254203
BTHUR0008_RS00025	1886.41	0.873843	0.123795	7.05882	1.67928e-12	4.36613e-11
BTHUR0008_RS00030	5027.48	0.233919	0.120535	1.94068	0.0522971	0.125717
BTHUR0008_RS00035	162.078	0.576104	0.258096	2.23213	0.0256063	0.0708325
BTHUR0008_RS00040	1696.88	0.341338	0.156471	2.18148	0.0291483	0.078792
BTHUR0008_RS00045	645.514	0.930721	0.16536	5.62846	1.81825e-08	2.62253e-07
BTHUR0008_RS00050	569.558	0.020341	0.173141	0.117482	0.906478	0.946723
BTHUR0008_RS00055	51.6211	0.121853	0.22964	0.530627	0.595677	0.736491
BTHUR0008_RS00060	103.016	0.471164	0.238795	1.97309	0.0484858	0.118623
BTHUR0008_RS00065	7311.09	0.163807	0.104673	1.56494	0.117596	0.232448
BTHUR0008_RS00070	3114.54	0.675699	0.153388	4.40516	1.05708e-05	8.33295e-05
BTHUR0008_RS00075	4137.42	0.348963	0.135632	2.57287	0.0100858	0.0332527
BTHUR0008_RS00080	22.1607	1.87342	0.3609	5.19098	2.09186e-07	2.50011e-06
BTHUR0008_RS00085	2.38102	1.38671	0.662832	2.0921	0.03643	0.0948843
BTHUR0008_RS00090	0.256205	0.600026	0.568588	1.05529	0.291292	NA
BTHUR0008_RS00095	425.902	0.233227	0.159556	1.46172	0.143817	0.27065
BTHUR0008_RS00100	449.68	0.802583	0.140433	5.71506	1.09667e-08	1.65843e-07
BTHUR0008_RS00105	1330.57	0.361552	0.129656	2.78855	0.00529452	0.0192788
BTHUR0008_RS00110	4159.15	-0.0365605	0.134477	-0.271872	0.785721	0.870687
BTHUR0008_RS00115	1998.45	1.03996	0.118967	8.74158	2.29878e-18	1.28891e-16
BTHUR0008_RS00120	300.485	1.02471	0.215403	4.75719	1.96302e-06	1.79858e-05
BTHUR0008_RS00125	148.346	0.805356	0.229196	3.51383	0.000441694	0.00232951
BTHUR0008_RS00130	448.024	0.758251	0.129063	5.87506	4.22693e-09	6.77222e-08
BTHUR0008_RS00135	688.254	-0.182359	0.220992	-0.825181	0.409269	0.570568
BTHUR0008_RS00140	4978.09	0.136919	0.139859	0.97898	0.32759	0.48965
BTHUR0008_RS00145	328.346	0.548265	0.145863	3.75876	0.00017076	0.000996324
BTHUR0008_RS00150	867.806	-0.3117	0.143974	-2.16498	0.0303889	0.0812197
BTHUR0008_RS00155	424.581	-0.0997845	0.124335	-0.802547	0.422237	0.583863
BTHUR0008_RS00160	34.7176	-0.103002	0.267374	-0.385235	0.700063	0.810636
BTHUR0008_RS00165	7.19098	0.555231	0.48555	1.14351	0.252827	0.410282
BTHUR0008_RS00170	10.263	0.754104	0.421531	1.78896	0.0736206	0.164564
ipk	1605.29	0.537086	0.148253	3.62276	0.000291472	0.0016103
BTHUR0008_RS00180	6348.55	0.223161	0.188866	1.18158	0.237372	0.391416
BTHUR0008_RS00185	2426.65	-0.00501457	0.135604	-0.0369796	0.970501	0.983778
BTHUR0008_RS00190	594.749	-0.476868	0.178718	-2.66828	0.00762417	0.0265235
BTHUR0008_RS00195	12564.2	0.00208209	0.126917	0.0164051	0.986911	0.994122
BTHUR0008_RS00200	11792.7	-0.450034	0.181524	-2.4792	0.0131676	0.041542
BTHUR0008_RS00205	486.293	-0.0815189	0.124705	-0.653693	0.51331	0.668035
BTHUR0008_RS00210	139.386	0.471719	0.178716	2.63948	0.00830328	0.0285344
BTHUR0008_RS00215	3173.37	-0.220504	0.129242	-1.70613	0.0879831	0.188639
BTHUR0008_RS00220	314.612	0.213151	0.139711	1.52566	0.127094	0.245572
BTHUR0008_RS00225	767.049	0.286556	0.215534	1.32951	0.183679	0.325409
BTHUR0008_RS00230	1032.66	0.183995	0.150791	1.2202	0.22239	0.374738
BTHUR0008_RS00235	95.0296	0.613242	0.252685	2.42691	0.0152282	0.0468006
BTHUR0008_RS00240	128.106	1.10556	0.187103	5.90886	3.44478e-09	5.5947e-08
BTHUR0008_RS00245	1469.81	-0.573979	0.135175	-4.24619	2.1744e-05	0.00015662
BTHUR0008_RS00250	1414.06	1.05762	0.215779	4.90141	9.51514e-07	9.40096e-06
BTHUR0008_RS00255	17546.6	0.23522	0.116324	2.0221	0.0431658	0.108427
BTHUR0008_RS00260	0.0717555	0.164543	0.335413	0.490568	0.623732	NA
BTHUR0008_RS00265	0	NA	NA	NA	NA	NA
BTHUR0008_RS00270	53.3516	-0.0781371	0.239205	-0.326654	0.74393	0.841167
BTHUR0008_RS00275	32044.1	0.157905	0.10668	1.48017	0.138827	0.263012
BTHUR0008_RS00280	14031.6	-0.812853	0.137965	-5.89173	3.82182e-09	6.17322e-08
BTHUR0008_RS00285	39278.6	-0.279335	0.15956	-1.75066	0.080005	0.17582
BTHUR0008_RS00290	373.944	0.366275	0.250933	1.45965	0.144386	0.271634
BTHUR0008_RS00295	1198.47	0.343952	0.179113	1.9203	0.0548194	0.130256
BTHUR0008_RS00300	3656	-0.851299	0.248332	-3.42806	0.000607902	0.00307478
BTHUR0008_RS00305	685.006	-0.125859	0.204414	-0.615708	0.538088	0.689858
BTHUR0008_RS00310	165.982	-0.168883	0.234963	-0.718763	0.472287	0.6318
BTHUR0008_RS00315	57.9472	0.856147	0.287715	2.97568	0.00292339	0.0115764
BTHUR0008_RS00320	116.802	0.734169	0.336451	2.1821	0.0291024	0.078704
BTHUR0008_RS00325	47.2846	0.197472	0.335839	0.587996	0.556535	0.706605
BTHUR0008_RS00330	105.656	1.47034	0.358816	4.09775	4.17193e-05	0.000280081
BTHUR0008_RS00335	28.5247	0.33842	0.385971	0.876802	0.380594	0.542086
BTHUR0008_RS00340	631.303	-0.373358	0.236514	-1.57859	0.114431	0.22769
BTHUR0008_RS00345	11621.6	0.146549	0.123676	1.18494	0.23604	0.389979
BTHUR0008_RS00350	1.30303	0.125684	0.687849	0.18272	0.855018	0.916223
BTHUR0008_RS00355	14.5778	-0.180738	0.396157	-0.456227	0.648227	0.775068
BTHUR0008_RS00360	49.5411	0.885231	0.232003	3.8156	0.000135855	0.000811841
BTHUR0008_RS00365	14.589	-0.0947651	0.373974	-0.2534	0.799959	0.879317
BTHUR0008_RS00370	1902.69	-0.0314605	0.139544	-0.225452	0.821628	0.894511
BTHUR0008_RS00375	55.4703	-0.614353	0.265934	-2.31018	0.0208784	0.0599357
BTHUR0008_RS00380	11.8647	-1.22681	0.401551	-3.05519	0.00224921	0.00925281
BTHUR0008_RS00385	8107.46	-0.421459	0.145552	-2.8956	0.0037844	0.0144922
BTHUR0008_RS00390	17785.1	0.305386	0.154807	1.97269	0.0485311	0.118636
BTHUR0008_RS00395	891.139	-1.33628	0.187083	-7.14268	9.15259e-13	2.5003e-11
BTHUR0008_RS00400	737.563	0.260708	0.205997	1.26559	0.205658	0.35399
cbiO_1	531.487	-0.430016	0.243489	-1.76605	0.0773867	0.171047
cbiO_2	771.935	-0.459546	0.261085	-1.76014	0.078384	0.172929
BTHUR0008_RS00415	19558.3	-1.97899	0.168474	-11.7466	7.35586e-32	1.24587e-29
BTHUR0008_RS00420	62830.5	-0.443826	0.127453	-3.48227	0.000497182	0.00258082
BTHUR0008_RS00425	9494.25	-1.38377	0.148883	-9.29438	1.48071e-20	9.86251e-19
BTHUR0008_RS00430	10207.7	0.411147	0.185033	2.22202	0.0262817	0.0723633
rpmJ	7205.83	-0.518343	0.223201	-2.32231	0.0202162	0.0582605
infA	6197.45	-1.22961	0.232328	-5.29254	1.20627e-07	1.50226e-06
BTHUR0008_RS00445	42512.9	-0.565491	0.151592	-3.73036	0.000191209	0.00111018
BTHUR0008_RS00450	16195.9	-0.41867	0.156715	-2.67154	0.00755051	0.0263291
BTHUR0008_RS00455	93073.2	-0.635833	0.192883	-3.29648	0.000979052	0.00461148
BTHUR0008_RS00460	31844.5	-1.86734	0.158185	-11.8048	3.68834e-32	6.43074e-30
BTHUR0008_RS00465	2250.83	0.342328	0.193053	1.77323	0.07619	0.168969
BTHUR0008_RS00470	42057.1	-0.27255	0.159234	-1.71164	0.0869638	0.186986
BTHUR0008_RS00475	9348.77	-0.860921	0.204208	-4.21591	2.48774e-05	0.000177039
BTHUR0008_RS00480	16734.1	-0.729353	0.17786	-4.1007	4.11898e-05	0.000277154
BTHUR0008_RS00485	12468.9	0.389035	0.189033	2.05802	0.0395879	0.101416
rpsN	2794.02	-0.610239	0.199678	-3.05611	0.00224226	0.00923062
BTHUR0008_RS00495	17165.3	-0.0743792	0.168532	-0.441336	0.65897	0.781729
BTHUR0008_RS00500	3497.21	-1.00335	0.227657	-4.40726	1.04686e-05	8.26338e-05
BTHUR0008_RS00505	10374.3	-0.492451	0.190366	-2.58686	0.00968558	0.03222
BTHUR0008_RS00510	2724.42	-0.0739859	0.23888	-0.30972	0.756774	0.850295
BTHUR0008_RS00515	8658.01	-0.984988	0.199254	-4.94338	7.678e-07	7.75387e-06
BTHUR0008_RS00520	41367.8	-1.37084	0.164248	-8.34614	7.05288e-17	3.24105e-15
BTHUR0008_RS00525	24071	-0.530246	0.155876	-3.40171	0.000669665	0.00333594
BTHUR0008_RS00530	14453.9	-0.623812	0.245424	-2.54177	0.0110294	0.0359441
BTHUR0008_RS00535	14363.8	-0.812689	0.203098	-4.00146	6.29538e-05	0.000405642
rplB	43115.8	-0.272645	0.13321	-2.04673	0.0406843	0.10381
BTHUR0008_RS00545	29399.8	-0.325472	0.126734	-2.56816	0.0102241	0.033634
BTHUR0008_RS00550	28740.9	-1.23891	0.151292	-8.18885	2.63736e-16	1.14119e-14
BTHUR0008_RS00555	46667.4	-0.19381	0.108107	-1.79276	0.0730113	0.163387
BTHUR0008_RS00560	55213.8	-0.976854	0.158922	-6.14674	7.90904e-10	1.40795e-08
tuf	230426	-0.430101	0.144345	-2.97967	0.00288555	0.0114648
fusA	224526	-0.338282	0.154477	-2.18985	0.0285348	0.0774871
BTHUR0008_RS00575	17742.3	-0.541208	0.167813	-3.22507	0.0012594	0.00576504
BTHUR0008_RS00580	31574.5	-0.368937	0.117735	-3.13362	0.00172664	0.00747665
BTHUR0008_RS00585	9121.09	0.0869095	0.201376	0.431578	0.666048	0.786678
BTHUR0008_RS00590	47565.8	-0.431929	0.142364	-3.03398	0.00241348	0.00981283
BTHUR0008_RS00595	66679.3	-0.395912	0.104602	-3.78495	0.000153742	0.00091047
BTHUR0008_RS00600	2092.47	0.018587	0.115498	0.160929	0.872149	0.927372
rplL	37344	-0.254293	0.168932	-1.5053	0.132248	0.253219
BTHUR0008_RS00610	53558	0.117013	0.143205	0.817098	0.413872	0.575248
BTHUR0008_RS00615	13609.4	-0.552473	0.153899	-3.58984	0.000330875	0.0017929
BTHUR0008_RS00620	22153	-0.52228	0.138887	-3.76046	0.000169604	0.000993491
BTHUR0008_RS00625	3078.68	0.608275	0.107891	5.63786	1.72173e-08	2.48937e-07
BTHUR0008_RS00630	510.012	-0.997134	0.17024	-5.85723	4.70644e-09	7.49994e-08
BTHUR0008_RS00635	551.856	-0.311592	0.154016	-2.02312	0.0430608	0.108324
BTHUR0008_RS00640	1172.73	-0.357466	0.148633	-2.40502	0.0161716	0.0489254
BTHUR0008_RS00645	740.291	-0.378169	0.190688	-1.98318	0.0473472	0.116221
BTHUR0008_RS00650	300.001	0.0939556	0.204363	0.459748	0.645697	0.773218
BTHUR0008_RS00655	620.08	-0.0270297	0.167329	-0.161536	0.871671	0.927372
BTHUR0008_RS00660	898.827	-0.882616	0.176508	-5.00042	5.72068e-07	6.05575e-06
BTHUR0008_RS00665	14617.1	0.275135	0.151089	1.82102	0.0686039	0.155937
BTHUR0008_RS00670	593.364	-0.187453	0.127952	-1.46503	0.142914	0.269378
BTHUR0008_RS00675	4713.79	0.219137	0.106194	2.06356	0.0390594	0.100149
BTHUR0008_RS00680	3029.59	-0.0130068	0.107835	-0.120617	0.903994	0.945462
BTHUR0008_RS00685	665.079	0.225954	0.147321	1.53375	0.125091	0.243064
BTHUR0008_RS00690	856.176	0.278391	0.139367	1.99753	0.0457674	0.113066
BTHUR0008_RS00695	2341.66	0.05168	0.106543	0.485061	0.627633	0.759215
BTHUR0008_RS00700	986.03	-0.055003	0.142531	-0.385902	0.699569	0.810445
BTHUR0008_RS00705	419.079	1.14697	0.215413	5.32452	1.01221e-07	1.27939e-06
BTHUR0008_RS00710	468.46	0.358569	0.15313	2.3416	0.0192013	0.0559613
BTHUR0008_RS00715	293.428	0.343059	0.144843	2.36848	0.0178612	0.0528905
BTHUR0008_RS00720	55.5782	0.557129	0.252462	2.20678	0.0273294	0.0748999
BTHUR0008_RS00725	6283.69	0.910334	0.232567	3.91429	9.06705e-05	0.000565784
BTHUR0008_RS00730	478.786	1.03287	0.204865	5.04171	4.6138e-07	4.97284e-06
BTHUR0008_RS00735	5851.68	0.313591	0.132292	2.37044	0.0177669	0.0527932
BTHUR0008_RS00740	3713.3	0.624949	0.166081	3.76293	0.000167936	0.000987624
BTHUR0008_RS00745	1583.23	0.38381	0.120584	3.18293	0.00145791	0.00652262
BTHUR0008_RS00750	50.1761	-0.906019	0.259821	-3.48709	0.000488302	0.00254587
BTHUR0008_RS00755	43.9238	-0.424828	0.270265	-1.57189	0.115975	0.230023
BTHUR0008_RS00760	0.622841	0.220542	0.628689	0.350797	0.725741	NA
BTHUR0008_RS00765	0	NA	NA	NA	NA	NA
BTHUR0008_RS00770	0	NA	NA	NA	NA	NA
BTHUR0008_RS00775	0	NA	NA	NA	NA	NA
BTHUR0008_RS00780	0	NA	NA	NA	NA	NA
BTHUR0008_RS00785	0	NA	NA	NA	NA	NA
BTHUR0008_RS00790	0	NA	NA	NA	NA	NA
BTHUR0008_RS00795	115.512	0.197311	0.320453	0.615726	0.538075	0.689858
BTHUR0008_RS00800	0	NA	NA	NA	NA	NA
BTHUR0008_RS00805	7.4542	-0.368797	0.544696	-0.67707	0.498362	0.655634
BTHUR0008_RS00810	3.30038	0.425184	0.613186	0.693401	0.488058	0.647094
BTHUR0008_RS00815	37.7192	-0.367214	0.290926	-1.26222	0.206868	0.355436
BTHUR0008_RS00820	3.65325	-0.556933	0.606693	-0.91798	0.358629	0.521706
BTHUR0008_RS00825	3.22701	-0.716006	0.63952	-1.1196	0.262885	0.421755
BTHUR0008_RS00830	10.0438	-1.98504	0.507102	-3.91448	9.06001e-05	0.000565784
[truncated: 6,183 more rows]

## Sheet: reads50%_filtered results
	baseMean	log2FoldChange	lfcSE	stat	pvalue	padj
[truncated: 793 more rows]

[truncated: 9 more sheets: reads25%_input, reads25%_results, reads25%_filtered results, reads10%_input, reads10%_results, reads10%_filtered results, reads5%_input, reads5%_results, reads5%_filtered results]
